# Supplementary material for: On the correlation between hydrogen bonding and melting points in the inositols
Source: IUCrJ. 2013 Oct 18;1(Pt 1):61–73. doi: 10.1107/S2052252513026511 (PMC4104965; doi:10.1107/S2052252513026511)
Supplement: Supplementary file 1 [file m-01-00061-sup1.cif]

#==============================================================================
data_global
_publcif_datablock.id '{cf9e3e53-954e-4592-9b21-818dca0a91d9}'
_audit_update_record
;
2013-09-30 # Formatted by IUCr publCIF

;

# publcif _publ_body_element loop start
loop_
_publ_body_element
_publ_body_title
_publ_body_contents

 section 
;
Introduction
; 
;

;
 section 
;
Experimental
; 
;

;
 subsection 
;
Synthesis and crystallization
; 
;

;
 subsection 
;
Refinement
;
;
Crystal data, data collection and structure refinement details are summarized
in Table 1.
;

 section 
;
Results and discussion
; 
;

;
# publcif _publ_body_element loop end
#==============================================================================

_publ_contact_author_name
;
Jacco van de Streek
;
_publ_contact_author_address
;
University of Copenhagen
Department of Pharmacy
Universitetsparken 2
DK-2100 Copenhagen
Denmark
;
_publ_contact_author_email
;
jacco.vandestreek@sund.ku.dk
;
_publ_contact_author_fax
;
+45 35336030
;
_publ_contact_author_phone
;
+45 35336112
;

_publ_section_title
;
The Inositols: 13 New Phases, Corrected Melting Points and New Melting Points
;

loop_
_publ_author_name
_publ_author_address
_publ_author_footnote
_publ_author_email
'Bek&ouml , S&aacute;ndor L.'
;
Institute of Inorganic and Analytical Chemistry, Goethe University,
Max-von-Laue Strasse 7, D-60438, Frankfurt am Main, Germany
;
.
.
'Alig, Edith'
;
Institute of Inorganic and Analytical Chemistry, Goethe University,
Max-von-Laue Strasse 7, D-60438, Frankfurt am Main, Germany
;
.
.
'Schmidt, Martin U.'
;
Institute of Inorganic and Analytical Chemistry, Goethe University,
Max-von-Laue Strasse 7, D-60438, Frankfurt am Main, Germany
;
.
.
'van de Streek*, Jacco'
;
Department of Pharmacy, University of Copenhagen,
Universitetsparken 2, DK-2100, Copenhagen, Denmark
;
.
.


#==============================================================================
data_5-A
_database_code_depnum_ccdc_archive 'CCDC 891302'
_publcif_datablock.id '{4365378a-df07-4713-b50e-f3ebedf92942}'
#==============================================================================

# 3. CHEMICAL DATA

_chemical_name_systematic         'cis-1,2,3,4,5,6-cyclohexanehexol'
_chemical_name_common             'cis-inositol'
_chemical_formula_moiety          'C6 H12 O6'
_chemical_formula_sum             'C6 H12 O6'
_chemical_formula_weight          180.16

#==============================================================================

# 4. POWDER SPECIMEN AND CRYSTAL DATA

_space_group_crystal_system       monoclinic
_space_group_name_H-M_alt         'P 21/n'
_space_group_name_Hall            '-P 2yn'
_symmetry_int_tables_number       14

loop_
_symmetry_equiv_pos_as_xyz
	'x, y, z'
	'-x+1/2, y+1/2, -z+1/2'
	'-x, -y, -z'
	'x-1/2, -y-1/2, z-1/2'

_cell_length_a                    11.58792(19)
_cell_length_b                    12.2101(2)
_cell_length_c                    5.25364(10)
_cell_angle_alpha                 90
_cell_angle_beta                  90.5649(7)
_cell_angle_gamma                 90
_cell_volume                      743.30(2)
_cell_formula_units_Z             4
_cell_measurement_temperature     293(2)
_cell_special_details             'alternate setting of space-group P21/c'
_pd_spec_size_axial               10
_pd_spec_size_equat               0.7
_pd_spec_size_thick               0.7
_pd_spec_mounting                 '0.7mm glass capillary'
_pd_spec_mount_mode               transmission
_pd_spec_shape                    cylinder
_pd_char_colour                   'white'
_exptl_crystal_density_diffrn     1.610
_exptl_crystal_F_000              384.0
_exptl_crystal_recrystallization_method ?
_exptl_crystal_description        powder
_pd_char_particle_morphology      ?
_exptl_absorpt_coefficient_mu     1.276
_exptl_absorpt_correction_type    none

#==============================================================================

# 5. EXPERIMENTAL DATA

_diffrn_ambient_temperature       293(2)
_diffrn_source                    'sealed x-ray tube'
_diffrn_radiation_type            'Cu K\a~1~'
_diffrn_measurement_device_type   'STOE Stadi-P'
_diffrn_detector                  'linear position sensitive detector'
_pd_meas_scan_method              step
_diffrn_radiation_wavelength      1.54056
_diffrn_radiation_monochromator   'primary focussing Ge 111'
_pd_meas_number_of_points         7800
_pd_meas_2theta_range_min         2.0
_pd_meas_2theta_range_max         79.99
_pd_meas_2theta_range_inc         0.01

#==============================================================================

# 6. REFINEMENT DATA

_pd_proc_ls_profile_function      'Fundamental Parameters'
_pd_proc_ls_background_function   'Chebyshev function with 20 terms'
_pd_proc_ls_pref_orient_corr      'none'
_pd_proc_ls_prof_R_factor         0.07790
_pd_proc_ls_prof_wR_factor        0.08272
_pd_proc_ls_prof_wR_expected      0.06125
_refine_ls_goodness_of_fit_all    1.351
_refine_ls_matrix_type            fullcycle
_refine_ls_weighting_scheme       sigma
_refine_ls_hydrogen_treatment     noref
_refine_ls_extinction_method      none
_refine_ls_number_parameters      64
_refine_ls_number_restraints      66
_refine_ls_number_constraints     0
_refine_ls_shift/su_max           0.001
_pd_proc_2theta_range_min         2.0
_pd_proc_2theta_range_max         79.99
_pd_proc_2theta_range_inc         0.01
_pd_proc_wavelength               1.54056
_pd_proc_info_excluded_regions    'none'

_computing_data_collection       'WINXPOW (Stoe & Cie, 2005)'
_computing_cell_refinement       'TOPAS Academic 4.1 (Coelho, 2007)'
_computing_data_reduction        'DASH 3.1 (David <i>et al.</i>, 2006)'
_computing_structure_solution    'DASH 3.1 (David <i>et al.</i>, 2006)'
_computing_structure_refinement  'TOPAS Academic 4.1 (Coelho, 2007)'
_computing_molecular_graphics    'Mercury (Macrae <i>et al.</i>, 2008)'

#==============================================================================

# 7. ATOMIC COORDINATES AND DISPLACEMENT PARAMETERS

loop_
_atom_type_symbol
_atom_type_description
_atom_type_scat_source
C C 'International Tables Vol C Table 6.1.1.4'
H H 'International Tables Vol C Table 6.1.1.4'
O O 'International Tables Vol C Table 6.1.1.4'
loop_
_atom_site_label
_atom_site_type_symbol
_atom_site_symmetry_multiplicity
_atom_site_fract_x
_atom_site_fract_y
_atom_site_fract_z
_atom_site_occupancy
_atom_site_B_iso_or_equiv
_atom_site_U_iso_or_equiv
C1  C   4 0.287790(88) 0.753610(93)  0.11257(21) 1 1.747(48)     0.02213
H1' H   4 0.32383      0.83312       0.05495     1 2.097(58)     0.02656
O1  O   4 0.28150(12)  0.74816(14)   0.38131(21) 1 2.224(39)     0.02817
H1  H   4 0.30358      0.82009       0.45221     1 2.097(58)     0.02656
C2  C   4 0.368880(92) 0.663490(87)  0.00228(20) 1 1.747(48)     0.02213
H2' H   4 0.38064      0.68348      -0.19998     1 2.097(58)     0.02656
O2  O   4 0.479750(98) 0.66851(13)   0.11810(24) 1 2.224(39)     0.02817
H2  H   4 0.46929      0.66166       0.30257     1 2.097(58)     0.02656
C3  C   4 0.315240(93) 0.549690(86)  0.01216(20) 1 1.747(48)     0.02213
H3' H   4 0.37370      0.49394      -0.09012     1 2.097(58)     0.02656
O3  O   4 0.30578(11)  0.51237(11)   0.26905(24) 1 2.224(39)     0.02817
H3  H   4 0.34487      0.44054       0.29055     1 2.097(58)     0.02656
C4  C   4 0.199760(94) 0.549540(90) -0.13019(21) 1 1.747(48)     0.02213
H4' H   4 0.21912      0.58257      -0.32092     1 2.097(58)     0.02656
O4  O   4 0.15454(13)  0.44217(10)  -0.15302(23) 1 2.224(39)     0.02817
H4  H   4 0.07175      0.44477      -0.20158     1 2.097(58)     0.02656
C5  C   4 0.114910(90) 0.629630(86) -0.01049(21) 1 1.747(48)     0.02213
H5' H   4 0.03469      0.63254      -0.12445     1 2.097(58)     0.02656
O5  O   4 0.08204(11)  0.59585(13)   0.24250(24) 1 2.224(39)     0.02817
H5  H   4 0.14954      0.55648       0.31338     1 2.097(58)     0.02656
C6  C   4 0.166280(87) 0.745110(85) -0.00886(20) 1 1.747(48)     0.02213
H6' H   4 0.16905      0.77513      -0.20545     1 2.097(58)     0.02656
O6  O   4 0.08837(12)  0.812960(96)  0.12848(31) 1 2.224(39)     0.02817
H6  H   4 0.08029      0.78044       0.29884     1 2.097(58)     0.02656
loop_
 _geom_bond_atom_site_label_1
 _geom_bond_atom_site_label_2
 _geom_bond_distance
 _geom_bond_site_symmetry_2
 _geom_bond_publ_flag
C1 H1' 1.100 . ?
C1 O1  1.416(2) . ?
C1 C2  1.562(2) . ?
C1 C6  1.544(1) . ?
O1 H1  0.987 . ?
C2 H2' 1.100 . ?
C2 O2  1.417(2) . ?
C2 C3  1.523(1) . ?
O2 H2  0.981 . ?
C3 H3' 1.104 . ?
C3 O3  1.430(2) . ?
C3 C4  1.527(2) . ?
O3 H3  0.993 . ?
C4 H4' 1.105 . ?
C4 O4  1.416(2) . ?
C4 C5  1.527(2) . ?
O4 H4  0.991 . ?
C5 H5' 1.101 . ?
C5 O5  1.446(2) . ?
C5 C6  1.531(1) . ?
O5 H5  0.988 . ?
C6 H6' 1.097 . ?
C6 O6  1.426(2) . ?
O6 H6  0.984 . ?
loop_
_geom_angle_atom_site_label_1
_geom_angle_atom_site_label_2
_geom_angle_atom_site_label_3
_geom_angle
_geom_angle_site_symmetry_1
_geom_angle_site_symmetry_3
_geom_angle_publ_flag
H1' C1 O1 109.8 . . ?
H1' C1 C2 106.74 . . ?
H1' C1 C6 107.02 . . ?
O1 C1 C2  111.9(1) . . ?
O1 C1 C6  110.7(1) . . ?
C2 C1 C6  110.42(9) . . ?
C1 O1 H1  108.6 . . ?
C1 C2 H2' 106.42 . . ?
C1 C2 O2  110.87(9) . . ?
C1 C2 C3  112.50(9) . . ?
H2' C2 O2 106.5 . . ?
H2' C2 C3 106.85 . . ?
O2 C2 C3  113.2(1) . . ?
C2 O2 H2  107.5 . . ?
C2 C3 H3' 107.06 . . ?
C2 C3 O3  110.98(9) . . ?
C2 C3 C4  109.90(9) . . ?
H3' C3 O3 108.43 . . ?
H3' C3 C4 107.46 . . ?
O3 C3 C4  112.8(1) . . ?
C3 O3 H3  110.5 . . ?
C3 C4 H4' 105.01 . . ?
C3 C4 O4  111.4(1) . . ?
C3 C4 C5  111.25(9) . . ?
H4' C4 O4 109.8 . . ?
H4' C4 C5 106.08 . . ?
O4 C4 C5  112.9(1) . . ?
C4 O4 H4  110.4 . . ?
C4 C5 H5' 109.90 . . ?
C4 C5 O5  111.9(1) . . ?
C4 C5 C6  109.90(9) . . ?
H5' C5 O5 106.3 . . ?
H5' C5 C6 107.43 . . ?
O5 C5 C6  111.3(1) . . ?
C5 O5 H5  105.7 . . ?
C1 C6 C5  114.67(9) . . ?
C1 C6 H6' 109.37 . . ?
C1 C6 O6  109.34(9) . . ?
C5 C6 H6' 108.52 . . ?
C5 C6 O6  106.85(9) . . ?
H6' C6 O6 107.9 . . ?
C6 O6 H6  107.0 . . ?

#==============================================================================
data_5-D
_database_code_depnum_ccdc_archive 'CCDC 891303'
_publcif_datablock.id '{3ae31b45-8063-4302-8144-07068c5b7d38}'
#==============================================================================

# 3. CHEMICAL DATA

_chemical_name_systematic         'cis-1,2,3,4,5,6-cyclohexanehexol'
_chemical_name_common             'cis-inositol'
_chemical_formula_moiety          'C6 H12 O6'
_chemical_formula_sum             'C6 H12 O6'
_chemical_formula_weight          180.16

#==============================================================================

# 4. POWDER SPECIMEN AND CRYSTAL DATA

_space_group_crystal_system       orthorhombic
_space_group_name_H-M_alt         'P b c a'
_space_group_name_Hall            '-P 2ac 2ab'
_symmetry_int_tables_number       61

loop_
_symmetry_equiv_pos_as_xyz
	'-x, -y, -z'
	'-x, y+1/2, -z+1/2'
	'-x+1/2, -y, z+1/2'
	'-x+1/2, y+1/2, z'
	'x, -y+1/2, z+1/2'
	'x, y, z'
	'x+1/2, -y+1/2, -z'
	'x+1/2, y, -z+1/2'

_cell_length_a                    14.1313(2)
_cell_length_b                    11.0757(2)
_cell_length_c                    9.36191(18)
_cell_angle_alpha                 90
_cell_angle_beta                  90
_cell_angle_gamma                 90
_cell_volume                      1465.27(5)
_cell_formula_units_Z             8
_cell_measurement_temperature     293(2)
_cell_special_details             'standard setting'
_pd_spec_size_axial               10
_pd_spec_size_equat               0.7
_pd_spec_size_thick               0.7
_pd_spec_mounting                 '0.7mm glass capillary'
_pd_spec_mount_mode               transmission
_pd_spec_shape                    cylinder
_pd_char_colour                   'white'
_exptl_crystal_density_diffrn     1.633
_exptl_crystal_F_000              768.00
_exptl_crystal_recrystallization_method ?
_exptl_crystal_description        powder
_pd_char_particle_morphology      ?
_exptl_absorpt_coefficient_mu     1.295
_exptl_absorpt_correction_type    none

#==============================================================================

# 5. EXPERIMENTAL DATA

_diffrn_ambient_temperature       293(2)
_diffrn_source                    'sealed x-ray tube'
_diffrn_radiation_type            'Cu K\a~1~'
_diffrn_measurement_device_type   'STOE Stadi-P'
_diffrn_detector                  'linear position sensitive detector'
_pd_meas_scan_method              step
_diffrn_radiation_wavelength      1.54056
_diffrn_radiation_monochromator   'primary focussing Ge 111'
_pd_meas_number_of_points         7800
_pd_meas_2theta_range_min         2.0
_pd_meas_2theta_range_max         79.99
_pd_meas_2theta_range_inc         0.01

#==============================================================================

# 6. REFINEMENT DATA

_pd_proc_ls_profile_function      'Fundamental Parameters'
_pd_proc_ls_background_function   'Chebyshev function with 20 terms'
_pd_proc_ls_pref_orient_corr      'none'
_pd_proc_ls_prof_R_factor         0.07579
_pd_proc_ls_prof_wR_factor        0.08155
_pd_proc_ls_prof_wR_expected      0.06277
_refine_ls_goodness_of_fit_all    1.299
_refine_ls_matrix_type            fullcycle
_refine_ls_weighting_scheme       sigma
_refine_ls_hydrogen_treatment     noref
_refine_ls_extinction_method      none
_refine_ls_number_parameters      65
_refine_ls_number_restraints      66
_refine_ls_number_constraints     0
_refine_ls_shift/su_max           0.001
_pd_proc_2theta_range_min         2.0
_pd_proc_2theta_range_max         79.99
_pd_proc_2theta_range_inc         0.01
_pd_proc_wavelength               1.54056
_pd_proc_info_excluded_regions    'none'

_computing_data_collection       'WINXPOW (Stoe & Cie, 2005)'
_computing_cell_refinement       'TOPAS Academic 4.1 (Coelho, 2007)'
_computing_data_reduction        'DASH 3.1 (David <i>et al.</i>, 2006)'
_computing_structure_solution    'DASH 3.1 (David <i>et al.</i>, 2006)'
_computing_structure_refinement  'TOPAS Academic 4.1 (Coelho, 2007)'
_computing_molecular_graphics    'Mercury (Macrae <i>et al.</i>, 2008)'

#==============================================================================

# 7. ATOMIC COORDINATES AND DISPLACEMENT PARAMETERS

loop_
_atom_type_symbol
_atom_type_description
_atom_type_scat_source
C C 'International Tables Vol C Table 6.1.1.4'
H H 'International Tables Vol C Table 6.1.1.4'
O O 'International Tables Vol C Table 6.1.1.4'
loop_
_atom_site_label
_atom_site_type_symbol
_atom_site_symmetry_multiplicity
_atom_site_fract_x
_atom_site_fract_y
_atom_site_fract_z
_atom_site_occupancy
_atom_site_B_iso_or_equiv
_atom_site_U_iso_or_equiv
C1  C  8  0.110531(85) 0.81674(11) 0.14857(12) 1 2.634(59)  0.03337
H1' H  8  0.10103      0.71979     0.12748     1 3.161(71)  0.04004
O1  O  8  0.11967(13)  0.87432(13) 0.01386(14) 1 3.694(49)  0.04678
H1  H  8  0.13697      0.95862     0.03575     1 3.161(71)  0.04004
C2  C  8  0.200243(86) 0.83473(10) 0.23915(12) 1 2.634(59)  0.03337
H2' H  8  0.19279      0.77854     0.33572     1 3.161(71)  0.04004
O2  O  8  0.28047(12)  0.78799(13) 0.16547(15) 1 3.694(49)  0.04678
H2  H  8  0.29270      0.83153     0.0746      1 3.161(71)  0.04004
C3  C  8  0.212543(84) 0.96468(10) 0.28828(13) 1 2.634(59)  0.03337
H3' H  8  0.27138      0.96636     0.36610     1 3.161(71)  0.04004
O3  O  8  0.23660(11)  1.04196(13) 0.17062(16) 1 3.694(49)  0.04678
H3  H  8  0.21593      1.12600     0.18763     1 3.161(71)  0.04004
C4  C  8  0.124216(86) 1.00414(10) 0.37124(12) 1 2.634(59)  0.03337
H4' H  8  0.11800      0.94237     0.46322     1 3.161(71)  0.04004
O4  O  8  0.13406(14)  1.12253(12) 0.42465(14) 1 3.694(49)  0.04678
H4  H  8  0.09317      1.18121     0.37570     1 3.161(71)  0.04004
C5  C  8  0.034704(85) 0.99313(10) 0.28353(12) 1 2.634(59)  0.03337
H5' H  8 -0.02666      1.01226     0.35346     1 3.161(71)  0.04004
O5  O  8  0.03580(10)  1.07669(13) 0.16512(17) 1 3.694(49)  0.04678
H5  H  8 -0.02351      1.07258     0.11026     1 3.161(71)  0.04004
C6  C  8  0.025330(86) 0.86356(11) 0.23176(13) 1 2.634(59)  0.03337
H6' H  8  0.01608      0.80381     0.32516     1 3.161(71)  0.04004
O6  O  8 -0.055785(98) 0.85770(15) 0.14193(17) 1 3.694(49)  0.04678
H6  H  8 -0.11049      0.85152     0.20707     1 3.161(71)  0.04004
loop_
 _geom_bond_atom_site_label_1
 _geom_bond_atom_site_label_2
 _geom_bond_distance
 _geom_bond_site_symmetry_2
 _geom_bond_publ_flag
C1 H1' 1.100 . ?
C1 O1  1.419(2) . ?
C1 C2  1.538(2) . ?
C1 C6  1.525(2) . ?
O1 H1  0.987 . ?
C2 H2' 1.103 . ?
C2 O2  1.424(2) . ?
C2 C3  1.521(2) . ?
O2 H2  0.993 . ?
C3 H3' 1.106 . ?
C3 O3  1.436(2) . ?
C3 C4  1.534(2) . ?
O3 H3  0.988 . ?
C4 H4' 1.103 . ?
C4 O4  1.410(2) . ?
C4 C5  1.513(2) . ?
O4 H4  0.983 . ?
C5 H5' 1.107 . ?
C5 O5  1.444(2) . ?
C5 C6  1.520(2) . ?
O5 H5  0.984 . ?
C6 H6' 1.104 . ?
C6 O6  1.423(2) . ?
O6 H6  0.987 . ?
loop_
_geom_angle_atom_site_label_1
_geom_angle_atom_site_label_2
_geom_angle_atom_site_label_3
_geom_angle
_geom_angle_site_symmetry_1
_geom_angle_site_symmetry_3
_geom_angle_publ_flag
H1' C1 O1  106.9 . . ?
H1' C1 C2  109.0 . . ?
H1' C1 C6  109.1 . . ?
O1  C1 C2  110.9(1) . . ?
O1  C1 C6  111.9(1) . . ?
C2  C1 C6  109.0(1) . . ?
C1  O1 H1  105.3 . . ?
C1  C2 H2' 107.47 . . ?
C1  C2 O2  110.0(1) . . ?
C1  C2 C3  112.55(9) . . ?
H2' C2 O2  105.5 . . ?
H2' C2 C3  107.28 . . ?
O2  C2 C3  113.5(1) . . ?
C2  O2 H2  112.1 . . ?
C2  C3 H3' 107.5 . . ?
C2  C3 O3  111.0(1) . . ?
C2  C3 C4  109.26(9) . . ?
H3' C3 O3  108.5 . . ?
H3' C3 C4  105.87 . . ?
O3  C3 C4  114.3(1) . . ?
C3  O3 H3  111.6 . . ?
C3  C4 H4' 106.46 . . ?
C3  C4 O4  111.4(1) . . ?
C3  C4 C5  112.49(9) . . ?
H4' C4 O4  107.9 . . ?
H4' C4 C5  107.88 . . ?
O4  C4 C5  110.5(1) . . ?
C4  O4 H4  113.0 . . ?
C4  C5 H5' 108.57 . . ?
C4  C5 O5  110.9(1) . . ?
C4  C5 C6  108.78(9) . . ?
H5' C5 O5  109.9 . . ?
H5' C5 C6  107.51 . . ?
O5  C5 C6  111.2(1) . . ?
C5  O5 H5  111.2 . . ?
C1  C6 C5  114.5(1) . . ?
C1  C6 H6' 107.1 . . ?
C1  C6 O6  108.6(1) . . ?
C5  C6 H6' 108.9 . . ?
C5  C6 O6  107.6(1) . . ?
H6' C6 O6  110.2 . . ?
C6  O6 H6  105.6 . . ?

#==============================================================================
data_5-E
_database_code_depnum_ccdc_archive 'CCDC 891304'
_publcif_datablock.id '{6999316f-0cdc-4df0-b08d-a483ea4ff1d4}'
#==============================================================================

# 3. CHEMICAL DATA

_chemical_name_systematic         'cis-1,2,3,4,5,6-cyclohexanehexol'
_chemical_name_common             'cis-inositol'
_chemical_formula_moiety          'C6 H12 O6'
_chemical_formula_sum             'C6 H12 O6'
_chemical_formula_weight          180.16

#==============================================================================

# 4. POWDER SPECIMEN AND CRYSTAL DATA

_space_group_crystal_system       orthorhombic
_space_group_name_H-M_alt         'P 21 21 21'
_space_group_name_Hall            'P 2ac 2ab'
_symmetry_int_tables_number       19

loop_
_symmetry_equiv_pos_as_xyz
	'-x, y+1/2, -z+1/2'
	'-x+1/2, -y, z+1/2'
	'x, y, z'
	'x+1/2, -y+1/2, -z'

_cell_length_a                    14.01476(14)
_cell_length_b                    11.03782(11)
_cell_length_c                    9.33193(12)
_cell_angle_alpha                 90
_cell_angle_beta                  90
_cell_angle_gamma                 90
_cell_volume                      1443.58(3)
_cell_formula_units_Z             8
_cell_measurement_temperature     293(2)
_cell_special_details             'standard setting'
_pd_spec_size_axial               10
_pd_spec_size_equat               0.7
_pd_spec_size_thick               0.7
_pd_spec_mounting                 '0.7mm glass capillary'
_pd_spec_mount_mode               transmission
_pd_spec_shape                    cylinder
_pd_char_colour                   'white'
_exptl_crystal_density_diffrn     1.658
_exptl_crystal_F_000              768.0
_exptl_crystal_recrystallization_method ?
_exptl_crystal_description        powder
_pd_char_particle_morphology      ?
_exptl_absorpt_coefficient_mu     1.314
_exptl_absorpt_correction_type    none

#==============================================================================

# 5. EXPERIMENTAL DATA

_diffrn_ambient_temperature       293(2)
_diffrn_source                    'sealed x-ray tube'
_diffrn_radiation_type            'Cu K\a~1~'
_diffrn_measurement_device_type   'STOE Stadi-P'
_diffrn_detector                  'linear position sensitive detector'
_pd_meas_scan_method              step
_diffrn_radiation_wavelength      1.54056
_diffrn_radiation_monochromator   'primary focussing Ge 111'
_pd_meas_number_of_points         7800
_pd_meas_2theta_range_min         2.0
_pd_meas_2theta_range_max         79.99
_pd_meas_2theta_range_inc         0.01

#==============================================================================

# 6. REFINEMENT DATA

_pd_proc_ls_profile_function      'Fundamental Parameters'
_pd_proc_ls_background_function   'Chebyshev function with 20 terms'
_pd_proc_ls_pref_orient_corr      'none'
_pd_proc_ls_prof_R_factor         0.06110
_pd_proc_ls_prof_wR_factor        0.06858
_pd_proc_ls_prof_wR_expected      0.05668
_refine_ls_goodness_of_fit_all    1.210
_refine_ls_matrix_type            fullcycle
_refine_ls_weighting_scheme       sigma
_refine_ls_hydrogen_treatment     noref
_refine_ls_extinction_method      none
_refine_ls_number_parameters      90
_refine_ls_number_restraints      132
_refine_ls_number_constraints     0
_refine_ls_shift/su_max           0.001
_pd_proc_2theta_range_min         2.0
_pd_proc_2theta_range_max         79.99
_pd_proc_2theta_range_inc         0.01
_pd_proc_wavelength               1.54056
_pd_proc_info_excluded_regions    'none'

_computing_data_collection       'WINXPOW (Stoe & Cie, 2005)'
_computing_cell_refinement       'TOPAS Academic 4.1 (Coelho, 2007)'
_computing_data_reduction        'DASH 3.1 (David <i>et al.</i>, 2006)'
_computing_structure_solution    'DASH 3.1 (David <i>et al.</i>, 2006)'
_computing_structure_refinement  'TOPAS Academic 4.1 (Coelho, 2007)'
_computing_molecular_graphics    'Mercury (Macrae <i>et al.</i>, 2008)'

#==============================================================================

# 7. ATOMIC COORDINATES AND DISPLACEMENT PARAMETERS

loop_
_atom_type_symbol
_atom_type_description
_atom_type_scat_source
C C 'International Tables Vol C Table 6.1.1.4'
H H 'International Tables Vol C Table 6.1.1.4'
O O 'International Tables Vol C Table 6.1.1.4'
loop_
_atom_site_label
_atom_site_type_symbol
_atom_site_symmetry_multiplicity
_atom_site_fract_x
_atom_site_fract_y
_atom_site_fract_z
_atom_site_occupancy
_atom_site_B_iso_or_equiv
_atom_site_U_iso_or_equiv
C1A  C 4 0.38767(13) 0.82385(18) 0.36207(20) 1 1.657(50)  0.02099
H1A' H 4 0.40143     0.72692     0.38169     1 1.989(60)  0.02519
O1A  O 4 0.36696(20) 0.87525(20) 0.50011(22) 1 2.365(42)  0.02995
H1A  H 4 0.34082     0.95583     0.47483     1 1.989(60)  0.02519
C2A  C 4 0.30109(13) 0.83564(16) 0.26219(20) 1 1.657(50)  0.02099
H2A' H 4 0.31742     0.78300     0.16421     1 1.989(60)  0.02519
O2A  O 4 0.21927(18) 0.78494(21) 0.32915(25) 1 2.365(42)  0.02995
H2A  H 4 0.16131     0.80740     0.27130     1 1.989(60)  0.02519
C3A  C 4 0.28551(13) 0.96709(18) 0.21354(19) 1 1.657(50)  0.02099
H3A' H 4 0.22712     0.96679     0.13478     1 1.989(60)  0.02519
O3A  O 4 0.25919(15) 1.04091(25) 0.33494(27) 1 2.365(42)  0.02995
H3A  H 4 0.28312     1.12448     0.32181     1 1.989(60)  0.02519
C4A  C 4 0.37579(13) 1.01526(17) 0.14071(20) 1 1.657(50)  0.02099
H4A' H 4 0.39031     0.95736     0.04685     1 1.989(60)  0.02519
O4A  O 4 0.36037(15) 1.13805(19) 0.09757(31) 1 2.365(42)  0.02995
H4A  H 4 0.31763     1.14041     0.01323     1 1.989(60)  0.02519
C5A  C 4 0.46161(14) 1.01141(16) 0.23920(19) 1 1.657(50)  0.02099
H5A' H 4 0.52595     1.03665     0.17714     1 1.989(60)  0.02519
O5A  O 4 0.44599(26) 1.09354(23) 0.35316(21) 1 2.365(42)  0.02995
H5A  H 4 0.50369     1.10016     0.41360     1 1.989(60)  0.02519
C6A  C 4 0.47698(13) 0.87927(17) 0.29301(20) 1 1.657(50)  0.02099
H6A' H 4 0.49099     0.82395     0.19596     1 1.989(60)  0.02519
O6A  O 4 0.55796(15) 0.87761(24) 0.38405(23) 1 2.365(42)  0.02995
H6A  H 4 0.56874     0.79353     0.41543     1 1.989(60)  0.02519
C1B  C 4 0.97075(13) 0.97495(16) 0.30165(20) 1 1.657(50)  0.02099
H1B' H 4 1.02678     0.98286     0.38533     1 1.989(60)  0.02519
O1B  O 4 0.98914(19) 1.05929(20) 0.19022(26) 1 2.365(42)  0.02995
H1B  H 4 1.04610     1.03781     0.13537     1 1.989(60)  0.02519
C2B  C 4 0.87372(13) 0.99719(18) 0.37633(20) 1 1.657(50)  0.02099
H2B' H 4 0.87081     0.93131     0.46543     1 1.989(60)  0.02519
O2B  O 4 0.86915(24) 1.11549(19) 0.43323(23) 1 2.365(42)  0.02995
H2B  H 4 0.82424     1.12400     0.51504     1 1.989(60)  0.02519
C3B  C 4 0.78870(14) 0.96725(17) 0.27964(19) 1 1.657(50)  0.02099
H3B' H 4 0.72397     0.97901     0.34583     1 1.989(60)  0.02519
O3B  O 4 0.78077(25) 1.04561(20) 0.15501(23) 1 2.365(42)  0.02995
H3B  H 4 0.78613     1.13181     0.18330     1 1.989(60)  0.02519
C4B  C 4 0.79385(13) 0.83290(16) 0.23921(20) 1 1.657(50)  0.02099
H4B' H 4 0.79684     0.78134     0.34039     1 1.989(60)  0.02519
O4B  O 4 0.71109(18) 0.79425(28) 0.16086(23) 1 2.365(42)  0.02995
H4B  H 4 0.65696     0.80395     0.22705     1 1.989(60)  0.02519
C5B  C 4 0.88707(13) 0.80575(18) 0.15757(20) 1 1.657(50)  0.02099
H5B' H 4 0.89230     0.70739     0.13731     1 1.989(60)  0.02519
O5B  O 4 0.88647(19) 0.86407(20) 0.01871(22) 1 2.365(42)  0.02995
H5B  H 4 0.87137     0.94999     0.03793     1 1.989(60)  0.02519
C6B  C 4 0.97369(13) 0.84327(17) 0.24883(19) 1 1.657(50)  0.02099
H6B' H 4 0.97301     0.78386     0.34332     1 1.989(60)  0.02519
O6B  O 4 1.05941(15) 0.82648(27) 0.16929(23) 1 2.365(42)  0.02995
H6B  H 4 1.06478     0.74201     0.13336     1 1.989(60)  0.02519
loop_
 _geom_bond_atom_site_label_1
 _geom_bond_atom_site_label_2
 _geom_bond_distance
 _geom_bond_site_symmetry_2
 _geom_bond_publ_flag
C1A H1A' 1.102 . ?
C1A O1A  1.437(3) . ?
C1A C2A  1.536(3) . ?
C1A C6A  1.535(3) . ?
O1A H1A  0.990 . ?
C2A H2A' 1.107 . ?
C2A O2A  1.421(3) . ?
C2A C3A  1.536(3) . ?
O2A H2A  1.006 . ?
C3A H3A' 1.100 . ?
C3A O3A  1.443(3) . ?
C3A C4A  1.531(3) . ?
O3A H3A  0.989 . ?
C4A H4A' 1.103 . ?
C4A O4A  1.430(3) . ?
C4A C5A  1.514(3) . ?
O4A H4A  0.989 . ?
C5A H5A' 1.107 . ?
C5A O5A  1.414(3) . ?
C5A C6A  1.558(3) . ?
O5A H5A  0.989 . ?
C6A H6A' 1.110 . ?
C6A O6A  1.418(3) . ?
O6A H6A  0.985 . ?
C1B H1B' 1.111 . ?
C1B O1B  1.419(3) . ?
C1B C2B  1.548(3) . ?
C1B C6B  1.535(3) . ?
O1B H1B  0.977 . ?
C2B H2B' 1.105 . ?
C2B O2B  1.411(3) . ?
C2B C3B  1.531(3) . ?
O2B H2B  0.994 . ?
C3B H3B' 1.105 . ?
C3B O3B  1.454(3) . ?
C3B C4B  1.532(3) . ?
O3B H3B  0.990 . ?
C4B H4B' 1.103 . ?
C4B O4B  1.436(3) . ?
C4B C5B  1.542(3) . ?
O4B H4B  0.984 . ?
C5B H5B' 1.104 . ?
C5B O5B  1.447(3) . ?
C5B C6B  1.540(3) . ?
O5B H5B  0.988 . ?
C6B H6B' 1.099 . ?
C6B O6B  1.424(3) . ?
O6B H6B  0.994 . ?
loop_
_geom_angle_atom_site_label_1
_geom_angle_atom_site_label_2
_geom_angle_atom_site_label_3
_geom_angle
_geom_angle_site_symmetry_1
_geom_angle_site_symmetry_3
_geom_angle_publ_flag
H1A' C1A O1A  105.6 . . ?
H1A' C1A C2A  108.7 . . ?
H1A' C1A C6A  108.3 . . ?
O1A  C1A C2A  110.5(2) . . ?
O1A  C1A C6A  112.6(2) . . ?
C2A  C1A C6A  110.8(2) . . ?
C1A  O1A H1A  102.5 . . ?
C1A  C2A H2A' 107.1 . . ?
C1A  C2A O2A  109.7(2) . . ?
C1A  C2A C3A  111.8(1) . . ?
H2A' C2A O2A  108.9 . . ?
H2A' C2A C3A  106.3 . . ?
O2A  C2A C3A  112.8(2) . . ?
C2A  O2A H2A  108.6 . . ?
C2A  C3A H3A' 107.5 . . ?
C2A  C3A O3A  109.7(2) . . ?
C2A  C3A C4A  110.0(1) . . ?
H3A' C3A O3A  109.6 . . ?
H3A' C3A C4A  108.6 . . ?
O3A  C3A C4A  111.3(2) . . ?
C3A  O3A H3A  110.0 . . ?
C3A  C4A H4A' 107.7 . . ?
C3A  C4A O4A  109.2(2) . . ?
C3A  C4A C5A  112.2(2) . . ?
H4A' C4A O4A  110.7 . . ?
H4A' C4A C5A  108.6 . . ?
O4A  C4A C5A  108.5(2) . . ?
C4A  O4A H4A  109.9 . . ?
C4A  C5A H5A' 108.8 . . ?
C4A  C5A O5A  108.4(2) . . ?
C4A  C5A C6A  109.4(1) . . ?
H5A' C5A O5A  111.0 . . ?
H5A' C5A C6A  107.0 . . ?
O5A  C5A C6A  112.3(2) . . ?
C5A  O5A H5A  110.5 . . ?
C1A  C6A C5A  113.3(2) . . ?
C1A  C6A H6A' 105.5 . . ?
C1A  C6A O6A  113.3(2) . . ?
C5A  C6A H6A' 106.1 . . ?
C5A  C6A O6A  108.4(2) . . ?
H6A' C6A O6A  109.9 . . ?
C6A  O6A H6A  108.2 . . ?
H1B' C1B O1B  109.6 . . ?
H1B' C1B C2B  107.0 . . ?
H1B' C1B C6B  106.3 . . ?
O1B  C1B C2B  112.7(2) . . ?
O1B  C1B C6B  112.4(2) . . ?
C2B  C1B C6B  108.6(1) . . ?
C1B  O1B H1B  111.9 . . ?
C1B  C2B H2B' 105.5 . . ?
C1B  C2B O2B  110.9(2) . . ?
C1B  C2B C3B  112.6(2) . . ?
H2B' C2B O2B  108.9 . . ?
H2B' C2B C3B  105.8 . . ?
O2B  C2B C3B  112.7(2) . . ?
C2B  O2B H2B  113.9 . . ?
C2B  C3B H3B' 106.5 . . ?
C2B  C3B O3B  113.7(2) . . ?
C2B  C3B C4B  108.5(2) . . ?
H3B' C3B O3B  108.3 . . ?
H3B' C3B C4B  106.9 . . ?
O3B  C3B C4B  112.5(2) . . ?
C3B  O3B H3B  110.6 . . ?
C3B  C4B H4B' 106.9 . . ?
C3B  C4B O4B  112.0(2) . . ?
C3B  C4B C5B  110.5(1) . . ?
H4B' C4B O4B  108.3 . . ?
H4B' C4B C5B  106.9 . . ?
O4B  C4B C5B  112.0(2) . . ?
C4B  O4B H4B  105.7 . . ?
C4B  C5B H5B' 109.4 . . ?
C4B  C5B O5B  110.6(2) . . ?
C4B  C5B C6B  110.0(1) . . ?
H5B' C5B O5B  106.5 . . ?
H5B' C5B C6B  107.9 . . ?
O5B  C5B C6B  112.4(2) . . ?
C5B  O5B H5B  105.4 . . ?
C1B  C6B C5B  114.3(2) . . ?
C1B  C6B H6B' 107.9 . . ?
C1B  C6B O6B  108.2(2) . . ?
C5B  C6B H6B' 106.1 . . ?
C5B  C6B O6B  110.0(2) . . ?
H6B' C6B O6B  110.4 . . ?
C6B  O6B H6B  111.2 . . ?

#==============================================================================
data_7-C
_database_code_depnum_ccdc_archive 'CCDC 891305'
_publcif_datablock.id '{b9bf3618-6c08-4ed4-98f3-8c60aabd8d70}'
#==============================================================================

# 3. CHEMICAL DATA

_chemical_name_systematic         'cis-1,2,3,5-trans-4,6-cyclohexanehexol'
_chemical_name_common             'myo-inositol'
_chemical_formula_moiety          'C6 H12 O6'
_chemical_formula_sum             'C6 H12 O6'
_chemical_formula_weight          180.16

#==============================================================================

# 4. POWDER SPECIMEN AND CRYSTAL DATA

_space_group_crystal_system       orthorhombic
_space_group_name_H-M_alt         'P c a 21'
_space_group_name_Hall            'P 2c -2ac'
_symmetry_int_tables_number       29

loop_
_symmetry_equiv_pos_as_xyz
	'-x, -y, z+1/2'
	'-x+1/2, y, z+1/2'
	'x, y, z'
	'x+1/2, -y, z'

_cell_length_a                    11.8577(3)
_cell_length_b                    7.01486(16)
_cell_length_c                    8.68032(19)
_cell_angle_alpha                 90
_cell_angle_beta                  90
_cell_angle_gamma                 90
_cell_volume                      722.03(3)
_cell_formula_units_Z             4
_cell_measurement_temperature     293(2)
_cell_special_details             'standard setting'
_pd_spec_size_axial               10
_pd_spec_size_equat               0.7
_pd_spec_size_thick               0.7
_pd_spec_mounting                 '0.7mm glass capillary'
_pd_spec_mount_mode               transmission
_pd_spec_shape                    cylinder
_pd_char_colour                   'white'
_exptl_crystal_density_diffrn     1.657
_exptl_crystal_F_000              384.0
_exptl_crystal_recrystallization_method ?
_exptl_crystal_description        powder
_pd_char_particle_morphology      ?
_exptl_absorpt_coefficient_mu     1.314
_exptl_absorpt_correction_type    none

#==============================================================================

# 5. EXPERIMENTAL DATA

_diffrn_ambient_temperature       293(2)
_diffrn_source                    'sealed x-ray tube'
_diffrn_radiation_type            'Cu K\a~1~'
_diffrn_measurement_device_type   'STOE Stadi-P'
_diffrn_detector                  'linear position sensitive detector'
_pd_meas_scan_method              step
_diffrn_radiation_wavelength      1.54056
_diffrn_radiation_monochromator   'primary focussing Ge 111'
_pd_meas_number_of_points         7800
_pd_meas_2theta_range_min         2.0
_pd_meas_2theta_range_max         79.99
_pd_meas_2theta_range_inc         0.01

#==============================================================================

# 6. REFINEMENT DATA

_pd_proc_ls_profile_function      'Fundamental Parameters'
_pd_proc_ls_background_function   'Chebyshev function with 20 terms'
_pd_proc_ls_pref_orient_corr
;
preferred orientation correction in direction [001] = 0.84459 with
March-Dollase formula (Dollase, 1986)
;
_pd_proc_ls_prof_R_factor         0.11165
_pd_proc_ls_prof_wR_factor        0.10212
_pd_proc_ls_prof_wR_expected      0.08695
_refine_ls_goodness_of_fit_all    1.174
_refine_ls_matrix_type            fullcycle
_refine_ls_weighting_scheme       sigma
_refine_ls_hydrogen_treatment     noref
_refine_ls_extinction_method      none
_refine_ls_number_parameters      65
_refine_ls_number_restraints      66
_refine_ls_number_constraints     0
_refine_ls_shift/su_max           0.001
_pd_proc_2theta_range_min         2.0
_pd_proc_2theta_range_max         79.99
_pd_proc_2theta_range_inc         0.01
_pd_proc_wavelength               1.54056
_pd_proc_info_excluded_regions    'none'

_computing_data_collection       'WINXPOW (Stoe & Cie, 2005)'
_computing_cell_refinement       'TOPAS Academic 4.1 (Coelho, 2007)'
_computing_data_reduction        'DASH 3.1 (David <i>et al.</i>, 2006)'
_computing_structure_solution    'DASH 3.1 (David <i>et al.</i>, 2006)'
_computing_structure_refinement  'TOPAS Academic 4.1 (Coelho, 2007)'
_computing_molecular_graphics    'Mercury (Macrae <i>et al.</i>, 2008)'

#==============================================================================

# 7. ATOMIC COORDINATES AND DISPLACEMENT PARAMETERS

loop_
_atom_type_symbol
_atom_type_description
_atom_type_scat_source
C C 'International Tables Vol C Table 6.1.1.4'
H H 'International Tables Vol C Table 6.1.1.4'
O O 'International Tables Vol C Table 6.1.1.4'
loop_
_atom_site_label
_atom_site_type_symbol
_atom_site_symmetry_multiplicity
_atom_site_fract_x
_atom_site_fract_y
_atom_site_fract_z
_atom_site_occupancy
_atom_site_B_iso_or_equiv
_atom_site_U_iso_or_equiv
C1  C  4 -0.00262(14) 0.90903(25) 0.35481(20) 1 1.563(45)   0.01979
H1' H  4 -0.04346     0.87653     0.24363     1 1.875(54)   0.02375
O1  O  4 -0.05031(21) 1.07919(27) 0.41852(24) 1 1.563(45)   0.01979
H1  H  4 -0.11200     1.12238     0.34793     1 1.875(54)   0.02375
C2  C  4  0.12206(16) 0.94336(25) 0.32245(20) 1 1.563(45)   0.01979
H2' H  4  0.13060     1.06270     0.24134     1 1.875(54)   0.02375
O2  O  4  0.17477(22) 0.99326(26) 0.46588(24) 1 1.563(45)   0.01979
H2  H  4  0.23840     1.08082     0.44849     1 1.875(54)   0.02375
C3  C  4  0.17469(14) 0.76267(25) 0.25216(20) 1 1.563(45)   0.01979
H3' H  4  0.12824     0.73353     0.14476     1 1.875(54)   0.02375
O3  O  4  0.29092(17) 0.80025(39) 0.21305(23) 1 1.563(45)   0.01979
H3  H  4  0.29552     0.86736     0.11177     1 1.875(54)   0.02375
C4  C  4  0.16077(14) 0.58811(25) 0.35284(19) 1 1.563(45)   0.01979
H4' H  4  0.21197     0.59975     0.45822     1 1.875(54)   0.02375
O4  O  4  0.19760(23) 0.42647(29) 0.26523(22) 1 1.563(45)   0.01979
H4  H  4  0.26763     0.38027     0.31374     1 1.875(54)   0.02375
C5  C  4  0.03700(15) 0.56174(25) 0.40138(20) 1 1.563(45)   0.01979
H5' H  4 -0.01019     0.51687     0.29792     1 1.875(54)   0.02375
O5  O  4  0.02998(25) 0.41988(30) 0.51874(22) 1 1.563(45)   0.01979
H5  H  4  0.01770     0.29403     0.46986     1 1.875(54)   0.02375
C6  C  4 -0.01911(16) 0.74261(25) 0.46096(21) 1 1.563(45)   0.01979
H6' H  4  0.01600     0.77684     0.57527     1 1.875(54)   0.02375
O6  O  4 -0.13798(16) 0.71238(28) 0.47578(34) 1 1.563(45)   0.01979
H6  H  4 -0.15379     0.64497     0.57419)    1 1.875(54)   0.02375
loop_
 _geom_bond_atom_site_label_1
 _geom_bond_atom_site_label_2
 _geom_bond_distance
 _geom_bond_site_symmetry_2
 _geom_bond_publ_flag
C1 H1' 1.104 . ?
C1 O1  1.432(3) . ?
C1 C2  1.524(3) . ?
C1 C6  1.500(2) . ?
O1 H1  1.001 . ?
C2 H2' 1.099 . ?
C2 O2  1.436(3) . ?
C2 C3  1.539(2) . ?
O2 H2  0.985 . ?
C3 H3' 1.102 . ?
C3 O3  1.444(3) . ?
C3 C4  1.513(2) . ?
O3 H3  0.999 . ?
C4 H4' 1.101 . ?
C4 O4  1.433(3) . ?
C4 C5  1.538(2) . ?
O4 H4  0.986 . ?
C5 H5' 1.104 . ?
C5 O5  1.427(3) . ?
C5 C6  1.523(3) . ?
O5 H5  0.990 . ?
C6 H6' 1.103 . ?
C6 O6  1.431(3) . ?
O6 H6  0.994 . ?
loop_
_geom_angle_atom_site_label_1
_geom_angle_atom_site_label_2
_geom_angle_atom_site_label_3
_geom_angle
_geom_angle_site_symmetry_1
_geom_angle_site_symmetry_3
_geom_angle_publ_flag
H1' C1 O1 109.7 . . ?
H1' C1 C2 107.3 . . ?
H1' C1 C6 108.6 . . ?
O1 C1 C2  108.8(2) . . ?
O1 C1 C6  111.1(2) . . ?
C2 C1 C6  111.3(1) . . ?
C1 O1 H1  107.7 . . ?
C1 C2 H2' 109.1 . . ?
C1 C2 O2  107.5(2) . . ?
C1 C2 C3  109.7(1) . . ?
H2' C2 O2 109.3 . . ?
H2' C2 C3 109.6 . . ?
O2 C2 C3  111.6(2) . . ?
C2 O2 H2  110.6 . . ?
C2 C3 H3' 106.6 . . ?
C2 C3 O3  109.3(2) . . ?
C2 C3 C4  113.2(1) . . ?
H3' C3 O3 108.2 . . ?
H3' C3 C4 106.5 . . ?
O3 C3 C4  112.8(2) . . ?
C3 O3 H3  110.2 . . ?
C3 C4 H4' 111.1 . . ?
C3 C4 O4  107.5(2) . . ?
C3 C4 C5  111.1(1) . . ?
H4' C4 O4 109.4 . . ?
H4' C4 C5 107.9 . . ?
O4 C4 C5  109.9(2) . . ?
C4 O4 H4  106.9 . . ?
C4 C5 H5' 107.2 . . ?
C4 C5 O5  109.6(2) . . ?
C4 C5 C6  114.2(1) . . ?
H5' C5 O5 110.6 . . ?
H5' C5 C6 107.0 . . ?
O5 C5 C6  108.2(2) . . ?
C5 O5 H5  108.9 . . ?
C1 C6 C5  112.5(1) . . ?
C1 C6 H6' 109.5 . . ?
C1 C6 O6  107.4(2) . . ?
C5 C6 H6' 108.8 . . ?
C5 C6 O6  109.7(2) . . ?
H6' C6 O6 108.9 . . ?
C6 O6 H6  109.5 . . ?

#==============================================================================
data_D-1-A
_database_code_depnum_ccdc_archive 'CCDC 891307'
_publcif_datablock.id '{9c46a82a-8713-4c4f-9fa3-ae844e931bd0}'
#==============================================================================

# 3. CHEMICAL DATA

_chemical_name_systematic         'cis-1,2,4-trans-3,5,6-cyclohexanehexol'
_chemical_name_common             'D-(+)-chiro-inositol'
_chemical_formula_moiety          'C6 H12 O6'
_chemical_formula_sum             'C6 H12 O6'
_chemical_formula_weight          180.16

#==============================================================================

# 4. POWDER SPECIMEN AND CRYSTAL DATA

_space_group_crystal_system       monoclinic
_space_group_name_H-M_alt         'P 21'
_space_group_name_Hall            'P 2yb'
_symmetry_int_tables_number       4

loop_
_symmetry_equiv_pos_as_xyz
	'-x, y+1/2, -z'
	'x, y, z'

_cell_length_a                    6.86637(11)
_cell_length_b                    9.12272(14)
_cell_length_c                    6.219140(98)
_cell_angle_alpha                 90
_cell_angle_beta                  106.59633(59)
_cell_angle_gamma                 90
_cell_volume                      373.338(10)
_cell_formula_units_Z             2
_cell_measurement_temperature     293(2)
_cell_special_details             'standard setting'
_pd_spec_size_axial               10
_pd_spec_size_equat               0.7
_pd_spec_size_thick               0.7
_pd_spec_mounting                 '0.7mm glass capillary'
_pd_spec_mount_mode               transmission
_pd_spec_shape                    cylinder
_pd_char_colour                   'white'
_exptl_crystal_density_diffrn     1.603
_exptl_crystal_F_000              192.0
_exptl_crystal_recrystallization_method ?
_exptl_crystal_description        powder
_pd_char_particle_morphology      ?
_exptl_absorpt_coefficient_mu     1.270
_exptl_absorpt_correction_type    none

#==============================================================================

# 5. EXPERIMENTAL DATA

_diffrn_ambient_temperature       293(2)
_diffrn_source                    'sealed x-ray tube'
_diffrn_radiation_type            'Cu K\a~1~'
_diffrn_measurement_device_type   'STOE Stadi-P'
_diffrn_detector                  'linear position sensitive detector'
_pd_meas_scan_method              step
_diffrn_radiation_wavelength      1.54056
_diffrn_radiation_monochromator   'primary focussing Ge 111'
_pd_meas_number_of_points         7800
_pd_meas_2theta_range_min         2.0
_pd_meas_2theta_range_max         79.99
_pd_meas_2theta_range_inc         0.01

#==============================================================================

# 6. REFINEMENT DATA

_pd_proc_ls_profile_function      'Fundamental Parameters'
_pd_proc_ls_background_function   'Chebyshev function with 20 terms'
_pd_proc_ls_pref_orient_corr      'none'
_pd_proc_ls_prof_R_factor         0.07930
_pd_proc_ls_prof_wR_factor        0.07866
_pd_proc_ls_prof_wR_expected      0.05712
_refine_ls_goodness_of_fit_all    1.377
_refine_ls_matrix_type            fullcycle
_refine_ls_weighting_scheme       sigma
_refine_ls_hydrogen_treatment     noref
_refine_ls_extinction_method      none
_refine_ls_number_parameters      69
_refine_ls_number_restraints      66
_refine_ls_number_constraints     0
_refine_ls_shift/su_max           0.001
_pd_proc_2theta_range_min         2.0
_pd_proc_2theta_range_max         79.99
_pd_proc_2theta_range_inc         0.01
_pd_proc_wavelength               1.54056
_pd_proc_info_excluded_regions    'none'

_computing_data_collection       'WINXPOW (Stoe & Cie, 2005)'
_computing_cell_refinement       'TOPAS Academic 4.1 (Coelho, 2007)'
_computing_data_reduction        'DASH 3.1 (David <i>et al.</i>, 2006)'
_computing_structure_solution    'DASH 3.1 (David <i>et al.</i>, 2006)'
_computing_structure_refinement  'TOPAS Academic 4.1 (Coelho, 2007)'
_computing_molecular_graphics    'Mercury (Macrae <i>et al.</i>, 2008)'

#==============================================================================

# 7. ATOMIC COORDINATES AND DISPLACEMENT PARAMETERS

loop_
_atom_type_symbol
_atom_type_description
_atom_type_scat_source
C C 'International Tables Vol C Table 6.1.1.4'
H H 'International Tables Vol C Table 6.1.1.4'
O O 'International Tables Vol C Table 6.1.1.4'
loop_
_atom_site_label
_atom_site_type_symbol
_atom_site_symmetry_multiplicity
_atom_site_fract_x
_atom_site_fract_y
_atom_site_fract_z
_atom_site_occupancy
_atom_site_B_iso_or_equiv
_atom_site_U_iso_or_equiv
C1  C   2  0.35945(18) 0.69483(13) 0.59938(19) 1 0.988(39)   0.01252
H1' H   2  0.25564     0.76477     0.47441     1 1.186(47)   0.01502
O1  O   2  0.55526(19) 0.71846(22) 0.57191(22) 1 1.290(32)   0.01634
H1  H   2  0.65427     0.64362     0.65333     1 1.186(47)   0.01502
C2  C   2  0.29135(18) 0.53525(12) 0.54482(18) 1 0.988(39)   0.01252
H2' H   2  0.29498     0.51156     0.37263     1 1.186(47)   0.01502
O2  O   2  0.42924(22) 0.43890(17) 0.69835(19) 1 1.290(32)   0.01634
H2  H   2  0.43520     0.34735     0.61170     1 1.186(47)   0.01502
C3  C   2  0.07687(18) 0.51256(13) 0.56518(19) 1 0.988(39)   0.01252
H3' H   2  0.04007     0.39509     0.54303     1 1.186(47)   0.01502
O3  O   2 -0.06101(19) 0.59722(16) 0.39183(26) 1 1.290(32)   0.01634
H3  H   2 -0.17766     0.53402     0.31695     1 1.186(47)   0.01502
C4  C   2  0.07224(16) 0.55493(13) 0.80135(20) 1 0.988(39)   0.01252
H4' H   2  0.17812     0.48241     0.92159     1 1.186(47)   0.01502
O4  O   2 -0.12653(18) 0.54379(14) 0.82814(28) 1 1.290(32)   0.01634
H4  H   2 -0.14855     0.43906     0.85889     1 1.186(47)   0.01502
C5  C   2  0.13658(18) 0.71364(13) 0.85606(20) 1 0.988(39)   0.01252
H5' H   2  0.02501     0.78430     0.73902     1 1.186(47)   0.01502
O5  O   2  0.13849(18) 0.74665(21) 1.08134(21) 1 1.290(32)   0.01634
H5  H   2  0.03280     0.68882     1.12168     1 1.186(47)   0.01502
C6  C   2  0.34732(19) 0.74488(13) 0.83170(18) 1 0.988(39)   0.01252
H6' H   2  0.46229     0.68749     0.96552     1 1.186(47)   0.01502
O6  O   2  0.38474(27) 0.89994(15) 0.84805(22) 1 1.290(32)   0.01634
H6  H   2  0.45076     0.92288     1.00829     1 1.186(47)   0.01502
loop_
_geom_bond_atom_site_label_1
_geom_bond_atom_site_label_2
_geom_bond_distance
_geom_bond_site_symmetry_2
_geom_bond_publ_flag
C1 H1' 1.097 . ?
C1 O1  1.419(2) . ?
C1 C2  1.537(2) . ?
C1 C6  1.540(2) . ?
O1 H1  0.994 . ?
C2 H2' 1.100 . ?
C2 O2  1.437(2) . ?
C2 C3  1.528(2) . ?
O2 H2  1.001 . ?
C3 H3' 1.101 . ?
C3 O3  1.439(2) . ?
C3 C4  1.528(2) . ?
O3 H3  0.989 . ?
C4 H4' 1.102 . ?
C4 O4  1.425(2) . ?
C4 C5  1.524(2) . ?
O4 H4  0.994 . ?
C5 H5' 1.102 . ?
C5 O5  1.429(2) . ?
C5 C6  1.524(2) . ?
O5 H5  0.986 . ?
C6 H6' 1.102 . ?
C6 O6  1.436(2) . ?
O6 H6  0.992 . ?
loop_
_geom_angle_atom_site_label_1
_geom_angle_atom_site_label_2
_geom_angle_atom_site_label_3
_geom_angle
_geom_angle_site_symmetry_1
_geom_angle_site_symmetry_3
_geom_angle_publ_flag
H1' C1 O1 105.8 . . ?
H1' C1 C2 107.4 . . ?
H1' C1 C6 107.1 . . ?
O1 C1 C2  110.9(1) . . ?
O1 C1 C6  112.0(1) . . ?
C2 C1 C6  113.2(1) . . ?
C1 O1 H1  111.6 . . ?
C1 C2 H2' 108.1 . . ?
C1 C2 O2  109.4(1) . . ?
C1 C2 C3  110.47(9) . . ?
H2' C2 O2 109.5 . . ?
H2' C2 C3 110.2 . . ?
O2 C2 C3  109.3(1) . . ?
C2 O2 H2  105.9 . . ?
C2 C3 H3' 108.3 . . ?
C2 C3 O3  108.0(1) . . ?
C2 C3 C4  109.3(1) . . ?
H3' C3 O3 110.5 . . ?
H3' C3 C4 107.4 . . ?
O3 C3 C4  113.2(1) . . ?
C3 O3 H3  108.1 . . ?
C3 C4 H4' 108.0 . . ?
C3 C4 O4  112.2(1) . . ?
C3 C4 C5  111.8(1) . . ?
H4' C4 O4 110.2 . . ?
H4' C4 C5 109.0 . . ?
O4 C4 C5  105.5(1) . . ?
C4 O4 H4  107.1 . . ?
C4 C5 H5' 107.8 . . ?
C4 C5 O5  109.9(1) . . ?
C4 C5 C6  112.2(1) . . ?
H5' C5 O5 109.5 . . ?
H5' C5 C6 109.0 . . ?
O5 C5 C6  108.4(1) . . ?
C5 O5 H5  109.6 . . ?
C1 C6 C5  110.2(1) . . ?
C1 C6 H6' 110.4 . . ?
C1 C6 O6  107.6(1) . . ?
C5 C6 H6' 109.4 . . ?
C5 C6 O6  109.4(1) . . ?
H6' C6 O6 109.8 . . ?
C6 O6 H6  107.5 . . ?

#==============================================================================
data_rac-1
_database_code_depnum_ccdc_archive 'CCDC 891309'
_publcif_datablock.id '{8bac5e57-062a-4442-80a4-fd25936a5c71}'
#==============================================================================

# 3. CHEMICAL DATA

_chemical_name_systematic         'rac-chiro-1,2,3,4,5,6-cyclohexanehexol'
_chemical_name_common             'rac-chiro-inositol'
_chemical_formula_moiety          'C6 H12 O6'
_chemical_formula_sum             'C6 H12 O6'
_chemical_formula_weight          180.16

#==============================================================================

# 4. POWDER SPECIMEN AND CRYSTAL DATA

_space_group_crystal_system       monoclinic
_space_group_name_H-M_alt         'P 21/c'
_space_group_name_Hall            '-P 2ybc'
_symmetry_int_tables_number       14

loop_
_symmetry_equiv_pos_as_xyz
	 'x, y, z '
	 '-x, y+1/2, -z+1/2 '
	 'x, -y+1/2, z+1/2 '
	 '-x, -y, -z '

_cell_length_a                    10.1435(6)
_cell_length_b                    8.1542(4)
_cell_length_c                    8.6239(4)
_cell_angle_alpha                 90
_cell_angle_beta                  92.3556(15)
_cell_angle_gamma                 90
_cell_volume                      712.70(7)
_cell_formula_units_Z             4
_cell_measurement_temperature     293(2)
_pd_spec_size_axial               10
_pd_spec_size_equat               0.7
_pd_spec_size_thick               0.7
_pd_spec_mounting                 '0.7mm glass capillary'
_pd_spec_mount_mode               transmission
_pd_spec_shape                    cylinder
_pd_char_colour                   'white'
_exptl_crystal_density_diffrn     1.679
_exptl_crystal_F_000              384.0
_exptl_crystal_recrystallization_method ?
_exptl_crystal_description        powder
_pd_char_particle_morphology      ?
_exptl_absorpt_coefficient_mu     1.331
_exptl_absorpt_correction_type    none

#==============================================================================

# 5. EXPERIMENTAL DATA

_diffrn_ambient_temperature       293(2)
_diffrn_source                    'sealed x-ray tube'
_diffrn_radiation_type            'Cu K\a~1~'
_diffrn_measurement_device_type   'STOE Stadi-P'
_diffrn_detector                  'linear position sensitive detector'
_pd_meas_scan_method              step
_diffrn_radiation_wavelength      1.54056
_diffrn_radiation_monochromator   'primary focussing Ge 111'
_pd_meas_number_of_points         7800
_pd_meas_2theta_range_min         2.0
_pd_meas_2theta_range_max         79.99
_pd_meas_2theta_range_inc         0.01

#==============================================================================

# 6. REFINEMENT DATA

_pd_proc_ls_profile_function      'Fundamental Parameters'
_pd_proc_ls_background_function   'Chebyshev function with 15 terms'
_pd_proc_ls_pref_orient_corr      'none'
_pd_proc_ls_prof_R_factor         0.10242
_pd_proc_ls_prof_wR_factor        0.12349
_pd_proc_ls_prof_wR_expected      0.04233
_refine_ls_R_I_factor             2.417
_refine_ls_goodness_of_fit_all    2.917
_refine_ls_matrix_type            fullcycle
_refine_ls_weighting_scheme       sigma
_refine_ls_hydrogen_treatment     noref
_refine_ls_extinction_method      none
_refine_ls_number_parameters      102
_refine_ls_number_restraints      66
_refine_ls_number_constraints     0
_refine_ls_shift/su_max           0.001
_pd_proc_2theta_range_min         2.0
_pd_proc_2theta_range_max         79.99
_pd_proc_2theta_range_inc         0.01
_pd_proc_wavelength               1.54056
_pd_proc_info_excluded_regions    'none'

_computing_data_collection       'WINXPOW (Stoe & Cie, 2005)'
_computing_cell_refinement       'TOPAS Academic 4.1 (Coelho, 2007)'
_computing_data_reduction        'DASH 3.1 (David <i>et al.</i>, 2006)'
_computing_structure_solution    'DASH 3.1 (David <i>et al.</i>, 2006)'
_computing_structure_refinement  'TOPAS Academic 4.1 (Coelho, 2007)'
_computing_molecular_graphics    'Mercury (Macrae <i>et al.</i>, 2008)'

#==============================================================================

# 7. ATOMIC COORDINATES AND DISPLACEMENT PARAMETERS

loop_
_atom_type_symbol
_atom_type_description
_atom_type_scat_source
C C 'International Tables Vol C Table 6.1.1.4'
H H 'International Tables Vol C Table 6.1.1.4'
O O 'International Tables Vol C Table 6.1.1.4'

loop_
_atom_site_label
_atom_site_type_symbol
_atom_site_symmetry_multiplicity
_atom_site_fract_x
_atom_site_fract_y
_atom_site_fract_z
_atom_site_occupancy
_atom_site_B_iso_or_equiv
_atom_site_U_iso_or_equiv
C2  C   4 0.69423(17) 0.3490(2)  0.8530(2)   1 4.7(3)  0.06013
C3  C   4 0.60787(18) 0.4791(2)  0.7741(2)   1 4.7(3)  0.06013
C1  C   4 0.83555(19) 0.4096(2)  0.8779(2)   1 4.7(3)  0.06013
O2  O   4 0.7001(3)   0.2091(3)  0.7565(3)   1 4.7(3)  0.06013
H2' H   4 0.65573     0.31944    0.96753     1 5.7(3)  0.07215
C4  C   4 0.66655(19) 0.5382(2)  0.6232(2)   1 4.7(3)  0.06013
O3  O   4 0.4774(2)   0.4189(3)  0.7487(3)   1 4.7(3)  0.06013
H3' H   4 0.60191     0.58571    0.85238     1 5.7(3)  0.07215
C6  C   4 0.88933(17) 0.4629(2)  0.7254(2)   1 4.7(3)  0.06013
O1  O   4 0.8407(4)   0.5407(3)  0.9861(3)   1 4.7(3)  0.06013
H1' H   4 0.89657     0.30678    0.92280     1 5.7(3)  0.07215
H2  H   4 0.63009     0.12917    0.77701     1 5.7(3)  0.07215
C5  C   4 0.80745(19) 0.5975(2)  0.6539(2)   1 4.7(3)  0.06013
O4  O   4 0.5840(3)   0.6665(3)  0.5569(3)   1 4.7(3)  0.06013
H4' H   4 0.66985     0.43571    0.54009     1 5.7(3)  0.07215
H3  H   4 0.45634     0.32939    0.83252     1 5.7(3)  0.07215
O6  O   4 1.0208(2)   0.5225(4)  0.7433(3)   1 4.7(3)  0.06013
H6' H   4 0.88547     0.35598    0.64690     1 5.7(3)  0.07215
H1  H   4 0.88955     0.50759    1.08482     1 5.7(3)  0.07215
O5  O   4 0.8581(4)   0.6331(3)  0.5049(3)   1 4.7(3)  0.06013
H5' H   4 0.81010     0.70851    0.72749     1 5.7(3)  0.07215
H4  H   4 0.56599     0.64513    0.44370     1 5.7(3)  0.07215
H6  H   4 1.07027     0.48644    0.65155     1 5.7(3)  0.07215
H5  H   4 0.84995     0.75344    0.48450     1 5.7(3)  0.07215

loop_
_geom_bond_atom_site_label_1
_geom_bond_atom_site_label_2
_geom_bond_distance
_geom_bond_site_symmetry_2
_geom_bond_publ_flag
C2 C3  1.519(2)  . ?
C2 C1  1.523(3)  . ?
C2 O2  1.415(3)  . ?
C2 H2' 1.104     . ?
C3 C4  1.531(3)  . ?
C3 O3  1.420(3)  . ?
C3 H3' 1.104     . ?
C1 C6  1.508(2)  . ?
C1 O1  1.419(3)  . ?
C1 H1' 1.103     . ?
O2 H2  0.985     . ?
C4 C5  1.522(3)  . ?
C4 O4  1.443(3)  . ?
C4 H4' 1.102     . ?
O3 H3  1.055     . ?
C6 C5  1.494(2)  . ?
C6 O6  1.422(3)  . ?
C6 H6' 1.104     . ?
O1 H1  1.004     . ?
C5 O5  1.433(3)  . ?
C5 H5' 1.105     . ?
O4 H4  1.001     . ?
O6 H6  0.998     . ?
O5 H5  1.000     . ?

loop_
_geom_angle_atom_site_label_1
_geom_angle_atom_site_label_2
_geom_angle_atom_site_label_3
_geom_angle
_geom_angle_site_symmetry_1
_geom_angle_site_symmetry_3
_geom_angle_publ_flag
C3 C2 C1  111.0(1)  . . ?
C3 C2 O2  109.7(2)  . . ?
C3 C2 H2' 109.6     . . ?
C1 C2 O2  106.4(2)  . . ?
C1 C2 H2' 108.1     . . ?
O2 C2 H2' 112.0     . . ?
C2 C3 C4  111.3(1)  . . ?
C2 C3 O3  110.1(2)  . . ?
C2 C3 H3' 108.7     . . ?
C4 C3 O3  111.7(2)  . . ?
C4 C3 H3' 107.8     . . ?
O3 C3 H3' 107.0     . . ?
C2 C1 C6  110.0(1)  . . ?
C2 C1 O1  110.3(2)  . . ?
C2 C1 H1' 108.3     . . ?
C6 C1 O1  110.6(2)  . . ?
C6 C1 H1' 107.9     . . ?
O1 C1 H1' 109.7     . . ?
C2 O2 H2  112.3     . . ?
C3 C4 C5  110.3(1)  . . ?
C3 C4 O4  109.0(2)  . . ?
C3 C4 H4' 109.7     . . ?
C5 C4 O4  111.3(2)  . . ?
C5 C4 H4' 107.5     . . ?
O4 C4 H4' 108.9     . . ?
C3 O3 H3  110.3     . . ?
C1 C6 C5  110.9(1)  . . ?
C1 C6 O6  112.0(2)  . . ?
C1 C6 H6' 107.6     . . ?
C5 C6 O6  107.3(2)  . . ?
C5 C6 H6' 108.8     . . ?
O6 C6 H6' 110.3     . . ?
C1 O1 H1  111.0     . . ?
C4 C5 C6  109.9(1)  . . ?
C4 C5 O5  106.1(2)  . . ?
C4 C5 H5' 111.1     . . ?
C6 C5 O5  107.8(2)  . . ?
C6 C5 H5' 111.4     . . ?
O5 C5 H5' 110.4     . . ?
C4 O4 H4  109.9     . . ?
C6 O6 H6  108.2     . . ?
C5 O5 H5  109.1     . . ?

#===END

_publcif_info_exptl_table_max_cols 4
_publcif_info_exptl_table_use_headnotes n
loop_
_publcif_info_tables.block_id
_publcif_info_tables.reference_item
"{cf9e3e53-954e-4592-9b21-818dca0a91d9}" "_publcif_info_datablock.publ_exptl"


loop_
_publcif_info_datablock.id
_publcif_info_datablock.publ_exptl
_publcif_info_datablock.publ_geom
_publcif_info_datablock.structure
'{cf9e3e53-954e-4592-9b21-818dca0a91d9}' ? ? ?
'{4365378a-df07-4713-b50e-f3ebedf92942}' y y y
'{3ae31b45-8063-4302-8144-07068c5b7d38}' y y y
'{6999316f-0cdc-4df0-b08d-a483ea4ff1d4}' y y y
'{b9bf3618-6c08-4ed4-98f3-8c60aabd8d70}' y y y
'{9c46a82a-8713-4c4f-9fa3-ae844e931bd0}' y y y
'{8bac5e57-062a-4442-80a4-fd25936a5c71}' y y y

loop_
_publcif_info_exptl_table_extra_item
?

loop_
_publcif_info_exptl_table_header_item
?
