# Supplementary material for: On the correlation between hydrogen bonding and melting points in the inositols
Source: IUCrJ. 2013 Oct 18;1(Pt 1):61–73. doi: 10.1107/S2052252513026511 (PMC4104965; doi:10.1107/S2052252513026511)
Supplement: Supplementary file 2 [file m-01-00061-5-Asup2.rtv]

data_5-A
_pd_proc_wavelength           1.54056
_pd_proc_2theta_range_min     2.00
_pd_proc_2theta_range_max    79.99
_pd_proc_2theta_range_inc     0.0100
loop_
    _pd_meas_2theta_scan
    _pd_proc_intensity_total
    _pd_calc_intensity_total
     2.00000   1206.00000   1203.41768
     2.01000   1228.00000   1196.92367
     2.02000   1171.00000   1190.55838
     2.03000   1152.00000   1184.31993
     2.04000   1132.00000   1178.20645
     2.05000   1145.00000   1172.21609
     2.06000   1129.00000   1166.34704
     2.07000   1202.00000   1160.59750
     2.08000   1117.00000   1154.96569
     2.09000   1118.00000   1149.44983
     2.10000   1103.00000   1144.04821
     2.11000   1089.00000   1138.75908
     2.12000   1098.00000   1133.58076
     2.13000   1092.00000   1128.51156
     2.14000   1103.00000   1123.54982
     2.15000   1109.00000   1118.69390
     2.16000   1110.00000   1113.94217
     2.17000   1030.00000   1109.29302
     2.18000   1077.00000   1104.74488
     2.19000   1160.00000   1100.29617
     2.20000   1149.00000   1095.94534
     2.21000   1061.00000   1091.69087
     2.22000   1094.00000   1087.53123
     2.23000   1030.00000   1083.46493
     2.24000   1054.00000   1079.49050
     2.25000   1039.00000   1075.60647
     2.26000   1085.00000   1071.81141
     2.27000   1080.00000   1068.10387
     2.28000   1039.00000   1064.48246
     2.29000   1080.00000   1060.94579
     2.30000   1059.00000   1057.49247
     2.31000   1050.00000   1054.12115
     2.32000   1064.00000   1050.83048
     2.33000   1013.00000   1047.61914
     2.34000   1062.00000   1044.48582
     2.35000   1106.00000   1041.42922
     2.36000   1095.00000   1038.44807
     2.37000   1070.00000   1035.54111
     2.38000   1052.00000   1032.70707
     2.39000   1035.00000   1029.94474
     2.40000   1035.00000   1027.25290
     2.41000   1075.00000   1024.63034
     2.42000   1001.00000   1022.07587
     2.43000   1042.00000   1019.58833
     2.44000   1064.00000   1017.16656
     2.45000   1026.00000   1014.80941
     2.46000   1067.00000   1012.51576
     2.47000   1021.00000   1010.28449
     2.48000    992.00000   1008.11449
     2.49000    990.00000   1006.00470
     2.50000    991.00000   1003.95402
     2.51000   1043.00000   1001.96141
     2.52000   1000.00000   1000.02581
     2.53000    987.00000    998.14620
     2.54000    984.00000    996.32155
     2.55000   1011.00000    994.55087
     2.56000    939.00000    992.83315
     2.57000   1021.00000    991.16742
     2.58000    993.00000    989.55271
     2.59000    998.00000    987.98808
     2.60000    930.00000    986.47256
     2.61000   1011.00000    985.00525
     2.62000    990.00000    983.58521
     2.63000    984.00000    982.21155
     2.64000   1000.00000    980.88338
     2.65000    972.00000    979.59980
     2.66000    995.00000    978.35996
     2.67000    943.00000    977.16299
     2.68000    960.00000    976.00805
     2.69000    981.00000    974.89431
     2.70000   1018.00000    973.82094
     2.71000    960.00000    972.78713
     2.72000    959.00000    971.79208
     2.73000    991.00000    970.83500
     2.74000   1020.00000    969.91512
     2.75000    984.00000    969.03166
     2.76000    975.00000    968.18386
     2.77000    974.00000    967.37099
     2.78000    964.00000    966.59229
     2.79000    990.00000    965.84706
     2.80000    950.00000    965.13457
     2.81000   1000.00000    964.45412
     2.82000    983.00000    963.80501
     2.83000    946.00000    963.18655
     2.84000    964.00000    962.59808
     2.85000    990.00000    962.03892
     2.86000    955.00000    961.50842
     2.87000    923.00000    961.00593
     2.88000    998.00000    960.53081
     2.89000    955.00000    960.08244
     2.90000   1009.00000    959.66019
     2.91000   1013.00000    959.26347
     2.92000    992.00000    958.89166
     2.93000    940.00000    958.54417
     2.94000    998.00000    958.22043
     2.95000    988.00000    957.91985
     2.96000   1016.00000    957.64188
     2.97000    922.00000    957.38595
     2.98000    978.00000    957.15152
     2.99000    935.00000    956.93805
     3.00000   1009.00000    956.74500
     3.01000   1050.00000    956.57186
     3.02000   1008.00000    956.41810
     3.03000   1004.00000    956.28322
     3.04000    978.00000    956.16671
     3.05000    999.00000    956.06810
     3.06000    932.00000    955.98689
     3.07000    981.00000    955.92260
     3.08000    955.00000    955.87478
     3.09000    951.00000    955.84295
     3.10000    949.00000    955.82667
     3.11000    963.00000    955.82548
     3.12000    953.00000    955.83896
     3.13000    978.00000    955.86666
     3.14000    959.00000    955.90816
     3.15000   1002.00000    955.96305
     3.16000    977.00000    956.03091
     3.17000    932.00000    956.11134
     3.18000    974.00000    956.20394
     3.19000    988.00000    956.30832
     3.20000   1003.00000    956.42411
     3.21000   1021.00000    956.55091
     3.22000    932.00000    956.68836
     3.23000    981.00000    956.83610
     3.24000   1014.00000    956.99377
     3.25000    951.00000    957.16101
     3.26000    958.00000    957.33748
     3.27000    948.00000    957.52285
     3.28000   1016.00000    957.71677
     3.29000    950.00000    957.91892
     3.30000    932.00000    958.12898
     3.31000    943.00000    958.34664
     3.32000    990.00000    958.57157
     3.33000    979.00000    958.80349
     3.34000    953.00000    959.04208
     3.35000    998.00000    959.28707
     3.36000    916.00000    959.53815
     3.37000    965.00000    959.79505
     3.38000    973.00000    960.05749
     3.39000    962.00000    960.32520
     3.40000    954.00000    960.59791
     3.41000    962.00000    960.87537
     3.42000    968.00000    961.15731
     3.43000    952.00000    961.44349
     3.44000    938.00000    961.73366
     3.45000    984.00000    962.02758
     3.46000    978.00000    962.32500
     3.47000    978.00000    962.62571
     3.48000    999.00000    962.92948
     3.49000   1013.00000    963.23608
     3.50000    948.00000    963.54529
     3.51000    924.00000    963.85691
     3.52000    925.00000    964.17072
     3.53000    996.00000    964.48653
     3.54000   1001.00000    964.80412
     3.55000    971.00000    965.12331
     3.56000    955.00000    965.44391
     3.57000    942.00000    965.76573
     3.58000    993.00000    966.08859
     3.59000   1024.00000    966.41231
     3.60000    915.00000    966.73671
     3.61000   1008.00000    967.06163
     3.62000    975.00000    967.38690
     3.63000    953.00000    967.71235
     3.64000   1017.00000    968.03783
     3.65000    982.00000    968.36319
     3.66000    917.00000    968.68828
     3.67000    894.00000    969.01293
     3.68000    908.00000    969.33703
     3.69000    946.00000    969.66041
     3.70000    942.00000    969.98296
     3.71000    951.00000    970.30452
     3.72000    961.00000    970.62499
     3.73000    948.00000    970.94422
     3.74000    979.00000    971.26210
     3.75000    969.00000    971.57851
     3.76000    954.00000    971.89332
     3.77000    936.00000    972.20644
     3.78000    966.00000    972.51775
     3.79000    939.00000    972.82714
     3.80000    985.00000    973.13452
     3.81000    976.00000    973.43977
     3.82000    923.00000    973.74280
     3.83000    938.00000    974.04353
     3.84000    965.00000    974.34185
     3.85000    927.00000    974.63768
     3.86000    961.00000    974.93093
     3.87000    952.00000    975.22153
     3.88000    936.00000    975.50938
     3.89000    991.00000    975.79442
     3.90000    956.00000    976.07657
     3.91000    954.00000    976.35575
     3.92000    977.00000    976.63190
     3.93000    958.00000    976.90495
     3.94000    996.00000    977.17484
     3.95000    963.00000    977.44150
     3.96000    958.00000    977.70488
     3.97000    883.00000    977.96491
     3.98000    967.00000    978.22155
     3.99000   1005.00000    978.47474
     4.00000    970.00000    978.72442
     4.01000    984.00000    978.97057
     4.02000    961.00000    979.21312
     4.03000   1017.00000    979.45203
     4.04000    936.00000    979.68726
     4.05000    989.00000    979.91878
     4.06000   1007.00000    980.14655
     4.07000    983.00000    980.37053
     4.08000   1004.00000    980.59068
     4.09000    896.00000    980.80699
     4.10000    950.00000    981.01941
     4.11000    988.00000    981.22792
     4.12000    982.00000    981.43250
     4.13000    993.00000    981.63313
     4.14000   1002.00000    981.82977
     4.15000    977.00000    982.02242
     4.16000    954.00000    982.21105
     4.17000    981.00000    982.39564
     4.18000    943.00000    982.57619
     4.19000    983.00000    982.75268
     4.20000    946.00000    982.92510
     4.21000    978.00000    983.09344
     4.22000    963.00000    983.25768
     4.23000    954.00000    983.41783
     4.24000    984.00000    983.57388
     4.25000   1024.00000    983.72583
     4.26000   1034.00000    983.87366
     4.27000    993.00000    984.01739
     4.28000    987.00000    984.15702
     4.29000    985.00000    984.29254
     4.30000    966.00000    984.42395
     4.31000    951.00000    984.55127
     4.32000    981.00000    984.67451
     4.33000    948.00000    984.79366
     4.34000    948.00000    984.90873
     4.35000    974.00000    985.01974
     4.36000    997.00000    985.12670
     4.37000    932.00000    985.22962
     4.38000    996.00000    985.32851
     4.39000    994.00000    985.42338
     4.40000    969.00000    985.51426
     4.41000    983.00000    985.60116
     4.42000    965.00000    985.68410
     4.43000   1005.00000    985.76309
     4.44000    953.00000    985.83816
     4.45000    992.00000    985.90933
     4.46000   1023.00000    985.97662
     4.47000    970.00000    986.04005
     4.48000    996.00000    986.09964
     4.49000    978.00000    986.15543
     4.50000    975.00000    986.20743
     4.51000    938.00000    986.25567
     4.52000    946.00000    986.30018
     4.53000    961.00000    986.34099
     4.54000    977.00000    986.37812
     4.55000    967.00000    986.41161
     4.56000   1008.00000    986.44149
     4.57000   1010.00000    986.46778
     4.58000    954.00000    986.49053
     4.59000    989.00000    986.50975
     4.60000    998.00000    986.52549
     4.61000    989.00000    986.53778
     4.62000   1029.00000    986.54665
     4.63000    979.00000    986.55215
     4.64000    935.00000    986.55429
     4.65000    979.00000    986.55313
     4.66000    940.00000    986.54869
     4.67000    944.00000    986.54103
     4.68000    948.00000    986.53016
     4.69000   1001.00000    986.51614
     4.70000    994.00000    986.49899
     4.71000    953.00000    986.47877
     4.72000    977.00000    986.45551
     4.73000    950.00000    986.42926
     4.74000    992.00000    986.40004
     4.75000    988.00000    986.36791
     4.76000    939.00000    986.33291
     4.77000    971.00000    986.29507
     4.78000    980.00000    986.25445
     4.79000    938.00000    986.21108
     4.80000    981.00000    986.16501
     4.81000   1022.00000    986.11628
     4.82000   1003.00000    986.06493
     4.83000    961.00000    986.01101
     4.84000    939.00000    985.95457
     4.85000    956.00000    985.89565
     4.86000   1000.00000    985.83430
     4.87000    947.00000    985.77055
     4.88000    992.00000    985.70446
     4.89000    990.00000    985.63607
     4.90000    968.00000    985.56543
     4.91000    980.00000    985.49259
     4.92000   1022.00000    985.41759
     4.93000    978.00000    985.34047
     4.94000    952.00000    985.26130
     4.95000    945.00000    985.18010
     4.96000   1031.00000    985.09693
     4.97000    947.00000    985.01185
     4.98000   1025.00000    984.92488
     4.99000    954.00000    984.83609
     5.00000    930.00000    984.74552
     5.01000    983.00000    984.65322
     5.02000    986.00000    984.55923
     5.03000    983.00000    984.46361
     5.04000    959.00000    984.36641
     5.05000    951.00000    984.26766
     5.06000    952.00000    984.16742
     5.07000    965.00000    984.06574
     5.08000    975.00000    983.96267
     5.09000   1017.00000    983.85825
     5.10000    951.00000    983.75253
     5.11000    996.00000    983.64556
     5.12000    993.00000    983.53739
     5.13000   1007.00000    983.42807
     5.14000    981.00000    983.31765
     5.15000    970.00000    983.20617
     5.16000    934.00000    983.09368
     5.17000    962.00000    982.98023
     5.18000    966.00000    982.86587
     5.19000    937.00000    982.75064
     5.20000    965.00000    982.63460
     5.21000    959.00000    982.51779
     5.22000    952.00000    982.40027
     5.23000    989.00000    982.28206
     5.24000    993.00000    982.16324
     5.25000    969.00000    982.04383
     5.26000    927.00000    981.92390
     5.27000    980.00000    981.80348
     5.28000    943.00000    981.68263
     5.29000    998.00000    981.56138
     5.30000    982.00000    981.43980
     5.31000    995.00000    981.31791
     5.32000   1025.00000    981.19578
     5.33000    963.00000    981.07344
     5.34000    996.00000    980.95095
     5.35000    996.00000    980.82834
     5.36000   1026.00000    980.70567
     5.37000    985.00000    980.58298
     5.38000    949.00000    980.46031
     5.39000    947.00000    980.33771
     5.40000    949.00000    980.21523
     5.41000    958.00000    980.09290
     5.42000   1002.00000    979.97078
     5.43000    988.00000    979.84891
     5.44000    987.00000    979.72733
     5.45000    981.00000    979.60608
     5.46000    967.00000    979.48522
     5.47000    947.00000    979.36477
     5.48000    961.00000    979.24479
     5.49000    987.00000    979.12532
     5.50000    971.00000    979.00639
     5.51000    966.00000    978.88806
     5.52000   1034.00000    978.77037
     5.53000    996.00000    978.65335
     5.54000    954.00000    978.53704
     5.55000   1000.00000    978.42150
     5.56000   1018.00000    978.30675
     5.57000   1028.00000    978.19285
     5.58000   1026.00000    978.07982
     5.59000   1020.00000    977.96772
     5.60000   1001.00000    977.85657
     5.61000    995.00000    977.74642
     5.62000    973.00000    977.63731
     5.63000    983.00000    977.52927
     5.64000    944.00000    977.42235
     5.65000    981.00000    977.31658
     5.66000    992.00000    977.21200
     5.67000   1004.00000    977.10865
     5.68000   1000.00000    977.00657
     5.69000    963.00000    976.90578
     5.70000   1053.00000    976.80634
     5.71000    990.00000    976.70826
     5.72000    966.00000    976.61160
     5.73000    999.00000    976.51638
     5.74000    998.00000    976.42265
     5.75000    990.00000    976.33042
     5.76000    990.00000    976.23975
     5.77000    968.00000    976.15066
     5.78000    926.00000    976.06319
     5.79000   1037.00000    975.97736
     5.80000    977.00000    975.89322
     5.81000    953.00000    975.81080
     5.82000    989.00000    975.73012
     5.83000    973.00000    975.65122
     5.84000    984.00000    975.57414
     5.85000    997.00000    975.49890
     5.86000    982.00000    975.42553
     5.87000    997.00000    975.35406
     5.88000    997.00000    975.28453
     5.89000    996.00000    975.21696
     5.90000   1021.00000    975.15139
     5.91000    991.00000    975.08784
     5.92000   1000.00000    975.02633
     5.93000    997.00000    974.96691
     5.94000    980.00000    974.90959
     5.95000   1004.00000    974.85441
     5.96000    968.00000    974.80138
     5.97000    985.00000    974.75055
     5.98000   1022.00000    974.70193
     5.99000    992.00000    974.65555
     6.00000    973.00000    974.61143
     6.01000   1001.00000    974.56960
     6.02000    961.00000    974.53010
     6.03000    974.00000    974.49293
     6.04000    986.00000    974.45812
     6.05000   1012.00000    974.42570
     6.06000    977.00000    974.39570
     6.07000    964.00000    974.36812
     6.08000    984.00000    974.34301
     6.09000    958.00000    974.32037
     6.10000    982.00000    974.30023
     6.11000   1014.00000    974.28261
     6.12000   1016.00000    974.26754
     6.13000    979.00000    974.25503
     6.14000    999.00000    974.24510
     6.15000    954.00000    974.23778
     6.16000    991.00000    974.23308
     6.17000    985.00000    974.23102
     6.18000   1002.00000    974.23162
     6.19000    920.00000    974.23490
     6.20000    942.00000    974.24088
     6.21000   1019.00000    974.24957
     6.22000    952.00000    974.26099
     6.23000    934.00000    974.27516
     6.24000    978.00000    974.29210
     6.25000   1019.00000    974.31182
     6.26000    990.00000    974.33433
     6.27000   1053.00000    974.35965
     6.28000   1006.00000    974.38781
     6.29000    957.00000    974.41880
     6.30000    995.00000    974.45265
     6.31000   1052.00000    974.48936
     6.32000   1018.00000    974.52896
     6.33000    948.00000    974.57146
     6.34000   1025.00000    974.61686
     6.35000    964.00000    974.66518
     6.36000    978.00000    974.71644
     6.37000    971.00000    974.77064
     6.38000    931.00000    974.82779
     6.39000   1000.00000    974.88791
     6.40000   1022.00000    974.95101
     6.41000   1007.00000    975.01709
     6.42000    978.00000    975.08617
     6.43000    983.00000    975.15825
     6.44000    995.00000    975.23335
     6.45000    972.00000    975.31148
     6.46000   1029.00000    975.39263
     6.47000    967.00000    975.47682
     6.48000    955.00000    975.56406
     6.49000    948.00000    975.65435
     6.50000   1014.00000    975.74770
     6.51000   1004.00000    975.84413
     6.52000   1001.00000    975.94362
     6.53000   1030.00000    976.04619
     6.54000   1035.00000    976.15185
     6.55000   1003.00000    976.26060
     6.56000   1015.00000    976.37244
     6.57000    955.00000    976.48738
     6.58000   1012.00000    976.60543
     6.59000   1008.00000    976.72658
     6.60000    982.00000    976.85084
     6.61000   1069.00000    976.97821
     6.62000   1040.00000    977.10870
     6.63000    933.00000    977.24231
     6.64000    990.00000    977.37903
     6.65000   1006.00000    977.51888
     6.66000   1005.00000    977.66186
     6.67000   1013.00000    977.80795
     6.68000   1069.00000    977.95718
     6.69000    970.00000    978.10953
     6.70000   1007.00000    978.26500
     6.71000    971.00000    978.42360
     6.72000    979.00000    978.58532
     6.73000    992.00000    978.75017
     6.74000   1034.00000    978.91814
     6.75000   1015.00000    979.08923
     6.76000    970.00000    979.26344
     6.77000    996.00000    979.44077
     6.78000    957.00000    979.62121
     6.79000   1033.00000    979.80477
     6.80000    996.00000    979.99143
     6.81000    995.00000    980.18120
     6.82000   1021.00000    980.37408
     6.83000    954.00000    980.57005
     6.84000    973.00000    980.76911
     6.85000    960.00000    980.97126
     6.86000   1006.00000    981.17650
     6.87000   1080.00000    981.38482
     6.88000   1031.00000    981.59622
     6.89000   1019.00000    981.81068
     6.90000   1033.00000    982.02820
     6.91000    972.00000    982.24878
     6.92000   1052.00000    982.47241
     6.93000   1023.00000    982.69909
     6.94000    990.00000    982.92880
     6.95000    936.00000    983.16153
     6.96000    951.00000    983.39729
     6.97000    955.00000    983.63607
     6.98000   1001.00000    983.87785
     6.99000   1001.00000    984.12262
     7.00000    961.00000    984.37038
     7.01000    970.00000    984.62113
     7.02000    983.00000    984.87484
     7.03000   1026.00000    985.13151
     7.04000    981.00000    985.39114
     7.05000   1019.00000    985.65370
     7.06000   1022.00000    985.91920
     7.07000   1061.00000    986.18761
     7.08000    977.00000    986.45894
     7.09000    990.00000    986.73317
     7.10000    983.00000    987.01028
     7.11000    992.00000    987.29027
     7.12000    962.00000    987.57312
     7.13000    942.00000    987.85883
     7.14000   1006.00000    988.14738
     7.15000   1028.00000    988.43876
     7.16000   1006.00000    988.73295
     7.17000    962.00000    989.02995
     7.18000    965.00000    989.32973
     7.19000    978.00000    989.63230
     7.20000   1024.00000    989.93763
     7.21000   1009.00000    990.24571
     7.22000    980.00000    990.55652
     7.23000    996.00000    990.87006
     7.24000   1034.00000    991.18630
     7.25000    991.00000    991.50524
     7.26000    981.00000    991.82686
     7.27000   1005.00000    992.15114
     7.28000   1011.00000    992.47807
     7.29000   1005.00000    992.80764
     7.30000    980.00000    993.13982
     7.31000   1005.00000    993.47461
     7.32000    996.00000    993.81199
     7.33000    982.00000    994.15193
     7.34000   1018.00000    994.49443
     7.35000   1030.00000    994.83947
     7.36000    908.00000    995.18703
     7.37000    939.00000    995.53710
     7.38000    977.00000    995.88966
     7.39000   1002.00000    996.24468
     7.40000    953.00000    996.60216
     7.41000    953.00000    996.96208
     7.42000    965.00000    997.32442
     7.43000   1002.00000    997.68916
     7.44000   1008.00000    998.05628
     7.45000   1015.00000    998.42577
     7.46000   1022.00000    998.79760
     7.47000   1002.00000    999.17177
     7.48000    947.00000    999.54824
     7.49000    989.00000    999.92701
     7.50000   1006.00000   1000.30805
     7.51000   1012.00000   1000.69135
     7.52000    974.00000   1001.07688
     7.53000    972.00000   1001.46462
     7.54000    999.00000   1001.85456
     7.55000   1086.00000   1002.24668
     7.56000    984.00000   1002.64096
     7.57000    974.00000   1003.03738
     7.58000   1000.00000   1003.43591
     7.59000   1026.00000   1003.83654
     7.60000    955.00000   1004.23925
     7.61000   1026.00000   1004.64402
     7.62000    994.00000   1005.05082
     7.63000    968.00000   1005.45964
     7.64000   1005.00000   1005.87045
     7.65000   1022.00000   1006.28325
     7.66000    985.00000   1006.69799
     7.67000   1023.00000   1007.11467
     7.68000    996.00000   1007.53326
     7.69000    985.00000   1007.95375
     7.70000    983.00000   1008.37610
     7.71000    967.00000   1008.80030
     7.72000   1037.00000   1009.22633
     7.73000   1011.00000   1009.65416
     7.74000   1026.00000   1010.08378
     7.75000    999.00000   1010.51517
     7.76000   1025.00000   1010.94829
     7.77000    990.00000   1011.38313
     7.78000   1007.00000   1011.81967
     7.79000    936.00000   1012.25788
     7.80000   1043.00000   1012.69774
     7.81000   1040.00000   1013.13924
     7.82000   1008.00000   1013.58234
     7.83000    973.00000   1014.02703
     7.84000    942.00000   1014.47328
     7.85000   1010.00000   1014.92107
     7.86000    973.00000   1015.37038
     7.87000    992.00000   1015.82119
     7.88000   1027.00000   1016.27347
     7.89000   1059.00000   1016.72719
     7.90000   1039.00000   1017.18235
     7.91000   1013.00000   1017.63891
     7.92000   1041.00000   1018.09685
     7.93000    975.00000   1018.55615
     7.94000    992.00000   1019.01678
     7.95000    982.00000   1019.47873
     7.96000    999.00000   1019.94196
     7.97000    978.00000   1020.40646
     7.98000   1022.00000   1020.87221
     7.99000   1023.00000   1021.33917
     8.00000    986.00000   1021.80733
     8.01000    974.00000   1022.27666
     8.02000   1028.00000   1022.74714
     8.03000   1020.00000   1023.21874
     8.04000    986.00000   1023.69145
     8.05000   1014.00000   1024.16523
     8.06000   1050.00000   1024.64008
     8.07000   1041.00000   1025.11595
     8.08000   1020.00000   1025.59283
     8.09000   1034.00000   1026.07069
     8.10000   1033.00000   1026.54952
     8.11000   1073.00000   1027.02928
     8.12000   1066.00000   1027.50996
     8.13000   1058.00000   1027.99153
     8.14000   1012.00000   1028.47396
     8.15000   1035.00000   1028.95724
     8.16000   1042.00000   1029.44133
     8.17000    978.00000   1029.92622
     8.18000   1014.00000   1030.41188
     8.19000    994.00000   1030.89829
     8.20000   1028.00000   1031.38542
     8.21000   1010.00000   1031.87326
     8.22000    983.00000   1032.36177
     8.23000    997.00000   1032.85093
     8.24000   1076.00000   1033.34072
     8.25000   1043.00000   1033.83112
     8.26000   1029.00000   1034.32209
     8.27000    979.00000   1034.81363
     8.28000   1004.00000   1035.30570
     8.29000   1037.00000   1035.79828
     8.30000   1057.00000   1036.29135
     8.31000   1038.00000   1036.78488
     8.32000   1028.00000   1037.27886
     8.33000   1020.00000   1037.77324
     8.34000   1087.00000   1038.26802
     8.35000   1025.00000   1038.76317
     8.36000   1054.00000   1039.25867
     8.37000   1049.00000   1039.75448
     8.38000   1028.00000   1040.25060
     8.39000   1038.00000   1040.74699
     8.40000   1065.00000   1041.24363
     8.41000   1064.00000   1041.74050
     8.42000   1038.00000   1042.23758
     8.43000   1019.00000   1042.73484
     8.44000   1052.00000   1043.23225
     8.45000   1054.00000   1043.72980
     8.46000   1051.00000   1044.22746
     8.47000   1041.00000   1044.72521
     8.48000   1025.00000   1045.22303
     8.49000   1097.00000   1045.72089
     8.50000   1109.00000   1046.21877
     8.51000   1045.00000   1046.71664
     8.52000   1066.00000   1047.21449
     8.53000    996.00000   1047.71229
     8.54000   1073.00000   1048.21002
     8.55000   1107.00000   1048.70765
     8.56000   1029.00000   1049.20516
     8.57000   1045.00000   1049.70254
     8.58000   1060.00000   1050.19975
     8.59000   1034.00000   1050.69677
     8.60000   1031.00000   1051.19359
     8.61000   1071.00000   1051.69018
     8.62000   1035.00000   1052.18651
     8.63000   1026.00000   1052.68257
     8.64000   1034.00000   1053.17833
     8.65000   1053.00000   1053.67377
     8.66000   1018.00000   1054.16887
     8.67000   1042.00000   1054.66361
     8.68000   1033.00000   1055.15796
     8.69000   1076.00000   1055.65190
     8.70000   1039.00000   1056.14541
     8.71000   1036.00000   1056.63848
     8.72000   1072.00000   1057.13106
     8.73000   1070.00000   1057.62316
     8.74000   1048.00000   1058.11474
     8.75000   1047.00000   1058.60578
     8.76000   1008.00000   1059.09626
     8.77000   1049.00000   1059.58616
     8.78000   1084.00000   1060.07546
     8.79000   1037.00000   1060.56413
     8.80000   1060.00000   1061.05217
     8.81000   1104.00000   1061.53953
     8.82000   1084.00000   1062.02622
     8.83000   1097.00000   1062.51219
     8.84000   1097.00000   1062.99744
     8.85000   1083.00000   1063.48194
     8.86000   1062.00000   1063.96567
     8.87000   1066.00000   1064.44862
     8.88000   1081.00000   1064.93075
     8.89000   1118.00000   1065.41206
     8.90000   1077.00000   1065.89251
     8.91000   1004.00000   1066.37210
     8.92000   1091.00000   1066.85079
     8.93000   1026.00000   1067.32858
     8.94000   1075.00000   1067.80543
     8.95000   1134.00000   1068.28134
     8.96000   1068.00000   1068.75628
     8.97000   1108.00000   1069.23023
     8.98000    999.00000   1069.70318
     8.99000   1028.00000   1070.17509
     9.00000   1051.00000   1070.64596
     9.01000   1102.00000   1071.11577
     9.02000   1091.00000   1071.58449
     9.03000   1054.00000   1072.05211
     9.04000   1081.00000   1072.51860
     9.05000   1029.00000   1072.98396
     9.06000   1086.00000   1073.44816
     9.07000   1055.00000   1073.91117
     9.08000   1065.00000   1074.37300
     9.09000   1090.00000   1074.83361
     9.10000   1040.00000   1075.29299
     9.11000   1061.00000   1075.75111
     9.12000   1145.00000   1076.20797
     9.13000   1036.00000   1076.66355
     9.14000   1086.00000   1077.11782
     9.15000   1094.00000   1077.57076
     9.16000   1107.00000   1078.02237
     9.17000   1074.00000   1078.47263
     9.18000   1065.00000   1078.92151
     9.19000   1118.00000   1079.36900
     9.20000   1111.00000   1079.81509
     9.21000   1092.00000   1080.25975
     9.22000   1105.00000   1080.70297
     9.23000   1078.00000   1081.14473
     9.24000   1096.00000   1081.58502
     9.25000   1123.00000   1082.02382
     9.26000   1129.00000   1082.46111
     9.27000   1101.00000   1082.89688
     9.28000   1130.00000   1083.33111
     9.29000   1084.00000   1083.76378
     9.30000   1045.00000   1084.19489
     9.31000   1049.00000   1084.62441
     9.32000   1095.00000   1085.05233
     9.33000   1078.00000   1085.47863
     9.34000   1103.00000   1085.90330
     9.35000   1102.00000   1086.32632
     9.36000   1099.00000   1086.74768
     9.37000   1115.00000   1087.16737
     9.38000   1105.00000   1087.58536
     9.39000   1110.00000   1088.00165
     9.40000   1102.00000   1088.41621
     9.41000   1139.00000   1088.82904
     9.42000   1156.00000   1089.24014
     9.43000   1134.00000   1089.64950
     9.44000   1099.00000   1090.05710
     9.45000   1062.00000   1090.46295
     9.46000   1126.00000   1090.86702
     9.47000   1126.00000   1091.26932
     9.48000   1087.00000   1091.66984
     9.49000   1085.00000   1092.06859
     9.50000   1069.00000   1092.46555
     9.51000   1111.00000   1092.86071
     9.52000   1125.00000   1093.25408
     9.53000   1148.00000   1093.64567
     9.54000   1082.00000   1094.03548
     9.55000   1090.00000   1094.42350
     9.56000   1036.00000   1094.80973
     9.57000   1100.00000   1095.19419
     9.58000   1080.00000   1095.57689
     9.59000   1053.00000   1095.95784
     9.60000   1064.00000   1096.33704
     9.61000   1101.00000   1096.71452
     9.62000   1046.00000   1097.09029
     9.63000   1100.00000   1097.46438
     9.64000   1053.00000   1097.83680
     9.65000   1113.00000   1098.20759
     9.66000   1117.00000   1098.57679
     9.67000   1047.00000   1098.94444
     9.68000   1091.00000   1099.31057
     9.69000   1118.00000   1099.67524
     9.70000   1091.00000   1100.03852
     9.71000   1070.00000   1100.40047
     9.72000   1144.00000   1100.76117
     9.73000   1078.00000   1101.12071
     9.74000   1120.00000   1101.47921
     9.75000   1106.00000   1101.83677
     9.76000   1151.00000   1102.19355
     9.77000   1076.00000   1102.54972
     9.78000   1061.00000   1102.90548
     9.79000   1116.00000   1103.26110
     9.80000   1128.00000   1103.61692
     9.81000   1110.00000   1103.97331
     9.82000   1110.00000   1104.33073
     9.83000   1126.00000   1104.68973
     9.84000   1125.00000   1105.05104
     9.85000   1117.00000   1105.41563
     9.86000   1081.00000   1105.78483
     9.87000   1156.00000   1106.16040
     9.88000   1069.00000   1106.54494
     9.89000   1096.00000   1106.94327
     9.90000   1090.00000   1107.36835
     9.91000   1107.00000   1107.83845
     9.92000   1085.00000   1108.30293
     9.93000   1053.00000   1108.66597
     9.94000   1050.00000   1109.02574
     9.95000   1108.00000   1109.39228
     9.96000   1094.00000   1109.76879
     9.97000   1078.00000   1110.15935
     9.98000   1085.00000   1110.56897
     9.99000   1122.00000   1111.00342
    10.00000   1108.00000   1111.46903
    10.01000   1094.00000   1111.97239
    10.02000   1069.00000   1112.51999
    10.03000   1129.00000   1113.11804
    10.04000   1121.00000   1113.77241
    10.05000   1091.00000   1114.48873
    10.06000   1116.00000   1115.27256
    10.07000   1147.00000   1116.12950
    10.08000   1104.00000   1117.06520
    10.09000   1134.00000   1118.08556
    10.10000   1082.00000   1119.19689
    10.11000   1109.00000   1120.40603
    10.12000   1144.00000   1121.72046
    10.13000   1087.00000   1123.14832
    10.14000   1120.00000   1124.69849
    10.15000   1149.00000   1126.38077
    10.16000   1116.00000   1128.20604
    10.17000   1090.00000   1130.18637
    10.18000   1090.00000   1132.33514
    10.19000   1118.00000   1134.66725
    10.20000   1103.00000   1137.19941
    10.21000   1133.00000   1139.95043
    10.22000   1174.00000   1142.94152
    10.23000   1111.00000   1146.19671
    10.24000   1129.00000   1149.74342
    10.25000   1167.00000   1153.61313
    10.26000   1175.00000   1157.84228
    10.27000   1134.00000   1162.47334
    10.28000   1211.00000   1167.55639
    10.29000   1131.00000   1173.15115
    10.30000   1161.00000   1179.32978
    10.31000   1153.00000   1186.18057
    10.32000   1176.00000   1193.81307
    10.33000   1143.00000   1202.36499
    10.34000   1194.00000   1212.01141
    10.35000   1202.00000   1222.97719
    10.36000   1181.00000   1235.55288
    10.37000   1205.00000   1250.11327
    10.38000   1238.00000   1267.13506
    10.39000   1284.00000   1287.20468
    10.40000   1314.00000   1310.99977
    10.41000   1312.00000   1339.22028
    10.42000   1385.00000   1372.44241
    10.43000   1350.00000   1410.87840
    10.44000   1415.00000   1454.05493
    10.45000   1483.00000   1500.47028
    10.46000   1514.00000   1547.34118
    10.47000   1558.00000   1590.57685
    10.48000   1615.00000   1625.09463
    10.49000   1620.00000   1645.52257
    10.50000   1646.00000   1647.25417
    10.51000   1605.00000   1627.72996
    10.52000   1491.00000   1587.59980
    10.53000   1495.00000   1531.08158
    10.54000   1403.00000   1464.96277
    10.55000   1419.00000   1396.67191
    10.56000   1303.00000   1332.54790
    10.57000   1215.00000   1276.92751
    10.58000   1215.00000   1231.95594
    10.59000   1197.00000   1197.86574
    10.60000   1119.00000   1173.52496
    10.61000   1174.00000   1157.07120
    10.62000   1221.00000   1146.46850
    10.63000   1141.00000   1139.88780
    10.64000   1119.00000   1135.89160
    10.65000   1146.00000   1133.46311
    10.66000   1130.00000   1131.94428
    10.67000   1141.00000   1130.94044
    10.68000   1159.00000   1130.22947
    10.69000   1144.00000   1129.69207
    10.70000   1117.00000   1129.26556
    10.71000   1107.00000   1128.91649
    10.72000   1068.00000   1128.62589
    10.73000   1113.00000   1128.38187
    10.74000   1070.00000   1128.17614
    10.75000   1080.00000   1128.00245
    10.76000   1116.00000   1127.85583
    10.77000   1092.00000   1127.73222
    10.78000   1063.00000   1127.62823
    10.79000   1118.00000   1127.54100
    10.80000   1120.00000   1127.46815
    10.81000   1138.00000   1127.40763
    10.82000   1113.00000   1127.35770
    10.83000   1117.00000   1127.31685
    10.84000   1153.00000   1127.28377
    10.85000   1132.00000   1127.25736
    10.86000   1100.00000   1127.23664
    10.87000   1043.00000   1127.22072
    10.88000   1136.00000   1127.20886
    10.89000   1128.00000   1127.20040
    10.90000   1141.00000   1127.19473
    10.91000   1137.00000   1127.19132
    10.92000   1149.00000   1127.18967
    10.93000   1160.00000   1127.18938
    10.94000   1079.00000   1127.19003
    10.95000   1119.00000   1127.19124
    10.96000   1075.00000   1127.19269
    10.97000   1099.00000   1127.19404
    10.98000   1106.00000   1127.19496
    10.99000   1103.00000   1127.19516
    11.00000   1162.00000   1127.19428
    11.01000   1082.00000   1127.19193
    11.02000   1102.00000   1127.18777
    11.03000   1119.00000   1127.18136
    11.04000   1118.00000   1127.17225
    11.05000   1132.00000   1127.15984
    11.06000   1134.00000   1127.14337
    11.07000   1099.00000   1127.12183
    11.08000   1124.00000   1127.09385
    11.09000   1142.00000   1127.05741
    11.10000   1185.00000   1127.00857
    11.11000   1145.00000   1126.93586
    11.12000   1124.00000   1126.82362
    11.13000   1103.00000   1126.72671
    11.14000   1093.00000   1126.73079
    11.15000   1107.00000   1126.74309
    11.16000   1127.00000   1126.75318
    11.17000   1060.00000   1126.76107
    11.18000   1096.00000   1126.76677
    11.19000   1144.00000   1126.77029
    11.20000   1143.00000   1126.77162
    11.21000   1139.00000   1126.77079
    11.22000   1145.00000   1126.76780
    11.23000   1079.00000   1126.76266
    11.24000   1071.00000   1126.75537
    11.25000   1147.00000   1126.74595
    11.26000   1129.00000   1126.73440
    11.27000   1154.00000   1126.72073
    11.28000   1108.00000   1126.70496
    11.29000   1120.00000   1126.68708
    11.30000   1128.00000   1126.66711
    11.31000   1093.00000   1126.64506
    11.32000   1133.00000   1126.62094
    11.33000   1148.00000   1126.59475
    11.34000   1186.00000   1126.56650
    11.35000   1151.00000   1126.53621
    11.36000   1184.00000   1126.50388
    11.37000   1162.00000   1126.46952
    11.38000   1085.00000   1126.43315
    11.39000   1075.00000   1126.39477
    11.40000   1084.00000   1126.35438
    11.41000   1153.00000   1126.31201
    11.42000   1083.00000   1126.26766
    11.43000   1092.00000   1126.22134
    11.44000   1095.00000   1126.17306
    11.45000   1119.00000   1126.12284
    11.46000   1139.00000   1126.07067
    11.47000   1148.00000   1126.01657
    11.48000   1141.00000   1125.96055
    11.49000   1153.00000   1125.90263
    11.50000   1101.00000   1125.84280
    11.51000   1087.00000   1125.78109
    11.52000   1119.00000   1125.71750
    11.53000   1091.00000   1125.65205
    11.54000   1108.00000   1125.58474
    11.55000   1077.00000   1125.51558
    11.56000   1081.00000   1125.44459
    11.57000   1078.00000   1125.37177
    11.58000   1070.00000   1125.29714
    11.59000   1050.00000   1125.22071
    11.60000   1092.00000   1125.14249
    11.61000   1130.00000   1125.06249
    11.62000   1141.00000   1124.98072
    11.63000   1103.00000   1124.89719
    11.64000   1122.00000   1124.81192
    11.65000   1155.00000   1124.72491
    11.66000   1096.00000   1124.63618
    11.67000   1109.00000   1124.54573
    11.68000   1112.00000   1124.45359
    11.69000   1061.00000   1124.35975
    11.70000   1117.00000   1124.26424
    11.71000   1121.00000   1124.16707
    11.72000   1107.00000   1124.06824
    11.73000   1153.00000   1123.96777
    11.74000   1074.00000   1123.86566
    11.75000   1190.00000   1123.76194
    11.76000   1123.00000   1123.65662
    11.77000   1086.00000   1123.54969
    11.78000   1083.00000   1123.44119
    11.79000   1210.00000   1123.33112
    11.80000   1167.00000   1123.21948
    11.81000   1142.00000   1123.10631
    11.82000   1169.00000   1122.99159
    11.83000   1087.00000   1122.87536
    11.84000   1142.00000   1122.75762
    11.85000   1106.00000   1122.63838
    11.86000   1163.00000   1122.51766
    11.87000   1148.00000   1122.39546
    11.88000   1121.00000   1122.27181
    11.89000   1095.00000   1122.14671
    11.90000   1082.00000   1122.02018
    11.91000   1118.00000   1121.89222
    11.92000   1125.00000   1121.76286
    11.93000   1063.00000   1121.63210
    11.94000   1135.00000   1121.49996
    11.95000   1202.00000   1121.36644
    11.96000   1122.00000   1121.23157
    11.97000   1189.00000   1121.09536
    11.98000   1169.00000   1120.95781
    11.99000   1129.00000   1120.81894
    12.00000   1114.00000   1120.67877
    12.01000   1131.00000   1120.53731
    12.02000   1153.00000   1120.39456
    12.03000   1115.00000   1120.25055
    12.04000   1111.00000   1120.10529
    12.05000   1161.00000   1119.95878
    12.06000   1118.00000   1119.81105
    12.07000   1096.00000   1119.66211
    12.08000   1163.00000   1119.51196
    12.09000   1180.00000   1119.36063
    12.10000   1135.00000   1119.20812
    12.11000   1147.00000   1119.05446
    12.12000   1168.00000   1118.89964
    12.13000   1130.00000   1118.74369
    12.14000   1150.00000   1118.58662
    12.15000   1093.00000   1118.42845
    12.16000   1134.00000   1118.26918
    12.17000   1147.00000   1118.10883
    12.18000   1165.00000   1117.94742
    12.19000   1123.00000   1117.78495
    12.20000   1129.00000   1117.62144
    12.21000   1104.00000   1117.45691
    12.22000   1201.00000   1117.29136
    12.23000   1150.00000   1117.12482
    12.24000   1171.00000   1116.95729
    12.25000   1139.00000   1116.78879
    12.26000   1078.00000   1116.61933
    12.27000   1140.00000   1116.44893
    12.28000   1178.00000   1116.27760
    12.29000   1128.00000   1116.10535
    12.30000   1135.00000   1115.93220
    12.31000   1156.00000   1115.75816
    12.32000   1100.00000   1115.58324
    12.33000   1103.00000   1115.40747
    12.34000   1150.00000   1115.23085
    12.35000   1112.00000   1115.05339
    12.36000   1114.00000   1114.87511
    12.37000   1097.00000   1114.69603
    12.38000   1073.00000   1114.51616
    12.39000   1118.00000   1114.33551
    12.40000   1094.00000   1114.15409
    12.41000   1166.00000   1113.97192
    12.42000   1148.00000   1113.78902
    12.43000   1035.00000   1113.60539
    12.44000   1135.00000   1113.42106
    12.45000   1127.00000   1113.23603
    12.46000   1103.00000   1113.05032
    12.47000   1105.00000   1112.86395
    12.48000   1081.00000   1112.67692
    12.49000   1156.00000   1112.48925
    12.50000   1136.00000   1112.30096
    12.51000   1138.00000   1112.11205
    12.52000   1147.00000   1111.92255
    12.53000   1116.00000   1111.73247
    12.54000   1169.00000   1111.54181
    12.55000   1149.00000   1111.35060
    12.56000   1129.00000   1111.15885
    12.57000   1068.00000   1110.96657
    12.58000   1138.00000   1110.77378
    12.59000   1182.00000   1110.58049
    12.60000   1111.00000   1110.38672
    12.61000   1131.00000   1110.19247
    12.62000   1136.00000   1109.99776
    12.63000   1149.00000   1109.80262
    12.64000   1067.00000   1109.60704
    12.65000   1124.00000   1109.41104
    12.66000   1074.00000   1109.21465
    12.67000   1093.00000   1109.01786
    12.68000   1167.00000   1108.82070
    12.69000   1143.00000   1108.62318
    12.70000   1167.00000   1108.42532
    12.71000   1152.00000   1108.22712
    12.72000   1204.00000   1108.02860
    12.73000   1096.00000   1107.82978
    12.74000   1068.00000   1107.63067
    12.75000   1129.00000   1107.43128
    12.76000   1170.00000   1107.23163
    12.77000   1084.00000   1107.03173
    12.78000   1113.00000   1106.83159
    12.79000   1087.00000   1106.63123
    12.80000   1085.00000   1106.43066
    12.81000   1060.00000   1106.22990
    12.82000   1113.00000   1106.02896
    12.83000   1057.00000   1105.82785
    12.84000   1115.00000   1105.62659
    12.85000   1131.00000   1105.42519
    12.86000   1155.00000   1105.22366
    12.87000   1118.00000   1105.02202
    12.88000   1100.00000   1104.82028
    12.89000   1126.00000   1104.61846
    12.90000   1106.00000   1104.41656
    12.91000   1048.00000   1104.21461
    12.92000   1143.00000   1104.01262
    12.93000   1124.00000   1103.81059
    12.94000   1094.00000   1103.60854
    12.95000   1037.00000   1103.40650
    12.96000   1062.00000   1103.20446
    12.97000   1071.00000   1103.00245
    12.98000   1081.00000   1102.80047
    12.99000   1160.00000   1102.59854
    13.00000   1153.00000   1102.39668
    13.01000   1162.00000   1102.19489
    13.02000   1138.00000   1101.99319
    13.03000   1106.00000   1101.79160
    13.04000   1088.00000   1101.59012
    13.05000   1115.00000   1101.38878
    13.06000   1104.00000   1101.18757
    13.07000   1123.00000   1100.98653
    13.08000   1098.00000   1100.78565
    13.09000   1048.00000   1100.58495
    13.10000   1090.00000   1100.38446
    13.11000   1122.00000   1100.18417
    13.12000   1094.00000   1099.98410
    13.13000   1134.00000   1099.78426
    13.14000   1168.00000   1099.58468
    13.15000   1123.00000   1099.38535
    13.16000   1099.00000   1099.18630
    13.17000   1067.00000   1098.98754
    13.18000   1180.00000   1098.78908
    13.19000   1175.00000   1098.59092
    13.20000   1081.00000   1098.39310
    13.21000   1101.00000   1098.19561
    13.22000   1147.00000   1097.99847
    13.23000   1112.00000   1097.80169
    13.24000   1107.00000   1097.60529
    13.25000   1117.00000   1097.40928
    13.26000   1109.00000   1097.21367
    13.27000   1077.00000   1097.01848
    13.28000   1106.00000   1096.82371
    13.29000   1123.00000   1096.62937
    13.30000   1145.00000   1096.43549
    13.31000   1081.00000   1096.24208
    13.32000   1143.00000   1096.04913
    13.33000   1077.00000   1095.85668
    13.34000   1033.00000   1095.66473
    13.35000   1121.00000   1095.47328
    13.36000   1072.00000   1095.28237
    13.37000   1142.00000   1095.09199
    13.38000   1145.00000   1094.90216
    13.39000   1103.00000   1094.71288
    13.40000   1135.00000   1094.52419
    13.41000   1089.00000   1094.33607
    13.42000   1140.00000   1094.14856
    13.43000   1066.00000   1093.96165
    13.44000   1049.00000   1093.77536
    13.45000   1063.00000   1093.58971
    13.46000   1106.00000   1093.40470
    13.47000   1160.00000   1093.22034
    13.48000   1091.00000   1093.03665
    13.49000   1089.00000   1092.85365
    13.50000   1089.00000   1092.67135
    13.51000   1098.00000   1092.48985
    13.52000   1116.00000   1092.30923
    13.53000   1080.00000   1092.12952
    13.54000   1143.00000   1091.95077
    13.55000   1123.00000   1091.77310
    13.56000   1129.00000   1091.59660
    13.57000   1048.00000   1091.42133
    13.58000   1116.00000   1091.24739
    13.59000   1138.00000   1091.07494
    13.60000   1147.00000   1090.90408
    13.61000   1172.00000   1090.73493
    13.62000   1144.00000   1090.56769
    13.63000   1036.00000   1090.40253
    13.64000   1087.00000   1090.23961
    13.65000   1072.00000   1090.07918
    13.66000   1148.00000   1089.92152
    13.67000   1102.00000   1089.76686
    13.68000   1128.00000   1089.61556
    13.69000   1174.00000   1089.46801
    13.70000   1072.00000   1089.32459
    13.71000   1101.00000   1089.18585
    13.72000   1105.00000   1089.05235
    13.73000   1078.00000   1088.92477
    13.74000   1061.00000   1088.80398
    13.75000   1065.00000   1088.69090
    13.76000   1070.00000   1088.58680
    13.77000   1050.00000   1088.49320
    13.78000   1125.00000   1088.41233
    13.79000   1128.00000   1088.34702
    13.80000   1109.00000   1088.30080
    13.81000   1103.00000   1088.27857
    13.82000   1144.00000   1088.28762
    13.83000   1042.00000   1088.33917
    13.84000   1130.00000   1088.45218
    13.85000   1122.00000   1088.67529
    13.86000   1110.00000   1089.08929
    13.87000   1113.00000   1089.51495
    13.88000   1117.00000   1089.50997
    13.89000   1110.00000   1089.47923
    13.90000   1087.00000   1089.45631
    13.91000   1072.00000   1089.44176
    13.92000   1086.00000   1089.43620
    13.93000   1106.00000   1089.44029
    13.94000   1065.00000   1089.45480
    13.95000   1124.00000   1089.48057
    13.96000   1097.00000   1089.51856
    13.97000   1081.00000   1089.56986
    13.98000   1112.00000   1089.63574
    13.99000   1108.00000   1089.71774
    14.00000   1126.00000   1089.81775
    14.01000   1115.00000   1089.93828
    14.02000   1125.00000   1090.08274
    14.03000   1078.00000   1090.25601
    14.04000   1059.00000   1090.46509
    14.05000   1114.00000   1090.72012
    14.06000   1066.00000   1091.03555
    14.07000   1072.00000   1091.43136
    14.08000   1123.00000   1091.93435
    14.09000   1089.00000   1092.57915
    14.10000   1074.00000   1093.40872
    14.11000   1020.00000   1094.47428
    14.12000   1047.00000   1095.83453
    14.13000   1081.00000   1097.55415
    14.14000   1113.00000   1099.70210
    14.15000   1088.00000   1102.35021
    14.16000   1123.00000   1105.57256
    14.17000   1048.00000   1109.44571
    14.18000   1082.00000   1114.04955
    14.19000   1123.00000   1119.46867
    14.20000   1150.00000   1125.79445
    14.21000   1128.00000   1133.12743
    14.22000   1118.00000   1141.58005
    14.23000   1096.00000   1151.27982
    14.24000   1143.00000   1162.37312
    14.25000   1143.00000   1175.02989
    14.26000   1147.00000   1189.44950
    14.27000   1213.00000   1205.86869
    14.28000   1224.00000   1224.57244
    14.29000   1265.00000   1245.90912
    14.30000   1267.00000   1270.31227
    14.31000   1297.00000   1298.33157
    14.32000   1354.00000   1330.67631
    14.33000   1376.00000   1368.27394
    14.34000   1398.00000   1412.34325
    14.35000   1476.00000   1464.47427
    14.36000   1546.00000   1526.69288
    14.37000   1564.00000   1601.46721
    14.38000   1668.00000   1691.58645
    14.39000   1798.00000   1799.82832
    14.40000   1915.00000   1928.33974
    14.41000   2151.00000   2077.70933
    14.42000   2226.00000   2245.82114
    14.43000   2395.00000   2426.73131
    14.44000   2526.00000   2609.93752
    14.45000   2855.00000   2780.44908
    14.46000   2968.00000   2919.96906
    14.47000   3041.00000   3009.29414
    14.48000   3070.00000   3031.82466
    14.49000   3076.00000   2977.81968
    14.50000   2914.00000   2848.32330
    14.51000   2617.00000   2656.57470
    14.52000   2439.00000   2425.04940
    14.53000   2201.00000   2179.30826
    14.54000   1890.00000   1942.17262
    14.55000   1640.00000   1730.37291
    14.56000   1519.00000   1553.52016
    14.57000   1417.00000   1414.61967
    14.58000   1358.00000   1311.54674
    14.59000   1258.00000   1238.97227
    14.60000   1167.00000   1190.23852
    14.61000   1190.00000   1158.81546
    14.62000   1200.00000   1139.17424
    14.63000   1120.00000   1127.12659
    14.64000   1134.00000   1119.77629
    14.65000   1147.00000   1115.27930
    14.66000   1106.00000   1112.55416
    14.67000   1125.00000   1111.03063
    14.68000   1099.00000   1110.47264
    14.69000   1088.00000   1110.91176
    14.70000   1196.00000   1113.00493
    14.71000   1127.00000   1116.55184
    14.72000   1109.00000   1117.11875
    14.73000   1073.00000   1116.95475
    14.74000   1089.00000   1116.92400
    14.75000   1119.00000   1117.06695
    14.76000   1056.00000   1117.37588
    14.77000   1088.00000   1117.84632
    14.78000   1120.00000   1118.47675
    14.79000   1202.00000   1119.26886
    14.80000   1108.00000   1120.22817
    14.81000   1097.00000   1121.36521
    14.82000   1088.00000   1122.69774
    14.83000   1107.00000   1124.25454
    14.84000   1116.00000   1126.08097
    14.85000   1136.00000   1128.24653
    14.86000   1103.00000   1130.85459
    14.87000   1166.00000   1134.05377
    14.88000   1147.00000   1138.04937
    14.89000   1091.00000   1143.11340
    14.90000   1168.00000   1149.59158
    14.91000   1127.00000   1157.90514
    14.92000   1235.00000   1168.54646
    14.93000   1197.00000   1182.06902
    14.94000   1224.00000   1199.07383
    14.95000   1255.00000   1220.19671
    14.96000   1262.00000   1246.10134
    14.97000   1303.00000   1277.47949
    14.98000   1339.00000   1315.05736
    14.99000   1421.00000   1359.60856
    15.00000   1377.00000   1411.97327
    15.01000   1443.00000   1473.08248
    15.02000   1523.00000   1543.98684
    15.03000   1594.00000   1625.89111
    15.04000   1695.00000   1720.19720
    15.05000   1798.00000   1828.55815
    15.06000   1902.00000   1952.95044
    15.07000   2062.00000   2095.77391
    15.08000   2251.00000   2259.99291
    15.09000   2459.00000   2449.33956
    15.10000   2627.00000   2668.60555
    15.11000   2836.00000   2924.04884
    15.12000   3294.00000   3223.91664
    15.13000   3496.00000   3579.09947
    15.14000   4026.00000   4004.07971
    15.15000   4505.00000   4517.26806
    15.16000   5115.00000   5139.66717
    15.17000   5845.00000   5894.29481
    15.18000   6735.00000   6802.04210
    15.19000   7838.00000   7875.21518
    15.20000   8889.00000   9108.79541
    15.21000  10114.00000  10470.79936
    15.22000  11895.00000  11894.44399
    15.23000  13055.00000  13275.60079
    15.24000  14435.00000  14478.67915
    15.25000  15759.00000  15352.48265
    15.26000  15982.00000  15755.44409
    15.27000  15995.00000  15587.65170
    15.28000  14919.00000  14823.43634
    15.29000  13695.00000  13530.63998
    15.30000  11977.00000  11859.89186
    15.31000   9963.00000  10004.28563
    15.32000   8189.00000   8152.06695
    15.33000   6464.00000   6453.08642
    15.34000   5045.00000   5003.46698
    15.35000   3867.00000   3844.66368
    15.36000   3016.00000   2972.48752
    15.37000   2503.00000   2351.73102
    15.38000   2070.00000   1931.87991
    15.39000   1742.00000   1660.21302
    15.40000   1621.00000   1490.34774
    15.41000   1545.00000   1386.12964
    15.42000   1420.00000   1321.98552
    15.43000   1317.00000   1281.26247
    15.44000   1279.00000   1253.86804
    15.45000   1227.00000   1234.04912
    15.46000   1263.00000   1218.67929
    15.47000   1229.00000   1206.10551
    15.48000   1181.00000   1195.45137
    15.49000   1184.00000   1186.23171
    15.50000   1153.00000   1178.15352
    15.51000   1153.00000   1171.02018
    15.52000   1145.00000   1164.68720
    15.53000   1145.00000   1159.04127
    15.54000   1196.00000   1153.99049
    15.55000   1155.00000   1149.45933
    15.56000   1193.00000   1145.38377
    15.57000   1117.00000   1141.71022
    15.58000   1152.00000   1138.39423
    15.59000   1100.00000   1135.39730
    15.60000   1138.00000   1132.68707
    15.61000   1149.00000   1130.23691
    15.62000   1133.00000   1128.02402
    15.63000   1173.00000   1126.02958
    15.64000   1192.00000   1124.23877
    15.65000   1154.00000   1122.64045
    15.66000   1113.00000   1121.22615
    15.67000   1083.00000   1119.99263
    15.68000   1109.00000   1118.94182
    15.69000   1164.00000   1118.08292
    15.70000   1177.00000   1117.43270
    15.71000   1117.00000   1117.02043
    15.72000   1128.00000   1116.89947
    15.73000   1139.00000   1117.16757
    15.74000   1168.00000   1118.04462
    15.75000   1160.00000   1120.14174
    15.76000   1127.00000   1122.90372
    15.77000   1093.00000   1122.65468
    15.78000   1109.00000   1122.18504
    15.79000   1094.00000   1121.71272
    15.80000   1114.00000   1121.21276
    15.81000   1136.00000   1120.64891
    15.82000   1094.00000   1119.96398
    15.83000   1092.00000   1119.06372
    15.84000   1186.00000   1117.75974
    15.85000   1115.00000   1115.35695
    15.86000   1146.00000   1112.08103
    15.87000   1107.00000   1112.53014
    15.88000   1128.00000   1113.47360
    15.89000   1133.00000   1114.81993
    15.90000   1207.00000   1116.25047
    15.91000   1154.00000   1117.77388
    15.92000   1121.00000   1119.40049
    15.93000   1084.00000   1121.14298
    15.94000   1117.00000   1123.01752
    15.95000   1167.00000   1125.04555
    15.96000   1110.00000   1127.25639
    15.97000   1128.00000   1129.69100
    15.98000   1125.00000   1132.40711
    15.99000   1176.00000   1135.48574
    16.00000   1177.00000   1139.03911
    16.01000   1133.00000   1143.21944
    16.02000   1161.00000   1148.22811
    16.03000   1195.00000   1154.32395
    16.04000   1236.00000   1161.82982
    16.05000   1205.00000   1171.13625
    16.06000   1237.00000   1182.70183
    16.07000   1217.00000   1197.05059
    16.08000   1228.00000   1214.76722
    16.09000   1242.00000   1236.49128
    16.10000   1284.00000   1262.91289
    16.11000   1265.00000   1294.77302
    16.12000   1343.00000   1332.87049
    16.13000   1396.00000   1378.07569
    16.14000   1422.00000   1431.35155
    16.15000   1454.00000   1493.78308
    16.16000   1554.00000   1566.61646
    16.17000   1549.00000   1651.31049
    16.18000   1725.00000   1749.60569
    16.19000   1848.00000   1863.61958
    16.20000   1917.00000   1995.98069
    16.21000   2135.00000   2150.01875
    16.22000   2263.00000   2330.03075
    16.23000   2481.00000   2541.63837
    16.24000   2718.00000   2792.23304
    16.25000   3049.00000   3091.45815
    16.26000   3445.00000   3451.59350
    16.27000   3812.00000   3887.58457
    16.28000   4319.00000   4416.32385
    16.29000   4902.00000   5054.70465
    16.30000   5635.00000   5816.03202
    16.31000   6379.00000   6704.70019
    16.32000   7514.00000   7709.61847
    16.33000   8483.00000   8797.64991
    16.34000   9575.00000   9909.46134
    16.35000  10825.00000  10959.77955
    16.36000  11437.00000  11843.32810
    16.37000  12295.00000  12447.81867
    16.38000  12458.00000  12673.06930
    16.39000  12306.00000  12454.69833
    16.40000  11496.00000  11787.34257
    16.41000  10607.00000  10735.75602
    16.42000   9484.00000   9421.84181
    16.43000   7865.00000   7991.50206
    16.44000   6327.00000   6580.62060
    16.45000   5259.00000   5293.87335
    16.46000   4019.00000   4196.67254
    16.47000   3266.00000   3316.13351
    16.48000   2607.00000   2647.93456
    16.49000   2159.00000   2166.43953
    16.50000   1816.00000   1835.36020
    16.51000   1586.00000   1616.67289
    16.52000   1518.00000   1476.54774
    16.53000   1362.00000   1388.18572
    16.54000   1310.00000   1332.24465
    16.55000   1265.00000   1295.82700
    16.56000   1303.00000   1270.90444
    16.57000   1236.00000   1252.76609
    16.58000   1259.00000   1238.77605
    16.59000   1231.00000   1227.50579
    16.60000   1114.00000   1218.18876
    16.61000   1201.00000   1210.40601
    16.62000   1254.00000   1203.91762
    16.63000   1207.00000   1198.57759
    16.64000   1194.00000   1194.29253
    16.65000   1213.00000   1191.00227
    16.66000   1212.00000   1188.67075
    16.67000   1164.00000   1187.28199
    16.68000   1173.00000   1186.83857
    16.69000   1166.00000   1187.36182
    16.70000   1141.00000   1188.89330
    16.71000   1248.00000   1191.49772
    16.72000   1250.00000   1195.26806
    16.73000   1188.00000   1200.33320
    16.74000   1181.00000   1206.86886
    16.75000   1189.00000   1215.11365
    16.76000   1238.00000   1225.39159
    16.77000   1278.00000   1238.13798
    16.78000   1215.00000   1253.92605
    16.79000   1286.00000   1273.48616
    16.80000   1345.00000   1297.69786
    16.81000   1384.00000   1327.53065
    16.82000   1362.00000   1363.90769
    16.83000   1411.00000   1407.46999
    16.84000   1478.00000   1458.24422
    16.85000   1561.00000   1515.26053
    16.86000   1633.00000   1576.20889
    16.87000   1714.00000   1637.26116
    16.88000   1756.00000   1693.18702
    16.89000   1827.00000   1737.84119
    16.90000   1773.00000   1765.03322
    16.91000   1831.00000   1769.71474
    16.92000   1834.00000   1749.31121
    16.93000   1816.00000   1704.79131
    16.94000   1752.00000   1640.82730
    16.95000   1610.00000   1564.69800
    16.96000   1509.00000   1484.43365
    16.97000   1444.00000   1407.14616
    16.98000   1364.00000   1338.04869
    16.99000   1378.00000   1280.13220
    17.00000   1256.00000   1234.30626
    17.01000   1234.00000   1199.84405
    17.02000   1193.00000   1174.96361
    17.03000   1143.00000   1157.34122
    17.04000   1146.00000   1144.31571
    17.05000   1194.00000   1134.71777
    17.06000   1128.00000   1130.70848
    17.07000   1182.00000   1128.47898
    17.08000   1150.00000   1127.14389
    17.09000   1162.00000   1126.32569
    17.10000   1135.00000   1125.80756
    17.11000   1164.00000   1125.47015
    17.12000   1093.00000   1125.24926
    17.13000   1088.00000   1125.11010
    17.14000   1082.00000   1125.03292
    17.15000   1155.00000   1125.00551
    17.16000   1099.00000   1125.01958
    17.17000   1068.00000   1125.06895
    17.18000   1093.00000   1125.14875
    17.19000   1124.00000   1125.25500
    17.20000   1099.00000   1125.38437
    17.21000   1192.00000   1125.53407
    17.22000   1186.00000   1125.70171
    17.23000   1150.00000   1125.88524
    17.24000   1121.00000   1126.08288
    17.25000   1138.00000   1126.29312
    17.26000   1141.00000   1126.51464
    17.27000   1142.00000   1126.74626
    17.28000   1101.00000   1126.98697
    17.29000   1152.00000   1127.23588
    17.30000   1118.00000   1127.49217
    17.31000   1107.00000   1127.75515
    17.32000   1124.00000   1128.02418
    17.33000   1162.00000   1128.29865
    17.34000   1166.00000   1128.57829
    17.35000   1165.00000   1128.86408
    17.36000   1138.00000   1129.15674
    17.37000   1147.00000   1129.45644
    17.38000   1183.00000   1129.76467
    17.39000   1212.00000   1130.08272
    17.40000   1078.00000   1130.41135
    17.41000   1112.00000   1130.75291
    17.42000   1208.00000   1131.10922
    17.43000   1174.00000   1131.48282
    17.44000   1130.00000   1131.87764
    17.45000   1170.00000   1132.29620
    17.46000   1204.00000   1132.74320
    17.47000   1205.00000   1133.22321
    17.48000   1182.00000   1133.74076
    17.49000   1142.00000   1134.30239
    17.50000   1191.00000   1134.91311
    17.51000   1186.00000   1135.57827
    17.52000   1135.00000   1136.29153
    17.53000   1148.00000   1137.05593
    17.54000   1171.00000   1137.99970
    17.55000   1158.00000   1139.20124
    17.56000   1175.00000   1140.61011
    17.57000   1191.00000   1142.27109
    17.58000   1142.00000   1144.26357
    17.59000   1180.00000   1146.71108
    17.60000   1213.00000   1149.82240
    17.61000   1161.00000   1153.99330
    17.62000   1172.00000   1160.55114
    17.63000   1181.00000   1169.25048
    17.64000   1163.00000   1172.24768
    17.65000   1176.00000   1174.16220
    17.66000   1201.00000   1176.20143
    17.67000   1175.00000   1178.48261
    17.68000   1140.00000   1181.10252
    17.69000   1186.00000   1184.24376
    17.70000   1208.00000   1188.52453
    17.71000   1123.00000   1193.80062
    17.72000   1203.00000   1196.37462
    17.73000   1138.00000   1198.58172
    17.74000   1204.00000   1200.86615
    17.75000   1185.00000   1203.25347
    17.76000   1196.00000   1205.75187
    17.77000   1213.00000   1208.37069
    17.78000   1203.00000   1211.12086
    17.79000   1157.00000   1214.01551
    17.80000   1200.00000   1217.07023
    17.81000   1256.00000   1220.30515
    17.82000   1209.00000   1223.74875
    17.83000   1149.00000   1227.44966
    17.84000   1237.00000   1231.52026
    17.85000   1253.00000   1235.90073
    17.86000   1253.00000   1240.02070
    17.87000   1174.00000   1244.34088
    17.88000   1126.00000   1248.92147
    17.89000   1228.00000   1253.78658
    17.90000   1257.00000   1258.96342
    17.91000   1211.00000   1264.48294
    17.92000   1226.00000   1270.38083
    17.93000   1290.00000   1276.69899
    17.94000   1299.00000   1283.48791
    17.95000   1250.00000   1290.81038
    17.96000   1268.00000   1298.74728
    17.97000   1317.00000   1307.40625
    17.98000   1247.00000   1316.93417
    17.99000   1250.00000   1327.53414
    18.00000   1293.00000   1339.48741
    18.01000   1266.00000   1353.17990
    18.02000   1350.00000   1369.13209
    18.03000   1401.00000   1388.03026
    18.04000   1379.00000   1410.75634
    18.05000   1379.00000   1438.41344
    18.06000   1422.00000   1472.34441
    18.07000   1520.00000   1514.14175
    18.08000   1557.00000   1565.65000
    18.09000   1675.00000   1628.96561
    18.10000   1676.00000   1706.44452
    18.11000   1754.00000   1800.72718
    18.12000   1850.00000   1914.78770
    18.13000   2072.00000   2052.01164
    18.14000   2205.00000   2216.30902
    18.15000   2539.00000   2412.27214
    18.16000   2627.00000   2645.39381
    18.17000   2918.00000   2922.37021
    18.18000   3273.00000   3251.52047
    18.19000   3660.00000   3643.35609
    18.20000   4161.00000   4111.31507
    18.21000   4801.00000   4672.62127
    18.22000   5461.00000   5349.12630
    18.23000   6208.00000   6167.83095
    18.24000   7274.00000   7160.58204
    18.25000   8520.00000   8362.26081
    18.26000   9851.00000   9806.73093
    18.27000  11703.00000  11520.04264
    18.28000  13658.00000  13511.00697
    18.29000  15994.00000  15760.25241
    18.30000  18435.00000  18210.02647
    18.31000  20654.00000  20757.85789
    18.32000  23582.00000  23257.23501
    18.33000  25762.00000  25527.48515
    18.34000  27812.00000  27373.59373
    18.35000  29317.00000  28615.77723
    18.36000  29104.00000  29127.60873
    18.37000  28539.00000  28875.75634
    18.38000  27631.00000  27941.70907
    18.39000  26330.00000  26502.44819
    18.40000  24489.00000  24772.77536
    18.41000  22683.00000  22942.72925
    18.42000  21165.00000  21139.28628
    18.43000  18954.00000  19416.93674
    18.44000  17833.00000  17769.75136
    18.45000  16063.00000  16158.22533
    18.46000  14406.00000  14543.64618
    18.47000  12818.00000  12916.98116
    18.48000  11155.00000  11307.79368
    18.49000   9551.00000   9771.50858
    18.50000   8226.00000   8368.63192
    18.51000   7008.00000   7148.68995
    18.52000   6115.00000   6141.57041
    18.53000   5265.00000   5354.30288
    18.54000   4966.00000   4771.90823
    18.55000   4567.00000   4361.61481
    18.56000   4273.00000   4079.38868
    18.57000   4031.00000   3877.36178
    18.58000   4063.00000   3710.93169
    18.59000   4003.00000   3544.80428
    18.60000   3718.00000   3357.34809
    18.61000   3424.00000   3142.06893
    18.62000   3072.00000   2905.11316
    18.63000   2743.00000   2659.76340
    18.64000   2571.00000   2420.80171
    18.65000   2173.00000   2200.77835
    18.66000   2015.00000   2008.27367
    18.67000   1776.00000   1847.49758
    18.68000   1619.00000   1718.73312
    18.69000   1481.00000   1619.29976
    18.70000   1449.00000   1544.73431
    18.71000   1459.00000   1489.90889
    18.72000   1390.00000   1449.88971
    18.73000   1315.00000   1420.45828
    18.74000   1334.00000   1398.32009
    18.75000   1293.00000   1381.08634
    18.76000   1225.00000   1367.12892
    18.77000   1297.00000   1355.39228
    18.78000   1264.00000   1345.21629
    18.79000   1237.00000   1336.19513
    18.80000   1244.00000   1328.07747
    18.81000   1223.00000   1320.70197
    18.82000   1217.00000   1313.95854
    18.83000   1235.00000   1307.76633
    18.84000   1244.00000   1302.06081
    18.85000   1256.00000   1296.78942
    18.86000   1191.00000   1291.90836
    18.87000   1289.00000   1287.37824
    18.88000   1192.00000   1283.16517
    18.89000   1206.00000   1279.23990
    18.90000   1237.00000   1275.57486
    18.91000   1241.00000   1272.14666
    18.92000   1224.00000   1268.93407
    18.93000   1224.00000   1265.91681
    18.94000   1241.00000   1263.07734
    18.95000   1218.00000   1260.39836
    18.96000   1178.00000   1257.86480
    18.97000   1172.00000   1255.46207
    18.98000   1260.00000   1253.17662
    18.99000   1195.00000   1250.99669
    19.00000   1214.00000   1248.90840
    19.01000   1154.00000   1246.90030
    19.02000   1183.00000   1244.95937
    19.03000   1194.00000   1243.07160
    19.04000   1166.00000   1241.22266
    19.05000   1226.00000   1239.39306
    19.06000   1228.00000   1237.55678
    19.07000   1199.00000   1235.68398
    19.08000   1212.00000   1233.73556
    19.09000   1293.00000   1231.65975
    19.10000   1188.00000   1229.53622
    19.11000   1219.00000   1226.03982
    19.12000   1213.00000   1218.92418
    19.13000   1204.00000   1218.08131
    19.14000   1214.00000   1217.52114
    19.15000   1243.00000   1217.55137
    19.16000   1179.00000   1217.59939
    19.17000   1152.00000   1217.65359
    19.18000   1219.00000   1217.69544
    19.19000   1202.00000   1217.68265
    19.20000   1165.00000   1217.51381
    19.21000   1187.00000   1216.72000
    19.22000   1219.00000   1215.70771
    19.23000   1226.00000   1219.06927
    19.24000   1253.00000   1223.48307
    19.25000   1214.00000   1224.86848
    19.26000   1237.00000   1226.01537
    19.27000   1222.00000   1227.20660
    19.28000   1184.00000   1228.44455
    19.29000   1216.00000   1229.73040
    19.30000   1237.00000   1231.06446
    19.31000   1253.00000   1232.44606
    19.32000   1273.00000   1233.87177
    19.33000   1155.00000   1235.33198
    19.34000   1274.00000   1236.80007
    19.35000   1252.00000   1238.19103
    19.36000   1233.00000   1239.59746
    19.37000   1207.00000   1241.59660
    19.38000   1268.00000   1243.75060
    19.39000   1250.00000   1246.02723
    19.40000   1192.00000   1248.43807
    19.41000   1216.00000   1250.99632
    19.42000   1213.00000   1253.71719
    19.43000   1162.00000   1256.61855
    19.44000   1252.00000   1259.72193
    19.45000   1236.00000   1263.05405
    19.46000   1183.00000   1266.64913
    19.47000   1222.00000   1270.55228
    19.48000   1250.00000   1274.82426
    19.49000   1239.00000   1279.54792
    19.50000   1245.00000   1284.83636
    19.51000   1180.00000   1290.84281
    19.52000   1309.00000   1297.77179
    19.53000   1208.00000   1305.89097
    19.54000   1271.00000   1315.54285
    19.55000   1251.00000   1327.15525
    19.56000   1270.00000   1341.25008
    19.57000   1294.00000   1358.44989
    19.58000   1354.00000   1379.48312
    19.59000   1335.00000   1405.19003
    19.60000   1399.00000   1436.53329
    19.61000   1511.00000   1474.61844
    19.62000   1513.00000   1520.72933
    19.63000   1512.00000   1576.38399
    19.64000   1581.00000   1643.41681
    19.65000   1686.00000   1724.09458
    19.66000   1735.00000   1821.27378
    19.67000   1876.00000   1938.60489
    19.68000   2036.00000   2080.78100
    19.69000   2200.00000   2253.80933
    19.70000   2426.00000   2465.25122
    19.71000   2654.00000   2724.32732
    19.72000   2902.00000   3041.72994
    19.73000   3255.00000   3428.94187
    19.74000   3690.00000   3896.86434
    19.75000   4284.00000   4453.64339
    19.76000   4708.00000   5101.78352
    19.77000   5382.00000   5834.93678
    19.78000   6296.00000   6635.08048
    19.79000   7067.00000   7471.01913
    19.80000   7868.00000   8299.13068
    19.81000   8635.00000   9066.98575
    19.82000   9397.00000   9720.05594
    19.83000   9566.00000  10211.44160
    19.84000   9986.00000  10514.12377
    19.85000  10193.00000  10633.33322
    19.86000  10166.00000  10612.83474
    19.87000  10036.00000  10528.09596
    19.88000   9988.00000  10466.83318
    19.89000  10114.00000  10506.23972
    19.90000  10487.00000  10695.39611
    19.91000  10805.00000  11045.10677
    19.92000  11267.00000  11524.52526
    19.93000  11777.00000  12064.23038
    19.94000  12618.00000  12565.59860
    19.95000  13131.00000  12915.78924
    19.96000  12995.00000  13007.31334
    19.97000  12680.00000  12760.83818
    19.98000  11959.00000  12147.31802
    19.99000  11082.00000  11200.02489
    20.00000   9879.00000  10006.39086
    20.01000   8662.00000   8681.88967
    20.02000   7366.00000   7341.24905
    20.03000   5932.00000   6079.16118
    20.04000   4726.00000   4961.65866
    20.05000   3871.00000   4024.71656
    20.06000   3147.00000   3277.46912
    20.07000   2689.00000   2708.39828
    20.08000   2274.00000   2292.88631
    20.09000   1926.00000   2000.50841
    20.10000   1787.00000   1800.83020
    20.11000   1629.00000   1667.13596
    20.12000   1512.00000   1578.15058
    20.13000   1463.00000   1518.22839
    20.14000   1400.00000   1476.62050
    20.15000   1405.00000   1446.36374
    20.16000   1346.00000   1423.16508
    20.17000   1363.00000   1404.47658
    20.18000   1327.00000   1388.81920
    20.19000   1305.00000   1375.33432
    20.20000   1308.00000   1363.50885
    20.21000   1293.00000   1353.01784
    20.22000   1313.00000   1343.63914
    20.23000   1289.00000   1335.20892
    20.24000   1299.00000   1327.59891
    20.25000   1266.00000   1320.70455
    20.26000   1215.00000   1314.43855
    20.27000   1285.00000   1308.72695
    20.28000   1328.00000   1303.50656
    20.29000   1262.00000   1298.72305
    20.30000   1245.00000   1294.32946
    20.31000   1226.00000   1290.28507
    20.32000   1266.00000   1286.55437
    20.33000   1238.00000   1283.10636
    20.34000   1278.00000   1279.91360
    20.35000   1213.00000   1276.95181
    20.36000   1301.00000   1274.19991
    20.37000   1240.00000   1271.63904
    20.38000   1235.00000   1269.25258
    20.39000   1268.00000   1267.02620
    20.40000   1219.00000   1264.94700
    20.41000   1192.00000   1263.00444
    20.42000   1299.00000   1261.19004
    20.43000   1276.00000   1259.49775
    20.44000   1253.00000   1257.92575
    20.45000   1253.00000   1256.47985
    20.46000   1266.00000   1255.19647
    20.47000   1251.00000   1254.08493
    20.48000   1200.00000   1252.90392
    20.49000   1206.00000   1251.63200
    20.50000   1230.00000   1250.39238
    20.51000   1283.00000   1249.18602
    20.52000   1252.00000   1248.00219
    20.53000   1247.00000   1246.82677
    20.54000   1341.00000   1245.64102
    20.55000   1273.00000   1244.41957
    20.56000   1214.00000   1243.12630
    20.57000   1286.00000   1241.69908
    20.58000   1276.00000   1240.01750
    20.59000   1277.00000   1237.67360
    20.60000   1205.00000   1234.78709
    20.61000   1259.00000   1234.09592
    20.62000   1294.00000   1233.39177
    20.63000   1278.00000   1232.86191
    20.64000   1241.00000   1232.31714
    20.65000   1272.00000   1231.74716
    20.66000   1294.00000   1231.13744
    20.67000   1239.00000   1230.46431
    20.68000   1241.00000   1229.69433
    20.69000   1228.00000   1228.77721
    20.70000   1240.00000   1227.61968
    20.71000   1233.00000   1226.03546
    20.72000   1246.00000   1223.36554
    20.73000   1238.00000   1219.86422
    20.74000   1248.00000   1220.09184
    20.75000   1293.00000   1220.06911
    20.76000   1219.00000   1220.35419
    20.77000   1234.00000   1220.67330
    20.78000   1284.00000   1221.03718
    20.79000   1212.00000   1221.46128
    20.80000   1305.00000   1221.96737
    20.81000   1271.00000   1222.58558
    20.82000   1277.00000   1223.35645
    20.83000   1177.00000   1224.33312
    20.84000   1255.00000   1225.58328
    20.85000   1240.00000   1227.19085
    20.86000   1233.00000   1229.25736
    20.87000   1265.00000   1231.90303
    20.88000   1314.00000   1235.26801
    20.89000   1311.00000   1239.51456
    20.90000   1303.00000   1244.83102
    20.91000   1285.00000   1251.43877
    20.92000   1259.00000   1259.60347
    20.93000   1194.00000   1269.65192
    20.94000   1350.00000   1281.99595
    20.95000   1304.00000   1297.16389
    20.96000   1362.00000   1315.83846
    20.97000   1338.00000   1338.89548
    20.98000   1391.00000   1367.43168
    20.99000   1453.00000   1402.76114
    21.00000   1441.00000   1446.35154
    21.01000   1572.00000   1499.66772
    21.02000   1588.00000   1563.89657
    21.03000   1675.00000   1639.55062
    21.04000   1766.00000   1725.98714
    21.05000   1819.00000   1820.93059
    21.06000   1959.00000   1920.12955
    21.07000   2146.00000   2017.29520
    21.08000   2201.00000   2104.44073
    21.09000   2254.00000   2172.67684
    21.10000   2362.00000   2213.44983
    21.11000   2256.00000   2220.14055
    21.12000   2244.00000   2189.78136
    21.13000   2192.00000   2124.30077
    21.14000   2045.00000   2030.49193
    21.15000   1973.00000   1918.44134
    21.16000   1820.00000   1799.17510
    21.17000   1656.00000   1682.60973
    21.18000   1607.00000   1576.32147
    21.19000   1528.00000   1485.07461
    21.20000   1440.00000   1410.90527
    21.21000   1359.00000   1353.58900
    21.22000   1340.00000   1311.32567
    21.23000   1296.00000   1281.46884
    21.24000   1326.00000   1261.15351
    21.25000   1228.00000   1247.73827
    21.26000   1284.00000   1239.04504
    21.27000   1332.00000   1233.42918
    21.28000   1288.00000   1229.73847
    21.29000   1247.00000   1227.21642
    21.30000   1300.00000   1225.39404
    21.31000   1303.00000   1223.99433
    21.32000   1306.00000   1222.85980
    21.33000   1166.00000   1221.90293
    21.34000   1239.00000   1221.07528
    21.35000   1254.00000   1220.34956
    21.36000   1269.00000   1219.70991
    21.37000   1269.00000   1219.14690
    21.38000   1227.00000   1218.65551
    21.39000   1268.00000   1218.23424
    21.40000   1264.00000   1217.88593
    21.41000   1231.00000   1217.61986
    21.42000   1279.00000   1217.45354
    21.43000   1174.00000   1217.42355
    21.44000   1242.00000   1217.62336
    21.45000   1253.00000   1218.23276
    21.46000   1227.00000   1218.96940
    21.47000   1221.00000   1218.80758
    21.48000   1203.00000   1218.58393
    21.49000   1199.00000   1218.37627
    21.50000   1237.00000   1218.18347
    21.51000   1246.00000   1218.00457
    21.52000   1289.00000   1217.83878
    21.53000   1273.00000   1217.68542
    21.54000   1203.00000   1217.54388
    21.55000   1250.00000   1217.41367
    21.56000   1235.00000   1217.29440
    21.57000   1240.00000   1217.18575
    21.58000   1237.00000   1217.08748
    21.59000   1210.00000   1216.99944
    21.60000   1234.00000   1216.92151
    21.61000   1218.00000   1216.85366
    21.62000   1238.00000   1216.79589
    21.63000   1231.00000   1216.74825
    21.64000   1202.00000   1216.71085
    21.65000   1252.00000   1216.68381
    21.66000   1234.00000   1216.66728
    21.67000   1260.00000   1216.66141
    21.68000   1260.00000   1216.66637
    21.69000   1255.00000   1216.68224
    21.70000   1228.00000   1216.70903
    21.71000   1230.00000   1216.74656
    21.72000   1259.00000   1216.79415
    21.73000   1215.00000   1216.85032
    21.74000   1236.00000   1216.91234
    21.75000   1268.00000   1216.97484
    21.76000   1245.00000   1217.02591
    21.77000   1187.00000   1217.02580
    21.78000   1280.00000   1216.96320
    21.79000   1254.00000   1217.08669
    21.80000   1246.00000   1217.35736
    21.81000   1249.00000   1217.68626
    21.82000   1203.00000   1218.04980
    21.83000   1198.00000   1218.45135
    21.84000   1286.00000   1218.89466
    21.85000   1293.00000   1219.38395
    21.86000   1258.00000   1219.92399
    21.87000   1221.00000   1220.52016
    21.88000   1219.00000   1221.17859
    21.89000   1284.00000   1221.90635
    21.90000   1368.00000   1222.71169
    21.91000   1229.00000   1223.60445
    21.92000   1229.00000   1224.59661
    21.93000   1266.00000   1225.70321
    21.94000   1217.00000   1226.94371
    21.95000   1276.00000   1228.34397
    21.96000   1252.00000   1229.93905
    21.97000   1253.00000   1231.77706
    21.98000   1258.00000   1233.92416
    21.99000   1225.00000   1236.47086
    22.00000   1235.00000   1239.53942
    22.01000   1210.00000   1243.29237
    22.02000   1220.00000   1247.94169
    22.03000   1215.00000   1253.75842
    22.04000   1293.00000   1261.08230
    22.05000   1367.00000   1270.33152
    22.06000   1361.00000   1282.01276
    22.07000   1359.00000   1296.73293
    22.08000   1289.00000   1315.21509
    22.09000   1358.00000   1338.32267
    22.10000   1393.00000   1367.09685
    22.11000   1425.00000   1402.81130
    22.12000   1527.00000   1447.04709
    22.13000   1535.00000   1501.78575
    22.14000   1623.00000   1569.51115
    22.15000   1676.00000   1653.29781
    22.16000   1760.00000   1756.84599
    22.17000   1957.00000   1884.40483
    22.18000   2066.00000   2040.51092
    22.19000   2222.00000   2229.47019
    22.20000   2435.00000   2454.53937
    22.21000   2731.00000   2716.82455
    22.22000   2904.00000   3014.00682
    22.23000   3301.00000   3339.10806
    22.24000   3677.00000   3679.59001
    22.25000   4066.00000   4017.10016
    22.26000   4301.00000   4328.12325
    22.27000   4527.00000   4585.70395
    22.28000   4791.00000   4762.35033
    22.29000   4725.00000   4834.21146
    22.30000   4677.00000   4786.33382
    22.31000   4583.00000   4617.72883
    22.32000   4358.00000   4343.56328
    22.33000   3837.00000   3992.20861
    22.34000   3562.00000   3598.20073
    22.35000   3096.00000   3194.94534
    22.36000   2660.00000   2809.98537
    22.37000   2317.00000   2463.00094
    22.38000   2139.00000   2165.57831
    22.39000   1938.00000   1922.01959
    22.40000   1680.00000   1730.81052
    22.41000   1613.00000   1586.43602
    22.42000   1473.00000   1481.22213
    22.43000   1366.00000   1406.93118
    22.44000   1365.00000   1356.01103
    22.45000   1346.00000   1321.98157
    22.46000   1341.00000   1298.50357
    22.47000   1336.00000   1281.63931
    22.48000   1289.00000   1269.49374
    22.49000   1298.00000   1260.40825
    22.50000   1253.00000   1253.29620
    22.51000   1247.00000   1247.49285
    22.52000   1222.00000   1242.59851
    22.53000   1208.00000   1238.37243
    22.54000   1341.00000   1234.66606
    22.55000   1200.00000   1231.38318
    22.56000   1244.00000   1228.45759
    22.57000   1199.00000   1225.84071
    22.58000   1198.00000   1223.49512
    22.59000   1200.00000   1221.39094
    22.60000   1250.00000   1219.50400
    22.61000   1218.00000   1217.81463
    22.62000   1270.00000   1216.30702
    22.63000   1169.00000   1214.96867
    22.64000   1218.00000   1213.79019
    22.65000   1226.00000   1212.76530
    22.66000   1221.00000   1211.89102
    22.67000   1208.00000   1211.16927
    22.68000   1201.00000   1210.60793
    22.69000   1245.00000   1210.22496
    22.70000   1230.00000   1210.06149
    22.71000   1194.00000   1210.25218
    22.72000   1216.00000   1210.79873
    22.73000   1267.00000   1210.91695
    22.74000   1228.00000   1210.99248
    22.75000   1180.00000   1211.19414
    22.76000   1173.00000   1211.54351
    22.77000   1271.00000   1212.05610
    22.78000   1180.00000   1212.75463
    22.79000   1197.00000   1213.67233
    22.80000   1205.00000   1214.85936
    22.81000   1250.00000   1216.39715
    22.82000   1290.00000   1218.45471
    22.83000   1241.00000   1221.13864
    22.84000   1239.00000   1224.04486
    22.85000   1199.00000   1227.64527
    22.86000   1236.00000   1232.32930
    22.87000   1282.00000   1238.46704
    22.88000   1270.00000   1246.52397
    22.89000   1324.00000   1257.08522
    22.90000   1290.00000   1270.87314
    22.91000   1327.00000   1288.76779
    22.92000   1378.00000   1311.83309
    22.93000   1343.00000   1341.35566
    22.94000   1411.00000   1378.90361
    22.95000   1513.00000   1426.41422
    22.96000   1529.00000   1486.31682
    22.97000   1593.00000   1561.69024
    22.98000   1656.00000   1656.44306
    22.99000   1908.00000   1775.47796
    23.00000   2009.00000   1924.77320
    23.01000   2200.00000   2111.27289
    23.02000   2430.00000   2342.45099
    23.03000   2645.00000   2625.41201
    23.04000   2973.00000   2965.44400
    23.05000   3364.00000   3364.06209
    23.06000   3962.00000   3816.76560
    23.07000   4535.00000   4310.94263
    23.08000   4994.00000   4824.50701
    23.09000   5624.00000   5325.88421
    23.10000   6082.00000   5775.82795
    23.11000   6412.00000   6131.37831
    23.12000   6571.00000   6351.10270
    23.13000   6603.00000   6400.88744
    23.14000   6507.00000   6266.26004
    23.15000   6284.00000   5955.61914
    23.16000   5745.00000   5499.96104
    23.17000   4964.00000   4946.97192
    23.18000   4448.00000   4350.51052
    23.19000   3882.00000   3758.54593
    23.20000   3233.00000   3209.59468
    23.21000   2804.00000   2729.50060
    23.22000   2453.00000   2331.27331
    23.23000   2056.00000   2016.81659
    23.24000   1760.00000   1779.78213
    23.25000   1729.00000   1608.83436
    23.26000   1597.00000   1490.66656
    23.27000   1474.00000   1412.31699
    23.28000   1364.00000   1362.61133
    23.29000   1369.00000   1332.79668
    23.30000   1321.00000   1316.57724
    23.31000   1375.00000   1309.80629
    23.32000   1258.00000   1310.05801
    23.33000   1340.00000   1316.01286
    23.34000   1298.00000   1326.84207
    23.35000   1363.00000   1343.07599
    23.36000   1329.00000   1365.43941
    23.37000   1313.00000   1395.04402
    23.38000   1483.00000   1433.41802
    23.39000   1531.00000   1482.53187
    23.40000   1606.00000   1544.81537
    23.41000   1635.00000   1623.12356
    23.42000   1710.00000   1720.60295
    23.43000   1804.00000   1840.41035
    23.44000   1965.00000   1985.25184
    23.45000   2100.00000   2156.74369
    23.46000   2281.00000   2354.65163
    23.47000   2527.00000   2576.12755
    23.48000   2785.00000   2815.11620
    23.49000   3007.00000   3062.12451
    23.50000   3299.00000   3304.51463
    23.51000   3490.00000   3527.38737
    23.52000   3653.00000   3715.12959
    23.53000   3825.00000   3853.81353
    23.54000   3989.00000   3933.93675
    23.55000   3982.00000   3953.41541
    23.56000   3887.00000   3919.21331
    23.57000   3860.00000   3846.04765
    23.58000   3812.00000   3752.21318
    23.59000   3738.00000   3654.59417
    23.60000   3639.00000   3565.01081
    23.61000   3766.00000   3488.59400
    23.62000   3762.00000   3423.86406
    23.63000   3661.00000   3364.08602
    23.64000   3616.00000   3299.66555
    23.65000   3589.00000   3221.37085
    23.66000   3486.00000   3123.82082
    23.67000   3413.00000   3008.06775
    23.68000   3117.00000   2882.01241
    23.69000   3054.00000   2758.56091
    23.70000   2998.00000   2652.88276
    23.71000   2687.00000   2580.20471
    23.72000   2731.00000   2554.57080
    23.73000   2782.00000   2588.27558
    23.74000   2939.00000   2691.57453
    23.75000   3046.00000   2872.37358
    23.76000   3196.00000   3135.65983
    23.77000   3659.00000   3482.50107
    23.78000   4011.00000   3908.58495
    23.79000   4478.00000   4402.49238
    23.80000   4993.00000   4944.13982
    23.81000   5663.00000   5503.97223
    23.82000   6191.00000   6043.47494
    23.83000   6562.00000   6517.34564
    23.84000   7012.00000   6877.98714
    23.85000   7219.00000   7082.92300
    23.86000   7247.00000   7100.04626
    23.87000   6964.00000   6917.02374
    23.88000   6665.00000   6547.57122
    23.89000   6067.00000   6029.83966
    23.90000   5558.00000   5417.48094
    23.91000   4758.00000   4767.93686
    23.92000   4250.00000   4132.93048
    23.93000   3543.00000   3553.02714
    23.94000   3026.00000   3055.58839
    23.95000   2644.00000   2655.03713
    23.96000   2285.00000   2354.67643
    23.97000   2128.00000   2149.42402
    23.98000   2047.00000   2028.79357
    23.99000   1981.00000   1979.51690
    24.00000   2006.00000   1987.41729
    24.01000   2088.00000   2038.43350
    24.02000   2155.00000   2118.94932
    24.03000   2226.00000   2215.73376
    24.04000   2366.00000   2315.82348
    24.05000   2431.00000   2406.61352
    24.06000   2458.00000   2476.32528
    24.07000   2458.00000   2514.93747
    24.08000   2448.00000   2515.54383
    24.09000   2434.00000   2475.78887
    24.10000   2411.00000   2398.58498
    24.11000   2217.00000   2291.35194
    24.12000   2037.00000   2163.97522
    24.13000   1976.00000   2026.60596
    24.14000   1774.00000   1888.20773
    24.15000   1791.00000   1755.93236
    24.16000   1669.00000   1634.97632
    24.17000   1502.00000   1528.61928
    24.18000   1448.00000   1438.35696
    24.19000   1344.00000   1364.16806
    24.20000   1310.00000   1304.91152
    24.21000   1251.00000   1258.76398
    24.22000   1208.00000   1223.60247
    24.23000   1150.00000   1197.28734
    24.24000   1154.00000   1177.84505
    24.25000   1179.00000   1163.56840
    24.26000   1155.00000   1153.05607
    24.27000   1162.00000   1145.20993
    24.28000   1093.00000   1139.20589
    24.29000   1132.00000   1134.45023
    24.30000   1134.00000   1130.53130
    24.31000   1081.00000   1127.17316
    24.32000   1159.00000   1124.19551
    24.33000   1128.00000   1121.48176
    24.34000   1078.00000   1118.95414
    24.35000   1108.00000   1116.55673
    24.36000   1095.00000   1114.24120
    24.37000   1133.00000   1111.94799
    24.38000   1079.00000   1109.53488
    24.39000   1170.00000   1107.00029
    24.40000   1097.00000   1105.16726
    24.41000   1140.00000   1103.46718
    24.42000   1128.00000   1101.88753
    24.43000   1068.00000   1100.35516
    24.44000   1050.00000   1098.86141
    24.45000   1114.00000   1097.39614
    24.46000   1104.00000   1095.94694
    24.47000   1054.00000   1094.49617
    24.48000   1051.00000   1093.01224
    24.49000   1099.00000   1091.40179
    24.50000   1072.00000   1089.66794
    24.51000   1076.00000   1088.39207
    24.52000   1078.00000   1087.17715
    24.53000   1046.00000   1086.01559
    24.54000   1076.00000   1084.85631
    24.55000   1058.00000   1083.69272
    24.56000   1131.00000   1082.51654
    24.57000   1065.00000   1081.31662
    24.58000   1077.00000   1080.07520
    24.59000   1170.00000   1078.76434
    24.60000   1065.00000   1077.33747
    24.61000   1096.00000   1075.69880
    24.62000   1087.00000   1073.54244
    24.63000   1045.00000   1070.85563
    24.64000   1041.00000   1069.58492
    24.65000   1102.00000   1068.65605
    24.66000   1012.00000   1067.89799
    24.67000   1087.00000   1067.14297
    24.68000   1032.00000   1066.39051
    24.69000   1068.00000   1065.64012
    24.70000   1040.00000   1064.89127
    24.71000   1048.00000   1064.14341
    24.72000   1058.00000   1063.39589
    24.73000   1052.00000   1062.64796
    24.74000   1056.00000   1061.89872
    24.75000   1143.00000   1061.14691
    24.76000   1049.00000   1060.39079
    24.77000   1062.00000   1059.62763
    24.78000   1033.00000   1058.85192
    24.79000   1080.00000   1058.05289
    24.80000   1040.00000   1057.24121
    24.81000   1063.00000   1056.46551
    24.82000   1088.00000   1055.67652
    24.83000   1050.00000   1054.85798
    24.84000   1097.00000   1053.98365
    24.85000   1047.00000   1052.98579
    24.86000   1070.00000   1051.92263
    24.87000   1054.00000   1051.20727
    24.88000    976.00000   1050.52538
    24.89000   1027.00000   1049.84303
    24.90000   1040.00000   1049.16023
    24.91000   1069.00000   1048.47698
    24.92000   1042.00000   1047.79330
    24.93000    974.00000   1047.10918
    24.94000   1019.00000   1046.42465
    24.95000   1049.00000   1045.73970
    24.96000   1034.00000   1045.05434
    24.97000   1007.00000   1044.36858
    24.98000   1031.00000   1043.68243
    24.99000   1084.00000   1042.99589
    25.00000   1088.00000   1042.30898
    25.01000   1020.00000   1041.62169
    25.02000   1074.00000   1040.93404
    25.03000   1054.00000   1040.24604
    25.04000   1065.00000   1039.55769
    25.05000   1109.00000   1038.86900
    25.06000   1036.00000   1038.17997
    25.07000   1008.00000   1037.49062
    25.08000   1029.00000   1036.80095
    25.09000   1098.00000   1036.11097
    25.10000   1034.00000   1035.42069
    25.11000    978.00000   1034.73011
    25.12000   1007.00000   1034.03924
    25.13000   1025.00000   1033.34809
    25.14000   1035.00000   1032.65666
    25.15000   1021.00000   1031.96497
    25.16000   1053.00000   1031.27302
    25.17000   1087.00000   1030.58082
    25.18000   1049.00000   1029.88837
    25.19000   1025.00000   1029.19569
    25.20000   1008.00000   1028.50277
    25.21000   1032.00000   1027.80963
    25.22000    970.00000   1027.11628
    25.23000    935.00000   1026.42272
    25.24000   1040.00000   1025.72896
    25.25000   1040.00000   1025.03500
    25.26000   1022.00000   1024.34086
    25.27000    994.00000   1023.64654
    25.28000    992.00000   1022.95205
    25.29000   1010.00000   1022.25739
    25.30000    975.00000   1021.56258
    25.31000   1052.00000   1020.86762
    25.32000    958.00000   1020.17251
    25.33000    995.00000   1019.47727
    25.34000   1018.00000   1018.78190
    25.35000    998.00000   1018.08641
    25.36000    985.00000   1017.39080
    25.37000    975.00000   1016.69509
    25.38000   1021.00000   1015.99928
    25.39000   1088.00000   1015.30338
    25.40000    973.00000   1014.60739
    25.41000   1045.00000   1013.91133
    25.42000   1036.00000   1013.21519
    25.43000    958.00000   1012.51899
    25.44000    966.00000   1011.82273
    25.45000   1059.00000   1011.12642
    25.46000   1020.00000   1010.43008
    25.47000   1000.00000   1009.73369
    25.48000   1037.00000   1009.03728
    25.49000   1040.00000   1008.34085
    25.50000   1063.00000   1007.64440
    25.51000    982.00000   1006.94794
    25.52000    987.00000   1006.25149
    25.53000   1023.00000   1005.55504
    25.54000   1056.00000   1004.85861
    25.55000   1045.00000   1004.16220
    25.56000    998.00000   1003.46581
    25.57000    967.00000   1002.76946
    25.58000    990.00000   1002.07315
    25.59000   1037.00000   1001.37690
    25.60000    967.00000   1000.68069
    25.61000   1024.00000    999.98455
    25.62000   1003.00000    999.28848
    25.63000    985.00000    998.59249
    25.64000    976.00000    997.89658
    25.65000    987.00000    997.20076
    25.66000    985.00000    996.50504
    25.67000   1027.00000    995.80942
    25.68000   1006.00000    995.11392
    25.69000    947.00000    994.41853
    25.70000    969.00000    993.72327
    25.71000    998.00000    993.02813
    25.72000   1003.00000    992.33314
    25.73000   1016.00000    991.63829
    25.74000   1005.00000    990.94359
    25.75000    964.00000    990.24906
    25.76000   1001.00000    989.55468
    25.77000    964.00000    988.86048
    25.78000   1010.00000    988.16646
    25.79000    979.00000    987.47262
    25.80000    952.00000    986.77898
    25.81000    935.00000    986.08554
    25.82000    992.00000    985.39230
    25.83000    982.00000    984.69927
    25.84000    964.00000    984.00646
    25.85000    948.00000    983.31388
    25.86000    978.00000    982.62153
    25.87000   1007.00000    981.92943
    25.88000    990.00000    981.23757
    25.89000    979.00000    980.54598
    25.90000   1013.00000    979.85465
    25.91000   1012.00000    979.16360
    25.92000    967.00000    978.47284
    25.93000    986.00000    977.78237
    25.94000   1029.00000    977.09222
    25.95000    961.00000    976.40239
    25.96000    958.00000    975.71290
    25.97000    992.00000    975.02378
    25.98000    968.00000    974.33504
    25.99000    987.00000    973.64672
    26.00000    997.00000    972.95890
    26.01000    970.00000    972.27167
    26.02000    992.00000    971.58532
    26.03000    947.00000    970.90023
    26.04000    917.00000    970.21549
    26.05000    976.00000    969.52947
    26.06000    988.00000    968.84429
    26.07000    987.00000    968.16071
    26.08000   1003.00000    967.47940
    26.09000    960.00000    966.80119
    26.10000    971.00000    966.12709
    26.11000    961.00000    965.45832
    26.12000    976.00000    964.79634
    26.13000    982.00000    964.14301
    26.14000    977.00000    963.50066
    26.15000    982.00000    962.87227
    26.16000    972.00000    962.26171
    26.17000    961.00000    961.67424
    26.18000    935.00000    961.11707
    26.19000    943.00000    960.60092
    26.20000    959.00000    960.14382
    26.21000    948.00000    959.77688
    26.22000    988.00000    959.56081
    26.23000    948.00000    959.66953
    26.24000    941.00000    960.23265
    26.25000    919.00000    960.44685
    26.26000    882.00000    959.95517
    26.27000    948.00000    959.40356
    26.28000    957.00000    958.85753
    26.29000    973.00000    958.31737
    26.30000   1020.00000    957.78338
    26.31000    975.00000    957.25590
    26.32000    963.00000    956.73530
    26.33000    982.00000    956.22196
    26.34000    908.00000    955.71631
    26.35000    977.00000    955.21881
    26.36000    936.00000    954.72997
    26.37000    974.00000    954.25036
    26.38000    954.00000    953.78060
    26.39000    953.00000    953.32142
    26.40000    952.00000    952.87375
    26.41000    952.00000    952.43876
    26.42000    961.00000    952.01846
    26.43000   1007.00000    951.61617
    26.44000    937.00000    951.22967
    26.45000    976.00000    950.84715
    26.46000    917.00000    950.48019
    26.47000    930.00000    950.13148
    26.48000    985.00000    949.80290
    26.49000    965.00000    949.49666
    26.50000    921.00000    949.21537
    26.51000    902.00000    948.96216
    26.52000    983.00000    948.74081
    26.53000    953.00000    948.55584
    26.54000    989.00000    948.41279
    26.55000    948.00000    948.31845
    26.56000    953.00000    948.28123
    26.57000    918.00000    948.31192
    26.58000    977.00000    948.42496
    26.59000    899.00000    948.64010
    26.60000    907.00000    948.98787
    26.61000    935.00000    949.53803
    26.62000    923.00000    950.30876
    26.63000    932.00000    950.99836
    26.64000    940.00000    951.78234
    26.65000    946.00000    952.72453
    26.66000    953.00000    953.82972
    26.67000    909.00000    955.08935
    26.68000    969.00000    956.48382
    26.69000    945.00000    957.98314
    26.70000    931.00000    959.55000
    26.71000    955.00000    961.14582
    26.72000    913.00000    962.73982
    26.73000    909.00000    964.32126
    26.74000    916.00000    965.91411
    26.75000    940.00000    967.59204
    26.76000    955.00000    969.49003
    26.77000    966.00000    971.81014
    26.78000    999.00000    974.82406
    26.79000    959.00000    978.87874
    26.80000    993.00000    984.41163
    26.81000    993.00000    991.96754
    26.82000   1049.00000   1002.20353
    26.83000   1007.00000   1015.97582
    26.84000   1029.00000   1034.40014
    26.85000   1051.00000   1058.87742
    26.86000   1114.00000   1091.18731
    26.87000   1185.00000   1133.58092
    26.88000   1247.00000   1188.87459
    26.89000   1287.00000   1260.52714
    26.90000   1447.00000   1352.66634
    26.91000   1508.00000   1470.01340
    26.92000   1695.00000   1617.64222
    26.93000   1802.00000   1800.50986
    26.94000   2089.00000   2022.71650
    26.95000   2333.00000   2286.50161
    26.96000   2632.00000   2591.05766
    26.97000   2872.00000   2931.33006
    26.98000   3347.00000   3297.04633
    26.99000   3762.00000   3672.24971
    27.00000   4011.00000   4035.58273
    27.01000   4383.00000   4361.48539
    27.02000   4709.00000   4622.39059
    27.03000   4798.00000   4791.95719
    27.04000   4896.00000   4849.28490
    27.05000   4827.00000   4783.59275
    27.06000   4631.00000   4597.88093
    27.07000   4330.00000   4309.48786
    27.08000   3967.00000   3946.60052
    27.09000   3560.00000   3542.23785
    27.10000   3203.00000   3128.45399
    27.11000   2771.00000   2732.44642
    27.12000   2353.00000   2374.64646
    27.13000   1974.00000   2068.23453
    27.14000   1787.00000   1819.62274
    27.15000   1688.00000   1629.60305
    27.16000   1563.00000   1494.87443
    27.17000   1462.00000   1409.63764
    27.18000   1391.00000   1366.97454
    27.19000   1408.00000   1359.82072
    27.20000   1423.00000   1381.46402
    27.21000   1449.00000   1425.61921
    27.22000   1592.00000   1486.21553
    27.23000   1581.00000   1557.07723
    27.24000   1743.00000   1631.67351
    27.25000   1748.00000   1703.06761
    27.26000   1843.00000   1764.12431
    27.27000   1959.00000   1807.97902
    27.28000   2004.00000   1828.75245
    27.29000   1896.00000   1822.46477
    27.30000   1896.00000   1787.96532
    27.31000   1822.00000   1727.46779
    27.32000   1742.00000   1646.25648
    27.33000   1582.00000   1551.56096
    27.34000   1487.00000   1451.11858
    27.35000   1386.00000   1351.97841
    27.36000   1268.00000   1259.75441
    27.37000   1177.00000   1178.28251
    27.38000   1072.00000   1109.59077
    27.39000    994.00000   1054.10763
    27.40000    974.00000   1011.03023
    27.41000    981.00000    978.76256
    27.42000    935.00000    955.33682
    27.43000    900.00000    938.75448
    27.44000    892.00000    927.21656
    27.45000    952.00000    919.24374
    27.46000    908.00000    913.70796
    27.47000    847.00000    909.80693
    27.48000    897.00000    907.00679
    27.49000    890.00000    904.97471
    27.50000    851.00000    903.52577
    27.51000    851.00000    902.57686
    27.52000    860.00000    902.11454
    27.53000    842.00000    902.17441
    27.54000    925.00000    902.82816
    27.55000    940.00000    904.17466
    27.56000    916.00000    906.33157
    27.57000    892.00000    909.42449
    27.58000    856.00000    913.57133
    27.59000    870.00000    918.86071
    27.60000    902.00000    925.32499
    27.61000    916.00000    932.91015
    27.62000    896.00000    941.44718
    27.63000    946.00000    950.63050
    27.64000   1005.00000    960.00975
    27.65000    873.00000    968.99996
    27.66000    930.00000    976.91362
    27.67000    973.00000    983.01712
    27.68000    994.00000    986.61398
    27.69000    996.00000    987.15533
    27.70000    954.00000    984.36393
    27.71000    979.00000    978.33032
    27.72000    964.00000    969.52510
    27.73000    907.00000    958.70545
    27.74000    941.00000    946.76689
    27.75000    936.00000    934.57546
    27.76000    906.00000    922.73201
    27.77000    911.00000    911.66759
    27.78000    882.00000    901.84660
    27.79000    890.00000    893.44826
    27.80000    825.00000    886.48895
    27.81000    893.00000    880.87318
    27.82000    868.00000    876.43473
    27.83000    877.00000    872.97898
    27.84000    847.00000    870.33523
    27.85000    857.00000    868.23425
    27.86000    873.00000    865.99307
    27.87000    871.00000    863.62796
    27.88000    846.00000    861.94256
    27.89000    808.00000    861.02756
    27.90000    817.00000    860.36154
    27.91000    835.00000    859.80588
    27.92000    810.00000    859.37741
    27.93000    827.00000    859.17898
    27.94000    853.00000    859.20691
    27.95000    899.00000    858.78138
    27.96000    850.00000    858.26864
    27.97000    888.00000    857.75491
    27.98000    856.00000    857.20143
    27.99000    815.00000    856.62471
    28.00000    801.00000    856.38717
    28.01000    865.00000    856.29821
    28.02000    896.00000    856.53887
    28.03000    785.00000    857.10268
    28.04000    848.00000    857.04037
    28.05000    814.00000    856.78076
    28.06000    810.00000    856.52064
    28.07000    857.00000    856.27907
    28.08000    843.00000    856.06899
    28.09000    816.00000    855.88158
    28.10000    887.00000    855.71665
    28.11000    797.00000    855.57552
    28.12000    819.00000    855.45971
    28.13000    838.00000    855.37096
    28.14000    830.00000    855.31127
    28.15000    852.00000    855.28293
    28.16000    798.00000    855.28864
    28.17000    818.00000    855.33164
    28.18000    835.00000    855.41587
    28.19000    871.00000    855.54633
    28.20000    785.00000    855.72949
    28.21000    851.00000    855.97404
    28.22000    867.00000    856.29177
    28.23000    814.00000    856.69901
    28.24000    839.00000    857.21842
    28.25000    824.00000    857.88138
    28.26000    843.00000    858.73109
    28.27000    841.00000    859.82644
    28.28000    882.00000    861.24687
    28.29000    863.00000    863.09829
    28.30000    850.00000    865.52062
    28.31000    824.00000    868.69697
    28.32000    866.00000    872.86504
    28.33000    844.00000    878.33070
    28.34000    839.00000    885.48330
    28.35000    914.00000    894.81138
    28.36000    898.00000    906.91540
    28.37000    877.00000    922.51174
    28.38000    894.00000    942.41977
    28.39000    953.00000    967.52143
    28.40000    966.00000    998.68312
    28.41000    996.00000   1036.63314
    28.42000   1025.00000   1081.79602
    28.43000   1065.00000   1134.09738
    28.44000   1121.00000   1192.76748
    28.45000   1171.00000   1256.18466
    28.46000   1222.00000   1321.80500
    28.47000   1289.00000   1386.22216
    28.48000   1376.00000   1445.40380
    28.49000   1386.00000   1495.00007
    28.50000   1402.00000   1530.60418
    28.51000   1395.00000   1549.03982
    28.52000   1457.00000   1548.94511
    28.53000   1409.00000   1531.14898
    28.54000   1356.00000   1498.95109
    28.55000   1380.00000   1457.69911
    28.56000   1293.00000   1413.92701
    28.57000   1228.00000   1374.46500
    28.58000   1250.00000   1345.79517
    28.59000   1287.00000   1333.68623
    28.60000   1310.00000   1343.03994
    28.61000   1404.00000   1377.89209
    28.62000   1449.00000   1441.41570
    28.63000   1533.00000   1536.03419
    28.64000   1645.00000   1663.54701
    28.65000   1859.00000   1825.19206
    28.66000   2072.00000   2021.64173
    28.67000   2310.00000   2252.90681
    28.68000   2532.00000   2518.14952
    28.69000   2849.00000   2815.29492
    28.70000   3135.00000   3140.05664
    28.71000   3532.00000   3485.77094
    28.72000   3893.00000   3844.56639
    28.73000   4201.00000   4205.63561
    28.74000   4647.00000   4555.63919
    28.75000   5010.00000   4878.59122
    28.76000   5297.00000   5155.78191
    28.77000   5399.00000   5366.44847
    28.78000   5478.00000   5489.73275
    28.79000   5606.00000   5507.96587
    28.80000   5378.00000   5410.69365
    28.81000   5280.00000   5198.16533
    28.82000   4912.00000   4882.70101
    28.83000   4387.00000   4487.08261
    28.84000   3964.00000   4040.52181
    28.85000   3560.00000   3573.73333
    28.86000   3179.00000   3114.65833
    28.87000   2805.00000   2685.68348
    28.88000   2318.00000   2302.40219
    28.89000   2015.00000   1973.56417
    28.90000   1722.00000   1701.83226
    28.91000   1470.00000   1485.03872
    28.92000   1304.00000   1317.67440
    28.93000   1148.00000   1192.37001
    28.94000   1118.00000   1101.18230
    28.95000   1050.00000   1036.62153
    28.96000   1009.00000    992.09566
    28.97000    955.00000    961.41268
    28.98000    875.00000    940.25675
    28.99000    899.00000    926.07854
    29.00000    929.00000    916.89428
    29.01000    894.00000    911.44394
    29.02000    878.00000    909.05857
    29.03000    862.00000    909.51862
    29.04000    868.00000    912.95616
    29.05000    943.00000    919.79572
    29.06000    899.00000    930.72304
    29.07000    963.00000    946.66746
    29.08000    941.00000    968.78065
    29.09000   1011.00000    998.39204
    29.10000   1008.00000   1036.92018
    29.11000   1051.00000   1085.72204
    29.12000   1122.00000   1145.87046
    29.13000   1195.00000   1217.86574
    29.14000   1267.00000   1301.30917
    29.15000   1355.00000   1394.58959
    29.16000   1505.00000   1494.65272
    29.17000   1556.00000   1596.92820
    29.18000   1665.00000   1695.47670
    29.19000   1769.00000   1783.39279
    29.20000   1774.00000   1853.47106
    29.21000   1833.00000   1899.12293
    29.22000   1825.00000   1915.49529
    29.23000   1857.00000   1900.62297
    29.24000   1839.00000   1856.23989
    29.25000   1806.00000   1787.79999
    29.26000   1658.00000   1703.58370
    29.27000   1638.00000   1613.29590
    29.28000   1525.00000   1526.74793
    29.29000   1474.00000   1452.94593
    29.30000   1479.00000   1399.63188
    29.31000   1364.00000   1373.25727
    29.32000   1399.00000   1378.82150
    29.33000   1417.00000   1419.85425
    29.34000   1533.00000   1498.74170
    29.35000   1653.00000   1616.60424
    29.36000   1834.00000   1773.00143
    29.37000   1926.00000   1965.45616
    29.38000   2160.00000   2188.86661
    29.39000   2372.00000   2434.96946
    29.40000   2650.00000   2692.05425
    29.41000   2955.00000   2945.11566
    29.42000   3064.00000   3176.57406
    29.43000   3199.00000   3367.62267
    29.44000   3390.00000   3500.20926
    29.45000   3474.00000   3559.59704
    29.46000   3331.00000   3537.22927
    29.47000   3350.00000   3433.13343
    29.48000   3160.00000   3256.68543
    29.49000   2898.00000   3024.98625
    29.50000   2602.00000   2759.44834
    29.51000   2370.00000   2482.05975
    29.52000   2162.00000   2212.41823
    29.53000   1883.00000   1966.53664
    29.54000   1769.00000   1756.23356
    29.55000   1589.00000   1588.96609
    29.56000   1467.00000   1468.52146
    29.57000   1477.00000   1395.89146
    29.58000   1443.00000   1370.58291
    29.59000   1447.00000   1392.42300
    29.60000   1541.00000   1459.46518
    29.61000   1682.00000   1570.54358
    29.62000   1842.00000   1724.33548
    29.63000   2035.00000   1919.12897
    29.64000   2200.00000   2150.89283
    29.65000   2630.00000   2413.13853
    29.66000   2899.00000   2695.95517
    29.67000   3223.00000   2985.62032
    29.68000   3481.00000   3264.84153
    29.69000   3682.00000   3513.69013
    29.70000   3995.00000   3711.21377
    29.71000   4051.00000   3838.00486
    29.72000   4000.00000   3879.78387
    29.73000   3980.00000   3828.56957
    29.74000   3911.00000   3686.85022
    29.75000   3701.00000   3467.03426
    29.76000   3318.00000   3189.19054
    29.77000   2942.00000   2876.96551
    29.78000   2629.00000   2553.65436
    29.79000   2354.00000   2239.41019
    29.80000   2018.00000   1949.70469
    29.81000   1824.00000   1694.76429
    29.82000   1592.00000   1479.72995
    29.83000   1349.00000   1305.35555
    29.84000   1182.00000   1169.05504
    29.85000   1021.00000   1066.08614
    29.86000   1024.00000    990.67032
    29.87000    964.00000    936.90342
    29.88000    906.00000    899.38559
    29.89000    911.00000    873.56973
    29.90000    887.00000    855.87661
    29.91000    826.00000    843.64758
    29.92000    843.00000    835.00651
    29.93000    859.00000    828.68868
    29.94000    816.00000    823.87492
    29.95000    797.00000    820.05149
    29.96000    812.00000    816.90039
    29.97000    804.00000    814.20003
    29.98000    809.00000    811.84427
    29.99000    826.00000    810.10704
    30.00000    842.00000    808.91553
    30.01000    819.00000    808.25450
    30.02000    808.00000    808.18482
    30.03000    794.00000    808.85348
    30.04000    819.00000    810.46915
    30.05000    823.00000    813.31736
    30.06000    840.00000    817.77871
    30.07000    853.00000    824.34826
    30.08000    869.00000    833.65360
    30.09000    854.00000    846.46632
    30.10000    864.00000    863.69899
    30.11000    937.00000    886.37730
    30.12000    952.00000    915.57591
    30.13000    885.00000    952.30838
    30.14000   1005.00000    997.36741
    30.15000   1073.00000   1051.13519
    30.16000   1096.00000   1113.30281
    30.17000   1205.00000   1182.46493
    30.18000   1350.00000   1256.40225
    30.19000   1374.00000   1331.81950
    30.20000   1465.00000   1404.35925
    30.21000   1528.00000   1468.93012
    30.22000   1550.00000   1520.16267
    30.23000   1550.00000   1552.99703
    30.24000   1609.00000   1563.48114
    30.25000   1603.00000   1550.11178
    30.26000   1575.00000   1513.99781
    30.27000   1459.00000   1457.79426
    30.28000   1385.00000   1386.50696
    30.29000   1279.00000   1306.17891
    30.30000   1190.00000   1222.80292
    30.31000   1162.00000   1141.60094
    30.32000   1051.00000   1066.61158
    30.33000    966.00000   1000.52700
    30.34000    958.00000    944.72117
    30.35000    884.00000    899.42337
    30.36000    910.00000    863.98691
    30.37000    800.00000    837.19616
    30.38000    803.00000    817.55869
    30.39000    815.00000    803.54373
    30.40000    816.00000    793.74774
    30.41000    772.00000    786.98654
    30.42000    832.00000    782.32636
    30.43000    783.00000    779.07215
    30.44000    803.00000    776.73175
    30.45000    802.00000    774.97095
    30.46000    813.00000    773.56956
    30.47000    836.00000    772.38240
    30.48000    748.00000    771.30599
    30.49000    722.00000    770.24547
    30.50000    751.00000    769.03011
    30.51000    770.00000    767.56280
    30.52000    763.00000    766.63382
    30.53000    709.00000    766.17866
    30.54000    798.00000    765.90382
    30.55000    745.00000    765.70529
    30.56000    787.00000    765.59538
    30.57000    729.00000    765.59451
    30.58000    733.00000    765.73424
    30.59000    766.00000    766.06143
    30.60000    742.00000    766.64378
    30.61000    740.00000    767.57699
    30.62000    771.00000    768.99390
    30.63000    752.00000    771.07594
    30.64000    760.00000    774.06698
    30.65000    768.00000    778.28939
    30.66000    820.00000    784.16116
    30.67000    819.00000    792.21156
    30.68000    819.00000    803.09087
    30.69000    830.00000    817.56711
    30.70000    852.00000    836.50098
    30.71000    859.00000    860.78905
    30.72000    861.00000    891.26661
    30.73000    882.00000    928.56695
    30.74000   1016.00000    972.94338
    30.75000   1043.00000   1024.07325
    30.76000   1071.00000   1080.87659
    30.77000   1184.00000   1141.39173
    30.78000   1209.00000   1202.75193
    30.79000   1332.00000   1261.29732
    30.80000   1292.00000   1312.84030
    30.81000   1301.00000   1353.08369
    30.82000   1365.00000   1378.20224
    30.83000   1322.00000   1385.38698
    30.84000   1367.00000   1373.00697
    30.85000   1313.00000   1341.76764
    30.86000   1268.00000   1294.73844
    30.87000   1241.00000   1236.19465
    30.88000   1140.00000   1171.02990
    30.89000   1097.00000   1104.03025
    30.90000   1078.00000   1039.32416
    30.91000    936.00000    980.06116
    30.92000    901.00000    928.28574
    30.93000    871.00000    884.97050
    30.94000    880.00000    850.17147
    30.95000    834.00000    823.26010
    30.96000    835.00000    803.18066
    30.97000    760.00000    788.68849
    30.98000    794.00000    778.53743
    30.99000    792.00000    771.59466
    31.00000    715.00000    766.94421
    31.01000    774.00000    764.09648
    31.02000    805.00000    762.74147
    31.03000    783.00000    762.48291
    31.04000    766.00000    761.80498
    31.05000    814.00000    761.15745
    31.06000    802.00000    760.66950
    31.07000    777.00000    760.30083
    31.08000    794.00000    760.01902
    31.09000    732.00000    759.80574
    31.10000    754.00000    759.65095
    31.11000    764.00000    759.54951
    31.12000    774.00000    759.49958
    31.13000    779.00000    759.50214
    31.14000    772.00000    759.56186
    31.15000    745.00000    759.69040
    31.16000    756.00000    759.91923
    31.17000    793.00000    760.30547
    31.18000    766.00000    760.76178
    31.19000    755.00000    761.00389
    31.20000    780.00000    761.25708
    31.21000    801.00000    761.55202
    31.22000    760.00000    761.89071
    31.23000    768.00000    762.27562
    31.24000    749.00000    762.70972
    31.25000    763.00000    763.19656
    31.26000    738.00000    763.74038
    31.27000    744.00000    764.34629
    31.28000    766.00000    765.02064
    31.29000    764.00000    765.77170
    31.30000    751.00000    766.61159
    31.31000    741.00000    767.56135
    31.32000    743.00000    768.66502
    31.33000    771.00000    769.91206
    31.34000    766.00000    771.10880
    31.35000    742.00000    772.40699
    31.36000    733.00000    773.84088
    31.37000    735.00000    775.42986
    31.38000    778.00000    777.19912
    31.39000    751.00000    779.18247
    31.40000    794.00000    781.42661
    31.41000    802.00000    783.99753
    31.42000    804.00000    786.98979
    31.43000    793.00000    790.53975
    31.44000    800.00000    794.84412
    31.45000    760.00000    800.18528
    31.46000    822.00000    806.96523
    31.47000    859.00000    815.75015
    31.48000    834.00000    827.32774
    31.49000    847.00000    842.77900
    31.50000    887.00000    863.56512
    31.51000    895.00000    891.62767
    31.52000    966.00000    929.48426
    31.53000   1013.00000    980.38877
    31.54000   1096.00000   1048.61629
    31.55000   1140.00000   1138.97686
    31.56000   1241.00000   1257.13287
    31.57000   1379.00000   1409.26432
    31.58000   1585.00000   1601.68922
    31.59000   1822.00000   1840.23955
    31.60000   2061.00000   2129.20646
    31.61000   2438.00000   2470.19484
    31.62000   2842.00000   2860.85089
    31.63000   3210.00000   3293.67201
    31.64000   3753.00000   3755.15172
    31.65000   4286.00000   4225.52457
    31.66000   4709.00000   4679.34338
    31.67000   5128.00000   5087.04903
    31.68000   5488.00000   5417.59891
    31.69000   5693.00000   5642.09366
    31.70000   5787.00000   5738.10091
    31.71000   5747.00000   5693.94727
    31.72000   5569.00000   5511.76689
    31.73000   5193.00000   5208.00130
    31.74000   4764.00000   4810.78803
    31.75000   4418.00000   4355.05992
    31.76000   3890.00000   3877.13223
    31.77000   3475.00000   3410.26701
    31.78000   2952.00000   2981.73294
    31.79000   2619.00000   2611.22810
    31.80000   2269.00000   2310.40209
    31.81000   2121.00000   2083.25516
    31.82000   1974.00000   1927.18851
    31.83000   1921.00000   1834.44685
    31.84000   1834.00000   1793.69714
    31.85000   1784.00000   1791.54481
    31.86000   1827.00000   1813.87318
    31.87000   1899.00000   1846.96375
    31.88000   1841.00000   1878.39669
    31.89000   1882.00000   1897.76499
    31.90000   1893.00000   1897.27398
    31.91000   1776.00000   1872.28168
    31.92000   1737.00000   1821.69346
    31.93000   1658.00000   1747.94708
    31.94000   1648.00000   1656.36885
    31.95000   1520.00000   1554.01796
    31.96000   1328.00000   1448.43256
    31.97000   1292.00000   1346.63718
    31.98000   1245.00000   1254.51668
    31.99000   1181.00000   1176.49741
    32.00000   1099.00000   1115.45380
    32.01000   1027.00000   1072.77778
    32.02000    999.00000   1048.55500
    32.03000   1002.00000   1041.78934
    32.04000   1003.00000   1050.62320
    32.05000   1031.00000   1072.51996
    32.06000   1051.00000   1104.40077
    32.07000   1094.00000   1142.75130
    32.08000   1142.00000   1183.72814
    32.09000   1190.00000   1223.29679
    32.10000   1207.00000   1257.42789
    32.11000   1185.00000   1282.37188
    32.12000   1189.00000   1295.02320
    32.13000   1148.00000   1293.35240
    32.14000   1209.00000   1276.80662
    32.15000   1166.00000   1246.49196
    32.16000   1103.00000   1204.97999
    32.17000   1125.00000   1155.77791
    32.18000   1038.00000   1102.69348
    32.19000    968.00000   1049.31602
    32.20000    923.00000    998.68884
    32.21000    905.00000    953.14466
    32.22000    895.00000    914.25936
    32.23000    835.00000    882.89306
    32.24000    837.00000    859.29432
    32.25000    855.00000    843.24084
    32.26000    810.00000    834.18637
    32.27000    813.00000    831.38719
    32.28000    782.00000    833.99110
    32.29000    876.00000    841.08405
    32.30000    885.00000    851.70155
    32.31000    873.00000    864.81952
    32.32000    925.00000    879.34445
    32.33000    866.00000    894.12050
    32.34000    929.00000    907.97332
    32.35000    904.00000    919.81326
    32.36000    921.00000    928.92596
    32.37000    983.00000    934.86154
    32.38000    929.00000    935.35073
    32.39000    959.00000    928.71797
    32.40000    899.00000    917.24466
    32.41000    927.00000    901.89895
    32.42000    884.00000    883.85449
    32.43000    868.00000    865.68819
    32.44000    923.00000    847.56996
    32.45000    850.00000    830.52093
    32.46000    801.00000    815.09266
    32.47000    863.00000    801.70137
    32.48000    781.00000    790.52253
    32.49000    775.00000    781.53117
    32.50000    743.00000    774.55478
    32.51000    744.00000    769.32931
    32.52000    754.00000    765.55005
    32.53000    710.00000    762.91168
    32.54000    732.00000    761.13454
    32.55000    721.00000    759.97611
    32.56000    711.00000    759.22775
    32.57000    745.00000    758.67155
    32.58000    731.00000    758.15668
    32.59000    734.00000    758.06227
    32.60000    798.00000    758.33634
    32.61000    788.00000    758.77823
    32.62000    789.00000    759.30198
    32.63000    701.00000    759.89436
    32.64000    740.00000    760.54093
    32.65000    774.00000    761.21219
    32.66000    796.00000    761.85774
    32.67000    791.00000    762.58036
    32.68000    760.00000    763.64052
    32.69000    728.00000    764.83547
    32.70000    766.00000    766.13438
    32.71000    782.00000    767.54490
    32.72000    767.00000    769.07538
    32.73000    782.00000    770.73435
    32.74000    744.00000    772.52674
    32.75000    736.00000    774.46555
    32.76000    757.00000    776.61480
    32.77000    810.00000    778.96422
    32.78000    788.00000    781.53707
    32.79000    781.00000    784.35610
    32.80000    723.00000    787.45558
    32.81000    730.00000    790.87952
    32.82000    788.00000    794.68652
    32.83000    799.00000    798.95723
    32.84000    790.00000    803.80571
    32.85000    837.00000    809.39644
    32.86000    809.00000    815.96904
    32.87000    802.00000    823.87382
    32.88000    850.00000    833.62142
    32.89000    829.00000    845.95071
    32.90000    839.00000    861.91961
    32.91000    927.00000    883.02413
    32.92000    935.00000    911.35005
    32.93000    997.00000    949.75905
    32.94000   1067.00000   1002.10544
    32.95000   1115.00000   1073.46722
    32.96000   1203.00000   1170.46598
    32.97000   1377.00000   1301.57303
    32.98000   1524.00000   1476.67494
    32.99000   1742.00000   1707.37981
    33.00000   2026.00000   2006.44901
    33.01000   2447.00000   2386.87236
    33.02000   2823.00000   2860.46511
    33.03000   3237.00000   3435.70526
    33.04000   3993.00000   4115.07128
    33.05000   4760.00000   4893.87397
    33.06000   5563.00000   5756.82458
    33.07000   6667.00000   6676.76946
    33.08000   7650.00000   7614.43618
    33.09000   8689.00000   8519.71530
    33.10000   9443.00000   9334.72195
    33.11000   9684.00000   9998.66070
    33.12000  10443.00000  10454.40196
    33.13000  10408.00000  10656.46548
    33.14000  10461.00000  10579.40463
    33.15000  10214.00000  10224.30081
    33.16000   9431.00000   9620.31076
    33.17000   8582.00000   8819.67773
    33.18000   7850.00000   7887.96332
    33.19000   6868.00000   6893.41815
    33.20000   5745.00000   5898.54563
    33.21000   4940.00000   4954.73103
    33.22000   4062.00000   4099.57001
    33.23000   3276.00000   3356.22176
    33.24000   2580.00000   2734.34982
    33.25000   2167.00000   2232.46178
    33.26000   1760.00000   1840.86963
    33.27000   1501.00000   1544.83807
    33.28000   1310.00000   1327.45038
    33.29000   1172.00000   1171.87091
    33.30000   1046.00000   1062.87357
    33.31000   1033.00000    987.66392
    33.32000    921.00000    936.12709
    33.33000    873.00000    900.67915
    33.34000    892.00000    875.89557
    33.35000    898.00000    858.05697
    33.36000    833.00000    844.70724
    33.37000    837.00000    834.27604
    33.38000    777.00000    825.78465
    33.39000    792.00000    818.63289
    33.40000    767.00000    812.45393
    33.41000    847.00000    807.02048
    33.42000    798.00000    802.18698
    33.43000    783.00000    797.85546
    33.44000    777.00000    793.95593
    33.45000    769.00000    790.43563
    33.46000    756.00000    787.25319
    33.47000    776.00000    784.37590
    33.48000    781.00000    781.77929
    33.49000    772.00000    779.45309
    33.50000    768.00000    777.38889
    33.51000    763.00000    775.50260
    33.52000    742.00000    773.74831
    33.53000    778.00000    772.16298
    33.54000    754.00000    770.74201
    33.55000    763.00000    769.47623
    33.56000    790.00000    768.35830
    33.57000    763.00000    767.38266
    33.58000    741.00000    766.54562
    33.59000    733.00000    765.84549
    33.60000    738.00000    765.28293
    33.61000    772.00000    764.86159
    33.62000    782.00000    764.58909
    33.63000    768.00000    764.47851
    33.64000    766.00000    764.55075
    33.65000    781.00000    764.83793
    33.66000    782.00000    765.38816
    33.67000    739.00000    766.27242
    33.68000    737.00000    767.59378
    33.69000    730.00000    769.49981
    33.70000    782.00000    772.19869
    33.71000    766.00000    775.97946
    33.72000    824.00000    781.23651
    33.73000    828.00000    788.49770
    33.74000    824.00000    798.45403
    33.75000    798.00000    811.98717
    33.76000    814.00000    830.18809
    33.77000    848.00000    854.35820
    33.78000    892.00000    885.98222
    33.79000    937.00000    926.66090
    33.80000   1010.00000    977.99189
    33.81000   1052.00000   1041.39289
    33.82000   1124.00000   1117.87001
    33.83000   1262.00000   1207.74614
    33.84000   1315.00000   1310.37839
    33.85000   1476.00000   1423.90670
    33.86000   1572.00000   1545.08426
    33.87000   1780.00000   1669.24778
    33.88000   1857.00000   1790.41690
    33.89000   1954.00000   1901.32753
    33.90000   2010.00000   1993.98087
    33.91000   2113.00000   2060.84568
    33.92000   2099.00000   2095.25543
    33.93000   2221.00000   2095.00119
    33.94000   2162.00000   2060.21020
    33.95000   2010.00000   1992.15223
    33.96000   1815.00000   1896.35968
    33.97000   1898.00000   1780.72573
    33.98000   1695.00000   1653.93917
    33.99000   1542.00000   1524.29148
    34.00000   1468.00000   1398.80806
    34.01000   1344.00000   1282.91958
    34.02000   1331.00000   1180.34747
    34.03000   1146.00000   1093.16708
    34.04000   1041.00000   1022.01742
    34.05000   1066.00000    966.44114
    34.06000   1001.00000    925.15011
    34.07000    905.00000    896.02660
    34.08000    962.00000    877.34101
    34.09000    970.00000    867.45080
    34.10000    911.00000    864.89198
    34.11000    910.00000    868.51334
    34.12000    893.00000    877.45270
    34.13000    946.00000    891.03132
    34.14000    937.00000    908.60624
    34.15000    960.00000    929.42015
    34.16000    950.00000    952.48402
    34.17000    946.00000    976.51578
    34.18000    978.00000    999.94607
    34.19000    981.00000   1020.99311
    34.20000   1059.00000   1037.80286
    34.21000   1036.00000   1048.64640
    34.22000   1110.00000   1052.15904
    34.23000   1001.00000   1047.58490
    34.24000    977.00000   1034.95726
    34.25000    967.00000   1015.13114
    34.26000    966.00000    989.63242
    34.27000    981.00000    960.37825
    34.28000    943.00000    929.37500
    34.29000    854.00000    898.47401
    34.30000    871.00000    869.20958
    34.31000    849.00000    842.71183
    34.32000    831.00000    819.68169
    34.33000    838.00000    800.41720
    34.34000    803.00000    784.87850
    34.35000    812.00000    772.77595
    34.36000    803.00000    763.66467
    34.37000    723.00000    757.03115
    34.38000    711.00000    752.36217
    34.39000    750.00000    749.19184
    34.40000    732.00000    747.12753
    34.41000    826.00000    745.85823
    34.42000    762.00000    745.15084
    34.43000    749.00000    744.83945
    34.44000    751.00000    744.81191
    34.45000    738.00000    744.99677
    34.46000    766.00000    745.35207
    34.47000    770.00000    745.85698
    34.48000    746.00000    746.50615
    34.49000    715.00000    747.30672
    34.50000    761.00000    748.27765
    34.51000    756.00000    749.45129
    34.52000    738.00000    750.87710
    34.53000    745.00000    752.62778
    34.54000    803.00000    754.80822
    34.55000    808.00000    757.56765
    34.56000    770.00000    761.11562
    34.57000    727.00000    765.74211
    34.58000    821.00000    771.84175
    34.59000    860.00000    779.94133
    34.60000    831.00000    790.72872
    34.61000    830.00000    805.07931
    34.62000    876.00000    824.07438
    34.63000    864.00000    849.00341
    34.64000    925.00000    881.34072
    34.65000    953.00000    922.68698
    34.66000    991.00000    974.66770
    34.67000   1126.00000   1038.78607
    34.68000   1140.00000   1116.23515
    34.69000   1317.00000   1207.68447
    34.70000   1388.00000   1313.06612
    34.71000   1483.00000   1431.39320
    34.72000   1642.00000   1560.64525
    34.73000   1790.00000   1697.75049
    34.74000   1855.00000   1838.68347
    34.75000   2029.00000   1978.68496
    34.76000   2235.00000   2112.60773
    34.77000   2284.00000   2235.39565
    34.78000   2458.00000   2342.69476
    34.79000   2482.00000   2431.52333
    34.80000   2553.00000   2500.78694
    34.81000   2715.00000   2551.32824
    34.82000   2713.00000   2585.34283
    34.83000   2733.00000   2605.35539
    34.84000   2777.00000   2613.27735
    34.85000   2768.00000   2609.50770
    34.86000   2762.00000   2592.06908
    34.87000   2668.00000   2559.78603
    34.88000   2532.00000   2510.11915
    34.89000   2488.00000   2440.88974
    34.90000   2349.00000   2350.97285
    34.91000   2172.00000   2240.87822
    34.92000   2054.00000   2113.11373
    34.93000   1882.00000   1972.09164
    34.94000   1780.00000   1823.53194
    34.95000   1680.00000   1673.59364
    34.96000   1485.00000   1528.05765
    34.97000   1345.00000   1391.77412
    34.98000   1308.00000   1268.44047
    34.99000   1193.00000   1160.36557
    35.00000   1018.00000   1068.50445
    35.01000    961.00000    992.53555
    35.02000    939.00000    931.45281
    35.03000    852.00000    883.65582
    35.04000    883.00000    847.15929
    35.05000    866.00000    819.89394
    35.06000    805.00000    799.89581
    35.07000    795.00000    785.42703
    35.08000    741.00000    775.03709
    35.09000    729.00000    767.57510
    35.10000    832.00000    762.16816
    35.11000    786.00000    758.18067
    35.12000    740.00000    755.16683
    35.13000    750.00000    752.82451
    35.14000    753.00000    750.95575
    35.15000    778.00000    749.43644
    35.16000    726.00000    748.19699
    35.17000    709.00000    747.22358
    35.18000    728.00000    746.53684
    35.19000    732.00000    745.97663
    35.20000    736.00000    745.30431
    35.21000    772.00000    744.71091
    35.22000    757.00000    744.21776
    35.23000    742.00000    743.81861
    35.24000    774.00000    743.50875
    35.25000    766.00000    743.28470
    35.26000    746.00000    743.14403
    35.27000    744.00000    743.08532
    35.28000    744.00000    743.10802
    35.29000    787.00000    743.21251
    35.30000    776.00000    743.40010
    35.31000    780.00000    743.67314
    35.32000    741.00000    744.03530
    35.33000    727.00000    744.49303
    35.34000    763.00000    745.05295
    35.35000    746.00000    745.71106
    35.36000    771.00000    746.48536
    35.37000    744.00000    747.39118
    35.38000    780.00000    748.44724
    35.39000    761.00000    749.67897
    35.40000    772.00000    751.12177
    35.41000    780.00000    752.82620
    35.42000    773.00000    754.86552
    35.43000    742.00000    757.34751
    35.44000    774.00000    760.43527
    35.45000    797.00000    764.38633
    35.46000    800.00000    769.66643
    35.47000    817.00000    776.86677
    35.48000    832.00000    785.76096
    35.49000    830.00000    796.56803
    35.50000    853.00000    811.03600
    35.51000    848.00000    830.64292
    35.52000    908.00000    857.16654
    35.53000    931.00000    892.83472
    35.54000    967.00000    940.35782
    35.55000   1090.00000   1002.84411
    35.56000   1153.00000   1083.47253
    35.57000   1199.00000   1185.70152
    35.58000   1334.00000   1312.76743
    35.59000   1510.00000   1467.09154
    35.60000   1754.00000   1649.79158
    35.61000   1951.00000   1860.10880
    35.62000   2160.00000   2094.87346
    35.63000   2460.00000   2348.11698
    35.64000   2665.00000   2610.92998
    35.65000   2940.00000   2871.64591
    35.66000   3125.00000   3116.39767
    35.67000   3374.00000   3330.06485
    35.68000   3528.00000   3497.61586
    35.69000   3724.00000   3605.83618
    35.70000   3730.00000   3645.33146
    35.71000   3605.00000   3612.48820
    35.72000   3608.00000   3510.91716
    35.73000   3478.00000   3350.99904
    35.74000   3224.00000   3147.56436
    35.75000   3054.00000   2917.89600
    35.76000   2727.00000   2679.09199
    35.77000   2476.00000   2446.27110
    35.78000   2391.00000   2231.83428
    35.79000   2216.00000   2043.88792
    35.80000   2023.00000   1887.23550
    35.81000   1909.00000   1763.10756
    35.82000   1770.00000   1670.04106
    35.83000   1733.00000   1604.67873
    35.84000   1690.00000   1562.68386
    35.85000   1663.00000   1539.59004
    35.86000   1652.00000   1531.50743
    35.87000   1672.00000   1535.53268
    35.88000   1584.00000   1549.76664
    35.89000   1661.00000   1572.96527
    35.90000   1690.00000   1603.99004
    35.91000   1754.00000   1641.27169
    35.92000   1805.00000   1682.43946
    35.93000   1820.00000   1724.17631
    35.94000   1853.00000   1762.30640
    35.95000   1867.00000   1792.10256
    35.96000   1867.00000   1808.79674
    35.97000   1916.00000   1808.25875
    35.98000   1871.00000   1787.75125
    35.99000   1831.00000   1746.56973
    36.00000   1750.00000   1686.31594
    36.01000   1626.00000   1610.65451
    36.02000   1601.00000   1524.65229
    36.03000   1457.00000   1433.98809
    36.04000   1381.00000   1344.28903
    36.05000   1328.00000   1260.69324
    36.06000   1236.00000   1187.62607
    36.07000   1204.00000   1128.75081
    36.08000   1140.00000   1087.06210
    36.09000   1121.00000   1065.08913
    36.10000   1142.00000   1065.16322
    36.11000   1139.00000   1089.69004
    36.12000   1240.00000   1141.35947
    36.13000   1311.00000   1223.22809
    36.14000   1461.00000   1338.62111
    36.15000   1579.00000   1490.82136
    36.16000   1728.00000   1682.54264
    36.17000   2047.00000   1915.22214
    36.18000   2236.00000   2188.20781
    36.19000   2644.00000   2497.95510
    36.20000   2914.00000   2837.37342
    36.21000   3340.00000   3195.46651
    36.22000   3756.00000   3557.39245
    36.23000   3954.00000   3905.03052
    36.24000   4320.00000   4218.09601
    36.25000   4582.00000   4475.80440
    36.26000   4815.00000   4659.05656
    36.27000   4895.00000   4753.03420
    36.28000   4825.00000   4749.85060
    36.29000   4843.00000   4650.51190
    36.30000   4586.00000   4465.26898
    36.31000   4195.00000   4211.93314
    36.32000   3929.00000   3912.73242
    36.33000   3612.00000   3590.76483
    36.34000   3374.00000   3266.67338
    36.35000   3089.00000   2957.21730
    36.36000   2742.00000   2674.88403
    36.37000   2493.00000   2426.63439
    36.38000   2131.00000   2214.47212
    36.39000   2038.00000   2036.32272
    36.40000   1898.00000   1887.23278
    36.41000   1847.00000   1760.77232
    36.42000   1703.00000   1650.42511
    36.43000   1641.00000   1550.70160
    36.44000   1532.00000   1457.74820
    36.45000   1473.00000   1369.51198
    36.46000   1336.00000   1285.37566
    36.47000   1340.00000   1205.69319
    36.48000   1223.00000   1131.33241
    36.49000   1160.00000   1063.30225
    36.50000   1090.00000   1002.48388
    36.51000    948.00000    949.44051
    36.52000    902.00000    904.27491
    36.53000    824.00000    866.75810
    36.54000    821.00000    836.32370
    36.55000    830.00000    812.13643
    36.56000    804.00000    793.19936
    36.57000    750.00000    778.36372
    36.58000    770.00000    766.65613
    36.59000    810.00000    758.41076
    36.60000    714.00000    752.25006
    36.61000    709.00000    747.66686
    36.62000    811.00000    744.12115
    36.63000    781.00000    741.31036
    36.64000    773.00000    739.01951
    36.65000    770.00000    737.10008
    36.66000    751.00000    735.45156
    36.67000    739.00000    734.00741
    36.68000    764.00000    732.72390
    36.69000    758.00000    731.57182
    36.70000    780.00000    730.53027
    36.71000    786.00000    729.58161
    36.72000    785.00000    728.69446
    36.73000    785.00000    727.84761
    36.74000    725.00000    727.20177
    36.75000    716.00000    726.68427
    36.76000    750.00000    726.30069
    36.77000    762.00000    726.05285
    36.78000    771.00000    725.98577
    36.79000    760.00000    726.31435
    36.80000    741.00000    727.32939
    36.81000    712.00000    727.77723
    36.82000    726.00000    727.82279
    36.83000    701.00000    727.88088
    36.84000    696.00000    728.00721
    36.85000    709.00000    728.20435
    36.86000    761.00000    728.47572
    36.87000    736.00000    728.82579
    36.88000    682.00000    729.26031
    36.89000    760.00000    729.78683
    36.90000    786.00000    730.41534
    36.91000    733.00000    731.15944
    36.92000    725.00000    732.03806
    36.93000    757.00000    733.07802
    36.94000    761.00000    734.31803
    36.95000    761.00000    735.81437
    36.96000    722.00000    737.64911
    36.97000    751.00000    739.94139
    36.98000    779.00000    742.86316
    36.99000    743.00000    746.66020
    37.00000    747.00000    751.67868
    37.01000    777.00000    758.39746
    37.02000    812.00000    767.46545
    37.03000    807.00000    779.74144
    37.04000    812.00000    796.33160
    37.05000    853.00000    818.61749
    37.06000    924.00000    848.26326
    37.07000    941.00000    887.19448
    37.08000    977.00000    937.55379
    37.09000   1063.00000   1001.36950
    37.10000   1097.00000   1080.12161
    37.11000   1194.00000   1176.29669
    37.12000   1373.00000   1291.19205
    37.13000   1459.00000   1424.10808
    37.14000   1660.00000   1573.21880
    37.15000   1812.00000   1735.22001
    37.16000   1967.00000   1905.02814
    37.17000   2134.00000   2075.83776
    37.18000   2330.00000   2239.38568
    37.19000   2508.00000   2386.43590
    37.20000   2542.00000   2507.49266
    37.21000   2605.00000   2593.74596
    37.22000   2718.00000   2638.22152
    37.23000   2608.00000   2636.98260
    37.24000   2610.00000   2590.02936
    37.25000   2538.00000   2501.55790
    37.26000   2444.00000   2379.35193
    37.27000   2301.00000   2233.37760
    37.28000   2092.00000   2074.27359
    37.29000   1943.00000   1911.83812
    37.30000   1744.00000   1754.34088
    37.31000   1646.00000   1608.96314
    37.32000   1543.00000   1480.30934
    37.33000   1371.00000   1370.86234
    37.34000   1228.00000   1281.54782
    37.35000   1210.00000   1211.84730
    37.36000   1219.00000   1160.24550
    37.37000   1174.00000   1124.68350
    37.38000   1147.00000   1102.98015
    37.39000   1164.00000   1093.22091
    37.40000   1160.00000   1094.10610
    37.41000   1156.00000   1105.24948
    37.42000   1231.00000   1127.40618
    37.43000   1149.00000   1162.59132
    37.44000   1244.00000   1214.06647
    37.45000   1356.00000   1286.14689
    37.46000   1357.00000   1383.84499
    37.47000   1531.00000   1512.38414
    37.48000   1723.00000   1676.58767
    37.49000   1887.00000   1880.15420
    37.50000   2117.00000   2124.84866
    37.51000   2362.00000   2409.67747
    37.52000   2717.00000   2730.15610
    37.53000   3006.00000   3077.79982
    37.54000   3465.00000   3439.96564
    37.55000   3888.00000   3800.15911
    37.56000   4073.00000   4138.76856
    37.57000   4246.00000   4434.15150
    37.58000   4617.00000   4665.08030
    37.59000   4815.00000   4812.63299
    37.60000   4769.00000   4862.85577
    37.61000   4846.00000   4809.32516
    37.62000   4662.00000   4654.75687
    37.63000   4404.00000   4410.88261
    37.64000   3970.00000   4096.45037
    37.65000   3672.00000   3734.10213
    37.66000   3344.00000   3347.22010
    37.67000   2918.00000   2957.44943
    37.68000   2607.00000   2583.05919
    37.69000   2255.00000   2238.03029
    37.70000   1954.00000   1931.73545
    37.71000   1581.00000   1669.11070
    37.72000   1463.00000   1451.21865
    37.73000   1209.00000   1276.07683
    37.74000   1116.00000   1139.60767
    37.75000   1013.00000   1036.57289
    37.76000    945.00000    961.38636
    37.77000    896.00000    908.74229
    37.78000    899.00000    874.03902
    37.79000    863.00000    853.61266
    37.80000    811.00000    844.81543
    37.81000    858.00000    845.98052
    37.82000    851.00000    856.31154
    37.83000    869.00000    875.72483
    37.84000    904.00000    904.66180
    37.85000    937.00000    943.87950
    37.86000    954.00000    994.22303
    37.87000   1034.00000   1056.38434
    37.88000   1130.00000   1130.65706
    37.89000   1209.00000   1216.70487
    37.90000   1300.00000   1313.36797
    37.91000   1405.00000   1418.53679
    37.92000   1400.00000   1529.12058
    37.93000   1503.00000   1641.13161
    37.94000   1654.00000   1749.89563
    37.95000   1749.00000   1850.39085
    37.96000   1737.00000   1937.71509
    37.97000   1840.00000   2007.67722
    37.98000   1837.00000   2057.47896
    37.99000   1958.00000   2086.36848
    38.00000   1941.00000   2096.03946
    38.01000   1873.00000   2090.53666
    38.02000   1899.00000   2075.60650
    38.03000   1776.00000   2057.69306
    38.04000   1897.00000   2042.90094
    38.05000   1907.00000   2036.15688
    38.06000   2017.00000   2040.64494
    38.07000   2013.00000   2057.50390
    38.08000   2050.00000   2085.76654
    38.09000   2074.00000   2122.52818
    38.10000   2139.00000   2163.31167
    38.11000   2138.00000   2202.55976
    38.12000   2176.00000   2234.17455
    38.13000   2176.00000   2252.04603
    38.14000   2227.00000   2250.70154
    38.15000   2151.00000   2226.43976
    38.16000   2064.00000   2177.29724
    38.17000   1984.00000   2103.26137
    38.18000   1910.00000   2006.95353
    38.19000   1869.00000   1893.14016
    38.20000   1718.00000   1767.84495
    38.21000   1528.00000   1637.45718
    38.22000   1452.00000   1508.00021
    38.23000   1307.00000   1384.65723
    38.24000   1244.00000   1271.52756
    38.25000   1166.00000   1171.55202
    38.26000   1073.00000   1086.57023
    38.27000    998.00000   1017.48574
    38.28000    932.00000    964.37086
    38.29000    889.00000    926.76544
    38.30000    901.00000    903.83884
    38.31000    847.00000    894.56166
    38.32000    900.00000    897.80236
    38.33000    866.00000    912.35762
    38.34000    913.00000    936.94862
    38.35000    954.00000    970.19660
    38.36000   1001.00000   1010.37798
    38.37000   1022.00000   1055.48084
    38.38000   1067.00000   1103.12717
    38.39000   1084.00000   1150.59850
    38.40000   1115.00000   1194.89986
    38.41000   1164.00000   1232.88801
    38.42000   1283.00000   1261.35408
    38.43000   1223.00000   1277.62913
    38.44000   1226.00000   1281.47564
    38.45000   1230.00000   1271.33324
    38.46000   1145.00000   1247.70276
    38.47000   1199.00000   1212.09202
    38.48000   1105.00000   1167.11223
    38.49000   1058.00000   1115.83760
    38.50000   1028.00000   1061.39169
    38.51000    993.00000   1006.63738
    38.52000    882.00000    953.98038
    38.53000    850.00000    905.26410
    38.54000    837.00000    861.73506
    38.55000    828.00000    824.06596
    38.56000    771.00000    792.42457
    38.57000    733.00000    766.57487
    38.58000    732.00000    745.99359
    38.59000    731.00000    729.98625
    38.60000    654.00000    717.78939
    38.61000    673.00000    708.65084
    38.62000    696.00000    701.88463
    38.63000    633.00000    696.90249
    38.64000    687.00000    693.22623
    38.65000    657.00000    690.48140
    38.66000    633.00000    688.38827
    38.67000    658.00000    686.74463
    38.68000    676.00000    685.40918
    38.69000    663.00000    684.28588
    38.70000    716.00000    683.31109
    38.71000    626.00000    682.44352
    38.72000    635.00000    681.65683
    38.73000    649.00000    680.93464
    38.74000    675.00000    680.26720
    38.75000    650.00000    679.64976
    38.76000    649.00000    679.08264
    38.77000    622.00000    678.57571
    38.78000    623.00000    678.17291
    38.79000    638.00000    677.88449
    38.80000    611.00000    677.42285
    38.81000    657.00000    676.94365
    38.82000    662.00000    676.47769
    38.83000    627.00000    676.02200
    38.84000    679.00000    675.57228
    38.85000    671.00000    675.12281
    38.86000    639.00000    674.66474
    38.87000    599.00000    674.18129
    38.88000    651.00000    673.62861
    38.89000    671.00000    672.93449
    38.90000    636.00000    672.19284
    38.91000    618.00000    671.72572
    38.92000    607.00000    671.37050
    38.93000    638.00000    671.08387
    38.94000    644.00000    670.80380
    38.95000    653.00000    670.52932
    38.96000    592.00000    670.25928
    38.97000    628.00000    669.99233
    38.98000    598.00000    669.72676
    38.99000    632.00000    669.46029
    39.00000    633.00000    669.18964
    39.01000    619.00000    668.90966
    39.02000    647.00000    668.61106
    39.03000    633.00000    668.27257
    39.04000    623.00000    667.84193
    39.05000    649.00000    667.27713
    39.06000    660.00000    666.77626
    39.07000    656.00000    666.54759
    39.08000    642.00000    666.38322
    39.09000    697.00000    666.22297
    39.10000    651.00000    666.07262
    39.11000    611.00000    665.93177
    39.12000    654.00000    665.80023
    39.13000    635.00000    665.67821
    39.14000    649.00000    665.56712
    39.15000    640.00000    665.46880
    39.16000    597.00000    665.38591
    39.17000    598.00000    665.32261
    39.18000    630.00000    665.28695
    39.19000    646.00000    665.30076
    39.20000    663.00000    665.39179
    39.21000    667.00000    665.48520
    39.22000    623.00000    665.49850
    39.23000    610.00000    665.52093
    39.24000    602.00000    665.57272
    39.25000    653.00000    665.66206
    39.26000    626.00000    665.80127
    39.27000    654.00000    666.00895
    39.28000    645.00000    666.31311
    39.29000    657.00000    666.75554
    39.30000    598.00000    667.39766
    39.31000    641.00000    668.32809
    39.32000    601.00000    669.67135
    39.33000    682.00000    671.59547
    39.34000    605.00000    674.30436
    39.35000    629.00000    678.10859
    39.36000    671.00000    683.68726
    39.37000    656.00000    691.35324
    39.38000    697.00000    701.73933
    39.39000    674.00000    715.49338
    39.40000    686.00000    733.33638
    39.41000    766.00000    755.96912
    39.42000    781.00000    783.97334
    39.43000    762.00000    817.76520
    39.44000    860.00000    857.43834
    39.45000    910.00000    902.65923
    39.46000    997.00000    952.57565
    39.47000   1022.00000   1005.76062
    39.48000   1094.00000   1060.21145
    39.49000   1155.00000   1113.41611
    39.50000   1219.00000   1162.49205
    39.51000   1253.00000   1204.39540
    39.52000   1275.00000   1236.19440
    39.53000   1309.00000   1255.39563
    39.54000   1285.00000   1260.29460
    39.55000   1280.00000   1250.28419
    39.56000   1294.00000   1226.01677
    39.57000   1223.00000   1189.33109
    39.58000   1222.00000   1142.95150
    39.59000   1128.00000   1090.07006
    39.60000   1041.00000   1033.94307
    39.61000    991.00000    977.57544
    39.62000    971.00000    923.50629
    39.63000    850.00000    873.68432
    39.64000    842.00000    829.42149
    39.65000    792.00000    791.41644
    39.66000    682.00000    759.83941
    39.67000    724.00000    734.48966
    39.68000    700.00000    714.81482
    39.69000    670.00000    699.56386
    39.70000    642.00000    688.13168
    39.71000    613.00000    679.81142
    39.72000    663.00000    673.89174
    39.73000    625.00000    669.76599
    39.74000    617.00000    666.95017
    39.75000    653.00000    665.07952
    39.76000    611.00000    663.90043
    39.77000    624.00000    663.24552
    39.78000    636.00000    662.97329
    39.79000    665.00000    663.06191
    39.80000    655.00000    663.54862
    39.81000    658.00000    664.51285
    39.82000    679.00000    666.08771
    39.83000    591.00000    668.46562
    39.84000    659.00000    671.90306
    39.85000    657.00000    676.72409
    39.86000    643.00000    683.32031
    39.87000    653.00000    692.14112
    39.88000    711.00000    703.65892
    39.89000    718.00000    718.34526
    39.90000    746.00000    736.65345
    39.91000    756.00000    758.91908
    39.92000    753.00000    785.29620
    39.93000    791.00000    815.68459
    39.94000    814.00000    849.66204
    39.95000    880.00000    886.43529
    39.96000    876.00000    924.82115
    39.97000    945.00000    963.26691
    39.98000   1054.00000    999.91549
    39.99000   1093.00000   1032.71682
    40.00000   1069.00000   1059.58483
    40.01000   1135.00000   1078.59706
    40.02000   1105.00000   1088.22709
    40.03000   1038.00000   1087.58050
    40.04000   1181.00000   1076.57477
    40.05000   1142.00000   1055.99094
    40.06000   1006.00000   1027.35921
    40.07000    998.00000    992.71336
    40.08000    993.00000    954.30104
    40.09000    906.00000    914.32854
    40.10000    868.00000    874.77479
    40.11000    791.00000    837.27352
    40.12000    800.00000    803.05214
    40.13000    740.00000    772.91767
    40.14000    715.00000    747.28221
    40.15000    705.00000    726.21900
    40.16000    655.00000    709.53786
    40.17000    673.00000    696.86768
    40.18000    690.00000    687.73458
    40.19000    660.00000    681.62695
    40.20000    655.00000    678.04286
    40.21000    652.00000    676.51875
    40.22000    681.00000    676.64134
    40.23000    640.00000    678.04676
    40.24000    663.00000    680.41186
    40.25000    657.00000    683.44255
    40.26000    629.00000    686.86306
    40.27000    642.00000    690.40932
    40.28000    735.00000    693.82762
    40.29000    663.00000    696.87870
    40.30000    651.00000    699.34545
    40.31000    674.00000    701.02921
    40.32000    695.00000    701.84299
    40.33000    669.00000    702.12524
    40.34000    649.00000    701.76275
    40.35000    674.00000    701.09239
    40.36000    689.00000    700.48350
    40.37000    693.00000    700.46509
    40.38000    713.00000    701.74924
    40.39000    699.00000    705.09452
    40.40000    684.00000    710.63813
    40.41000    718.00000    719.47194
    40.42000    724.00000    732.80464
    40.43000    708.00000    751.77755
    40.44000    755.00000    777.57223
    40.45000    804.00000    811.36972
    40.46000    821.00000    854.25572
    40.47000    885.00000    907.09396
    40.48000    998.00000    970.37428
    40.49000   1092.00000   1044.04991
    40.50000   1159.00000   1127.38772
    40.51000   1203.00000   1218.81885
    40.52000   1343.00000   1315.79480
    40.53000   1396.00000   1415.02644
    40.54000   1521.00000   1512.40505
    40.55000   1614.00000   1603.23468
    40.56000   1640.00000   1682.54935
    40.57000   1757.00000   1745.54329
    40.58000   1806.00000   1788.02171
    40.59000   1830.00000   1806.70946
    40.60000   1769.00000   1800.42415
    40.61000   1797.00000   1770.02208
    40.62000   1692.00000   1718.25528
    40.63000   1598.00000   1649.34015
    40.64000   1550.00000   1568.26423
    40.65000   1512.00000   1480.10773
    40.66000   1368.00000   1389.53235
    40.67000   1280.00000   1300.46289
    40.68000   1272.00000   1215.93004
    40.69000   1104.00000   1138.04162
    40.70000   1099.00000   1068.04413
    40.71000   1015.00000   1006.43237
    40.72000    949.00000    953.21310
    40.73000    907.00000    908.01736
    40.74000    905.00000    870.24090
    40.75000    864.00000    839.14661
    40.76000    803.00000    813.93276
    40.77000    768.00000    793.78098
    40.78000    777.00000    777.88812
    40.79000    778.00000    765.48382
    40.80000    771.00000    755.83781
    40.81000    800.00000    748.26287
    40.82000    767.00000    742.11987
    40.83000    752.00000    736.83023
    40.84000    724.00000    731.89783
    40.85000    746.00000    726.93867
    40.86000    737.00000    721.68636
    40.87000    718.00000    715.96197
    40.88000    691.00000    709.88273
    40.89000    717.00000    703.63999
    40.90000    702.00000    697.36946
    40.91000    690.00000    691.32161
    40.92000    703.00000    685.71288
    40.93000    691.00000    680.20240
    40.94000    666.00000    675.18332
    40.95000    666.00000    670.81358
    40.96000    627.00000    667.14601
    40.97000    670.00000    664.19662
    40.98000    640.00000    661.95446
    40.99000    632.00000    660.39199
    41.00000    657.00000    659.47706
    41.01000    657.00000    659.18604
    41.02000    629.00000    659.51773
    41.03000    660.00000    660.50848
    41.04000    656.00000    662.24906
    41.05000    642.00000    664.90439
    41.06000    690.00000    668.73667
    41.07000    656.00000    674.13202
    41.08000    620.00000    681.63002
    41.09000    721.00000    691.95434
    41.10000    780.00000    706.04064
    41.11000    710.00000    725.05544
    41.12000    736.00000    750.39805
    41.13000    810.00000    783.67883
    41.14000    797.00000    826.66041
    41.15000    907.00000    881.16186
    41.16000    949.00000    948.94568
    41.17000   1065.00000   1031.44883
    41.18000   1104.00000   1129.09989
    41.19000   1202.00000   1241.86231
    41.20000   1309.00000   1368.89771
    41.21000   1578.00000   1507.95949
    41.22000   1702.00000   1655.42582
    41.23000   1767.00000   1806.34583
    41.24000   1987.00000   1954.59532
    41.25000   2044.00000   2093.18270
    41.26000   2091.00000   2214.71753
    41.27000   2328.00000   2312.04708
    41.28000   2427.00000   2378.97263
    41.29000   2435.00000   2411.16125
    41.30000   2274.00000   2406.95312
    41.31000   2329.00000   2367.85953
    41.32000   2340.00000   2298.50177
    41.33000   2134.00000   2205.94735
    41.34000   2115.00000   2098.66889
    41.35000   1969.00000   1985.45709
    41.36000   1815.00000   1874.51752
    41.37000   1660.00000   1772.81737
    41.38000   1635.00000   1685.65598
    41.39000   1579.00000   1616.42185
    41.40000   1543.00000   1566.51642
    41.41000   1513.00000   1535.43543
    41.42000   1493.00000   1520.99666
    41.43000   1434.00000   1519.69171
    41.44000   1562.00000   1527.12583
    41.45000   1496.00000   1538.49595
    41.46000   1553.00000   1549.05155
    41.47000   1524.00000   1554.49924
    41.48000   1539.00000   1551.34636
    41.49000   1567.00000   1537.19797
    41.50000   1508.00000   1510.99079
    41.51000   1439.00000   1473.08910
    41.52000   1462.00000   1425.13285
    41.53000   1373.00000   1369.81686
    41.54000   1330.00000   1310.95096
    41.55000   1251.00000   1251.49799
    41.56000   1179.00000   1194.63180
    41.57000   1166.00000   1142.90468
    41.58000   1114.00000   1098.33997
    41.59000   1088.00000   1062.32072
    41.60000    975.00000   1035.53416
    41.61000   1016.00000   1018.27179
    41.62000   1004.00000   1010.48841
    41.63000   1018.00000   1011.90803
    41.64000   1050.00000   1022.19762
    41.65000   1026.00000   1041.08434
    41.66000   1045.00000   1068.41897
    41.67000   1121.00000   1104.19788
    41.68000   1111.00000   1148.32262
    41.69000   1195.00000   1200.53875
    41.70000   1274.00000   1260.20528
    41.71000   1343.00000   1326.12573
    41.72000   1440.00000   1396.39832
    41.73000   1486.00000   1468.34799
    41.74000   1525.00000   1538.56095
    41.75000   1686.00000   1603.03607
    41.76000   1625.00000   1657.45423
    41.77000   1648.00000   1697.56098
    41.78000   1719.00000   1719.64970
    41.79000   1736.00000   1721.10366
    41.80000   1647.00000   1700.89354
    41.81000   1667.00000   1659.86969
    41.82000   1623.00000   1600.71405
    41.83000   1454.00000   1527.55405
    41.84000   1439.00000   1445.39586
    41.85000   1355.00000   1359.58221
    41.86000   1267.00000   1275.34044
    41.87000   1205.00000   1197.46863
    41.88000   1089.00000   1130.17868
    41.89000   1044.00000   1077.00630
    41.90000   1090.00000   1040.78351
    41.91000    964.00000   1023.41771
    41.92000   1020.00000   1025.66132
    41.93000   1017.00000   1048.28680
    41.94000   1029.00000   1091.05970
    41.95000   1117.00000   1152.88494
    41.96000   1211.00000   1231.81264
    41.97000   1274.00000   1324.98527
    41.98000   1423.00000   1428.61303
    41.99000   1563.00000   1538.00592
    42.00000   1584.00000   1647.68640
    42.01000   1694.00000   1751.59937
    42.02000   1788.00000   1843.42853
    42.03000   1928.00000   1917.02492
    42.04000   1886.00000   1966.94528
    42.05000   1909.00000   1989.06984
    42.06000   1882.00000   1981.20322
    42.07000   1859.00000   1943.48516
    42.08000   1800.00000   1878.42944
    42.09000   1765.00000   1790.53092
    42.10000   1631.00000   1685.56744
    42.11000   1490.00000   1569.82741
    42.12000   1453.00000   1449.44909
    42.13000   1293.00000   1329.94283
    42.14000   1179.00000   1215.88747
    42.15000   1082.00000   1110.77257
    42.16000    955.00000   1016.97685
    42.17000    884.00000    935.77039
    42.18000    869.00000    867.19845
    42.19000    771.00000    810.88037
    42.20000    794.00000    765.84269
    42.21000    703.00000    730.65862
    42.22000    726.00000    703.82727
    42.23000    683.00000    684.67372
    42.24000    706.00000    671.51372
    42.25000    646.00000    663.38419
    42.26000    650.00000    659.42149
    42.27000    672.00000    658.77984
    42.28000    656.00000    661.01302
    42.29000    637.00000    666.08910
    42.30000    638.00000    673.95402
    42.31000    680.00000    684.58019
    42.32000    700.00000    697.93055
    42.33000    697.00000    713.89755
    42.34000    773.00000    732.24888
    42.35000    780.00000    752.58507
    42.36000    819.00000    774.31377
    42.37000    778.00000    796.64481
    42.38000    823.00000    818.60739
    42.39000    863.00000    839.08655
    42.40000    828.00000    856.91437
    42.41000    881.00000    871.02697
    42.42000    910.00000    880.32706
    42.43000    877.00000    884.04205
    42.44000    851.00000    882.10584
    42.45000    911.00000    874.42817
    42.46000    891.00000    861.63586
    42.47000    857.00000    844.59680
    42.48000    892.00000    824.49590
    42.49000    819.00000    802.61894
    42.50000    761.00000    780.25293
    42.51000    767.00000    758.59969
    42.52000    794.00000    738.73262
    42.53000    690.00000    721.58464
    42.54000    716.00000    707.96434
    42.55000    713.00000    698.60373
    42.56000    675.00000    694.26932
    42.57000    689.00000    695.77135
    42.58000    698.00000    703.35379
    42.59000    693.00000    717.37335
    42.60000    750.00000    739.20346
    42.61000    757.00000    769.91018
    42.62000    854.00000    810.47405
    42.63000    902.00000    861.76084
    42.64000    930.00000    924.36820
    42.65000   1008.00000    998.44680
    42.66000   1078.00000   1083.51428
    42.67000   1187.00000   1178.28212
    42.68000   1306.00000   1280.49330
    42.69000   1393.00000   1387.00312
    42.70000   1501.00000   1494.40705
    42.71000   1560.00000   1597.47485
    42.72000   1700.00000   1690.93197
    42.73000   1744.00000   1769.34821
    42.74000   1880.00000   1827.76859
    42.75000   1904.00000   1862.09729
    42.76000   1834.00000   1869.72418
    42.77000   1846.00000   1850.00157
    42.78000   1782.00000   1804.46530
    42.79000   1730.00000   1736.67675
    42.80000   1582.00000   1651.72294
    42.81000   1548.00000   1555.55211
    42.82000   1438.00000   1454.34233
    42.83000   1416.00000   1354.02777
    42.84000   1301.00000   1259.87854
    42.85000   1166.00000   1175.95695
    42.86000   1080.00000   1105.79431
    42.87000   1059.00000   1051.80648
    42.88000    960.00000   1015.35473
    42.89000    996.00000    996.87822
    42.90000   1010.00000    996.01648
    42.91000    999.00000   1011.74415
    42.92000   1052.00000   1042.50728
    42.93000   1027.00000   1086.35200
    42.94000   1131.00000   1141.03927
    42.95000   1186.00000   1204.10918
    42.96000   1255.00000   1272.99826
    42.97000   1344.00000   1345.65422
    42.98000   1433.00000   1419.67331
    42.99000   1511.00000   1492.84433
    43.00000   1552.00000   1563.05398
    43.01000   1613.00000   1628.89058
    43.02000   1717.00000   1689.25767
    43.03000   1747.00000   1743.30678
    43.04000   1815.00000   1790.24399
    43.05000   1851.00000   1829.09238
    43.06000   1806.00000   1858.52991
    43.07000   1771.00000   1876.87077
    43.08000   1838.00000   1882.19407
    43.09000   1843.00000   1872.56779
    43.10000   1807.00000   1846.49285
    43.11000   1732.00000   1803.37384
    43.12000   1725.00000   1743.75990
    43.13000   1641.00000   1669.48210
    43.14000   1524.00000   1583.50398
    43.15000   1510.00000   1489.55898
    43.16000   1346.00000   1391.72069
    43.17000   1270.00000   1294.02662
    43.18000   1209.00000   1200.20804
    43.19000   1098.00000   1113.52543
    43.20000    990.00000   1036.69361
    43.21000    940.00000    971.88319
    43.22000    938.00000    920.78747
    43.23000    907.00000    884.74004
    43.24000    897.00000    864.86101
    43.25000    883.00000    862.20319
    43.26000    924.00000    877.86748
    43.27000    919.00000    913.05823
    43.28000    966.00000    969.05553
    43.29000   1047.00000   1047.08680
    43.30000   1172.00000   1148.13151
    43.31000   1279.00000   1272.73591
    43.32000   1495.00000   1420.41962
    43.33000   1653.00000   1589.52479
    43.34000   1972.00000   1776.86588
    43.35000   2114.00000   1977.56832
    43.36000   2291.00000   2185.01143
    43.37000   2490.00000   2390.96966
    43.38000   2687.00000   2585.95403
    43.39000   2961.00000   2759.75626
    43.40000   3097.00000   2902.19000
    43.41000   3059.00000   3004.01385
    43.42000   3301.00000   3057.98473
    43.43000   3275.00000   3059.90337
    43.44000   3127.00000   3009.40106
    43.45000   3000.00000   2910.15599
    43.46000   2875.00000   2769.35032
    43.47000   2756.00000   2596.74228
    43.48000   2428.00000   2403.41463
    43.49000   2300.00000   2200.53706
    43.50000   2036.00000   1998.48651
    43.51000   1852.00000   1806.22420
    43.52000   1650.00000   1630.90185
    43.53000   1458.00000   1477.66747
    43.54000   1377.00000   1349.64695
    43.55000   1276.00000   1248.07628
    43.56000   1120.00000   1172.55132
    43.57000   1017.00000   1121.35445
    43.58000   1060.00000   1091.81576
    43.59000   1082.00000   1080.67163
    43.60000   1065.00000   1084.38762
    43.61000   1029.00000   1099.41535
    43.62000   1107.00000   1122.41888
    43.63000   1079.00000   1150.43396
    43.64000   1161.00000   1181.19801
    43.65000   1202.00000   1213.42164
    43.66000   1242.00000   1245.79561
    43.67000   1213.00000   1277.87296
    43.68000   1291.00000   1309.79722
    43.69000   1238.00000   1341.98240
    43.70000   1274.00000   1374.81027
    43.71000   1419.00000   1408.34887
    43.72000   1383.00000   1442.15340
    43.73000   1423.00000   1475.17533
    43.74000   1513.00000   1505.77914
    43.75000   1508.00000   1531.85760
    43.76000   1439.00000   1551.03991
    43.77000   1450.00000   1560.98633
    43.78000   1474.00000   1559.74677
    43.79000   1450.00000   1546.12343
    43.80000   1507.00000   1519.94291
    43.81000   1412.00000   1482.15078
    43.82000   1362.00000   1434.70734
    43.83000   1304.00000   1380.33854
    43.84000   1269.00000   1322.22087
    43.85000   1261.00000   1263.64438
    43.86000   1129.00000   1207.77523
    43.87000   1167.00000   1157.68047
    43.88000   1138.00000   1115.37537
    43.89000   1127.00000   1082.36887
    43.90000   1049.00000   1059.31392
    43.91000   1082.00000   1046.10278
    43.92000   1049.00000   1041.87980
    43.93000   1027.00000   1045.13719
    43.94000   1029.00000   1053.84833
    43.95000   1084.00000   1065.62788
    43.96000   1063.00000   1077.89511
    43.97000   1085.00000   1088.12841
    43.98000   1139.00000   1094.43070
    43.99000   1040.00000   1095.05123
    44.00000   1086.00000   1088.80927
    44.01000   1080.00000   1075.19435
    44.02000   1085.00000   1054.37777
    44.03000   1058.00000   1027.05481
    44.04000   1011.00000    994.32772
    44.05000    950.00000    957.58112
    44.06000    858.00000    918.34782
    44.07000    864.00000    878.17023
    44.08000    847.00000    838.47475
    44.09000    810.00000    800.47767
    44.10000    764.00000    765.13049
    44.11000    767.00000    733.10190
    44.12000    729.00000    704.78918
    44.13000    738.00000    680.34831
    44.14000    727.00000    659.72002
    44.15000    679.00000    642.67939
    44.16000    613.00000    628.94120
    44.17000    639.00000    618.15482
    44.18000    665.00000    609.95719
    44.19000    567.00000    604.01098
    44.20000    616.00000    600.02944
    44.21000    610.00000    597.79060
    44.22000    601.00000    597.15252
    44.23000    565.00000    598.04849
    44.24000    547.00000    600.48014
    44.25000    622.00000    604.50405
    44.26000    631.00000    610.21152
    44.27000    663.00000    617.70151
    44.28000    640.00000    627.04017
    44.29000    684.00000    638.17308
    44.30000    682.00000    650.94511
    44.31000    689.00000    665.77593
    44.32000    699.00000    682.67738
    44.33000    684.00000    700.98042
    44.34000    741.00000    720.02158
    44.35000    763.00000    739.15546
    44.36000    784.00000    757.62790
    44.37000    781.00000    774.61315
    44.38000    834.00000    789.26679
    44.39000    811.00000    800.79464
    44.40000    809.00000    808.53449
    44.41000    872.00000    812.03865
    44.42000    839.00000    811.13575
    44.43000    781.00000    805.94884
    44.44000    828.00000    796.86150
    44.45000    829.00000    784.44508
    44.46000    784.00000    769.37333
    44.47000    748.00000    752.36286
    44.48000    741.00000    734.12379
    44.49000    751.00000    715.33139
    44.50000    691.00000    696.60062
    44.51000    700.00000    678.44508
    44.52000    680.00000    661.30758
    44.53000    630.00000    645.51464
    44.54000    642.00000    631.27579
    44.55000    655.00000    618.69465
    44.56000    629.00000    607.78431
    44.57000    614.00000    598.48587
    44.58000    591.00000    590.68741
    44.59000    605.00000    584.24110
    44.60000    618.00000    578.97584
    44.61000    562.00000    574.69661
    44.62000    584.00000    571.21848
    44.63000    595.00000    568.53815
    44.64000    585.00000    566.46289
    44.65000    614.00000    564.86214
    44.66000    628.00000    563.60829
    44.67000    574.00000    562.61781
    44.68000    580.00000    561.82297
    44.69000    558.00000    561.16568
    44.70000    561.00000    560.59847
    44.71000    612.00000    560.13308
    44.72000    554.00000    559.77307
    44.73000    546.00000    559.47730
    44.74000    588.00000    559.18857
    44.75000    562.00000    558.90643
    44.76000    592.00000    559.01439
    44.77000    564.00000    559.28424
    44.78000    550.00000    559.81911
    44.79000    603.00000    560.63417
    44.80000    583.00000    561.79625
    44.81000    588.00000    563.37852
    44.82000    599.00000    565.45616
    44.83000    625.00000    568.10024
    44.84000    597.00000    571.36982
    44.85000    583.00000    575.30262
    44.86000    622.00000    579.90502
    44.87000    666.00000    585.14249
    44.88000    630.00000    590.93169
    44.89000    666.00000    597.13562
    44.90000    656.00000    603.56310
    44.91000    654.00000    609.97362
    44.92000    679.00000    616.08763
    44.93000    657.00000    621.60232
    44.94000    694.00000    626.21274
    44.95000    708.00000    629.63749
    44.96000    699.00000    631.64753
    44.97000    662.00000    632.09363
    44.98000    699.00000    630.92132
    44.99000    677.00000    628.16985
    45.00000    706.00000    624.05321
    45.01000    669.00000    619.02050
    45.02000    633.00000    613.20148
    45.03000    652.00000    606.92687
    45.04000    616.00000    600.46455
    45.05000    646.00000    594.06772
    45.06000    652.00000    587.94537
    45.07000    595.00000    582.26198
    45.08000    584.00000    577.15672
    45.09000    628.00000    572.74703
    45.10000    587.00000    568.93535
    45.11000    573.00000    565.47954
    45.12000    626.00000    562.52952
    45.13000    594.00000    560.07724
    45.14000    570.00000    558.07150
    45.15000    568.00000    556.46208
    45.16000    580.00000    555.20467
    45.17000    602.00000    554.26439
    45.18000    603.00000    553.61811
    45.19000    642.00000    553.25631
    45.20000    601.00000    553.18753
    45.21000    606.00000    553.44742
    45.22000    585.00000    554.04546
    45.23000    575.00000    554.86077
    45.24000    603.00000    556.00476
    45.25000    615.00000    557.51965
    45.26000    577.00000    559.42111
    45.27000    613.00000    561.71172
    45.28000    581.00000    564.37543
    45.29000    589.00000    567.37297
    45.30000    583.00000    570.63851
    45.31000    599.00000    574.07847
    45.32000    550.00000    577.57288
    45.33000    608.00000    580.97951
    45.34000    617.00000    584.14104
    45.35000    608.00000    586.89481
    45.36000    578.00000    589.08264
    45.37000    622.00000    590.56137
    45.38000    624.00000    591.24503
    45.39000    597.00000    591.16355
    45.40000    559.00000    590.33248
    45.41000    632.00000    588.82522
    45.42000    638.00000    586.77299
    45.43000    588.00000    584.37468
    45.44000    590.00000    581.93579
    45.45000    624.00000    579.63137
    45.46000    603.00000    576.72549
    45.47000    591.00000    573.80285
    45.48000    613.00000    571.04377
    45.49000    651.00000    568.48933
    45.50000    622.00000    566.15459
    45.51000    609.00000    564.03476
    45.52000    594.00000    562.11283
    45.53000    575.00000    560.36698
    45.54000    549.00000    558.77613
    45.55000    635.00000    557.32309
    45.56000    574.00000    555.99538
    45.57000    583.00000    554.78483
    45.58000    598.00000    553.68663
    45.59000    554.00000    552.69835
    45.60000    583.00000    551.81895
    45.61000    571.00000    551.04779
    45.62000    609.00000    550.38384
    45.63000    574.00000    549.82497
    45.64000    592.00000    549.36758
    45.65000    589.00000    549.00658
    45.66000    571.00000    548.73562
    45.67000    569.00000    548.54761
    45.68000    623.00000    548.43600
    45.69000    565.00000    548.39390
    45.70000    552.00000    548.40643
    45.71000    582.00000    548.46874
    45.72000    525.00000    548.57764
    45.73000    594.00000    548.72916
    45.74000    586.00000    548.92025
    45.75000    594.00000    549.14902
    45.76000    585.00000    549.41469
    45.77000    567.00000    549.71750
    45.78000    560.00000    550.05859
    45.79000    533.00000    550.43995
    45.80000    590.00000    550.86434
    45.81000    588.00000    551.33403
    45.82000    594.00000    551.85107
    45.83000    543.00000    552.43563
    45.84000    587.00000    553.11992
    45.85000    614.00000    553.90933
    45.86000    583.00000    554.82638
    45.87000    615.00000    555.91051
    45.88000    600.00000    557.22070
    45.89000    551.00000    558.85671
    45.90000    573.00000    560.93785
    45.91000    582.00000    563.44163
    45.92000    622.00000    566.57929
    45.93000    629.00000    570.63574
    45.94000    608.00000    575.92071
    45.95000    696.00000    582.81375
    45.96000    642.00000    591.77704
    45.97000    629.00000    603.35675
    45.98000    671.00000    618.17884
    45.99000    651.00000    636.92241
    46.00000    688.00000    660.29724
    46.01000    702.00000    688.99528
    46.02000    748.00000    723.63353
    46.03000    782.00000    764.68394
    46.04000    873.00000    812.39712
    46.05000    937.00000    866.72606
    46.06000   1002.00000    927.25866
    46.07000   1025.00000    993.16864
    46.08000   1127.00000   1063.19330
    46.09000   1182.00000   1135.64558
    46.10000   1298.00000   1208.46547
    46.11000   1310.00000   1279.31386
    46.12000   1445.00000   1345.71143
    46.13000   1446.00000   1405.22710
    46.14000   1429.00000   1455.71853
    46.15000   1593.00000   1495.61707
    46.16000   1524.00000   1524.22081
    46.17000   1611.00000   1541.92628
    46.18000   1577.00000   1550.30708
    46.19000   1635.00000   1551.97399
    46.20000   1592.00000   1550.33316
    46.21000   1549.00000   1549.23945
    46.22000   1621.00000   1552.36685
    46.23000   1579.00000   1562.80130
    46.24000   1618.00000   1583.73334
    46.25000   1644.00000   1617.40704
    46.26000   1715.00000   1665.11358
    46.27000   1741.00000   1727.14992
    46.28000   1851.00000   1802.76812
    46.29000   2058.00000   1890.17580
    46.30000   2031.00000   1986.58364
    46.31000   2197.00000   2088.18723
    46.32000   2267.00000   2190.29868
    46.33000   2336.00000   2287.45876
    46.34000   2525.00000   2373.68476
    46.35000   2545.00000   2442.82964
    46.36000   2507.00000   2489.07019
    46.37000   2593.00000   2507.50418
    46.38000   2647.00000   2494.80627
    46.39000   2546.00000   2449.77252
    46.40000   2445.00000   2373.40192
    46.41000   2368.00000   2268.91870
    46.42000   2188.00000   2141.67329
    46.43000   2084.00000   1997.96719
    46.44000   1921.00000   1844.42647
    46.45000   1764.00000   1687.45085
    46.46000   1555.00000   1532.79323
    46.47000   1507.00000   1385.28448
    46.48000   1293.00000   1248.67570
    46.49000   1179.00000   1125.58020
    46.50000   1094.00000   1017.50338
    46.51000    987.00000    924.94784
    46.52000    896.00000    847.57751
    46.53000    818.00000    784.40718
    46.54000    785.00000    733.96832
    46.55000    759.00000    694.57163
    46.56000    741.00000    664.46750
    46.57000    648.00000    641.88561
    46.58000    633.00000    625.21243
    46.59000    682.00000    613.08376
    46.60000    642.00000    604.34012
    46.61000    656.00000    598.05582
    46.62000    626.00000    593.52741
    46.63000    628.00000    590.26603
    46.64000    596.00000    587.97312
    46.65000    619.00000    586.51774
    46.66000    608.00000    585.91055
    46.67000    607.00000    586.27882
    46.68000    622.00000    587.84315
    46.69000    600.00000    590.89623
    46.70000    641.00000    595.78216
    46.71000    624.00000    602.87407
    46.72000    672.00000    612.54830
    46.73000    676.00000    625.15393
    46.74000    648.00000    640.97748
    46.75000    702.00000    660.20420
    46.76000    700.00000    682.87841
    46.77000    692.00000    708.86826
    46.78000    682.00000    737.84765
    46.79000    793.00000    769.26812
    46.80000    812.00000    802.21312
    46.81000    819.00000    835.55536
    46.82000    813.00000    868.16897
    46.83000    887.00000    898.73131
    46.84000    925.00000    925.85712
    46.85000    980.00000    948.22159
    46.86000    949.00000    964.68475
    46.87000    990.00000    974.42753
    46.88000    993.00000    977.07614
    46.89000    940.00000    972.77837
    46.90000    944.00000    962.19982
    46.91000    958.00000    946.43490
    46.92000    935.00000    926.86196
    46.93000    928.00000    904.98913
    46.94000    891.00000    882.32753
    46.95000    887.00000    860.30652
    46.96000    856.00000    840.22940
    46.97000    833.00000    823.26162
    46.98000    809.00000    810.44350
    46.99000    854.00000    802.72049
    47.00000    798.00000    800.98275
    47.01000    872.00000    806.10263
    47.02000    804.00000    818.95590
    47.03000    856.00000    840.41287
    47.04000    876.00000    871.29180
    47.05000    984.00000    912.27670
    47.06000    996.00000    963.81118
    47.07000   1091.00000   1025.98386
    47.08000   1157.00000   1098.42182
    47.09000   1261.00000   1180.20662
    47.10000   1346.00000   1269.81950
    47.11000   1469.00000   1365.13074
    47.12000   1567.00000   1463.48170
    47.13000   1636.00000   1561.76243
    47.14000   1782.00000   1656.57523
    47.15000   1905.00000   1744.45055
    47.16000   1861.00000   1822.11409
    47.17000   1895.00000   1886.79516
    47.18000   2004.00000   1936.53745
    47.19000   2069.00000   1970.43613
    47.20000   2031.00000   1988.70765
    47.21000   2084.00000   1992.53715
    47.22000   2154.00000   1983.73509
    47.23000   2047.00000   1964.30239
    47.24000   2044.00000   1936.05951
    47.25000   1992.00000   1900.60800
    47.26000   2031.00000   1859.06051
    47.27000   1953.00000   1811.70558
    47.28000   1838.00000   1758.52439
    47.29000   1744.00000   1699.38426
    47.30000   1725.00000   1634.23157
    47.31000   1624.00000   1563.33960
    47.32000   1468.00000   1487.50676
    47.33000   1453.00000   1407.94957
    47.34000   1335.00000   1326.42576
    47.35000   1265.00000   1245.77819
    47.36000   1177.00000   1167.56525
    47.37000   1098.00000   1093.64177
    47.38000   1079.00000   1025.88548
    47.39000    956.00000    965.65946
    47.40000    854.00000    914.03153
    47.41000    853.00000    871.71825
    47.42000    809.00000    839.06786
    47.43000    787.00000    816.09086
    47.44000    783.00000    802.51095
    47.45000    735.00000    797.82713
    47.46000    778.00000    801.37788
    47.47000    741.00000    812.39941
    47.48000    747.00000    830.07265
    47.49000    770.00000    853.55499
    47.50000    840.00000    881.99342
    47.51000    832.00000    914.51546
    47.52000    864.00000    950.19688
    47.53000    882.00000    988.01268
    47.54000    985.00000   1026.78822
    47.55000    950.00000   1065.17259
    47.56000   1025.00000   1101.63018
    47.57000   1052.00000   1134.45535
    47.58000   1087.00000   1161.98511
    47.59000   1149.00000   1182.60020
    47.60000   1239.00000   1194.90138
    47.61000   1189.00000   1197.82475
    47.62000   1194.00000   1190.68486
    47.63000   1164.00000   1173.24610
    47.64000   1086.00000   1146.02114
    47.65000   1015.00000   1110.05703
    47.66000   1057.00000   1066.88224
    47.67000   1027.00000   1018.36560
    47.68000   1000.00000    966.52992
    47.69000    865.00000    913.37663
    47.70000    875.00000    860.74549
    47.71000    811.00000    810.21539
    47.72000    764.00000    763.04322
    47.73000    683.00000    720.13586
    47.74000    669.00000    682.05135
    47.75000    615.00000    649.02476
    47.76000    603.00000    621.01327
    47.77000    595.00000    597.75387
    47.78000    580.00000    578.82641
    47.79000    560.00000    563.71575
    47.80000    573.00000    551.86863
    47.81000    537.00000    542.74972
    47.82000    487.00000    535.85460
    47.83000    530.00000    530.60519
    47.84000    509.00000    526.62121
    47.85000    529.00000    523.60559
    47.86000    497.00000    521.30806
    47.87000    556.00000    519.50152
    47.88000    524.00000    518.17095
    47.89000    512.00000    517.13247
    47.90000    520.00000    516.32873
    47.91000    517.00000    515.68333
    47.92000    495.00000    515.16694
    47.93000    514.00000    514.76557
    47.94000    513.00000    514.47774
    47.95000    536.00000    514.31274
    47.96000    470.00000    514.28984
    47.97000    512.00000    514.43808
    47.98000    505.00000    514.79637
    47.99000    529.00000    515.41357
    48.00000    531.00000    516.34827
    48.01000    563.00000    517.66800
    48.02000    553.00000    519.44715
    48.03000    505.00000    521.76401
    48.04000    486.00000    524.69625
    48.05000    541.00000    528.31490
    48.06000    536.00000    532.67683
    48.07000    552.00000    537.81603
    48.08000    544.00000    543.73467
    48.09000    552.00000    550.39444
    48.10000    582.00000    557.70886
    48.11000    565.00000    565.53762
    48.12000    554.00000    573.68386
    48.13000    584.00000    581.89489
    48.14000    586.00000    589.86562
    48.15000    612.00000    597.23209
    48.16000    581.00000    603.57646
    48.17000    627.00000    608.69190
    48.18000    593.00000    612.62869
    48.19000    652.00000    614.94611
    48.20000    634.00000    615.42426
    48.21000    643.00000    614.00229
    48.22000    632.00000    610.71504
    48.23000    615.00000    605.91050
    48.24000    633.00000    599.99192
    48.25000    637.00000    593.20951
    48.26000    581.00000    585.90044
    48.27000    631.00000    578.45662
    48.28000    579.00000    571.24175
    48.29000    598.00000    564.58369
    48.30000    586.00000    558.76573
    48.31000    567.00000    554.02083
    48.32000    556.00000    550.53305
    48.33000    529.00000    548.44290
    48.34000    530.00000    547.85540
    48.35000    546.00000    548.85214
    48.36000    549.00000    551.50141
    48.37000    531.00000    555.86377
    48.38000    548.00000    562.00230
    48.39000    536.00000    569.98643
    48.40000    530.00000    579.89254
    48.41000    582.00000    591.80171
    48.42000    595.00000    605.79970
    48.43000    613.00000    621.94811
    48.44000    613.00000    640.16973
    48.45000    599.00000    660.42385
    48.46000    615.00000    682.59671
    48.47000    630.00000    706.43317
    48.48000    686.00000    731.56226
    48.49000    686.00000    757.70082
    48.50000    727.00000    784.35921
    48.51000    723.00000    810.89286
    48.52000    740.00000    836.63476
    48.53000    764.00000    860.96298
    48.54000    831.00000    883.29525
    48.55000    788.00000    903.12443
    48.56000    857.00000    920.04792
    48.57000    849.00000    933.78919
    48.58000    858.00000    944.21950
    48.59000    901.00000    951.35469
    48.60000    833.00000    955.27638
    48.61000    876.00000    956.34804
    48.62000    848.00000    955.12731
    48.63000    834.00000    952.20269
    48.64000    859.00000    948.15173
    48.65000    853.00000    943.46238
    48.66000    844.00000    938.46914
    48.67000    831.00000    933.29935
    48.68000    845.00000    927.86916
    48.69000    838.00000    921.91305
    48.70000    808.00000    915.04124
    48.71000    830.00000    906.81951
    48.72000    843.00000    896.86234
    48.73000    754.00000    884.92310
    48.74000    753.00000    870.95856
    48.75000    747.00000    855.14730
    48.76000    750.00000    837.85675
    48.77000    723.00000    819.57322
    48.78000    729.00000    800.81994
    48.79000    753.00000    782.08408
    48.80000    694.00000    763.76309
    48.81000    688.00000    746.13213
    48.82000    664.00000    729.33100
    48.83000    644.00000    713.36942
    48.84000    624.00000    698.14995
    48.85000    683.00000    683.50635
    48.86000    646.00000    669.25165
    48.87000    602.00000    655.22597
    48.88000    589.00000    641.33220
    48.89000    592.00000    627.55136
    48.90000    607.00000    613.93766
    48.91000    606.00000    600.60027
    48.92000    584.00000    587.68090
    48.93000    567.00000    575.33331
    48.94000    528.00000    563.70651
    48.95000    540.00000    552.93164
    48.96000    502.00000    543.11205
    48.97000    477.00000    534.31660
    48.98000    499.00000    526.57654
    48.99000    519.00000    519.88609
    49.00000    491.00000    514.20632
    49.01000    516.00000    509.47164
    49.02000    484.00000    505.59803
    49.03000    483.00000    502.49186
    49.04000    500.00000    500.05849
    49.05000    519.00000    498.21011
    49.06000    468.00000    496.87237
    49.07000    498.00000    495.98983
    49.08000    484.00000    495.53016
    49.09000    492.00000    495.48741
    49.10000    477.00000    495.88432
    49.11000    473.00000    496.77375
    49.12000    456.00000    498.23885
    49.13000    445.00000    500.39076
    49.14000    498.00000    503.36565
    49.15000    523.00000    507.33913
    49.16000    455.00000    512.50997
    49.17000    486.00000    519.04805
    49.18000    523.00000    527.12041
    49.19000    528.00000    536.87215
    49.20000    527.00000    548.40154
    49.21000    546.00000    561.74060
    49.22000    581.00000    576.83716
    49.23000    573.00000    593.54100
    49.24000    608.00000    611.59600
    49.25000    573.00000    630.63992
    49.26000    615.00000    650.21317
    49.27000    642.00000    669.78371
    49.28000    709.00000    688.78048
    49.29000    684.00000    706.60110
    49.30000    751.00000    722.67953
    49.31000    763.00000    736.53316
    49.32000    743.00000    747.81124
    49.33000    760.00000    756.33685
    49.34000    679.00000    762.12646
    49.35000    729.00000    765.37540
    49.36000    700.00000    766.40833
    49.37000    715.00000    765.60779
    49.38000    737.00000    763.34034
    49.39000    675.00000    759.89707
    49.40000    657.00000    755.45670
    49.41000    677.00000    750.07233
    49.42000    630.00000    743.68032
    49.43000    646.00000    736.12863
    49.44000    627.00000    727.22045
    49.45000    616.00000    716.77596
    49.46000    579.00000    704.71922
    49.47000    536.00000    691.04792
    49.48000    592.00000    675.91763
    49.49000    593.00000    659.60203
    49.50000    544.00000    642.47353
    49.51000    545.00000    624.96462
    49.52000    565.00000    607.50279
    49.53000    481.00000    590.48234
    49.54000    527.00000    574.27081
    49.55000    523.00000    559.17329
    49.56000    509.00000    545.45867
    49.57000    519.00000    533.23992
    49.58000    492.00000    522.56710
    49.59000    462.00000    513.42014
    49.60000    464.00000    505.71251
    49.61000    516.00000    499.38119
    49.62000    480.00000    494.38022
    49.63000    456.00000    490.31667
    49.64000    460.00000    487.05019
    49.65000    493.00000    484.44638
    49.66000    456.00000    482.49614
    49.67000    479.00000    481.00822
    49.68000    477.00000    479.89419
    49.69000    512.00000    479.06155
    49.70000    443.00000    478.49027
    49.71000    442.00000    478.16926
    49.72000    472.00000    477.81300
    49.73000    458.00000    477.43208
    49.74000    467.00000    477.08860
    49.75000    487.00000    476.78128
    49.76000    459.00000    476.50060
    49.77000    411.00000    476.24017
    49.78000    455.00000    475.99603
    49.79000    477.00000    475.76608
    49.80000    470.00000    475.54714
    49.81000    444.00000    475.33445
    49.82000    486.00000    475.12953
    49.83000    476.00000    474.93250
    49.84000    459.00000    474.74324
    49.85000    483.00000    474.56236
    49.86000    438.00000    474.39365
    49.87000    513.00000    474.23849
    49.88000    431.00000    474.07230
    49.89000    457.00000    473.91057
    49.90000    471.00000    473.75758
    49.91000    432.00000    473.60956
    49.92000    459.00000    473.46644
    49.93000    443.00000    473.32815
    49.94000    448.00000    473.19466
    49.95000    467.00000    473.06596
    49.96000    494.00000    472.94207
    49.97000    427.00000    472.82303
    49.98000    441.00000    472.70889
    49.99000    458.00000    472.59976
    50.00000    482.00000    472.49574
    50.01000    479.00000    472.39696
    50.02000    481.00000    472.30360
    50.03000    463.00000    472.21596
    50.04000    479.00000    472.13472
    50.05000    463.00000    472.06089
    50.06000    424.00000    471.99584
    50.07000    459.00000    471.94150
    50.08000    466.00000    471.90072
    50.09000    434.00000    471.87812
    50.10000    446.00000    471.88240
    50.11000    441.00000    471.93768
    50.12000    453.00000    472.09581
    50.13000    443.00000    472.31342
    50.14000    471.00000    472.36050
    50.15000    471.00000    472.38222
    50.16000    442.00000    472.41608
    50.17000    446.00000    472.46299
    50.18000    481.00000    472.52398
    50.19000    464.00000    472.60021
    50.20000    447.00000    472.69297
    50.21000    473.00000    472.80337
    50.22000    462.00000    472.93106
    50.23000    473.00000    473.06596
    50.24000    463.00000    473.20308
    50.25000    471.00000    473.44824
    50.26000    451.00000    473.76093
    50.27000    456.00000    474.16442
    50.28000    469.00000    474.66237
    50.29000    449.00000    475.28029
    50.30000    474.00000    476.05028
    50.31000    498.00000    477.01217
    50.32000    500.00000    478.21430
    50.33000    453.00000    479.71161
    50.34000    488.00000    481.58109
    50.35000    468.00000    483.96129
    50.36000    459.00000    486.88808
    50.37000    487.00000    490.50163
    50.38000    460.00000    494.95776
    50.39000    485.00000    500.43626
    50.40000    507.00000    507.15273
    50.41000    515.00000    515.36524
    50.42000    564.00000    525.38099
    50.43000    537.00000    537.56165
    50.44000    587.00000    552.32611
    50.45000    574.00000    570.14849
    50.46000    608.00000    591.54940
    50.47000    601.00000    617.07765
    50.48000    621.00000    647.28304
    50.49000    679.00000    682.68013
    50.50000    702.00000    723.69820
    50.51000    742.00000    770.62440
    50.52000    858.00000    823.53944
    50.53000    876.00000    882.24876
    50.54000    902.00000    946.21512
    50.55000   1005.00000   1014.50144
    50.56000   1064.00000   1085.73679
    50.57000   1130.00000   1158.11802
    50.58000   1276.00000   1229.41839
    50.59000   1345.00000   1297.00503
    50.60000   1416.00000   1358.17125
    50.61000   1522.00000   1410.14982
    50.62000   1513.00000   1450.34248
    50.63000   1592.00000   1476.55864
    50.64000   1564.00000   1487.23171
    50.65000   1593.00000   1481.59183
    50.66000   1506.00000   1459.76546
    50.67000   1531.00000   1422.77759
    50.68000   1432.00000   1372.44248
    50.69000   1365.00000   1311.19728
    50.70000   1283.00000   1241.85845
    50.71000   1271.00000   1167.37296
    50.72000   1162.00000   1090.60896
    50.73000   1041.00000   1014.19321
    50.74000    993.00000    940.39751
    50.75000    926.00000    871.07032
    50.76000    848.00000    807.60802
    50.77000    742.00000    750.96171
    50.78000    732.00000    701.67410
    50.79000    691.00000    659.94012
    50.80000    632.00000    625.68527
    50.81000    602.00000    598.64906
    50.82000    554.00000    578.46858
    50.83000    559.00000    564.75360
    50.84000    559.00000    557.14857
    50.85000    565.00000    555.37590
    50.86000    594.00000    559.25965
    50.87000    578.00000    568.72858
    50.88000    532.00000    583.79947
    50.89000    624.00000    604.54241
    50.90000    603.00000    631.03117
    50.91000    639.00000    663.28265
    50.92000    688.00000    701.19042
    50.93000    741.00000    744.45814
    50.94000    771.00000    792.53943
    50.95000    840.00000    844.59093
    50.96000    916.00000    899.44487
    50.97000    960.00000    955.60720
    50.98000    993.00000   1011.28603
    50.99000   1155.00000   1064.45322
    51.00000   1170.00000   1112.94033
    51.01000   1230.00000   1154.56688
    51.02000   1231.00000   1187.29878
    51.03000   1288.00000   1209.41098
    51.04000   1240.00000   1219.58533
    51.05000   1228.00000   1217.12380
    51.06000   1254.00000   1202.10463
    51.07000   1229.00000   1175.29099
    51.08000   1229.00000   1138.07656
    51.09000   1152.00000   1092.34144
    51.10000   1134.00000   1040.25859
    51.11000   1012.00000    984.10096
    51.12000   1008.00000    926.07753
    51.13000    918.00000    868.20819
    51.14000    855.00000    812.23634
    51.15000    838.00000    759.57475
    51.16000    687.00000    711.28113
    51.17000    638.00000    668.06023
    51.18000    632.00000    630.28921
    51.19000    561.00000    598.06132
    51.20000    538.00000    571.24246
    51.21000    536.00000    549.53244
    51.22000    486.00000    532.51710
    51.23000    494.00000    519.72934
    51.24000    494.00000    510.70873
    51.25000    486.00000    505.01685
    51.26000    497.00000    502.26072
    51.27000    509.00000    502.10241
    51.28000    497.00000    504.25678
    51.29000    510.00000    508.48100
    51.30000    504.00000    514.55856
    51.31000    522.00000    522.28032
    51.32000    556.00000    531.42535
    51.33000    544.00000    541.74373
    51.34000    555.00000    552.94353
    51.35000    584.00000    564.68312
    51.36000    524.00000    576.57030
    51.37000    557.00000    588.17023
    51.38000    574.00000    599.02112
    51.39000    592.00000    608.62719
    51.40000    616.00000    616.46493
    51.41000    604.00000    622.14600
    51.42000    647.00000    625.34993
    51.43000    605.00000    625.88036
    51.44000    575.00000    623.70441
    51.45000    614.00000    618.96424
    51.46000    587.00000    611.96458
    51.47000    621.00000    603.14228
    51.48000    558.00000    593.03037
    51.49000    556.00000    582.17412
    51.50000    560.00000    571.01121
    51.51000    499.00000    560.13241
    51.52000    488.00000    550.03649
    51.53000    537.00000    541.14627
    51.54000    524.00000    533.83741
    51.55000    528.00000    528.39180
    51.56000    495.00000    525.02189
    51.57000    504.00000    523.86601
    51.58000    488.00000    524.98580
    51.59000    489.00000    528.36536
    51.60000    515.00000    533.90710
    51.61000    527.00000    541.40683
    51.62000    516.00000    550.59471
    51.63000    522.00000    561.41045
    51.64000    533.00000    573.41475
    51.65000    564.00000    586.05537
    51.66000    573.00000    598.97909
    51.67000    558.00000    611.55422
    51.68000    566.00000    623.20044
    51.69000    590.00000    633.35311
    51.70000    619.00000    641.47995
    51.71000    624.00000    647.12303
    51.72000    602.00000    649.93843
    51.73000    575.00000    649.74832
    51.74000    603.00000    646.55330
    51.75000    593.00000    640.53230
    51.76000    591.00000    632.01888
    51.77000    556.00000    621.46227
    51.78000    578.00000    609.38522
    51.79000    603.00000    596.34652
    51.80000    525.00000    582.90957
    51.81000    550.00000    569.61119
    51.82000    576.00000    556.95168
    51.83000    484.00000    545.38907
    51.84000    488.00000    535.32040
    51.85000    543.00000    527.07255
    51.86000    527.00000    520.90772
    51.87000    500.00000    517.03529
    51.88000    549.00000    515.59946
    51.89000    488.00000    516.69181
    51.90000    513.00000    520.33290
    51.91000    498.00000    526.35174
    51.92000    523.00000    534.64081
    51.93000    591.00000    545.00248
    51.94000    566.00000    557.13176
    51.95000    532.00000    570.63407
    51.96000    537.00000    585.03029
    51.97000    599.00000    599.76312
    51.98000    629.00000    614.20111
    51.99000    611.00000    627.64941
    52.00000    642.00000    639.50097
    52.01000    670.00000    649.35977
    52.02000    646.00000    656.52842
    52.03000    673.00000    660.54677
    52.04000    635.00000    661.16575
    52.05000    665.00000    658.34554
    52.06000    643.00000    652.27198
    52.07000    664.00000    643.32697
    52.08000    621.00000    631.97998
    52.09000    621.00000    618.89247
    52.10000    610.00000    604.75328
    52.11000    629.00000    590.24340
    52.12000    579.00000    576.01091
    52.13000    551.00000    562.64756
    52.14000    559.00000    550.67375
    52.15000    526.00000    540.53081
    52.16000    515.00000    532.57916
    52.17000    498.00000    527.09794
    52.18000    535.00000    524.29821
    52.19000    511.00000    524.38360
    52.20000    540.00000    527.47902
    52.21000    550.00000    533.63278
    52.22000    558.00000    542.87316
    52.23000    536.00000    555.19222
    52.24000    563.00000    570.53663
    52.25000    575.00000    588.81528
    52.26000    556.00000    609.85067
    52.27000    630.00000    633.15148
    52.28000    657.00000    658.41291
    52.29000    697.00000    685.15283
    52.30000    714.00000    712.73542
    52.31000    715.00000    740.40165
    52.32000    787.00000    767.27382
    52.33000    789.00000    792.39471
    52.34000    808.00000    814.77752
    52.35000    804.00000    833.45337
    52.36000    798.00000    847.54521
    52.37000    869.00000    856.34462
    52.38000    838.00000    859.38165
    52.39000    838.00000    856.47801
    52.40000    795.00000    847.77385
    52.41000    824.00000    833.72171
    52.42000    830.00000    815.04687
    52.43000    787.00000    792.68082
    52.44000    722.00000    767.68300
    52.45000    751.00000    741.16035
    52.46000    669.00000    714.20648
    52.47000    693.00000    687.84365
    52.48000    659.00000    662.97972
    52.49000    638.00000    640.37583
    52.50000    620.00000    620.62288
    52.51000    600.00000    604.12717
    52.52000    606.00000    591.10303
    52.53000    542.00000    581.58120
    52.54000    559.00000    575.47097
    52.55000    604.00000    572.54180
    52.56000    576.00000    572.37579
    52.57000    589.00000    574.49020
    52.58000    572.00000    578.34828
    52.59000    600.00000    583.38093
    52.60000    622.00000    589.01624
    52.61000    664.00000    594.70944
    52.62000    667.00000    599.97346
    52.63000    632.00000    604.40912
    52.64000    631.00000    607.73202
    52.65000    648.00000    609.79143
    52.66000    634.00000    610.57566
    52.67000    657.00000    610.18593
    52.68000    656.00000    608.79358
    52.69000    625.00000    606.67988
    52.70000    616.00000    604.14719
    52.71000    597.00000    601.50279
    52.72000    621.00000    599.04776
    52.73000    601.00000    597.06815
    52.74000    588.00000    595.83101
    52.75000    596.00000    595.58252
    52.76000    596.00000    596.54511
    52.77000    602.00000    598.91133
    52.78000    612.00000    602.83456
    52.79000    614.00000    608.41563
    52.80000    616.00000    615.68713
    52.81000    643.00000    624.60299
    52.82000    694.00000    635.02614
    52.83000    675.00000    646.71192
    52.84000    689.00000    659.32817
    52.85000    703.00000    672.45037
    52.86000    719.00000    685.57343
    52.87000    723.00000    698.13315
    52.88000    714.00000    709.53367
    52.89000    728.00000    719.22523
    52.90000    763.00000    726.79386
    52.91000    765.00000    731.81246
    52.92000    779.00000    734.05192
    52.93000    767.00000    733.48079
    52.94000    719.00000    730.24684
    52.95000    773.00000    724.64202
    52.96000    787.00000    717.04803
    52.97000    740.00000    707.87809
    52.98000    728.00000    697.52742
    52.99000    692.00000    686.33881
    53.00000    732.00000    674.58407
    53.01000    649.00000    662.45992
    53.02000    701.00000    650.09677
    53.03000    637.00000    637.57852
    53.04000    652.00000    624.96979
    53.05000    679.00000    612.34098
    53.06000    631.00000    599.79876
    53.07000    591.00000    587.56715
    53.08000    601.00000    575.91746
    53.09000    535.00000    565.09756
    53.10000    576.00000    555.42625
    53.11000    534.00000    547.25748
    53.12000    569.00000    540.95781
    53.13000    542.00000    536.89199
    53.14000    549.00000    535.40668
    53.15000    565.00000    536.81185
    53.16000    577.00000    541.36013
    53.17000    578.00000    549.22492
    53.18000    563.00000    560.47858
    53.19000    548.00000    575.07210
    53.20000    576.00000    592.81798
    53.21000    636.00000    613.37811
    53.22000    651.00000    636.25817
    53.23000    649.00000    660.81007
    53.24000    712.00000    686.24369
    53.25000    754.00000    711.64859
    53.26000    733.00000    736.02604
    53.27000    768.00000    758.33204
    53.28000    833.00000    777.53197
    53.29000    793.00000    792.66708
    53.30000    848.00000    802.92836
    53.31000    826.00000    807.72844
    53.32000    786.00000    806.80923
    53.33000    802.00000    800.35789
    53.34000    795.00000    788.70919
    53.35000    809.00000    772.52298
    53.36000    780.00000    752.68791
    53.37000    751.00000    730.21657
    53.38000    735.00000    706.05428
    53.39000    723.00000    681.12263
    53.40000    674.00000    656.24109
    53.41000    676.00000    632.06098
    53.42000    626.00000    609.15469
    53.43000    593.00000    587.91713
    53.44000    533.00000    568.58662
    53.45000    576.00000    551.27497
    53.46000    551.00000    535.98953
    53.47000    534.00000    522.66159
    53.48000    519.00000    511.17616
    53.49000    531.00000    501.39792
    53.50000    549.00000    493.19075
    53.51000    515.00000    486.42993
    53.52000    512.00000    481.00793
    53.53000    508.00000    476.83553
    53.54000    501.00000    473.83963
    53.55000    521.00000    471.96070
    53.56000    473.00000    471.14909
    53.57000    494.00000    471.33298
    53.58000    490.00000    472.38593
    53.59000    497.00000    474.22594
    53.60000    473.00000    476.74879
    53.61000    520.00000    479.81028
    53.62000    500.00000    483.23752
    53.63000    502.00000    486.83100
    53.64000    507.00000    490.37318
    53.65000    510.00000    493.67799
    53.66000    511.00000    496.55948
    53.67000    510.00000    498.80196
    53.68000    513.00000    500.24405
    53.69000    516.00000    500.77961
    53.70000    574.00000    500.36355
    53.71000    565.00000    499.01644
    53.72000    520.00000    496.82009
    53.73000    506.00000    493.90474
    53.74000    516.00000    490.43072
    53.75000    524.00000    486.57020
    53.76000    476.00000    482.49810
    53.77000    498.00000    478.37368
    53.78000    524.00000    474.32038
    53.79000    488.00000    470.43492
    53.80000    503.00000    466.78209
    53.81000    516.00000    463.39390
    53.82000    495.00000    460.27249
    53.83000    469.00000    457.39505
    53.84000    502.00000    454.72269
    53.85000    490.00000    452.21326
    53.86000    487.00000    449.81509
    53.87000    511.00000    447.48918
    53.88000    489.00000    445.23144
    53.89000    488.00000    443.02128
    53.90000    506.00000    440.86188
    53.91000    478.00000    438.77909
    53.92000    474.00000    436.83661
    53.93000    477.00000    435.11594
    53.94000    448.00000    433.47865
    53.95000    477.00000    431.64187
    53.96000    484.00000    429.94421
    53.97000    422.00000    428.41902
    53.98000    471.00000    427.04899
    53.99000    471.00000    425.83445
    54.00000    443.00000    424.77386
    54.01000    462.00000    423.86220
    54.02000    452.00000    423.09509
    54.03000    434.00000    422.45709
    54.04000    431.00000    421.88735
    54.05000    433.00000    421.45265
    54.06000    404.00000    421.12113
    54.07000    430.00000    420.88074
    54.08000    448.00000    420.75121
    54.09000    434.00000    420.74078
    54.10000    442.00000    420.68519
    54.11000    443.00000    420.60011
    54.12000    439.00000    420.53526
    54.13000    465.00000    420.49618
    54.14000    459.00000    420.48191
    54.15000    455.00000    420.49310
    54.16000    443.00000    420.53232
    54.17000    435.00000    420.60438
    54.18000    441.00000    420.71671
    54.19000    465.00000    420.87988
    54.20000    426.00000    421.10824
    54.21000    450.00000    421.42057
    54.22000    421.00000    421.84091
    54.23000    398.00000    422.39918
    54.24000    447.00000    423.13178
    54.25000    449.00000    424.08187
    54.26000    441.00000    425.29950
    54.27000    420.00000    426.84121
    54.28000    458.00000    428.77054
    54.29000    450.00000    431.15659
    54.30000    459.00000    434.05364
    54.31000    450.00000    437.50061
    54.32000    426.00000    441.56558
    54.33000    460.00000    446.29577
    54.34000    486.00000    451.71873
    54.35000    451.00000    457.82903
    54.36000    478.00000    464.60766
    54.37000    511.00000    472.01066
    54.38000    465.00000    479.94143
    54.39000    484.00000    488.28878
    54.40000    471.00000    497.13839
    54.41000    524.00000    506.26306
    54.42000    499.00000    515.48092
    54.43000    525.00000    524.63933
    54.44000    516.00000    533.58945
    54.45000    524.00000    542.19530
    54.46000    533.00000    550.34518
    54.47000    525.00000    557.95963
    54.48000    585.00000    564.99331
    54.49000    549.00000    571.42864
    54.50000    591.00000    577.26230
    54.51000    591.00000    582.48950
    54.52000    615.00000    587.09300
    54.53000    652.00000    591.02667
    54.54000    602.00000    594.21710
    54.55000    616.00000    596.56688
    54.56000    655.00000    597.96108
    54.57000    645.00000    598.27436
    54.58000    609.00000    597.38117
    54.59000    624.00000    595.17120
    54.60000    587.00000    591.56735
    54.61000    627.00000    586.54597
    54.62000    630.00000    580.15473
    54.63000    595.00000    572.52205
    54.64000    557.00000    563.85637
    54.65000    617.00000    554.44273
    54.66000    616.00000    544.61204
    54.67000    632.00000    534.71324
    54.68000    558.00000    525.11115
    54.69000    559.00000    516.17618
    54.70000    552.00000    508.27231
    54.71000    512.00000    501.75512
    54.72000    547.00000    496.97137
    54.73000    517.00000    494.25951
    54.74000    524.00000    493.96607
    54.75000    551.00000    496.46526
    54.76000    480.00000    502.09036
    54.77000    515.00000    511.19403
    54.78000    560.00000    524.13838
    54.79000    581.00000    541.28417
    54.80000    529.00000    562.97974
    54.81000    561.00000    589.54468
    54.82000    638.00000    621.24804
    54.83000    637.00000    658.28179
    54.84000    675.00000    700.73050
    54.85000    767.00000    748.53918
    54.86000    789.00000    801.48175
    54.87000    876.00000    859.13383
    54.88000    924.00000    920.85184
    54.89000   1006.00000    985.76521
    54.90000   1151.00000   1052.78437
    54.91000   1251.00000   1120.62868
    54.92000   1269.00000   1187.87943
    54.93000   1326.00000   1253.01361
    54.94000   1384.00000   1314.47224
    54.95000   1523.00000   1370.71888
    54.96000   1501.00000   1420.29409
    54.97000   1574.00000   1461.88037
    54.98000   1649.00000   1494.38682
    54.99000   1620.00000   1517.05327
    55.00000   1668.00000   1529.53636
    55.01000   1679.00000   1531.96937
    55.02000   1627.00000   1525.07584
    55.03000   1682.00000   1510.02449
    55.04000   1640.00000   1488.29766
    55.05000   1605.00000   1461.51484
    55.06000   1601.00000   1431.25507
    55.07000   1562.00000   1398.91077
    55.08000   1493.00000   1365.59177
    55.09000   1503.00000   1332.07707
    55.10000   1454.00000   1298.80934
    55.11000   1459.00000   1265.92233
    55.12000   1396.00000   1233.29131
    55.13000   1373.00000   1200.60435
    55.14000   1337.00000   1167.44803
    55.15000   1256.00000   1133.40169
    55.16000   1187.00000   1098.12980
    55.17000   1196.00000   1061.45696
    55.18000   1106.00000   1023.40959
    55.19000   1108.00000    984.21632
    55.20000   1053.00000    944.27182
    55.21000   1003.00000    904.07929
    55.22000   1000.00000    864.18899
    55.23000    972.00000    825.14491
    55.24000    860.00000    787.44474
    55.25000    811.00000    751.51332
    55.26000    764.00000    717.68828
    55.27000    740.00000    686.21582
    55.28000    742.00000    657.25489
    55.29000    712.00000    630.88639
    55.30000    633.00000    607.12442
    55.31000    656.00000    585.92661
    55.32000    618.00000    567.20288
    55.33000    618.00000    550.82468
    55.34000    563.00000    536.63222
    55.35000    556.00000    524.42535
    55.36000    567.00000    513.98061
    55.37000    508.00000    505.02932
    55.38000    526.00000    497.37192
    55.39000    508.00000    490.78908
    55.40000    495.00000    485.06176
    55.41000    511.00000    479.98600
    55.42000    486.00000    475.37948
    55.43000    470.00000    471.08772
    55.44000    501.00000    466.98880
    55.45000    456.00000    462.99558
    55.46000    436.00000    459.05480
    55.47000    504.00000    455.14328
    55.48000    427.00000    451.26229
    55.49000    413.00000    447.43113
    55.50000    408.00000    443.68067
    55.51000    451.00000    440.04704
    55.52000    427.00000    436.56611
    55.53000    450.00000    433.27665
    55.54000    493.00000    430.21788
    55.55000    470.00000    427.40900
    55.56000    417.00000    424.90372
    55.57000    426.00000    422.69128
    55.58000    439.00000    420.76835
    55.59000    421.00000    419.13053
    55.60000    414.00000    417.76747
    55.61000    441.00000    416.66418
    55.62000    413.00000    415.80233
    55.63000    395.00000    415.16129
    55.64000    396.00000    414.71910
    55.65000    443.00000    414.45346
    55.66000    431.00000    414.33892
    55.67000    431.00000    414.33472
    55.68000    386.00000    414.42745
    55.69000    410.00000    414.64247
    55.70000    418.00000    414.92900
    55.71000    428.00000    415.25695
    55.72000    417.00000    415.60476
    55.73000    428.00000    415.95239
    55.74000    401.00000    416.28233
    55.75000    407.00000    416.58100
    55.76000    398.00000    416.84050
    55.77000    412.00000    417.06057
    55.78000    398.00000    417.25067
    55.79000    402.00000    417.43162
    55.80000    375.00000    417.63658
    55.81000    415.00000    417.91107
    55.82000    437.00000    418.31196
    55.83000    434.00000    418.90568
    55.84000    425.00000    419.76577
    55.85000    433.00000    420.96990
    55.86000    415.00000    422.59630
    55.87000    401.00000    424.71977
    55.88000    408.00000    427.40693
    55.89000    430.00000    430.71092
    55.90000    414.00000    434.66564
    55.91000    425.00000    439.27951
    55.92000    454.00000    444.52715
    55.93000    444.00000    450.33878
    55.94000    451.00000    456.63396
    55.95000    456.00000    463.37872
    55.96000    458.00000    470.35830
    55.97000    453.00000    477.36556
    55.98000    434.00000    484.17905
    55.99000    452.00000    490.54673
    56.00000    464.00000    496.23005
    56.01000    489.00000    500.99345
    56.02000    414.00000    504.62413
    56.03000    467.00000    506.95273
    56.04000    471.00000    507.87131
    56.05000    492.00000    507.34704
    56.06000    463.00000    505.42646
    56.07000    512.00000    502.21884
    56.08000    482.00000    497.86657
    56.09000    479.00000    492.68921
    56.10000    444.00000    487.30150
    56.11000    495.00000    481.79799
    56.12000    501.00000    476.44398
    56.13000    469.00000    471.53893
    56.14000    418.00000    467.35522
    56.15000    464.00000    464.13084
    56.16000    475.00000    462.06085
    56.17000    470.00000    461.29000
    56.18000    445.00000    461.90608
    56.19000    464.00000    463.93092
    56.20000    437.00000    467.32450
    56.21000    450.00000    472.03239
    56.22000    494.00000    477.87199
    56.23000    473.00000    484.64784
    56.24000    476.00000    492.13341
    56.25000    496.00000    499.96772
    56.26000    511.00000    507.80639
    56.27000    475.00000    515.42173
    56.28000    492.00000    522.37918
    56.29000    531.00000    528.34139
    56.30000    486.00000    533.03852
    56.31000    493.00000    536.22527
    56.32000    511.00000    537.75137
    56.33000    524.00000    537.57040
    56.34000    523.00000    535.73489
    56.35000    551.00000    532.38364
    56.36000    512.00000    527.75318
    56.37000    505.00000    522.12921
    56.38000    493.00000    515.82256
    56.39000    480.00000    509.13130
    56.40000    534.00000    502.31702
    56.41000    503.00000    495.63789
    56.42000    499.00000    489.29364
    56.43000    454.00000    483.42389
    56.44000    433.00000    478.10968
    56.45000    462.00000    473.37520
    56.46000    485.00000    469.19343
    56.47000    462.00000    465.49542
    56.48000    456.00000    462.18254
    56.49000    460.00000    459.14088
    56.50000    449.00000    456.25641
    56.51000    447.00000    453.42876
    56.52000    420.00000    450.58185
    56.53000    426.00000    447.67530
    56.54000    404.00000    444.70836
    56.55000    419.00000    441.69639
    56.56000    408.00000    438.67877
    56.57000    450.00000    435.71296
    56.58000    410.00000    432.86622
    56.59000    441.00000    430.21244
    56.60000    417.00000    427.81840
    56.61000    434.00000    425.71024
    56.62000    412.00000    423.93831
    56.63000    372.00000    422.51339
    56.64000    424.00000    421.46205
    56.65000    448.00000    420.78264
    56.66000    425.00000    420.45168
    56.67000    401.00000    420.42968
    56.68000    418.00000    420.66337
    56.69000    435.00000    421.08819
    56.70000    384.00000    421.62936
    56.71000    377.00000    422.21000
    56.72000    412.00000    422.75319
    56.73000    428.00000    423.18585
    56.74000    420.00000    423.44405
    56.75000    432.00000    423.47925
    56.76000    444.00000    423.26134
    56.77000    420.00000    422.76456
    56.78000    425.00000    421.99015
    56.79000    404.00000    420.96962
    56.80000    391.00000    419.74667
    56.81000    433.00000    418.37409
    56.82000    430.00000    416.91245
    56.83000    421.00000    415.43199
    56.84000    414.00000    414.01007
    56.85000    359.00000    412.67421
    56.86000    401.00000    411.43285
    56.87000    434.00000    410.34552
    56.88000    411.00000    409.47731
    56.89000    412.00000    408.86675
    56.90000    400.00000    408.53973
    56.91000    353.00000    408.51995
    56.92000    380.00000    408.82802
    56.93000    403.00000    409.46633
    56.94000    428.00000    410.41461
    56.95000    429.00000    411.67379
    56.96000    433.00000    413.22855
    56.97000    408.00000    415.06497
    56.98000    420.00000    417.15987
    56.99000    392.00000    419.48486
    57.00000    404.00000    422.00854
    57.01000    403.00000    424.69757
    57.02000    415.00000    427.51797
    57.03000    386.00000    430.43659
    57.04000    408.00000    433.42282
    57.05000    438.00000    436.45049
    57.06000    422.00000    439.49981
    57.07000    426.00000    442.55911
    57.08000    434.00000    445.62502
    57.09000    434.00000    448.69806
    57.10000    459.00000    451.77899
    57.11000    370.00000    454.88409
    57.12000    478.00000    458.05549
    57.13000    448.00000    461.26042
    57.14000    452.00000    464.46799
    57.15000    463.00000    467.63741
    57.16000    497.00000    470.71186
    57.17000    414.00000    473.62154
    57.18000    455.00000    476.28957
    57.19000    473.00000    478.63704
    57.20000    462.00000    480.59334
    57.21000    437.00000    482.10720
    57.22000    468.00000    483.15487
    57.23000    455.00000    483.73249
    57.24000    472.00000    483.87556
    57.25000    448.00000    483.66010
    57.26000    478.00000    483.17763
    57.27000    510.00000    482.52663
    57.28000    483.00000    481.80231
    57.29000    474.00000    481.08519
    57.30000    513.00000    480.43235
    57.31000    527.00000    479.90121
    57.32000    495.00000    479.56483
    57.33000    438.00000    479.39757
    57.34000    487.00000    479.37924
    57.35000    513.00000    479.48761
    57.36000    515.00000    479.69743
    57.37000    484.00000    479.98718
    57.38000    500.00000    480.34633
    57.39000    503.00000    480.77959
    57.40000    481.00000    481.30765
    57.41000    471.00000    481.96400
    57.42000    452.00000    482.78760
    57.43000    447.00000    483.81946
    57.44000    462.00000    485.09475
    57.45000    463.00000    486.63729
    57.46000    477.00000    488.45667
    57.47000    456.00000    490.54698
    57.48000    481.00000    492.88758
    57.49000    494.00000    495.44575
    57.50000    510.00000    498.18150
    57.51000    495.00000    501.05400
    57.52000    465.00000    504.02866
    57.53000    474.00000    507.08285
    57.54000    537.00000    510.20846
    57.55000    522.00000    513.41009
    57.56000    493.00000    516.69935
    57.57000    510.00000    520.08691
    57.58000    551.00000    523.57298
    57.59000    515.00000    527.14200
    57.60000    523.00000    530.76404
    57.61000    553.00000    534.39135
    57.62000    531.00000    537.96285
    57.63000    559.00000    541.41122
    57.64000    511.00000    544.67131
    57.65000    541.00000    547.68818
    57.66000    543.00000    550.42273
    57.67000    510.00000    552.85288
    57.68000    495.00000    554.96956
    57.69000    560.00000    556.77442
    57.70000    552.00000    558.29543
    57.71000    522.00000    559.54961
    57.72000    566.00000    560.55922
    57.73000    526.00000    561.36834
    57.74000    536.00000    562.04720
    57.75000    534.00000    562.69814
    57.76000    531.00000    563.45823
    57.77000    512.00000    564.49676
    57.78000    530.00000    566.00577
    57.79000    521.00000    568.18706
    57.80000    492.00000    571.23795
    57.81000    525.00000    575.33780
    57.82000    533.00000    580.63638
    57.83000    540.00000    587.24374
    57.84000    554.00000    595.22044
    57.85000    555.00000    604.56739
    57.86000    560.00000    615.21456
    57.87000    554.00000    627.01266
    57.88000    610.00000    639.73687
    57.89000    617.00000    653.06790
    57.90000    634.00000    666.60215
    57.91000    655.00000    679.87106
    57.92000    671.00000    692.35873
    57.93000    688.00000    703.52709
    57.94000    635.00000    712.84634
    57.95000    687.00000    719.82675
    57.96000    656.00000    724.04687
    57.97000    632.00000    725.19248
    57.98000    675.00000    723.07827
    57.99000    676.00000    717.66528
    58.00000    657.00000    709.06879
    58.01000    684.00000    697.55168
    58.02000    689.00000    683.50296
    58.03000    643.00000    667.40618
    58.04000    574.00000    649.80129
    58.05000    554.00000    631.23408
    58.06000    621.00000    612.23260
    58.07000    527.00000    593.30796
    58.08000    549.00000    574.90848
    58.09000    598.00000    557.40958
    58.10000    509.00000    541.10749
    58.11000    482.00000    526.21359
    58.12000    489.00000    512.85134
    58.13000    506.00000    501.06609
    58.14000    473.00000    490.82879
    58.15000    468.00000    482.04735
    58.16000    491.00000    474.58008
    58.17000    463.00000    468.24973
    58.18000    445.00000    462.85696
    58.19000    451.00000    458.19890
    58.20000    454.00000    454.09208
    58.21000    428.00000    450.35156
    58.22000    446.00000    446.82546
    58.23000    438.00000    443.39941
    58.24000    457.00000    439.99856
    58.25000    426.00000    436.59487
    58.26000    441.00000    433.19925
    58.27000    411.00000    429.76107
    58.28000    437.00000    426.27175
    58.29000    407.00000    422.82782
    58.30000    435.00000    419.49357
    58.31000    420.00000    416.26794
    58.32000    400.00000    413.21892
    58.33000    414.00000    410.39591
    58.34000    409.00000    407.83190
    58.35000    412.00000    405.53243
    58.36000    412.00000    403.50275
    58.37000    434.00000    401.77082
    58.38000    406.00000    400.34186
    58.39000    409.00000    399.19335
    58.40000    407.00000    398.30624
    58.41000    405.00000    397.66008
    58.42000    400.00000    397.23141
    58.43000    402.00000    396.99417
    58.44000    374.00000    396.91986
    58.45000    376.00000    396.98486
    58.46000    411.00000    397.17466
    58.47000    394.00000    397.44793
    58.48000    410.00000    397.78026
    58.49000    372.00000    398.15518
    58.50000    404.00000    398.54597
    58.51000    392.00000    398.94006
    58.52000    449.00000    399.33311
    58.53000    432.00000    399.65249
    58.54000    423.00000    399.85628
    58.55000    433.00000    399.97266
    58.56000    434.00000    399.99037
    58.57000    431.00000    399.88600
    58.58000    407.00000    399.67659
    58.59000    406.00000    399.37605
    58.60000    412.00000    398.98290
    58.61000    423.00000    398.49688
    58.62000    438.00000    397.94359
    58.63000    415.00000    397.34507
    58.64000    453.00000    396.71821
    58.65000    441.00000    396.07865
    58.66000    428.00000    395.43933
    58.67000    411.00000    394.80849
    58.68000    403.00000    394.20351
    58.69000    376.00000    393.65219
    58.70000    424.00000    393.14109
    58.71000    358.00000    392.66994
    58.72000    373.00000    392.27543
    58.73000    390.00000    391.94022
    58.74000    406.00000    391.65795
    58.75000    405.00000    391.42780
    58.76000    367.00000    391.24915
    58.77000    375.00000    391.12222
    58.78000    368.00000    391.04861
    58.79000    359.00000    391.03185
    58.80000    389.00000    391.07781
    58.81000    407.00000    391.19505
    58.82000    372.00000    391.39515
    58.83000    380.00000    391.69284
    58.84000    394.00000    392.10601
    58.85000    390.00000    392.65550
    58.86000    420.00000    393.36440
    58.87000    399.00000    394.25572
    58.88000    402.00000    395.35070
    58.89000    414.00000    396.68624
    58.90000    368.00000    398.30832
    58.91000    410.00000    400.22029
    58.92000    414.00000    402.44670
    58.93000    395.00000    405.00106
    58.94000    396.00000    407.87427
    58.95000    417.00000    411.05048
    58.96000    384.00000    414.50155
    58.97000    371.00000    418.18579
    58.98000    433.00000    422.04544
    58.99000    445.00000    425.98559
    59.00000    442.00000    429.91109
    59.01000    489.00000    433.71947
    59.02000    483.00000    437.30737
    59.03000    430.00000    440.57844
    59.04000    449.00000    443.43179
    59.05000    439.00000    445.75071
    59.06000    480.00000    447.44327
    59.07000    452.00000    448.44563
    59.08000    471.00000    448.72376
    59.09000    445.00000    448.27693
    59.10000    501.00000    447.13997
    59.11000    435.00000    445.38156
    59.12000    490.00000    443.09935
    59.13000    458.00000    440.41291
    59.14000    449.00000    437.45197
    59.15000    459.00000    434.35073
    59.16000    439.00000    431.29848
    59.17000    437.00000    428.49301
    59.18000    425.00000    426.05013
    59.19000    456.00000    424.10820
    59.20000    477.00000    422.81743
    59.21000    452.00000    422.32552
    59.22000    458.00000    422.76417
    59.23000    417.00000    424.26419
    59.24000    423.00000    426.96704
    59.25000    426.00000    431.00469
    59.26000    440.00000    436.49436
    59.27000    445.00000    443.54986
    59.28000    420.00000    452.27340
    59.29000    458.00000    462.75133
    59.30000    463.00000    475.05056
    59.31000    465.00000    489.20858
    59.32000    461.00000    505.18477
    59.33000    505.00000    522.90530
    59.34000    512.00000    542.27183
    59.35000    547.00000    563.11203
    59.36000    549.00000    585.18513
    59.37000    523.00000    608.18753
    59.38000    592.00000    631.75780
    59.39000    650.00000    655.48556
    59.40000    665.00000    678.92475
    59.41000    672.00000    701.60940
    59.42000    726.00000    723.06099
    59.43000    689.00000    742.81052
    59.44000    779.00000    760.45141
    59.45000    762.00000    775.63725
    59.46000    798.00000    788.10997
    59.47000    819.00000    797.72732
    59.48000    770.00000    804.47978
    59.49000    787.00000    808.50105
    59.50000    791.00000    810.06636
    59.51000    789.00000    809.57486
    59.52000    829.00000    807.51537
    59.53000    776.00000    804.41924
    59.54000    817.00000    800.80798
    59.55000    799.00000    797.14415
    59.56000    779.00000    793.79169
    59.57000    770.00000    790.98869
    59.58000    824.00000    788.83269
    59.59000    825.00000    787.27711
    59.60000    776.00000    786.13835
    59.61000    811.00000    785.11458
    59.62000    820.00000    783.81246
    59.63000    788.00000    781.78132
    59.64000    791.00000    778.56070
    59.65000    795.00000    773.70915
    59.66000    778.00000    766.87831
    59.67000    748.00000    757.84497
    59.68000    777.00000    746.52427
    59.69000    744.00000    732.96479
    59.70000    750.00000    717.33313
    59.71000    698.00000    699.88811
    59.72000    708.00000    680.95265
    59.73000    632.00000    660.88831
    59.74000    644.00000    640.06723
    59.75000    634.00000    618.85959
    59.76000    602.00000    597.63785
    59.77000    614.00000    576.74940
    59.78000    548.00000    556.50892
    59.79000    529.00000    537.19112
    59.80000    523.00000    519.01590
    59.81000    462.00000    502.16079
    59.82000    466.00000    486.75764
    59.83000    478.00000    472.78217
    59.84000    451.00000    460.28580
    59.85000    445.00000    449.26625
    59.86000    442.00000    439.67515
    59.87000    433.00000    431.44178
    59.88000    435.00000    424.48144
    59.89000    397.00000    418.70194
    59.90000    424.00000    414.00893
    59.91000    396.00000    410.31014
    59.92000    389.00000    407.51817
    59.93000    396.00000    405.54994
    59.94000    374.00000    404.32964
    59.95000    417.00000    403.79051
    59.96000    415.00000    403.87064
    59.97000    362.00000    404.51195
    59.98000    405.00000    405.65863
    59.99000    383.00000    407.25524
    60.00000    404.00000    409.24499
    60.01000    408.00000    411.56861
    60.02000    416.00000    414.16359
    60.03000    415.00000    416.96122
    60.04000    429.00000    419.88831
    60.05000    390.00000    422.87472
    60.06000    416.00000    425.84964
    60.07000    403.00000    428.74537
    60.08000    443.00000    431.50252
    60.09000    401.00000    434.07393
    60.10000    447.00000    436.42306
    60.11000    408.00000    438.54485
    60.12000    423.00000    440.45860
    60.13000    421.00000    442.18608
    60.14000    440.00000    443.80499
    60.15000    408.00000    445.42715
    60.16000    426.00000    447.14114
    60.17000    421.00000    449.04193
    60.18000    449.00000    451.21857
    60.19000    452.00000    453.74085
    60.20000    426.00000    456.65123
    60.21000    475.00000    459.95902
    60.22000    419.00000    463.63663
    60.23000    452.00000    467.61791
    60.24000    457.00000    471.79862
    60.25000    465.00000    476.04131
    60.26000    446.00000    480.18037
    60.27000    479.00000    484.03071
    60.28000    473.00000    487.39878
    60.29000    484.00000    490.09554
    60.30000    502.00000    491.95047
    60.31000    499.00000    492.82544
    60.32000    473.00000    492.62670
    60.33000    513.00000    491.31325
    60.34000    504.00000    488.90062
    60.35000    499.00000    485.45969
    60.36000    486.00000    481.11126
    60.37000    465.00000    476.01809
    60.38000    446.00000    470.37003
    60.39000    451.00000    464.35742
    60.40000    446.00000    458.19827
    60.41000    448.00000    452.10275
    60.42000    448.00000    446.25510
    60.43000    418.00000    440.80656
    60.44000    447.00000    435.90587
    60.45000    407.00000    431.66613
    60.46000    409.00000    428.18203
    60.47000    416.00000    425.50730
    60.48000    413.00000    423.65828
    60.49000    423.00000    422.62916
    60.50000    428.00000    422.39161
    60.51000    409.00000    422.89690
    60.52000    421.00000    424.07942
    60.53000    425.00000    425.86015
    60.54000    407.00000    428.14986
    60.55000    417.00000    430.85227
    60.56000    385.00000    433.86696
    60.57000    423.00000    437.09222
    60.58000    442.00000    440.42805
    60.59000    453.00000    443.77860
    60.60000    424.00000    447.05191
    60.61000    451.00000    450.17475
    60.62000    420.00000    453.13884
    60.63000    417.00000    455.87057
    60.64000    472.00000    458.33902
    60.65000    450.00000    460.53003
    60.66000    471.00000    462.43437
    60.67000    505.00000    464.04632
    60.68000    477.00000    465.36561
    60.69000    467.00000    466.38940
    60.70000    454.00000    467.11661
    60.71000    482.00000    467.55051
    60.72000    515.00000    467.69305
    60.73000    449.00000    467.55232
    60.74000    520.00000    467.23893
    60.75000    508.00000    466.85672
    60.76000    462.00000    466.44018
    60.77000    466.00000    466.09711
    60.78000    496.00000    465.97132
    60.79000    463.00000    466.18183
    60.80000    472.00000    466.85246
    60.81000    535.00000    468.10142
    60.82000    457.00000    470.10444
    60.83000    480.00000    472.99057
    60.84000    484.00000    476.79874
    60.85000    481.00000    481.56299
    60.86000    487.00000    487.29098
    60.87000    486.00000    493.95217
    60.88000    493.00000    501.47675
    60.89000    509.00000    509.75708
    60.90000    501.00000    518.65583
    60.91000    500.00000    528.00084
    60.92000    523.00000    537.52005
    60.93000    472.00000    547.01297
    60.94000    514.00000    556.26009
    60.95000    545.00000    564.99822
    60.96000    537.00000    572.97581
    60.97000    532.00000    579.94195
    60.98000    555.00000    585.66254
    60.99000    556.00000    589.93588
    61.00000    568.00000    592.60330
    61.01000    620.00000    593.56414
    61.02000    576.00000    592.78880
    61.03000    583.00000    590.32504
    61.04000    572.00000    586.29514
    61.05000    566.00000    580.88370
    61.06000    555.00000    574.31902
    61.07000    540.00000    566.85532
    61.08000    571.00000    558.74961
    61.09000    545.00000    550.20239
    61.10000    521.00000    541.41921
    61.11000    518.00000    532.58849
    61.12000    508.00000    523.85243
    61.13000    520.00000    515.31299
    61.14000    487.00000    507.03681
    61.15000    464.00000    499.05885
    61.16000    463.00000    491.38729
    61.17000    440.00000    484.00963
    61.18000    443.00000    476.89979
    61.19000    462.00000    470.02584
    61.20000    408.00000    463.35752
    61.21000    443.00000    456.87263
    61.22000    439.00000    450.56113
    61.23000    457.00000    444.42650
    61.24000    428.00000    438.48463
    61.25000    431.00000    432.76091
    61.26000    443.00000    427.28517
    61.27000    427.00000    422.09037
    61.28000    435.00000    417.23046
    61.29000    406.00000    412.74096
    61.30000    413.00000    408.64786
    61.31000    405.00000    404.97524
    61.32000    415.00000    401.74318
    61.33000    403.00000    398.99498
    61.34000    400.00000    396.74646
    61.35000    438.00000    395.00006
    61.36000    410.00000    393.76230
    61.37000    387.00000    393.03787
    61.38000    414.00000    392.82780
    61.39000    401.00000    393.13883
    61.40000    421.00000    393.98531
    61.41000    422.00000    395.35655
    61.42000    401.00000    397.24387
    61.43000    421.00000    399.63604
    61.44000    433.00000    402.51466
    61.45000    436.00000    405.85217
    61.46000    411.00000    409.60988
    61.47000    427.00000    413.73646
    61.48000    467.00000    418.16712
    61.49000    470.00000    422.82359
    61.50000    412.00000    427.60990
    61.51000    449.00000    432.41016
    61.52000    431.00000    437.11053
    61.53000    465.00000    441.58691
    61.54000    483.00000    445.71052
    61.55000    501.00000    449.35549
    61.56000    474.00000    452.40637
    61.57000    440.00000    454.76609
    61.58000    469.00000    456.36245
    61.59000    472.00000    457.15626
    61.60000    427.00000    457.14513
    61.61000    498.00000    456.36325
    61.62000    482.00000    454.87701
    61.63000    441.00000    452.77731
    61.64000    454.00000    450.17021
    61.65000    433.00000    447.16758
    61.66000    458.00000    443.87912
    61.67000    429.00000    440.40619
    61.68000    413.00000    436.83753
    61.69000    456.00000    433.24672
    61.70000    459.00000    429.69124
    61.71000    417.00000    426.21298
    61.72000    444.00000    422.84005
    61.73000    422.00000    419.58967
    61.74000    446.00000    416.47138
    61.75000    442.00000    413.49192
    61.76000    409.00000    410.66613
    61.77000    422.00000    408.00364
    61.78000    425.00000    405.52001
    61.79000    453.00000    403.23831
    61.80000    402.00000    401.18864
    61.81000    430.00000    399.41261
    61.82000    424.00000    397.95726
    61.83000    441.00000    396.82057
    61.84000    426.00000    396.07133
    61.85000    405.00000    395.76999
    61.86000    393.00000    395.96951
    61.87000    420.00000    396.72218
    61.88000    378.00000    398.09694
    61.89000    443.00000    400.14754
    61.90000    427.00000    402.90751
    61.91000    427.00000    406.40509
    61.92000    437.00000    410.65534
    61.93000    438.00000    415.65476
    61.94000    452.00000    421.37801
    61.95000    436.00000    427.77519
    61.96000    442.00000    434.77007
    61.97000    481.00000    442.25945
    61.98000    435.00000    450.11383
    61.99000    454.00000    458.17952
    62.00000    465.00000    466.28220
    62.01000    476.00000    474.23155
    62.02000    487.00000    481.82888
    62.03000    516.00000    488.88636
    62.04000    525.00000    495.23218
    62.05000    505.00000    500.68428
    62.06000    519.00000    505.06916
    62.07000    556.00000    508.32963
    62.08000    571.00000    510.45141
    62.09000    510.00000    511.47353
    62.10000    486.00000    511.49472
    62.11000    513.00000    510.66347
    62.12000    521.00000    509.16252
    62.13000    505.00000    507.19139
    62.14000    486.00000    504.94882
    62.15000    526.00000    502.61084
    62.16000    501.00000    500.31901
    62.17000    497.00000    498.19428
    62.18000    491.00000    496.31508
    62.19000    480.00000    494.70717
    62.20000    463.00000    493.34709
    62.21000    469.00000    492.15687
    62.22000    516.00000    491.02011
    62.23000    487.00000    489.80238
    62.24000    484.00000    488.45129
    62.25000    480.00000    486.78865
    62.26000    485.00000    484.66736
    62.27000    496.00000    481.98415
    62.28000    488.00000    478.67122
    62.29000    464.00000    474.70544
    62.30000    501.00000    470.12272
    62.31000    467.00000    464.97884
    62.32000    475.00000    459.35558
    62.33000    457.00000    453.36046
    62.34000    487.00000    447.11419
    62.35000    442.00000    440.74234
    62.36000    471.00000    434.36907
    62.37000    461.00000    428.11191
    62.38000    433.00000    422.07754
    62.39000    454.00000    416.35858
    62.40000    439.00000    411.03139
    62.41000    421.00000    406.15500
    62.42000    394.00000    401.77119
    62.43000    426.00000    397.90529
    62.44000    419.00000    394.56763
    62.45000    402.00000    391.75627
    62.46000    375.00000    389.45893
    62.47000    448.00000    387.65524
    62.48000    389.00000    386.31904
    62.49000    410.00000    385.42012
    62.50000    425.00000    384.92568
    62.51000    405.00000    384.80133
    62.52000    406.00000    385.01165
    62.53000    379.00000    385.52059
    62.54000    405.00000    386.29196
    62.55000    410.00000    387.29093
    62.56000    427.00000    388.47928
    62.57000    394.00000    389.79798
    62.58000    370.00000    391.21432
    62.59000    371.00000    392.69057
    62.60000    393.00000    394.18623
    62.61000    395.00000    395.66279
    62.62000    432.00000    397.08564
    62.63000    409.00000    398.42621
    62.64000    394.00000    399.66452
    62.65000    422.00000    400.79187
    62.66000    450.00000    401.81330
    62.67000    399.00000    402.75021
    62.68000    430.00000    403.64158
    62.69000    450.00000    404.54446
    62.70000    429.00000    405.53131
    62.71000    395.00000    406.69025
    62.72000    421.00000    408.12202
    62.73000    443.00000    409.90579
    62.74000    442.00000    412.09568
    62.75000    390.00000    414.79101
    62.76000    452.00000    418.06042
    62.77000    403.00000    421.95296
    62.78000    439.00000    426.50393
    62.79000    418.00000    431.69599
    62.80000    413.00000    437.49717
    62.81000    413.00000    443.85024
    62.82000    425.00000    450.56308
    62.83000    399.00000    457.47945
    62.84000    426.00000    464.48157
    62.85000    474.00000    471.38561
    62.86000    442.00000    477.99059
    62.87000    483.00000    484.05656
    62.88000    465.00000    489.37921
    62.89000    470.00000    493.78925
    62.90000    511.00000    497.15168
    62.91000    481.00000    499.36459
    62.92000    482.00000    500.39336
    62.93000    469.00000    500.27699
    62.94000    441.00000    499.09220
    62.95000    478.00000    496.97251
    62.96000    457.00000    494.14711
    62.97000    450.00000    490.86636
    62.98000    474.00000    487.39172
    62.99000    464.00000    483.98855
    63.00000    460.00000    480.91401
    63.01000    460.00000    478.37925
    63.02000    471.00000    476.52845
    63.03000    446.00000    475.52255
    63.04000    457.00000    475.45748
    63.05000    438.00000    476.36557
    63.06000    427.00000    478.22295
    63.07000    448.00000    480.95118
    63.08000    479.00000    484.42142
    63.09000    500.00000    488.46086
    63.10000    511.00000    492.86134
    63.11000    496.00000    497.38971
    63.12000    504.00000    501.80002
    63.13000    509.00000    505.84713
    63.14000    528.00000    509.30125
    63.15000    484.00000    511.96275
    63.16000    492.00000    513.67666
    63.17000    544.00000    514.34460
    63.18000    518.00000    513.92545
    63.19000    511.00000    512.43642
    63.20000    485.00000    509.94614
    63.21000    491.00000    506.56371
    63.22000    482.00000    502.42042
    63.23000    532.00000    497.65598
    63.24000    498.00000    492.42894
    63.25000    484.00000    486.81467
    63.26000    504.00000    480.95676
    63.27000    517.00000    475.04107
    63.28000    517.00000    469.14812
    63.29000    488.00000    463.34640
    63.30000    499.00000    457.70127
    63.31000    479.00000    452.26225
    63.32000    463.00000    447.06240
    63.33000    469.00000    442.11892
    63.34000    469.00000    437.43467
    63.35000    488.00000    433.00089
    63.36000    471.00000    428.80067
    63.37000    415.00000    424.81309
    63.38000    449.00000    421.01733
    63.39000    433.00000    417.39633
    63.40000    433.00000    413.93920
    63.41000    439.00000    410.64235
    63.42000    448.00000    407.50936
    63.43000    440.00000    404.54987
    63.44000    418.00000    401.77790
    63.45000    409.00000    399.20969
    63.46000    408.00000    396.85876
    63.47000    434.00000    394.73825
    63.48000    397.00000    392.90253
    63.49000    409.00000    391.37105
    63.50000    427.00000    390.14815
    63.51000    409.00000    389.24692
    63.52000    378.00000    388.68006
    63.53000    428.00000    388.45684
    63.54000    403.00000    388.58228
    63.55000    401.00000    389.05683
    63.56000    386.00000    389.87608
    63.57000    375.00000    391.02862
    63.58000    400.00000    392.49312
    63.59000    391.00000    394.24866
    63.60000    431.00000    396.26774
    63.61000    418.00000    398.52003
    63.62000    399.00000    400.96969
    63.63000    429.00000    403.57926
    63.64000    443.00000    406.31290
    63.65000    421.00000    409.13885
    63.66000    372.00000    412.03261
    63.67000    433.00000    414.98090
    63.68000    433.00000    417.98603
    63.69000    419.00000    421.07068
    63.70000    430.00000    424.28326
    63.71000    436.00000    427.70151
    63.72000    444.00000    431.42701
    63.73000    439.00000    435.59923
    63.74000    438.00000    440.39018
    63.75000    441.00000    445.99417
    63.76000    446.00000    452.62099
    63.77000    441.00000    460.48646
    63.78000    426.00000    469.80114
    63.79000    470.00000    480.75842
    63.80000    492.00000    493.52236
    63.81000    494.00000    508.21580
    63.82000    519.00000    524.90906
    63.83000    501.00000    543.60964
    63.84000    498.00000    564.25350
    63.85000    540.00000    586.69817
    63.86000    555.00000    610.71835
    63.87000    529.00000    636.00974
    63.88000    605.00000    662.19514
    63.89000    625.00000    688.81185
    63.90000    666.00000    715.33896
    63.91000    676.00000    741.21302
    63.92000    703.00000    765.85022
    63.93000    689.00000    788.66815
    63.94000    742.00000    809.11748
    63.95000    755.00000    826.71053
    63.96000    747.00000    841.04495
    63.97000    777.00000    851.82056
    63.98000    856.00000    858.84777
    63.99000    804.00000    862.04882
    64.00000    817.00000    861.45438
    64.01000    783.00000    857.19780
    64.02000    855.00000    849.50371
    64.03000    823.00000    838.68589
    64.04000    808.00000    825.20003
    64.05000    786.00000    809.50638
    64.06000    820.00000    792.09902
    64.07000    771.00000    773.50620
    64.08000    783.00000    754.25180
    64.09000    727.00000    734.82696
    64.10000    722.00000    715.66685
    64.11000    678.00000    697.13258
    64.12000    647.00000    679.49928
    64.13000    666.00000    662.95043
    64.14000    615.00000    647.57828
    64.15000    606.00000    633.38964
    64.16000    592.00000    620.31629
    64.17000    632.00000    608.22971
    64.18000    619.00000    596.95906
    64.18999    583.00000    586.32227
    64.20000    554.00000    576.09332
    64.21000    567.00000    566.12939
    64.22000    546.00000    556.27832
    64.23000    536.00000    546.43268
    64.24000    498.00000    536.53480
    64.25000    580.00000    526.57941
    64.26000    524.00000    516.60041
    64.27000    525.00000    506.66591
    64.28000    509.00000    496.86989
    64.29000    476.00000    487.32226
    64.30000    510.00000    478.16982
    64.31000    480.00000    469.59423
    64.32000    498.00000    461.70768
    64.33000    469.00000    454.62934
    64.34000    503.00000    448.47218
    64.35000    477.00000    443.32882
    64.36000    449.00000    439.26616
    64.37000    474.00000    436.32309
    64.38000    449.00000    434.52127
    64.39000    438.00000    433.84532
    64.40000    420.00000    434.24232
    64.41000    447.00000    435.63393
    64.42000    431.00000    437.91566
    64.43000    419.00000    440.95840
    64.43999    433.00000    444.60751
    64.45000    430.00000    448.70466
    64.46000    428.00000    453.05028
    64.47000    432.00000    457.45841
    64.48000    469.00000    461.73460
    64.49000    463.00000    465.68670
    64.50000    474.00000    469.13349
    64.51000    458.00000    471.91343
    64.52000    492.00000    473.89506
    64.53000    468.00000    474.98605
    64.54000    468.00000    475.12787
    64.55000    456.00000    474.31111
    64.56000    463.00000    472.58684
    64.57000    425.00000    470.04354
    64.58000    464.00000    466.80020
    64.59000    453.00000    462.99634
    64.60000    432.00000    458.77167
    64.61000    470.00000    454.27373
    64.62000    436.00000    449.64211
    64.63000    445.00000    444.99935
    64.64000    460.00000    440.45401
    64.65000    441.00000    436.09744
    64.66000    447.00000    431.98674
    64.67000    449.00000    428.15910
    64.68000    470.00000    424.63155
    64.68999    430.00000    421.40518
    64.70000    432.00000    418.45392
    64.71000    422.00000    415.75216
    64.72000    434.00000    413.24672
    64.73000    397.00000    410.89848
    64.74000    420.00000    408.66553
    64.75000    423.00000    406.50765
    64.76000    419.00000    404.39133
    64.77000    399.00000    402.29169
    64.78000    439.00000    400.19350
    64.79000    428.00000    398.09105
    64.80000    396.00000    395.98725
    64.81000    413.00000    393.89215
    64.82000    417.00000    391.82159
    64.83000    410.00000    389.79805
    64.84000    412.00000    387.84889
    64.85000    419.00000    385.97848
    64.86000    397.00000    384.18567
    64.87000    416.00000    382.49801
    64.88000    394.00000    380.93887
    64.89000    427.00000    379.53430
    64.90000    356.00000    378.29743
    64.91000    367.00000    377.15398
    64.92000    398.00000    376.12569
    64.93000    380.00000    375.22784
    64.93999    359.00000    374.46092
    64.95000    395.00000    373.81399
    64.96000    401.00000    373.25298
    64.97000    379.00000    372.77778
    64.98000    425.00000    372.38215
    64.99000    343.00000    372.05463
    65.00000    388.00000    371.78726
    65.01000    398.00000    371.57288
    65.02000    385.00000    371.40180
    65.03000    388.00000    371.26686
    65.04000    399.00000    371.15952
    65.05000    392.00000    371.07167
    65.06000    396.00000    370.99941
    65.07000    400.00000    370.93773
    65.08000    385.00000    370.87942
    65.09000    390.00000    370.80673
    65.10000    366.00000    370.69749
    65.11000    401.00000    370.62870
    65.12000    358.00000    370.61075
    65.13000    381.00000    370.60400
    65.14000    407.00000    370.59413
    65.15000    404.00000    370.57418
    65.16000    359.00000    370.57075
    65.17000    383.00000    370.57759
    65.18000    414.00000    370.57846
    65.18999    414.00000    370.59911
    65.20000    370.00000    370.65835
    65.21000    401.00000    370.71802
    65.22000    345.00000    370.78510
    65.23000    363.00000    370.86669
    65.24000    389.00000    370.96619
    65.25000    374.00000    371.08765
    65.26000    368.00000    371.23592
    65.27000    410.00000    371.41660
    65.28000    339.00000    371.63604
    65.29000    390.00000    371.90085
    65.30000    394.00000    372.21740
    65.31000    371.00000    372.59666
    65.32000    378.00000    373.05306
    65.33000    379.00000    373.58330
    65.34000    380.00000    374.21247
    65.35000    360.00000    374.97818
    65.36000    367.00000    375.87312
    65.37000    383.00000    376.90131
    65.38000    400.00000    378.07126
    65.39000    395.00000    379.38918
    65.40000    420.00000    380.85618
    65.41000    368.00000    382.46560
    65.42000    408.00000    384.22775
    65.43000    370.00000    386.17944
    65.43999    382.00000    388.29002
    65.45000    413.00000    390.55111
    65.46000    398.00000    392.94818
    65.47000    414.00000    395.45237
    65.48000    423.00000    398.03856
    65.49000    430.00000    400.69451
    65.50000    404.00000    403.40077
    65.51000    422.00000    406.13424
    65.52000    434.00000    408.87228
    65.53000    424.00000    411.59386
    65.54000    396.00000    414.28033
    65.55000    453.00000    416.91596
    65.56000    415.00000    419.48758
    65.57000    438.00000    421.98374
    65.58000    477.00000    424.39329
    65.59000    442.00000    426.70311
    65.60000    440.00000    428.89434
    65.61000    416.00000    430.94719
    65.62000    463.00000    432.83636
    65.63000    450.00000    434.53099
    65.64000    455.00000    435.99545
    65.65000    504.00000    437.19036
    65.66000    451.00000    438.07422
    65.67000    428.00000    438.60568
    65.68000    472.00000    438.74691
    65.68999    480.00000    438.46813
    65.70000    490.00000    437.74889
    65.71000    448.00000    436.58640
    65.72000    470.00000    434.99304
    65.73000    505.00000    432.99854
    65.74000    488.00000    430.65099
    65.75000    485.00000    428.01358
    65.76000    489.00000    425.16134
    65.77000    424.00000    422.17803
    65.78000    470.00000    419.15275
    65.79000    448.00000    416.17710
    65.80000    455.00000    413.34279
    65.81000    413.00000    410.73924
    65.82000    442.00000    408.45269
    65.83000    402.00000    406.57286
    65.84000    408.00000    405.17365
    65.85000    412.00000    404.32336
    65.86000    402.00000    404.15540
    65.87000    372.00000    404.71938
    65.88000    420.00000    406.07825
    65.89000    439.00000    408.30851
    65.90000    463.00000    411.47967
    65.91000    429.00000    415.66163
    65.92000    424.00000    420.92349
    65.93000    439.00000    427.33121
    65.93999    433.00000    434.93770
    65.95000    447.00000    443.82322
    65.96000    453.00000    454.00004
    65.97000    472.00000    465.47329
    65.98000    468.00000    478.25167
    65.99000    503.00000    492.31192
    66.00000    470.00000    507.59574
    66.01000    536.00000    524.01168
    66.02000    570.00000    541.43001
    66.03000    557.00000    559.67291
    66.04000    562.00000    578.53829
    66.05000    585.00000    597.78240
    66.06000    578.00000    617.12122
    66.07000    623.00000    636.23517
    66.08000    610.00000    654.77419
    66.09000    642.00000    672.36598
    66.10000    631.00000    688.62789
    66.11000    688.00000    703.18265
    66.12000    714.00000    715.67716
    66.13000    660.00000    725.80284
    66.14000    685.00000    733.31489
    66.15000    677.00000    738.04738
    66.16000    673.00000    739.91953
    66.17000    701.00000    738.93557
    66.18000    708.00000    735.18433
    66.18999    710.00000    728.82978
    66.20000    694.00000    720.05814
    66.21000    684.00000    709.14188
    66.22000    683.00000    696.35008
    66.23000    685.00000    681.97737
    66.24000    676.00000    666.32858
    66.25000    594.00000    649.71237
    66.26000    568.00000    632.43550
    66.27000    586.00000    614.79580
    66.28000    603.00000    597.07444
    66.29000    567.00000    579.53523
    66.30000    521.00000    562.41491
    66.31000    510.00000    545.91851
    66.32000    512.00000    530.21663
    66.33000    497.00000    515.44418
    66.34000    499.00000    501.70072
    66.35000    462.00000    489.05244
    66.36000    447.00000    477.53501
    66.37000    460.00000    467.15695
    66.38000    426.00000    457.90330
    66.39000    482.00000    449.73911
    66.40000    439.00000    442.61316
    66.41000    452.00000    436.46150
    66.42000    418.00000    431.21108
    66.43000    415.00000    426.78346
    66.43999    432.00000    423.10180
    66.45000    431.00000    420.07776
    66.46000    390.00000    417.64829
    66.47000    422.00000    415.74489
    66.48000    418.00000    414.31215
    66.49000    452.00000    413.30562
    66.50000    386.00000    412.69353
    66.51000    380.00000    412.46790
    66.52000    415.00000    412.63408
    66.53000    403.00000    413.05657
    66.54000    386.00000    413.73052
    66.55000    416.00000    414.68408
    66.56000    420.00000    415.89924
    66.57000    398.00000    417.34658
    66.58000    389.00000    419.00822
    66.59000    421.00000    420.85614
    66.60000    402.00000    422.85217
    66.61000    403.00000    424.94998
    66.62000    417.00000    427.09524
    66.63000    405.00000    429.22602
    66.64000    384.00000    431.27383
    66.65000    403.00000    433.16532
    66.66000    447.00000    434.82461
    66.67000    436.00000    436.17638
    66.68000    429.00000    437.14980
    66.68999    433.00000    437.68259
    66.70000    418.00000    437.72744
    66.71000    426.00000    437.25303
    66.72000    453.00000    436.25035
    66.73000    425.00000    434.73233
    66.74000    409.00000    432.73320
    66.75000    406.00000    430.30555
    66.76000    405.00000    427.51606
    66.77000    404.00000    424.44048
    66.78000    426.00000    421.16073
    66.79000    427.00000    417.76477
    66.80000    340.00000    414.33223
    66.81000    380.00000    410.93998
    66.82000    398.00000    407.66009
    66.83000    390.00000    404.55762
    66.84000    402.00000    401.68969
    66.85000    383.00000    399.10486
    66.86000    421.00000    396.84196
    66.87000    402.00000    394.92886
    66.88000    373.00000    393.39270
    66.89000    406.00000    392.27001
    66.90000    406.00000    391.57469
    66.91000    395.00000    391.30301
    66.92000    380.00000    391.45291
    66.93000    373.00000    392.01950
    66.93999    375.00000    392.99179
    66.95000    371.00000    394.35683
    66.96000    390.00000    396.08822
    66.97000    383.00000    398.15825
    66.98000    386.00000    400.53120
    66.99000    395.00000    403.16449
    67.00000    384.00000    406.00881
    67.01000    375.00000    409.00858
    67.02000    417.00000    412.10269
    67.03000    407.00000    415.22559
    67.04000    407.00000    418.30881
    67.05000    416.00000    421.28283
    67.06000    400.00000    424.07941
    67.07000    406.00000    426.63445
    67.08000    425.00000    428.89126
    67.09000    412.00000    430.80384
    67.10000    403.00000    432.34015
    67.11000    424.00000    433.48508
    67.12000    438.00000    434.24422
    67.13000    437.00000    434.64447
    67.14000    418.00000    434.69502
    67.15000    435.00000    434.39883
    67.16000    411.00000    433.82146
    67.17000    397.00000    433.01625
    67.18000    456.00000    432.01958
    67.18999    427.00000    430.86991
    67.20000    421.00000    429.59337
    67.21000    443.00000    428.21507
    67.22000    418.00000    426.74749
    67.23000    416.00000    425.19762
    67.24000    424.00000    423.56766
    67.25000    448.00000    421.85881
    67.26000    432.00000    420.08189
    67.27000    425.00000    418.25184
    67.28000    438.00000    416.29604
    67.29000    393.00000    414.20896
    67.30000    425.00000    412.03626
    67.31000    412.00000    409.80571
    67.32000    410.00000    407.54087
    67.33000    430.00000    405.26696
    67.34000    413.00000    403.00827
    67.35000    400.00000    400.80259
    67.36000    387.00000    398.70275
    67.37000    415.00000    396.73335
    67.38000    397.00000    394.90171
    67.39000    403.00000    393.25080
    67.40000    420.00000    391.88016
    67.41000    423.00000    390.78210
    67.42000    421.00000    389.96994
    67.43000    394.00000    389.48171
    67.43999    414.00000    389.34342
    67.45000    364.00000    389.58365
    67.46000    379.00000    390.23370
    67.47000    373.00000    391.32700
    67.48000    413.00000    392.89705
    67.49000    392.00000    394.97764
    67.50000    379.00000    397.62925
    67.51000    380.00000    400.91817
    67.52000    385.00000    404.88593
    67.53000    395.00000    409.60557
    67.54000    416.00000    415.12553
    67.55000    396.00000    421.49988
    67.56000    429.00000    428.78397
    67.57000    446.00000    437.02683
    67.58000    393.00000    446.26742
    67.59000    435.00000    456.53140
    67.60000    447.00000    467.82693
    67.61000    450.00000    480.13881
    67.62000    475.00000    493.45375
    67.63000    506.00000    507.62255
    67.64000    504.00000    522.47355
    67.65000    530.00000    537.90091
    67.66000    520.00000    553.73119
    67.67000    536.00000    569.73662
    67.68000    547.00000    585.65372
    67.68999    566.00000    601.17484
    67.70000    617.00000    616.02817
    67.71000    644.00000    629.82807
    67.72000    643.00000    642.24462
    67.73000    667.00000    652.94021
    67.74000    680.00000    661.60142
    67.75000    674.00000    667.95820
    67.76000    721.00000    671.80345
    67.77000    680.00000    673.01039
    67.78000    665.00000    671.54542
    67.79000    668.00000    667.46799
    67.80000    685.00000    660.90660
    67.81000    681.00000    652.08813
    67.82000    659.00000    641.29306
    67.83000    611.00000    628.83694
    67.84000    601.00000    615.05031
    67.85000    635.00000    600.26788
    67.86000    602.00000    584.81569
    67.87000    566.00000    569.00370
    67.88000    531.00000    553.11370
    67.89000    503.00000    537.39898
    67.90000    530.00000    522.08117
    67.91000    502.00000    507.34815
    67.92000    491.00000    493.35521
    67.93000    473.00000    480.22150
    67.93999    480.00000    468.04374
    67.95000    458.00000    456.83932
    67.96000    424.00000    446.66974
    67.97000    436.00000    437.52317
    67.98000    459.00000    429.37485
    67.99000    434.00000    422.19991
    68.00000    445.00000    415.95014
    68.01000    424.00000    410.57312
    68.02000    410.00000    406.01645
    68.03000    435.00000    402.22967
    68.04000    407.00000    399.16254
    68.05000    401.00000    396.77294
    68.06000    419.00000    395.02953
    68.07000    423.00000    393.90874
    68.08000    369.00000    393.39566
    68.09000    393.00000    393.48453
    68.10000    455.00000    394.17925
    68.11000    391.00000    395.49003
    68.12000    443.00000    397.43306
    68.13000    392.00000    400.02872
    68.14000    401.00000    403.29906
    68.15000    378.00000    407.26518
    68.16000    399.00000    411.94441
    68.17000    404.00000    417.34747
    68.18000    415.00000    423.47569
    68.18999    414.00000    430.31126
    68.20000    421.00000    437.85123
    68.21000    424.00000    446.03365
    68.22000    450.00000    454.80892
    68.23000    471.00000    464.10356
    68.24000    458.00000    473.82796
    68.25000    486.00000    483.87738
    68.26000    491.00000    494.13261
    68.27000    488.00000    504.46900
    68.28000    513.00000    514.78098
    68.29000    523.00000    524.93182
    68.30000    550.00000    534.79991
    68.31000    502.00000    544.28649
    68.32000    531.00000    553.29014
    68.33000    582.00000    561.71622
    68.34000    570.00000    569.55012
    68.35000    587.00000    576.79815
    68.36000    567.00000    583.48668
    68.37000    540.00000    589.65836
    68.38000    595.00000    595.36827
    68.39000    579.00000    600.68387
    68.40000    586.00000    605.66988
    68.41000    625.00000    610.37756
    68.42000    613.00000    614.84542
    68.43000    605.00000    619.07695
    68.43999    625.00000    623.07561
    68.45000    648.00000    626.84329
    68.46000    617.00000    630.34299
    68.47000    615.00000    633.54560
    68.48000    661.00000    636.41776
    68.49000    646.00000    638.93205
    68.50000    638.00000    641.07599
    68.51000    636.00000    642.86029
    68.52000    631.00000    644.32792
    68.53000    595.00000    645.55752
    68.54000    600.00000    646.63670
    68.55000    617.00000    647.70547
    68.56000    618.00000    648.94490
    68.57000    595.00000    650.52356
    68.58000    607.00000    652.60239
    68.59000    597.00000    655.31904
    68.60000    582.00000    658.77041
    68.61000    617.00000    663.00012
    68.62000    639.00000    667.98968
    68.63000    614.00000    673.65373
    68.64000    599.00000    679.83933
    68.65000    634.00000    686.32891
    68.66000    671.00000    692.84366
    68.67000    658.00000    699.05702
    68.68000    648.00000    704.61197
    68.68999    667.00000    709.13074
    68.70000    683.00000    712.25581
    68.71000    680.00000    713.63488
    68.72000    711.00000    712.98426
    68.73000    667.00000    710.09153
    68.74000    663.00000    704.83651
    68.75000    653.00000    697.20030
    68.76000    674.00000    687.26466
    68.77000    691.00000    675.20196
    68.78000    674.00000    661.26238
    68.79000    598.00000    645.76246
    68.80000    618.00000    629.04203
    68.81000    602.00000    611.46264
    68.82000    590.00000    593.39229
    68.83000    562.00000    575.18325
    68.84000    547.00000    557.15409
    68.85000    541.00000    539.61310
    68.86000    516.00000    522.82889
    68.87000    514.00000    507.02828
    68.88000    486.00000    492.39516
    68.89000    465.00000    479.04292
    68.90000    472.00000    467.06870
    68.91000    410.00000    456.52915
    68.92000    408.00000    447.43925
    68.93000    409.00000    439.78123
    68.93999    428.00000    433.51591
    68.95000    429.00000    428.55979
    68.96000    457.00000    424.84684
    68.97000    423.00000    422.27831
    68.98000    442.00000    420.74890
    68.99000    429.00000    420.14827
    69.00000    425.00000    420.36281
    69.01000    438.00000    421.27526
    69.02000    437.00000    422.75433
    69.03000    448.00000    424.66549
    69.04000    417.00000    427.01835
    69.05000    413.00000    429.68775
    69.06000    428.00000    432.54208
    69.07000    447.00000    435.47651
    69.08000    478.00000    438.39473
    69.09000    472.00000    441.20757
    69.10000    487.00000    443.83214
    69.11000    429.00000    446.19372
    69.12000    454.00000    448.22788
    69.13000    466.00000    449.88253
    69.14000    450.00000    451.11951
    69.15000    429.00000    451.91524
    69.16000    457.00000    452.26034
    69.17000    507.00000    452.15838
    69.18000    461.00000    451.62416
    69.18999    468.00000    450.68311
    69.20000    488.00000    449.36452
    69.21000    481.00000    447.71221
    69.22000    473.00000    445.77325
    69.23000    454.00000    443.60301
    69.24000    443.00000    441.26511
    69.25000    470.00000    438.84597
    69.26000    448.00000    436.43210
    69.27000    442.00000    434.10929
    69.28000    444.00000    431.97143
    69.29000    458.00000    430.11538
    69.30000    444.00000    428.63623
    69.31000    450.00000    427.61733
    69.32000    437.00000    427.13983
    69.33000    417.00000    427.27474
    69.34000    426.00000    428.07832
    69.35000    417.00000    429.59090
    69.36000    407.00000    431.83517
    69.37000    441.00000    434.81449
    69.38000    431.00000    438.51173
    69.39000    439.00000    442.88855
    69.40000    415.00000    447.88536
    69.41000    496.00000    453.42190
    69.42000    483.00000    459.39854
    69.43000    488.00000    465.69839
    69.43999    471.00000    472.18354
    69.45000    525.00000    478.73077
    69.46000    485.00000    485.17168
    69.47000    478.00000    491.36198
    69.48000    527.00000    497.15532
    69.49000    502.00000    502.41618
    69.50000    532.00000    507.02672
    69.51000    550.00000    510.89294
    69.52000    550.00000    513.94886
    69.53000    520.00000    516.15569
    69.54000    533.00000    517.50159
    69.55000    555.00000    518.03627
    69.56000    563.00000    517.84993
    69.57000    546.00000    516.96946
    69.58000    537.00000    515.45937
    69.59000    557.00000    513.41108
    69.60000    550.00000    510.91140
    69.61000    532.00000    508.04652
    69.62000    564.00000    504.89006
    69.63000    523.00000    501.50827
    69.64000    543.00000    497.96319
    69.65000    556.00000    494.31126
    69.66000    497.00000    490.55649
    69.67000    523.00000    486.70052
    69.68000    508.00000    482.77211
    69.68999    493.00000    478.77579
    69.70000    493.00000    474.69964
    69.71000    517.00000    470.56573
    69.72000    449.00000    466.35441
    69.73000    478.00000    462.05736
    69.74000    498.00000    457.67589
    69.75000    479.00000    453.21893
    69.76000    480.00000    448.70322
    69.77000    484.00000    444.15248
    69.78000    462.00000    439.59436
    69.79000    459.00000    435.05231
    69.80000    422.00000    430.54540
    69.81000    460.00000    426.15711
    69.82000    467.00000    421.93550
    69.83000    425.00000    417.87901
    69.84000    434.00000    413.99174
    69.85000    398.00000    410.27068
    69.86000    425.00000    406.80430
    69.87000    388.00000    403.66344
    69.88000    381.00000    400.81261
    69.89000    415.00000    398.24717
    69.90000    390.00000    395.98751
    69.91000    391.00000    394.04468
    69.92000    417.00000    392.42492
    69.93000    397.00000    391.13606
    69.93999    409.00000    390.18654
    69.95000    392.00000    389.58097
    69.96000    412.00000    389.32877
    69.97000    391.00000    389.43885
    69.98000    396.00000    389.93750
    69.99000    410.00000    390.85240
    70.00000    397.00000    392.04296
    70.01000    380.00000    393.48908
    70.02000    407.00000    395.22923
    70.03000    469.00000    397.25780
    70.04000    427.00000    399.54974
    70.05000    399.00000    402.07440
    70.06000    417.00000    404.79599
    70.07000    392.00000    407.67304
    70.08000    415.00000    410.65872
    70.09000    464.00000    413.70168
    70.10000    438.00000    416.74776
    70.11000    445.00000    419.74171
    70.12000    429.00000    422.61903
    70.13000    445.00000    425.31404
    70.14000    462.00000    427.77557
    70.15000    459.00000    429.95660
    70.16000    419.00000    431.81418
    70.17000    469.00000    433.31205
    70.18000    403.00000    434.42117
    70.18999    430.00000    435.11936
    70.20000    462.00000    435.39361
    70.21000    437.00000    435.22713
    70.22000    471.00000    434.61230
    70.23000    428.00000    433.55549
    70.24000    448.00000    432.06989
    70.25000    438.00000    430.17696
    70.26000    428.00000    427.90793
    70.27000    435.00000    425.30261
    70.28000    453.00000    422.41188
    70.29000    436.00000    419.30178
    70.30000    445.00000    416.02936
    70.31000    434.00000    412.65502
    70.32000    419.00000    409.23347
    70.33000    413.00000    405.82076
    70.34000    429.00000    402.47819
    70.35000    400.00000    399.25283
    70.36000    390.00000    396.15160
    70.37000    377.00000    393.21186
    70.38000    375.00000    390.47157
    70.39000    390.00000    387.95353
    70.40000    408.00000    385.67259
    70.41000    395.00000    383.63832
    70.42000    404.00000    381.85569
    70.43000    410.00000    380.32546
    70.43999    438.00000    379.04619
    70.45000    405.00000    378.01222
    70.46000    377.00000    377.22295
    70.47000    356.00000    376.66917
    70.48000    377.00000    376.34345
    70.49000    394.00000    376.23772
    70.50000    381.00000    376.34799
    70.51000    385.00000    376.69057
    70.52000    409.00000    377.23940
    70.53000    368.00000    378.00567
    70.54000    395.00000    378.99818
    70.55000    389.00000    380.22350
    70.56000    370.00000    381.69658
    70.57000    376.00000    383.41524
    70.58000    393.00000    385.37005
    70.59000    422.00000    387.58675
    70.60000    391.00000    390.08438
    70.61000    377.00000    392.87605
    70.62000    409.00000    395.97402
    70.63000    391.00000    399.38923
    70.64000    398.00000    403.13050
    70.65000    397.00000    407.20397
    70.66000    385.00000    411.61254
    70.67000    408.00000    416.35527
    70.68000    414.00000    421.42674
    70.68999    435.00000    426.81075
    70.70000    401.00000    432.50699
    70.71000    406.00000    438.47220
    70.72000    440.00000    444.67350
    70.73000    444.00000    451.08767
    70.74000    466.00000    457.70239
    70.75000    453.00000    464.44724
    70.76000    471.00000    471.25611
    70.77000    477.00000    478.06537
    70.78000    510.00000    484.81384
    70.79000    525.00000    491.44095
    70.80000    519.00000    497.88309
    70.81000    468.00000    504.08497
    70.82000    558.00000    510.00080
    70.83000    510.00000    515.59080
    70.84000    525.00000    520.82837
    70.85000    531.00000    525.69526
    70.86000    536.00000    530.17797
    70.87000    555.00000    534.26844
    70.88000    543.00000    537.98274
    70.89000    556.00000    541.32130
    70.90000    567.00000    544.29187
    70.91000    527.00000    546.91401
    70.92000    519.00000    549.22010
    70.93000    509.00000    551.25738
    70.93999    536.00000    553.08933
    70.95000    506.00000    554.79658
    70.96000    539.00000    556.47561
    70.97000    521.00000    558.26583
    70.98000    537.00000    560.32548
    70.99000    556.00000    562.82741
    71.00000    525.00000    565.95281
    71.01000    519.00000    569.87541
    71.02000    535.00000    574.75162
    71.03000    540.00000    580.71658
    71.04000    532.00000    587.86597
    71.05000    562.00000    596.24989
    71.06000    531.00000    605.86753
    71.07000    528.00000    616.63105
    71.08000    557.00000    628.39168
    71.09000    584.00000    640.97125
    71.10000    620.00000    654.12507
    71.11000    597.00000    667.55326
    71.12000    631.00000    680.90318
    71.13000    636.00000    693.79324
    71.14000    628.00000    705.82411
    71.15000    668.00000    716.59247
    71.16000    680.00000    725.71054
    71.17000    677.00000    732.82719
    71.18000    686.00000    737.64883
    71.18999    686.00000    739.95186
    71.20000    671.00000    739.60932
    71.21000    701.00000    736.59253
    71.22000    736.00000    730.98036
    71.23000    715.00000    722.94504
    71.24000    676.00000    712.74139
    71.25000    731.00000    700.68868
    71.26000    668.00000    687.15047
    71.27000    672.00000    672.51477
    71.28000    648.00000    657.17612
    71.29000    606.00000    641.52003
    71.30000    593.00000    625.91030
    71.31000    562.00000    610.67876
    71.32000    568.00000    596.11748
    71.33000    545.00000    582.47323
    71.34000    567.00000    569.94398
    71.35000    515.00000    558.67735
    71.36000    521.00000    548.77065
    71.37000    498.00000    540.27277
    71.38000    487.00000    533.18830
    71.39000    510.00000    527.47890
    71.40000    486.00000    523.05378
    71.41000    482.00000    519.81043
    71.42000    529.00000    517.61955
    71.43000    497.00000    516.33070
    71.43999    469.00000    515.78196
    71.45000    504.00000    515.80394
    71.46000    514.00000    516.22856
    71.47000    559.00000    516.88896
    71.48000    559.00000    517.63263
    71.49000    576.00000    518.33097
    71.50000    532.00000    518.84768
    71.51000    548.00000    519.07170
    71.52000    547.00000    518.91591
    71.53000    537.00000    518.31676
    71.54000    556.00000    517.23720
    71.55000    514.00000    515.66790
    71.56000    539.00000    513.62279
    71.57000    511.00000    511.14110
    71.58000    522.00000    508.28528
    71.59000    489.00000    505.13376
    71.60000    490.00000    501.77530
    71.61000    518.00000    498.30318
    71.62000    536.00000    494.81129
    71.63000    511.00000    491.39003
    71.64000    513.00000    488.14940
    71.65000    488.00000    485.16318
    71.66000    472.00000    482.49282
    71.67000    464.00000    480.19104
    71.68000    460.00000    478.29453
    71.68999    432.00000    476.82360
    71.70000    469.00000    475.77452
    71.71000    499.00000    475.13259
    71.72000    465.00000    474.85932
    71.73000    466.00000    474.90052
    71.74000    431.00000    475.18725
    71.75000    440.00000    475.63910
    71.76000    448.00000    476.16823
    71.77000    443.00000    476.68270
    71.78000    470.00000    477.09335
    71.79000    505.00000    477.32209
    71.80000    470.00000    477.29648
    71.81000    460.00000    476.95582
    71.82000    480.00000    476.27281
    71.83000    482.00000    475.23819
    71.84000    436.00000    473.86028
    71.85000    451.00000    472.16511
    71.86000    491.00000    470.19372
    71.87000    484.00000    467.99931
    71.88000    416.00000    465.64463
    71.89000    463.00000    463.19983
    71.90000    479.00000    460.74051
    71.91000    474.00000    458.34588
    71.92000    457.00000    456.09662
    71.93000    465.00000    454.07224
    71.93999    470.00000    452.34955
    71.95000    454.00000    450.99174
    71.96000    429.00000    450.06014
    71.97000    420.00000    449.59627
    71.98000    448.00000    449.62721
    71.99000    426.00000    450.16275
    72.00000    444.00000    451.19500
    72.01000    432.00000    452.69877
    72.02000    439.00000    454.63276
    72.03000    463.00000    456.94146
    72.04000    444.00000    459.55721
    72.05000    467.00000    462.40059
    72.06000    478.00000    465.38693
    72.07000    460.00000    468.42585
    72.08000    457.00000    471.45808
    72.09000    482.00000    474.41637
    72.10000    496.00000    477.22966
    72.11000    459.00000    479.84069
    72.12000    502.00000    482.21326
    72.13000    485.00000    484.33045
    72.14000    506.00000    486.19242
    72.15000    486.00000    487.81391
    72.16000    490.00000    489.22010
    72.17000    470.00000    490.44160
    72.18000    500.00000    491.50912
    72.18999    488.00000    492.44769
    72.20000    479.00000    493.27697
    72.21000    480.00000    493.99952
    72.22000    469.00000    494.60775
    72.23000    473.00000    495.07862
    72.24000    474.00000    495.37544
    72.25000    526.00000    495.44923
    72.26000    506.00000    495.24090
    72.27000    492.00000    494.68127
    72.28000    492.00000    493.69553
    72.29000    464.00000    492.25469
    72.30000    470.00000    490.33086
    72.31000    465.00000    487.86897
    72.32000    491.00000    484.84594
    72.33000    480.00000    481.26604
    72.34000    470.00000    477.15496
    72.35000    472.00000    472.55562
    72.36000    483.00000    467.52726
    72.37000    469.00000    462.17441
    72.38000    439.00000    456.58028
    72.39000    437.00000    450.83660
    72.40000    458.00000    445.00208
    72.41000    482.00000    439.15617
    72.42000    473.00000    433.36090
    72.43000    432.00000    427.80289
    72.43999    418.00000    422.57802
    72.45000    427.00000    417.68061
    72.46000    432.00000    413.16023
    72.47000    436.00000    409.04570
    72.48000    425.00000    405.36331
    72.49000    431.00000    402.12737
    72.50000    436.00000    399.30226
    72.51000    401.00000    396.87818
    72.52000    435.00000    394.84453
    72.53000    408.00000    393.17609
    72.54000    405.00000    391.84132
    72.55000    430.00000    390.80640
    72.56000    388.00000    390.03705
    72.57000    395.00000    389.49926
    72.58000    429.00000    389.16092
    72.59000    421.00000    389.00475
    72.60000    410.00000    389.01417
    72.61000    456.00000    389.13117
    72.62000    393.00000    389.34310
    72.63000    392.00000    389.63636
    72.64000    402.00000    389.99189
    72.65000    432.00000    390.39095
    72.66000    403.00000    390.81528
    72.67000    427.00000    391.24712
    72.68000    428.00000    391.66982
    72.68999    384.00000    392.06770
    72.70000    396.00000    392.42298
    72.71000    392.00000    392.72351
    72.72000    414.00000    392.96188
    72.73000    409.00000    393.12265
    72.74000    386.00000    393.19481
    72.75000    358.00000    393.23019
    72.76000    356.00000    393.23599
    72.77000    394.00000    393.21552
    72.78000    387.00000    393.18741
    72.79000    395.00000    393.17438
    72.80000    394.00000    393.20191
    72.81000    356.00000    393.29929
    72.82000    379.00000    393.47237
    72.83000    396.00000    393.70608
    72.84000    395.00000    394.02447
    72.85000    404.00000    394.43750
    72.86000    414.00000    394.95063
    72.87000    367.00000    395.55352
    72.88000    347.00000    396.23024
    72.89000    402.00000    396.96247
    72.90000    357.00000    397.72719
    72.91000    396.00000    398.49709
    72.92000    401.00000    399.24241
    72.93000    384.00000    399.93972
    72.93999    397.00000    400.55929
    72.95000    371.00000    401.07336
    72.96000    413.00000    401.45468
    72.97000    413.00000    401.68129
    72.98000    435.00000    401.73300
    72.99000    406.00000    401.59681
    73.00000    380.00000    401.28086
    73.01000    380.00000    400.73911
    73.02000    382.00000    399.96345
    73.03000    396.00000    398.96687
    73.04000    408.00000    397.75707
    73.05000    412.00000    396.34157
    73.06000    393.00000    394.75322
    73.07000    408.00000    393.03825
    73.08000    394.00000    391.21213
    73.09000    384.00000    389.30058
    73.10000    387.00000    387.33333
    73.11000    391.00000    385.34194
    73.12000    390.00000    383.35640
    73.13000    359.00000    381.40430
    73.14000    438.00000    379.50830
    73.15000    381.00000    377.68557
    73.16000    357.00000    375.95432
    73.17000    355.00000    374.32845
    73.18000    418.00000    372.81778
    73.18999    363.00000    371.43034
    73.20000    396.00000    370.16644
    73.21000    375.00000    369.03247
    73.22000    373.00000    368.02770
    73.23000    411.00000    367.14697
    73.24000    382.00000    366.38937
    73.25000    372.00000    365.75270
    73.26000    375.00000    365.23319
    73.27000    375.00000    364.82629
    73.28000    366.00000    364.52639
    73.29000    408.00000    364.32679
    73.30000    376.00000    364.21624
    73.31000    388.00000    364.17824
    73.32000    360.00000    364.23128
    73.33000    359.00000    364.39392
    73.34000    394.00000    364.64433
    73.35000    377.00000    364.96866
    73.36000    373.00000    365.36558
    73.37000    390.00000    365.83191
    73.38000    390.00000    366.36615
    73.39000    394.00000    366.96965
    73.40000    400.00000    367.64631
    73.41000    409.00000    368.40326
    73.42000    433.00000    369.25157
    73.43000    363.00000    370.20673
    73.43999    379.00000    371.28790
    73.45000    345.00000    372.52451
    73.46000    395.00000    373.94706
    73.47000    368.00000    375.59727
    73.48000    378.00000    377.49090
    73.49000    387.00000    379.67133
    73.50000    377.00000    382.18793
    73.51000    405.00000    385.08348
    73.52000    407.00000    388.39592
    73.53000    403.00000    392.15726
    73.54000    386.00000    396.39588
    73.55000    402.00000    401.13173
    73.56000    406.00000    406.36396
    73.57000    377.00000    412.07698
    73.58000    402.00000    418.26986
    73.59000    427.00000    424.92667
    73.60000    436.00000    431.98518
    73.61000    415.00000    439.36988
    73.62000    436.00000    446.99340
    73.63000    454.00000    454.77302
    73.64000    440.00000    462.59656
    73.65000    432.00000    470.35379
    73.66000    485.00000    477.92869
    73.67000    510.00000    485.20075
    73.68000    478.00000    492.05156
    73.68999    498.00000    498.36389
    73.70000    471.00000    504.05649
    73.71000    472.00000    509.03039
    73.72000    465.00000    513.23269
    73.73000    509.00000    516.63044
    73.74000    503.00000    519.21794
    73.75000    515.00000    521.01581
    73.76000    477.00000    522.06770
    73.77000    500.00000    522.43543
    73.78000    520.00000    522.19308
    73.79000    510.00000    521.42162
    73.80000    545.00000    520.20375
    73.81000    560.00000    518.61398
    73.82000    558.00000    516.72132
    73.83000    534.00000    514.59385
    73.84000    480.00000    512.29486
    73.85000    472.00000    509.85817
    73.86000    476.00000    507.27815
    73.87000    515.00000    504.60187
    73.88000    531.00000    501.86413
    73.89000    512.00000    499.08886
    73.90000    512.00000    496.30034
    73.91000    505.00000    493.52466
    73.92000    471.00000    490.79012
    73.93000    484.00000    488.12689
    73.93999    506.00000    485.56842
    73.95000    509.00000    483.13859
    73.96000    506.00000    480.88023
    73.97000    496.00000    478.82777
    73.98000    517.00000    477.01067
    73.99000    490.00000    475.45958
    74.00000    467.00000    474.20534
    74.01000    476.00000    473.27785
    74.02000    477.00000    472.71186
    74.03000    465.00000    472.54300
    74.04000    483.00000    472.71025
    74.05000    536.00000    473.21450
    74.06000    472.00000    474.06812
    74.07000    478.00000    475.25431
    74.08000    513.00000    476.73947
    74.09000    510.00000    478.47790
    74.10000    490.00000    480.41597
    74.11000    500.00000    482.50865
    74.12000    503.00000    484.68713
    74.13000    506.00000    486.88375
    74.14000    481.00000    489.03675
    74.15000    482.00000    491.09292
    74.16000    485.00000    493.00665
    74.17000    511.00000    494.71703
    74.18000    486.00000    496.20707
    74.18999    490.00000    497.46717
    74.20000    514.00000    498.49639
    74.21000    494.00000    499.29387
    74.22000    508.00000    499.86588
    74.23000    480.00000    500.21717
    74.24000    526.00000    500.34899
    74.25000    491.00000    500.25763
    74.26000    532.00000    499.93319
    74.27000    493.00000    499.35559
    74.28000    474.00000    498.49640
    74.29000    515.00000    497.32963
    74.30000    466.00000    495.82956
    74.31000    545.00000    493.95504
    74.32000    498.00000    491.66988
    74.33000    488.00000    488.94638
    74.34000    482.00000    485.77212
    74.35000    495.00000    482.14372
    74.36000    486.00000    478.07320
    74.37000    474.00000    473.58836
    74.38000    503.00000    468.73112
    74.39000    490.00000    463.55503
    74.40000    443.00000    458.12286
    74.41000    461.00000    452.50676
    74.42000    453.00000    446.78099
    74.43000    448.00000    441.02259
    74.43999    425.00000    435.29240
    74.45000    417.00000    429.64589
    74.46000    421.00000    424.17053
    74.47000    448.00000    418.92147
    74.48000    443.00000    413.95214
    74.49000    445.00000    409.30862
    74.50000    456.00000    405.02919
    74.51000    434.00000    401.14420
    74.52000    401.00000    397.67637
    74.53000    415.00000    394.64117
    74.54000    426.00000    392.04768
    74.55000    425.00000    389.89953
    74.56000    384.00000    388.19596
    74.57000    393.00000    386.93313
    74.58000    386.00000    386.10637
    74.59000    375.00000    385.71279
    74.60000    402.00000    385.73812
    74.61000    385.00000    386.15317
    74.62000    371.00000    386.94368
    74.63000    381.00000    388.10586
    74.64000    394.00000    389.62441
    74.65000    409.00000    391.48156
    74.66000    388.00000    393.65698
    74.67000    367.00000    396.12569
    74.68000    432.00000    398.85943
    74.68999    357.00000    401.82261
    74.70000    408.00000    404.98518
    74.71000    404.00000    408.29320
    74.72000    401.00000    411.70143
    74.73000    440.00000    415.15795
    74.74000    432.00000    418.60759
    74.75000    406.00000    421.99336
    74.76000    441.00000    425.25829
    74.77000    437.00000    428.34750
    74.78000    411.00000    431.21063
    74.79000    419.00000    433.80424
    74.80000    450.00000    436.09418
    74.81000    438.00000    438.05731
    74.82000    488.00000    439.68259
    74.83000    414.00000    440.97141
    74.84000    462.00000    441.93747
    74.85000    465.00000    442.60636
    74.86000    457.00000    443.01233
    74.87000    421.00000    443.19233
    74.88000    457.00000    443.20087
    74.89000    447.00000    443.10033
    74.90000    422.00000    442.95097
    74.91000    466.00000    442.81640
    74.92000    466.00000    442.76117
    74.93000    438.00000    442.84743
    74.93999    466.00000    443.13155
    74.95000    439.00000    443.66120
    74.96000    415.00000    444.47442
    74.97000    414.00000    445.63699
    74.98000    411.00000    447.16133
    74.99000    401.00000    449.05488
    75.00000    443.00000    451.30712
    75.01000    453.00000    453.89708
    75.02000    419.00000    456.79522
    75.03000    420.00000    459.96397
    75.04000    462.00000    463.34914
    75.05000    472.00000    466.88218
    75.06000    477.00000    470.48248
    75.07000    486.00000    474.05133
    75.08000    492.00000    477.47833
    75.09000    518.00000    480.69807
    75.10000    495.00000    483.60496
    75.11000    478.00000    486.09314
    75.12000    520.00000    488.08753
    75.13000    499.00000    489.51153
    75.14000    519.00000    490.21441
    75.15000    483.00000    490.19845
    75.16000    516.00000    489.47265
    75.17000    536.00000    488.05079
    75.18000    485.00000    486.02484
    75.18999    512.00000    483.47664
    75.20000    508.00000    480.50229
    75.21000    485.00000    477.24367
    75.22000    486.00000    473.84498
    75.23000    448.00000    470.46218
    75.24000    472.00000    467.25418
    75.25000    482.00000    464.37722
    75.26000    470.00000    461.97975
    75.27000    435.00000    460.20261
    75.28000    448.00000    459.17442
    75.29000    431.00000    459.01719
    75.30000    456.00000    459.80947
    75.31000    414.00000    461.57603
    75.32000    419.00000    464.31178
    75.33000    445.00000    468.03791
    75.34000    483.00000    472.74313
    75.35000    443.00000    478.35118
    75.36000    475.00000    484.74546
    75.37000    456.00000    491.81188
    75.38000    503.00000    499.40605
    75.39000    537.00000    507.35654
    75.40000    495.00000    515.47343
    75.41000    557.00000    523.55396
    75.42000    537.00000    531.39071
    75.43000    500.00000    538.77231
    75.43999    542.00000    545.44877
    75.45000    533.00000    551.25059
    75.46000    548.00000    555.98540
    75.47000    543.00000    559.49937
    75.48000    569.00000    561.66814
    75.49000    526.00000    562.41052
    75.50000    582.00000    561.68722
    75.51000    568.00000    559.50138
    75.52000    570.00000    555.89660
    75.53000    546.00000    550.97853
    75.54000    554.00000    544.90510
    75.55000    523.00000    537.81700
    75.56000    545.00000    529.88367
    75.57000    553.00000    521.29336
    75.58000    516.00000    512.23727
    75.59000    538.00000    502.90001
    75.60000    497.00000    493.46646
    75.61000    486.00000    484.10962
    75.62000    495.00000    474.99155
    75.63000    493.00000    466.25440
    75.64000    482.00000    458.02158
    75.65000    466.00000    450.40033
    75.66000    450.00000    443.47571
    75.67000    391.00000    437.31275
    75.68000    431.00000    431.95461
    75.68999    416.00000    427.42112
    75.70000    429.00000    423.72380
    75.71000    424.00000    420.87376
    75.72000    388.00000    418.84124
    75.73000    421.00000    417.58293
    75.74000    446.00000    417.04969
    75.75000    427.00000    417.18022
    75.76000    426.00000    417.90625
    75.77000    464.00000    419.15443
    75.78000    402.00000    420.84693
    75.79000    405.00000    422.90334
    75.80000    423.00000    425.24252
    75.81000    426.00000    427.78422
    75.82000    456.00000    430.45014
    75.83000    440.00000    433.16669
    75.84000    445.00000    435.86609
    75.85000    467.00000    438.48758
    75.86000    454.00000    440.97951
    75.87000    426.00000    443.30426
    75.88000    456.00000    445.42880
    75.89000    502.00000    447.27326
    75.90000    452.00000    448.83282
    75.91000    422.00000    450.10403
    75.92000    473.00000    451.08003
    75.93000    453.00000    451.76003
    75.93999    453.00000    452.14857
    75.95000    439.00000    452.25633
    75.96000    469.00000    452.09564
    75.97000    396.00000    451.67969
    75.98000    423.00000    451.02574
    75.99000    454.00000    450.15491
    76.00000    451.00000    449.09427
    76.01000    446.00000    447.87019
    76.02000    425.00000    446.51458
    76.03000    425.00000    445.05937
    76.04000    428.00000    443.55257
    76.05000    428.00000    442.04884
    76.06000    445.00000    440.60841
    76.07000    446.00000    439.29726
    76.08000    447.00000    438.18541
    76.09000    480.00000    437.34485
    76.10000    445.00000    436.84739
    76.11000    421.00000    436.76217
    76.12000    426.00000    437.15355
    76.13000    417.00000    438.07628
    76.14000    443.00000    439.58048
    76.15000    454.00000    441.74424
    76.16000    424.00000    444.59536
    76.17000    465.00000    448.14818
    76.18000    434.00000    452.41580
    76.18999    435.00000    457.39332
    76.20000    459.00000    463.08492
    76.21000    468.00000    469.45117
    76.22000    447.00000    476.45777
    76.23000    469.00000    484.05198
    76.24000    452.00000    492.16907
    76.25000    494.00000    500.73262
    76.26000    491.00000    509.65284
    76.27000    484.00000    518.83173
    76.28000    554.00000    528.16451
    76.29000    509.00000    537.53959
    76.30000    544.00000    546.84083
    76.31000    554.00000    555.94979
    76.32000    545.00000    564.74789
    76.33000    561.00000    573.11829
    76.34000    557.00000    580.94790
    76.35000    538.00000    588.12935
    76.36000    568.00000    594.56323
    76.37000    604.00000    600.16070
    76.38000    609.00000    604.84593
    76.39000    623.00000    608.55954
    76.40000    648.00000    611.27130
    76.41000    654.00000    612.97667
    76.42000    654.00000    613.68856
    76.43000    604.00000    613.45179
    76.43999    622.00000    612.34367
    76.45000    619.00000    610.46043
    76.46000    604.00000    607.93113
    76.47000    623.00000    604.89015
    76.48000    631.00000    601.50528
    76.49000    594.00000    597.98207
    76.50000    585.00000    594.46852
    76.51000    540.00000    591.11761
    76.52000    584.00000    588.08048
    76.53000    524.00000    585.49291
    76.54000    521.00000    583.47583
    76.55000    572.00000    582.12584
    76.56000    526.00000    581.50746
    76.57000    547.00000    581.65743
    76.58000    538.00000    582.58217
    76.59000    535.00000    584.25683
    76.60000    545.00000    586.62569
    76.61000    551.00000    589.60371
    76.62000    573.00000    593.07907
    76.63000    540.00000    596.91636
    76.64000    592.00000    600.96067
    76.65000    605.00000    605.04230
    76.66000    563.00000    608.98238
    76.67000    533.00000    612.59929
    76.68000    566.00000    615.71565
    76.68999    557.00000    618.16358
    76.70000    584.00000    619.80256
    76.71000    580.00000    620.50385
    76.72000    541.00000    620.17706
    76.73000    549.00000    618.76290
    76.74000    591.00000    616.23175
    76.75000    597.00000    612.57180
    76.76000    556.00000    607.81452
    76.77000    563.00000    602.01667
    76.78000    575.00000    595.28005
    76.79000    584.00000    587.69215
    76.80000    554.00000    579.35817
    76.81000    579.00000    570.39914
    76.82000    556.00000    560.94403
    76.83000    523.00000    551.12698
    76.84000    508.00000    541.08479
    76.85000    485.00000    530.94834
    76.86000    502.00000    520.84282
    76.87000    494.00000    510.89333
    76.88000    498.00000    501.21569
    76.89000    506.00000    491.91078
    76.90000    463.00000    483.03799
    76.91000    479.00000    474.67132
    76.92000    440.00000    466.86617
    76.93000    432.00000    459.65645
    76.93999    447.00000    453.06637
    76.95000    427.00000    447.08191
    76.96000    420.00000    441.71703
    76.97000    411.00000    436.93714
    76.98000    407.00000    432.70110
    76.99000    456.00000    429.05236
    77.00000    421.00000    425.95991
    77.01000    407.00000    423.36570
    77.02000    412.00000    421.23892
    77.03000    382.00000    419.55402
    77.04000    425.00000    418.28935
    77.05000    452.00000    417.42711
    77.06000    451.00000    416.95307
    77.07000    404.00000    416.85541
    77.08000    397.00000    417.12352
    77.09000    413.00000    417.74636
    77.10000    461.00000    418.72097
    77.11000    430.00000    420.04845
    77.12000    430.00000    421.71182
    77.13000    442.00000    423.69408
    77.14000    442.00000    425.97597
    77.15000    430.00000    428.53259
    77.16000    465.00000    431.33218
    77.17000    428.00000    434.33532
    77.18000    440.00000    437.49442
    77.18999    442.00000    440.75041
    77.20000    434.00000    444.04941
    77.21000    463.00000    447.31093
    77.22000    448.00000    450.46198
    77.23000    438.00000    453.42258
    77.24000    482.00000    456.11155
    77.25000    473.00000    458.45034
    77.25999    470.00000    460.36712
    77.27000    451.00000    461.79601
    77.28000    459.00000    462.64832
    77.29000    469.00000    462.89399
    77.30000    463.00000    462.51350
    77.31000    479.00000    461.50243
    77.32000    435.00000    459.87539
    77.33000    454.00000    457.66517
    77.34000    480.00000    454.92074
    77.35000    489.00000    451.70415
    77.36000    514.00000    448.08716
    77.37000    487.00000    444.14783
    77.38000    474.00000    439.96758
    77.39000    482.00000    435.62694
    77.40000    442.00000    431.20076
    77.41000    438.00000    426.78382
    77.42000    443.00000    422.43187
    77.43000    423.00000    418.20231
    77.43999    441.00000    414.15641
    77.45000    437.00000    410.32752
    77.46000    390.00000    406.76131
    77.47000    402.00000    403.47677
    77.48000    438.00000    400.48473
    77.49000    429.00000    397.79632
    77.50000    400.00000    395.42144
    77.50999    387.00000    393.34229
    77.52000    409.00000    391.53990
    77.53000    365.00000    390.00314
    77.54000    384.00000    388.70226
    77.55000    432.00000    387.60941
    77.56000    380.00000    386.68812
    77.57000    389.00000    385.91135
    77.58000    420.00000    385.25639
    77.59000    391.00000    384.70416
    77.60000    420.00000    384.23390
    77.61000    396.00000    383.81776
    77.62000    423.00000    383.41489
    77.63000    418.00000    383.01516
    77.64000    362.00000    382.60475
    77.65000    405.00000    382.17718
    77.66000    395.00000    381.71740
    77.67000    389.00000    381.23883
    77.68000    397.00000    380.72504
    77.68999    412.00000    380.16625
    77.70000    399.00000    379.55849
    77.71000    399.00000    378.90391
    77.72000    412.00000    378.20161
    77.73000    382.00000    377.44391
    77.74000    366.00000    376.63541
    77.75000    414.00000    375.85246
    77.75999    399.00000    375.07193
    77.77000    389.00000    374.28526
    77.78000    395.00000    373.51704
    77.79000    408.00000    372.77906
    77.80000    399.00000    372.08216
    77.81000    348.00000    371.44318
    77.82000    390.00000    370.88426
    77.83000    361.00000    370.41616
    77.84000    393.00000    370.05196
    77.85000    408.00000    369.80659
    77.86000    382.00000    369.69522
    77.87000    348.00000    369.73314
    77.88000    357.00000    369.93649
    77.89000    412.00000    370.32178
    77.90000    404.00000    370.89459
    77.91000    386.00000    371.67008
    77.92000    398.00000    372.66297
    77.93000    378.00000    373.88384
    77.93999    393.00000    375.33275
    77.95000    378.00000    377.03465
    77.96000    365.00000    378.98950
    77.97000    380.00000    381.19666
    77.98000    412.00000    383.65296
    77.99000    395.00000    386.35044
    78.00000    366.00000    389.28244
    78.00999    390.00000    392.43248
    78.02000    436.00000    395.78805
    78.03000    412.00000    399.31283
    78.04000    398.00000    402.97891
    78.05000    409.00000    406.74967
    78.06000    399.00000    410.58321
    78.07000    367.00000    414.43264
    78.08000    401.00000    418.24585
    78.09000    413.00000    421.96474
    78.10000    395.00000    425.52905
    78.11000    413.00000    428.88672
    78.12000    425.00000    432.01012
    78.13000    439.00000    434.86369
    78.14000    436.00000    437.35350
    78.15000    463.00000    439.44167
    78.16000    449.00000    441.09711
    78.17000    442.00000    442.28778
    78.18000    435.00000    443.00280
    78.18999    455.00000    443.25234
    78.20000    443.00000    443.02563
    78.21000    463.00000    442.32286
    78.22000    448.00000    441.16101
    78.23000    425.00000    439.56226
    78.24000    455.00000    437.55768
    78.25000    459.00000    435.22165
    78.25999    469.00000    432.59389
    78.27000    501.00000    429.71151
    78.28000    445.00000    426.63859
    78.29000    462.00000    423.42929
    78.30000    472.00000    420.14043
    78.31000    417.00000    416.82690
    78.32000    433.00000    413.54243
    78.33000    430.00000    410.33957
    78.34000    456.00000    407.24599
    78.35000    442.00000    404.30219
    78.36000    402.00000    401.55217
    78.37000    356.00000    399.03785
    78.38000    384.00000    396.78567
    78.39000    420.00000    394.82329
    78.40000    399.00000    393.17803
    78.41000    397.00000    391.85930
    78.42000    398.00000    390.88801
    78.43000    419.00000    390.28620
    78.43999    398.00000    390.07108
    78.45000    383.00000    390.25754
    78.46000    393.00000    390.85820
    78.47000    382.00000    391.88415
    78.48000    391.00000    393.34136
    78.49000    388.00000    395.23223
    78.50000    400.00000    397.55791
    78.50999    394.00000    400.30205
    78.52000    381.00000    403.46524
    78.53000    394.00000    407.02260
    78.54000    385.00000    410.95241
    78.55000    375.00000    415.22219
    78.56000    366.00000    419.79144
    78.57000    400.00000    424.61150
    78.58000    409.00000    429.62555
    78.59000    467.00000    434.76904
    78.60000    456.00000    439.97030
    78.61000    452.00000    445.15156
    78.62000    449.00000    450.23033
    78.63000    462.00000    455.12110
    78.64000    437.00000    459.73764
    78.65000    471.00000    463.99554
    78.66000    464.00000    467.81150
    78.67000    477.00000    471.10968
    78.68000    477.00000    473.83390
    78.68999    472.00000    475.93201
    78.70000    494.00000    477.37425
    78.71000    472.00000    478.13889
    78.72000    486.00000    478.22442
    78.73000    451.00000    477.64905
    78.74000    482.00000    476.50617
    78.75000    501.00000    474.84021
    78.75999    467.00000    472.71884
    78.77000    459.00000    470.22207
    78.78000    466.00000    467.45205
    78.79000    455.00000    464.50596
    78.80000    471.00000    461.48771
    78.81000    474.00000    458.49718
    78.82000    485.00000    455.62089
    78.83000    454.00000    452.93986
    78.84000    446.00000    450.53101
    78.85000    428.00000    448.45777
    78.86000    420.00000    446.76921
    78.87000    426.00000    445.49667
    78.88000    449.00000    444.65780
    78.89000    409.00000    444.25802
    78.90000    450.00000    444.29095
    78.91000    422.00000    444.73887
    78.92000    446.00000    445.52855
    78.93000    431.00000    446.61415
    78.93999    453.00000    447.94245
    78.95000    459.00000    449.45042
    78.96000    472.00000    451.05975
    78.97000    454.00000    452.69527
    78.98000    483.00000    454.28069
    78.99000    478.00000    455.74302
    79.00000    458.00000    457.01555
    79.00999    485.00000    458.04087
    79.02000    483.00000    458.77535
    79.03000    496.00000    459.18343
    79.04000    477.00000    459.24707
    79.05000    496.00000    458.96175
    79.06000    505.00000    458.33663
    79.07000    535.00000    457.39343
    79.08000    468.00000    456.16478
    79.09000    463.00000    454.69235
    79.10000    441.00000    453.02477
    79.11000    487.00000    451.21530
    79.12000    468.00000    449.31848
    79.13000    451.00000    447.38898
    79.14000    473.00000    445.48791
    79.15000    441.00000    443.66645
    79.16000    421.00000    441.97028
    79.17000    431.00000    440.43914
    79.18000    420.00000    439.10666
    79.18999    401.00000    438.00012
    79.20000    407.00000    437.13503
    79.21000    420.00000    436.52494
    79.22000    421.00000    436.17150
    79.23000    427.00000    436.06976
    79.24000    385.00000    436.20749
    79.25000    432.00000    436.56573
    79.25999    382.00000    437.11877
    79.27000    440.00000    437.84062
    79.28000    442.00000    438.69693
    79.29000    406.00000    439.65267
    79.30000    396.00000    440.67205
    79.31000    416.00000    441.72056
    79.32000    417.00000    442.76634
    79.33000    401.00000    443.78151
    79.34000    397.00000    444.74327
    79.35000    445.00000    445.63449
    79.36000    471.00000    446.44392
    79.37000    412.00000    447.16602
    79.38000    425.00000    447.80040
    79.39000    466.00000    448.35103
    79.40000    427.00000    448.82498
    79.41000    408.00000    449.23130
    79.42000    406.00000    449.58579
    79.43000    439.00000    449.90699
    79.43999    443.00000    450.20650
    79.45000    442.00000    450.49931
    79.46000    411.00000    450.79797
    79.47000    467.00000    451.11506
    79.48000    454.00000    451.45987
    79.49000    448.00000    451.83787
    79.50000    432.00000    452.24988
    79.50999    481.00000    452.69108
    79.52000    454.00000    453.15278
    79.53000    454.00000    453.61833
    79.54000    436.00000    454.06759
    79.55000    431.00000    454.47559
    79.56000    429.00000    454.81361
    79.57000    461.00000    455.04838
    79.58000    469.00000    455.14622
    79.59000    432.00000    455.10483
    79.60000    445.00000    454.90838
    79.61000    477.00000    454.53292
    79.62000    444.00000    453.96981
    79.63000    474.00000    453.22269
    79.64000    450.00000    452.30464
    79.65000    441.00000    451.23715
    79.66000    434.00000    450.04862
    79.67000    446.00000    448.77242
    79.68000    450.00000    447.44463
    79.68999    424.00000    446.10340
    79.70000    458.00000    444.77964
    79.71000    417.00000    443.50994
    79.72000    435.00000    442.32055
    79.73000    424.00000    441.23364
    79.74000    430.00000    440.26497
    79.75000    446.00000    439.42344
    79.75999    452.00000    438.71145
    79.77000    409.00000    438.12210
    79.78000    418.00000    437.64516
    79.79000    447.00000    437.26305
    79.80000    422.00000    436.95662
    79.81000    444.00000    436.69986
    79.82000    474.00000    436.46496
    79.83000    458.00000    436.22366
    79.84000    431.00000    435.94772
    79.85000    411.00000    435.60964
    79.86000    440.00000    435.18328
    79.87000    452.00000    434.64444
    79.88000    450.00000    433.97136
    79.89000    462.00000    433.14540
    79.90000    460.00000    432.15172
    79.91000    442.00000    430.98004
    79.92000    458.00000    429.62535
    79.93000    460.00000    428.08840
    79.93999    450.00000    426.37787
    79.95000    460.00000    424.50144
    79.96000    431.00000    422.48350
    79.97000    438.00000    420.34678
    79.98000    446.00000    418.12059
    79.99000    443.00000    415.83816
