# Supplementary material for: On the correlation between hydrogen bonding and melting points in the inositols
Source: IUCrJ. 2013 Oct 18;1(Pt 1):61–73. doi: 10.1107/S2052252513026511 (PMC4104965; doi:10.1107/S2052252513026511)
Supplement: Supplementary file 3 [file m-01-00061-5-Dsup3.rtv]

data_5-D
_pd_proc_wavelength           1.54056
_pd_proc_2theta_range_min     2.00
_pd_proc_2theta_range_max    79.99
_pd_proc_2theta_range_inc     0.0100
loop_
    _pd_meas_2theta_scan
    _pd_proc_intensity_total
    _pd_calc_intensity_total
     2.00000   1185.00000   1243.39102
     2.01000   1257.00000   1241.19870
     2.02000   1223.00000   1239.05959
     2.03000   1191.00000   1236.97287
     2.04000   1236.00000   1234.93771
     2.05000   1184.00000   1232.95332
     2.06000   1216.00000   1231.01889
     2.07000   1201.00000   1229.13365
     2.08000   1272.00000   1227.29682
     2.09000   1155.00000   1225.50763
     2.10000   1182.00000   1223.76531
     2.11000   1206.00000   1222.06913
     2.12000   1180.00000   1220.41833
     2.13000   1206.00000   1218.81219
     2.14000   1282.00000   1217.24997
     2.15000   1257.00000   1215.73097
     2.16000   1238.00000   1214.25448
     2.17000   1210.00000   1212.81980
     2.18000   1247.00000   1211.42623
     2.19000   1239.00000   1210.07309
     2.20000   1199.00000   1208.75972
     2.21000   1224.00000   1207.48544
     2.22000   1241.00000   1206.24959
     2.23000   1191.00000   1205.05153
     2.24000   1220.00000   1203.89061
     2.25000   1219.00000   1202.76620
     2.26000   1207.00000   1201.67766
     2.27000   1143.00000   1200.62439
     2.28000   1182.00000   1199.60576
     2.29000   1190.00000   1198.62117
     2.30000   1196.00000   1197.67003
     2.31000   1233.00000   1196.75175
     2.32000   1194.00000   1195.86574
     2.33000   1096.00000   1195.01142
     2.34000   1178.00000   1194.18824
     2.35000   1183.00000   1193.39562
     2.36000   1111.00000   1192.63302
     2.37000   1195.00000   1191.89988
     2.38000   1188.00000   1191.19567
     2.39000   1225.00000   1190.51985
     2.40000   1153.00000   1189.87190
     2.41000   1179.00000   1189.25129
     2.42000   1214.00000   1188.65751
     2.43000   1168.00000   1188.09006
     2.44000   1179.00000   1187.54843
     2.45000   1196.00000   1187.03213
     2.46000   1183.00000   1186.54067
     2.47000   1219.00000   1186.07358
     2.48000   1210.00000   1185.63037
     2.49000   1205.00000   1185.21057
     2.50000   1171.00000   1184.81373
     2.51000   1221.00000   1184.43939
     2.52000   1177.00000   1184.08709
     2.53000   1155.00000   1183.75639
     2.54000   1196.00000   1183.44685
     2.55000   1212.00000   1183.15804
     2.56000   1204.00000   1182.88954
     2.57000   1208.00000   1182.64091
     2.58000   1173.00000   1182.41174
     2.59000   1209.00000   1182.20163
     2.60000   1145.00000   1182.01017
     2.61000   1195.00000   1181.83695
     2.62000   1240.00000   1181.68159
     2.63000   1182.00000   1181.54369
     2.64000   1182.00000   1181.42288
     2.65000   1183.00000   1181.31877
     2.66000   1183.00000   1181.23100
     2.67000   1174.00000   1181.15919
     2.68000   1180.00000   1181.10298
     2.69000   1239.00000   1181.06201
     2.70000   1188.00000   1181.03594
     2.71000   1202.00000   1181.02441
     2.72000   1228.00000   1181.02709
     2.73000   1116.00000   1181.04363
     2.74000   1137.00000   1181.07370
     2.75000   1184.00000   1181.11697
     2.76000   1157.00000   1181.17313
     2.77000   1152.00000   1181.24185
     2.78000   1177.00000   1181.32281
     2.79000   1193.00000   1181.41572
     2.80000   1208.00000   1181.52025
     2.81000   1217.00000   1181.63612
     2.82000   1249.00000   1181.76303
     2.83000   1197.00000   1181.90068
     2.84000   1171.00000   1182.04879
     2.85000   1208.00000   1182.20708
     2.86000   1207.00000   1182.37526
     2.87000   1197.00000   1182.55307
     2.88000   1179.00000   1182.74023
     2.89000   1214.00000   1182.93647
     2.90000   1188.00000   1183.14153
     2.91000   1119.00000   1183.35516
     2.92000   1225.00000   1183.57710
     2.93000   1202.00000   1183.80711
     2.94000   1154.00000   1184.04492
     2.95000   1195.00000   1184.29031
     2.96000   1158.00000   1184.54303
     2.97000   1161.00000   1184.80285
     2.98000   1182.00000   1185.06954
     2.99000   1225.00000   1185.34287
     3.00000   1230.00000   1185.62261
     3.01000   1214.00000   1185.90855
     3.02000   1199.00000   1186.20047
     3.03000   1184.00000   1186.49816
     3.04000   1283.00000   1186.80141
     3.05000   1232.00000   1187.11000
     3.06000   1199.00000   1187.42374
     3.07000   1211.00000   1187.74244
     3.08000   1151.00000   1188.06588
     3.09000   1196.00000   1188.39389
     3.10000   1290.00000   1188.72627
     3.11000   1187.00000   1189.06283
     3.12000   1210.00000   1189.40340
     3.13000   1211.00000   1189.74779
     3.14000   1180.00000   1190.09582
     3.15000   1192.00000   1190.44733
     3.16000   1190.00000   1190.80214
     3.17000   1214.00000   1191.16009
     3.18000   1292.00000   1191.52100
     3.19000   1185.00000   1191.88473
     3.20000   1213.00000   1192.25110
     3.21000   1197.00000   1192.61997
     3.22000   1210.00000   1192.99118
     3.23000   1238.00000   1193.36458
     3.24000   1248.00000   1193.74003
     3.25000   1184.00000   1194.11738
     3.26000   1169.00000   1194.49648
     3.27000   1228.00000   1194.87721
     3.28000   1186.00000   1195.25942
     3.29000   1220.00000   1195.64297
     3.30000   1229.00000   1196.02775
     3.31000   1184.00000   1196.41361
     3.32000   1231.00000   1196.80044
     3.33000   1195.00000   1197.18811
     3.34000   1257.00000   1197.57650
     3.35000   1214.00000   1197.96548
     3.36000   1202.00000   1198.35495
     3.37000   1249.00000   1198.74479
     3.38000   1189.00000   1199.13489
     3.39000   1240.00000   1199.52514
     3.40000   1190.00000   1199.91543
     3.41000   1202.00000   1200.30565
     3.42000   1226.00000   1200.69571
     3.43000   1179.00000   1201.08551
     3.44000   1186.00000   1201.47494
     3.45000   1192.00000   1201.86392
     3.46000   1223.00000   1202.25234
     3.47000   1245.00000   1202.64012
     3.48000   1214.00000   1203.02716
     3.49000   1212.00000   1203.41338
     3.50000   1200.00000   1203.79870
     3.51000   1180.00000   1204.18302
     3.52000   1191.00000   1204.56628
     3.53000   1226.00000   1204.94838
     3.54000   1243.00000   1205.32926
     3.55000   1216.00000   1205.70883
     3.56000   1140.00000   1206.08702
     3.57000   1186.00000   1206.46376
     3.58000   1230.00000   1206.83898
     3.59000   1231.00000   1207.21261
     3.60000   1257.00000   1207.58459
     3.61000   1248.00000   1207.95484
     3.62000   1220.00000   1208.32331
     3.63000   1155.00000   1208.68994
     3.64000   1194.00000   1209.05466
     3.65000   1194.00000   1209.41742
     3.66000   1200.00000   1209.77816
     3.67000   1236.00000   1210.13683
     3.68000   1240.00000   1210.49337
     3.69000   1225.00000   1210.84773
     3.70000   1156.00000   1211.19986
     3.71000   1218.00000   1211.54972
     3.72000   1244.00000   1211.89724
     3.73000   1218.00000   1212.24240
     3.74000   1233.00000   1212.58515
     3.75000   1256.00000   1212.92544
     3.76000   1181.00000   1213.26323
     3.77000   1236.00000   1213.59848
     3.78000   1205.00000   1213.93115
     3.79000   1199.00000   1214.26121
     3.80000   1174.00000   1214.58862
     3.81000   1199.00000   1214.91335
     3.82000   1227.00000   1215.23536
     3.83000   1202.00000   1215.55462
     3.84000   1231.00000   1215.87111
     3.85000   1282.00000   1216.18478
     3.86000   1217.00000   1216.49561
     3.87000   1156.00000   1216.80359
     3.88000   1244.00000   1217.10867
     3.89000   1233.00000   1217.41083
     3.90000   1201.00000   1217.71006
     3.91000   1245.00000   1218.00633
     3.92000   1212.00000   1218.29962
     3.93000   1187.00000   1218.58991
     3.94000   1215.00000   1218.87718
     3.95000   1232.00000   1219.16141
     3.96000   1288.00000   1219.44259
     3.97000   1187.00000   1219.72069
     3.98000   1249.00000   1219.99571
     3.99000   1225.00000   1220.26763
     4.00000   1200.00000   1220.53644
     4.01000   1204.00000   1220.80212
     4.02000   1276.00000   1221.06468
     4.03000   1182.00000   1221.32408
     4.04000   1224.00000   1221.58033
     4.05000   1222.00000   1221.83343
     4.06000   1198.00000   1222.08335
     4.07000   1186.00000   1222.33010
     4.08000   1240.00000   1222.57366
     4.09000   1237.00000   1222.81405
     4.10000   1244.00000   1223.05124
     4.11000   1191.00000   1223.28524
     4.12000   1256.00000   1223.51605
     4.13000   1128.00000   1223.74366
     4.14000   1163.00000   1223.96808
     4.15000   1235.00000   1224.18930
     4.16000   1165.00000   1224.40732
     4.17000   1151.00000   1224.62216
     4.18000   1205.00000   1224.83380
     4.19000   1224.00000   1225.04225
     4.20000   1201.00000   1225.24752
     4.21000   1193.00000   1225.44961
     4.22000   1282.00000   1225.64853
     4.23000   1179.00000   1225.84428
     4.24000   1203.00000   1226.03687
     4.25000   1206.00000   1226.22630
     4.26000   1210.00000   1226.41258
     4.27000   1215.00000   1226.59573
     4.28000   1197.00000   1226.77574
     4.29000   1159.00000   1226.95264
     4.30000   1242.00000   1227.12642
     4.31000   1247.00000   1227.29711
     4.32000   1227.00000   1227.46470
     4.33000   1185.00000   1227.62922
     4.34000   1249.00000   1227.79068
     4.35000   1224.00000   1227.94908
     4.36000   1225.00000   1228.10444
     4.37000   1172.00000   1228.25678
     4.38000   1225.00000   1228.40611
     4.39000   1164.00000   1228.55244
     4.40000   1201.00000   1228.69579
     4.41000   1219.00000   1228.83618
     4.42000   1167.00000   1228.97361
     4.43000   1220.00000   1229.10812
     4.44000   1218.00000   1229.23971
     4.45000   1228.00000   1229.36839
     4.46000   1210.00000   1229.49420
     4.47000   1235.00000   1229.61715
     4.48000   1174.00000   1229.73725
     4.49000   1194.00000   1229.85453
     4.50000   1240.00000   1229.96900
     4.51000   1215.00000   1230.08068
     4.52000   1175.00000   1230.18960
     4.53000   1233.00000   1230.29577
     4.54000   1276.00000   1230.39922
     4.55000   1243.00000   1230.49996
     4.56000   1216.00000   1230.59801
     4.57000   1133.00000   1230.69341
     4.58000   1177.00000   1230.78616
     4.59000   1201.00000   1230.87630
     4.60000   1175.00000   1230.96384
     4.61000   1163.00000   1231.04881
     4.62000   1203.00000   1231.13123
     4.63000   1200.00000   1231.21112
     4.64000   1224.00000   1231.28850
     4.65000   1216.00000   1231.36341
     4.66000   1191.00000   1231.43586
     4.67000   1174.00000   1231.50588
     4.68000   1198.00000   1231.57349
     4.69000   1216.00000   1231.63872
     4.70000   1227.00000   1231.70159
     4.71000   1167.00000   1231.76213
     4.72000   1203.00000   1231.82036
     4.73000   1207.00000   1231.87630
     4.74000   1224.00000   1231.92999
     4.75000   1279.00000   1231.98144
     4.76000   1174.00000   1232.03069
     4.77000   1138.00000   1232.07776
     4.78000   1233.00000   1232.12267
     4.79000   1267.00000   1232.16546
     4.80000   1208.00000   1232.20614
     4.81000   1207.00000   1232.24475
     4.82000   1253.00000   1232.28131
     4.83000   1163.00000   1232.31584
     4.84000   1232.00000   1232.34838
     4.85000   1211.00000   1232.37896
     4.86000   1245.00000   1232.40759
     4.87000   1226.00000   1232.43431
     4.88000   1202.00000   1232.45914
     4.89000   1219.00000   1232.48210
     4.90000   1236.00000   1232.50324
     4.91000   1224.00000   1232.52257
     4.92000   1216.00000   1232.54013
     4.93000   1174.00000   1232.55593
     4.94000   1211.00000   1232.57001
     4.95000   1191.00000   1232.58240
     4.96000   1192.00000   1232.59311
     4.97000   1270.00000   1232.60219
     4.98000   1204.00000   1232.60966
     4.99000   1181.00000   1232.61554
     5.00000   1202.00000   1232.61986
     5.01000   1264.00000   1232.62266
     5.02000   1228.00000   1232.62395
     5.03000   1196.00000   1232.62377
     5.04000   1275.00000   1232.62215
     5.05000   1287.00000   1232.61911
     5.06000   1282.00000   1232.61468
     5.07000   1236.00000   1232.60888
     5.08000   1229.00000   1232.60175
     5.09000   1286.00000   1232.59332
     5.10000   1291.00000   1232.58360
     5.11000   1240.00000   1232.57264
     5.12000   1212.00000   1232.56045
     5.13000   1189.00000   1232.54706
     5.14000   1164.00000   1232.53251
     5.15000   1240.00000   1232.51682
     5.16000   1201.00000   1232.50001
     5.17000   1192.00000   1232.48212
     5.18000   1205.00000   1232.46317
     5.19000   1244.00000   1232.44319
     5.20000   1235.00000   1232.42220
     5.21000   1251.00000   1232.40024
     5.22000   1198.00000   1232.37733
     5.23000   1163.00000   1232.35349
     5.24000   1190.00000   1232.32877
     5.25000   1250.00000   1232.30317
     5.26000   1240.00000   1232.27673
     5.27000   1277.00000   1232.24948
     5.28000   1236.00000   1232.22144
     5.29000   1229.00000   1232.19264
     5.30000   1260.00000   1232.16310
     5.31000   1214.00000   1232.13286
     5.32000   1279.00000   1232.10194
     5.33000   1239.00000   1232.07035
     5.34000   1280.00000   1232.03814
     5.35000   1281.00000   1232.00533
     5.36000   1236.00000   1231.97194
     5.37000   1234.00000   1231.93800
     5.38000   1226.00000   1231.90353
     5.39000   1246.00000   1231.86856
     5.40000   1236.00000   1231.83312
     5.41000   1221.00000   1231.79722
     5.42000   1279.00000   1231.76091
     5.43000   1175.00000   1231.72419
     5.44000   1286.00000   1231.68710
     5.45000   1285.00000   1231.64966
     5.46000   1233.00000   1231.61190
     5.47000   1175.00000   1231.57384
     5.48000   1217.00000   1231.53550
     5.49000   1268.00000   1231.49691
     5.50000   1236.00000   1231.45809
     5.51000   1160.00000   1231.41907
     5.52000   1239.00000   1231.37987
     5.53000   1223.00000   1231.34052
     5.54000   1239.00000   1231.30104
     5.55000   1284.00000   1231.26144
     5.56000   1213.00000   1231.22177
     5.57000   1250.00000   1231.18203
     5.58000   1248.00000   1231.14225
     5.59000   1211.00000   1231.10246
     5.60000   1242.00000   1231.06267
     5.61000   1262.00000   1231.02292
     5.62000   1270.00000   1230.98322
     5.63000   1199.00000   1230.94359
     5.64000   1211.00000   1230.90406
     5.65000   1239.00000   1230.86465
     5.66000   1256.00000   1230.82537
     5.67000   1189.00000   1230.78626
     5.68000   1227.00000   1230.74734
     5.69000   1249.00000   1230.70862
     5.70000   1264.00000   1230.67012
     5.71000   1231.00000   1230.63187
     5.72000   1229.00000   1230.59389
     5.73000   1184.00000   1230.55620
     5.74000   1257.00000   1230.51881
     5.75000   1210.00000   1230.48176
     5.76000   1151.00000   1230.44505
     5.77000   1189.00000   1230.40872
     5.78000   1263.00000   1230.37277
     5.79000   1241.00000   1230.33723
     5.80000   1240.00000   1230.30212
     5.81000   1245.00000   1230.26746
     5.82000   1231.00000   1230.23326
     5.83000   1144.00000   1230.19955
     5.84000   1222.00000   1230.16634
     5.85000   1266.00000   1230.13365
     5.86000   1260.00000   1230.10150
     5.87000   1217.00000   1230.06992
     5.88000   1237.00000   1230.03890
     5.89000   1296.00000   1230.00849
     5.90000   1280.00000   1229.97869
     5.91000   1272.00000   1229.94951
     5.92000   1260.00000   1229.92098
     5.93000   1246.00000   1229.89312
     5.94000   1265.00000   1229.86594
     5.95000   1240.00000   1229.83945
     5.96000   1217.00000   1229.81368
     5.97000   1218.00000   1229.78864
     5.98000   1250.00000   1229.76435
     5.99000   1192.00000   1229.74082
     6.00000   1228.00000   1229.71807
     6.01000   1280.00000   1229.69611
     6.02000   1287.00000   1229.67496
     6.03000   1242.00000   1229.65463
     6.04000   1210.00000   1229.63515
     6.05000   1280.00000   1229.61652
     6.06000   1268.00000   1229.59876
     6.07000   1209.00000   1229.58188
     6.08000   1202.00000   1229.56590
     6.09000   1267.00000   1229.55083
     6.10000   1247.00000   1229.53669
     6.11000   1287.00000   1229.52349
     6.12000   1271.00000   1229.51124
     6.13000   1238.00000   1229.49996
     6.14000   1260.00000   1229.48966
     6.15000   1310.00000   1229.48036
     6.16000   1162.00000   1229.47205
     6.17000   1191.00000   1229.46477
     6.18000   1268.00000   1229.45852
     6.19000   1259.00000   1229.45331
     6.20000   1252.00000   1229.44916
     6.21000   1266.00000   1229.44607
     6.22000   1241.00000   1229.44406
     6.23000   1197.00000   1229.44315
     6.24000   1207.00000   1229.44333
     6.25000   1213.00000   1229.44463
     6.26000   1218.00000   1229.44705
     6.27000   1284.00000   1229.45061
     6.28000   1272.00000   1229.45532
     6.29000   1291.00000   1229.46117
     6.30000   1266.00000   1229.46820
     6.31000   1260.00000   1229.47640
     6.32000   1271.00000   1229.48579
     6.33000   1202.00000   1229.49637
     6.34000   1239.00000   1229.50816
     6.35000   1185.00000   1229.52117
     6.36000   1245.00000   1229.53540
     6.37000   1239.00000   1229.55086
     6.38000   1248.00000   1229.56756
     6.39000   1216.00000   1229.58552
     6.40000   1250.00000   1229.60473
     6.41000   1289.00000   1229.62522
     6.42000   1278.00000   1229.64697
     6.43000   1184.00000   1229.67001
     6.44000   1231.00000   1229.69435
     6.45000   1296.00000   1229.71998
     6.46000   1201.00000   1229.74692
     6.47000   1255.00000   1229.77517
     6.48000   1197.00000   1229.80474
     6.49000   1256.00000   1229.83564
     6.50000   1266.00000   1229.86788
     6.51000   1288.00000   1229.90146
     6.52000   1279.00000   1229.93638
     6.53000   1180.00000   1229.97266
     6.54000   1231.00000   1230.01030
     6.55000   1251.00000   1230.04930
     6.56000   1274.00000   1230.08968
     6.57000   1237.00000   1230.13143
     6.58000   1214.00000   1230.17457
     6.59000   1249.00000   1230.21910
     6.60000   1210.00000   1230.26502
     6.61000   1224.00000   1230.31233
     6.62000   1224.00000   1230.36105
     6.63000   1205.00000   1230.41118
     6.64000   1192.00000   1230.46272
     6.65000   1281.00000   1230.51568
     6.66000   1257.00000   1230.57005
     6.67000   1259.00000   1230.62585
     6.68000   1266.00000   1230.68308
     6.69000   1257.00000   1230.74175
     6.70000   1257.00000   1230.80184
     6.71000   1222.00000   1230.86338
     6.72000   1207.00000   1230.92636
     6.73000   1170.00000   1230.99079
     6.74000   1235.00000   1231.05666
     6.75000   1238.00000   1231.12399
     6.76000   1271.00000   1231.19277
     6.77000   1237.00000   1231.26300
     6.78000   1277.00000   1231.33470
     6.79000   1268.00000   1231.40785
     6.80000   1243.00000   1231.48247
     6.81000   1271.00000   1231.55855
     6.82000   1238.00000   1231.63610
     6.83000   1260.00000   1231.71512
     6.84000   1279.00000   1231.79561
     6.85000   1251.00000   1231.87757
     6.86000   1193.00000   1231.96100
     6.87000   1198.00000   1232.04591
     6.88000   1215.00000   1232.13229
     6.89000   1282.00000   1232.22014
     6.90000   1212.00000   1232.30947
     6.91000   1277.00000   1232.40028
     6.92000   1262.00000   1232.49257
     6.93000   1233.00000   1232.58633
     6.94000   1235.00000   1232.68157
     6.95000   1243.00000   1232.77829
     6.96000   1329.00000   1232.87648
     6.97000   1290.00000   1232.97615
     6.98000   1245.00000   1233.07730
     6.99000   1236.00000   1233.17992
     7.00000   1288.00000   1233.28402
     7.01000   1212.00000   1233.38960
     7.02000   1232.00000   1233.49665
     7.03000   1249.00000   1233.60517
     7.04000   1290.00000   1233.71516
     7.05000   1272.00000   1233.82662
     7.06000   1205.00000   1233.93956
     7.07000   1198.00000   1234.05396
     7.08000   1267.00000   1234.16982
     7.09000   1265.00000   1234.28715
     7.10000   1216.00000   1234.40595
     7.11000   1284.00000   1234.52620
     7.12000   1236.00000   1234.64792
     7.13000   1245.00000   1234.77109
     7.14000   1300.00000   1234.89571
     7.15000   1298.00000   1235.02179
     7.16000   1234.00000   1235.14931
     7.17000   1274.00000   1235.27829
     7.18000   1226.00000   1235.40871
     7.19000   1214.00000   1235.54056
     7.20000   1246.00000   1235.67386
     7.21000   1260.00000   1235.80859
     7.22000   1266.00000   1235.94476
     7.23000   1148.00000   1236.08235
     7.24000   1220.00000   1236.22138
     7.25000   1290.00000   1236.36182
     7.26000   1316.00000   1236.50368
     7.27000   1266.00000   1236.64696
     7.28000   1250.00000   1236.79165
     7.29000   1213.00000   1236.93775
     7.30000   1242.00000   1237.08525
     7.31000   1265.00000   1237.23415
     7.32000   1259.00000   1237.38445
     7.33000   1216.00000   1237.53614
     7.34000   1196.00000   1237.68922
     7.35000   1222.00000   1237.84368
     7.36000   1209.00000   1237.99952
     7.37000   1244.00000   1238.15674
     7.38000   1285.00000   1238.31532
     7.39000   1284.00000   1238.47527
     7.40000   1229.00000   1238.63659
     7.41000   1283.00000   1238.79925
     7.42000   1240.00000   1238.96327
     7.43000   1213.00000   1239.12864
     7.44000   1216.00000   1239.29534
     7.45000   1264.00000   1239.46338
     7.46000   1202.00000   1239.63275
     7.47000   1230.00000   1239.80345
     7.48000   1264.00000   1239.97547
     7.49000   1183.00000   1240.14880
     7.50000   1294.00000   1240.32344
     7.51000   1277.00000   1240.49938
     7.52000   1228.00000   1240.67662
     7.53000   1279.00000   1240.85515
     7.54000   1269.00000   1241.03497
     7.55000   1298.00000   1241.21607
     7.56000   1197.00000   1241.39845
     7.57000   1206.00000   1241.58209
     7.58000   1190.00000   1241.76699
     7.59000   1270.00000   1241.95315
     7.60000   1322.00000   1242.14056
     7.61000   1268.00000   1242.32922
     7.62000   1184.00000   1242.51911
     7.63000   1250.00000   1242.71023
     7.64000   1220.00000   1242.90258
     7.65000   1309.00000   1243.09615
     7.66000   1274.00000   1243.29093
     7.67000   1327.00000   1243.48691
     7.68000   1295.00000   1243.68409
     7.69000   1280.00000   1243.88247
     7.70000   1277.00000   1244.08203
     7.71000   1265.00000   1244.28277
     7.72000   1236.00000   1244.48468
     7.73000   1269.00000   1244.68775
     7.74000   1285.00000   1244.89198
     7.75000   1267.00000   1245.09737
     7.76000   1251.00000   1245.30389
     7.77000   1209.00000   1245.51156
     7.78000   1222.00000   1245.72035
     7.79000   1286.00000   1245.93027
     7.80000   1227.00000   1246.14130
     7.81000   1306.00000   1246.35344
     7.82000   1284.00000   1246.56668
     7.83000   1286.00000   1246.78101
     7.84000   1251.00000   1246.99644
     7.85000   1322.00000   1247.21293
     7.86000   1228.00000   1247.43050
     7.87000   1260.00000   1247.64914
     7.88000   1327.00000   1247.86883
     7.89000   1319.00000   1248.08957
     7.90000   1249.00000   1248.31135
     7.91000   1257.00000   1248.53417
     7.92000   1216.00000   1248.75801
     7.93000   1276.00000   1248.98287
     7.94000   1327.00000   1249.20874
     7.95000   1254.00000   1249.43561
     7.96000   1291.00000   1249.66348
     7.97000   1201.00000   1249.89233
     7.98000   1317.00000   1250.12217
     7.99000   1282.00000   1250.35298
     8.00000   1280.00000   1250.58475
     8.01000   1261.00000   1250.81748
     8.02000   1296.00000   1251.05116
     8.03000   1287.00000   1251.28578
     8.04000   1224.00000   1251.52133
     8.05000   1272.00000   1251.75780
     8.06000   1241.00000   1251.99519
     8.07000   1240.00000   1252.23349
     8.08000   1235.00000   1252.47269
     8.09000   1262.00000   1252.71279
     8.10000   1276.00000   1252.95377
     8.11000   1235.00000   1253.19562
     8.12000   1213.00000   1253.43835
     8.13000   1275.00000   1253.68193
     8.14000   1330.00000   1253.92637
     8.15000   1274.00000   1254.17165
     8.16000   1283.00000   1254.41777
     8.17000   1236.00000   1254.66472
     8.18000   1221.00000   1254.91249
     8.19000   1258.00000   1255.16106
     8.20000   1265.00000   1255.41045
     8.21000   1306.00000   1255.66063
     8.22000   1250.00000   1255.91159
     8.23000   1221.00000   1256.16334
     8.24000   1266.00000   1256.41586
     8.25000   1251.00000   1256.66914
     8.26000   1234.00000   1256.92317
     8.27000   1293.00000   1257.17795
     8.28000   1276.00000   1257.43348
     8.29000   1266.00000   1257.68973
     8.30000   1260.00000   1257.94670
     8.31000   1247.00000   1258.20439
     8.32000   1254.00000   1258.46279
     8.33000   1257.00000   1258.72188
     8.34000   1271.00000   1258.98166
     8.35000   1231.00000   1259.24213
     8.36000   1204.00000   1259.50327
     8.37000   1199.00000   1259.76507
     8.38000   1276.00000   1260.02753
     8.39000   1258.00000   1260.29064
     8.40000   1219.00000   1260.55439
     8.41000   1304.00000   1260.81878
     8.42000   1252.00000   1261.08379
     8.43000   1240.00000   1261.34941
     8.44000   1239.00000   1261.61565
     8.45000   1294.00000   1261.88248
     8.46000   1264.00000   1262.14991
     8.47000   1330.00000   1262.41793
     8.48000   1226.00000   1262.68652
     8.49000   1237.00000   1262.95567
     8.50000   1292.00000   1263.22539
     8.51000   1255.00000   1263.49567
     8.52000   1239.00000   1263.76648
     8.53000   1248.00000   1264.03784
     8.54000   1254.00000   1264.30972
     8.55000   1210.00000   1264.58212
     8.56000   1252.00000   1264.85504
     8.57000   1257.00000   1265.12846
     8.58000   1262.00000   1265.40238
     8.59000   1227.00000   1265.67679
     8.60000   1220.00000   1265.95167
     8.61000   1230.00000   1266.22704
     8.62000   1240.00000   1266.50287
     8.63000   1248.00000   1266.77916
     8.64000   1254.00000   1267.05589
     8.65000   1288.00000   1267.33307
     8.66000   1185.00000   1267.61069
     8.67000   1357.00000   1267.88873
     8.68000   1272.00000   1268.16720
     8.69000   1251.00000   1268.44607
     8.70000   1292.00000   1268.72536
     8.71000   1265.00000   1269.00503
     8.72000   1302.00000   1269.28510
     8.73000   1246.00000   1269.56555
     8.74000   1300.00000   1269.84637
     8.75000   1217.00000   1270.12756
     8.76000   1215.00000   1270.40911
     8.77000   1199.00000   1270.69102
     8.78000   1297.00000   1270.97327
     8.79000   1311.00000   1271.25585
     8.80000   1248.00000   1271.53877
     8.81000   1299.00000   1271.82201
     8.82000   1291.00000   1272.10556
     8.83000   1269.00000   1272.38942
     8.84000   1284.00000   1272.67359
     8.85000   1216.00000   1272.95805
     8.86000   1267.00000   1273.24279
     8.87000   1309.00000   1273.52782
     8.88000   1305.00000   1273.81312
     8.89000   1220.00000   1274.09868
     8.90000   1248.00000   1274.38451
     8.91000   1262.00000   1274.67058
     8.92000   1317.00000   1274.95690
     8.93000   1231.00000   1275.24346
     8.94000   1222.00000   1275.53025
     8.95000   1274.00000   1275.81727
     8.96000   1279.00000   1276.10450
     8.97000   1299.00000   1276.39195
     8.98000   1252.00000   1276.67960
     8.99000   1298.00000   1276.96745
     9.00000   1272.00000   1277.25549
     9.01000   1289.00000   1277.54371
     9.02000   1353.00000   1277.83211
     9.03000   1269.00000   1278.12068
     9.04000   1266.00000   1278.40942
     9.05000   1271.00000   1278.69832
     9.06000   1253.00000   1278.98737
     9.07000   1251.00000   1279.27657
     9.08000   1204.00000   1279.56590
     9.09000   1280.00000   1279.85537
     9.10000   1328.00000   1280.14497
     9.11000   1279.00000   1280.43469
     9.12000   1304.00000   1280.72452
     9.13000   1285.00000   1281.01446
     9.14000   1318.00000   1281.30451
     9.15000   1290.00000   1281.59465
     9.16000   1289.00000   1281.88489
     9.17000   1257.00000   1282.17521
     9.18000   1243.00000   1282.46560
     9.19000   1269.00000   1282.75608
     9.20000   1266.00000   1283.04662
     9.21000   1269.00000   1283.33722
     9.22000   1272.00000   1283.62788
     9.23000   1263.00000   1283.91859
     9.24000   1227.00000   1284.20934
     9.25000   1250.00000   1284.50014
     9.26000   1231.00000   1284.79097
     9.27000   1282.00000   1285.08183
     9.28000   1233.00000   1285.37271
     9.29000   1284.00000   1285.66361
     9.30000   1281.00000   1285.95452
     9.31000   1231.00000   1286.24544
     9.32000   1273.00000   1286.53636
     9.33000   1240.00000   1286.82728
     9.34000   1271.00000   1287.11819
     9.35000   1295.00000   1287.40909
     9.36000   1238.00000   1287.69997
     9.37000   1282.00000   1287.99083
     9.38000   1252.00000   1288.28166
     9.39000   1297.00000   1288.57245
     9.40000   1282.00000   1288.86321
     9.41000   1294.00000   1289.15393
     9.42000   1307.00000   1289.44460
     9.43000   1307.00000   1289.73522
     9.44000   1259.00000   1290.02578
     9.45000   1321.00000   1290.31628
     9.46000   1296.00000   1290.60671
     9.47000   1218.00000   1290.89708
     9.48000   1201.00000   1291.18737
     9.49000   1254.00000   1291.47758
     9.50000   1242.00000   1291.76771
     9.51000   1240.00000   1292.05776
     9.52000   1315.00000   1292.34771
     9.53000   1230.00000   1292.63756
     9.54000   1270.00000   1292.92732
     9.55000   1344.00000   1293.21697
     9.56000   1341.00000   1293.50651
     9.57000   1225.00000   1293.79595
     9.58000   1284.00000   1294.08526
     9.59000   1298.00000   1294.37446
     9.60000   1307.00000   1294.66354
     9.61000   1311.00000   1294.95248
     9.62000   1226.00000   1295.24130
     9.63000   1198.00000   1295.52998
     9.64000   1297.00000   1295.81853
     9.65000   1315.00000   1296.10693
     9.66000   1254.00000   1296.39519
     9.67000   1262.00000   1296.68330
     9.68000   1323.00000   1296.97125
     9.69000   1277.00000   1297.25906
     9.70000   1288.00000   1297.54670
     9.71000   1270.00000   1297.83418
     9.72000   1257.00000   1298.12150
     9.73000   1277.00000   1298.40865
     9.74000   1274.00000   1298.69563
     9.75000   1261.00000   1298.98243
     9.76000   1217.00000   1299.26906
     9.77000   1208.00000   1299.55551
     9.78000   1320.00000   1299.84177
     9.79000   1254.00000   1300.12785
     9.80000   1250.00000   1300.41374
     9.81000   1332.00000   1300.69944
     9.82000   1269.00000   1300.98495
     9.83000   1233.00000   1301.27026
     9.84000   1242.00000   1301.55537
     9.85000   1334.00000   1301.84028
     9.86000   1240.00000   1302.12499
     9.87000   1280.00000   1302.40949
     9.88000   1303.00000   1302.69378
     9.89000   1284.00000   1302.97786
     9.90000   1296.00000   1303.26173
     9.91000   1256.00000   1303.54538
     9.92000   1346.00000   1303.82881
     9.93000   1257.00000   1304.11203
     9.94000   1313.00000   1304.39502
     9.95000   1274.00000   1304.67780
     9.96000   1258.00000   1304.96034
     9.97000   1242.00000   1305.24266
     9.98000   1269.00000   1305.52475
     9.99000   1292.00000   1305.80661
    10.00000   1270.00000   1306.08823
    10.01000   1323.00000   1306.36963
    10.02000   1294.00000   1306.65078
    10.03000   1265.00000   1306.93170
    10.04000   1194.00000   1307.21238
    10.05000   1261.00000   1307.49282
    10.06000   1247.00000   1307.77302
    10.07000   1275.00000   1308.05298
    10.08000   1289.00000   1308.33269
    10.09000   1331.00000   1308.61215
    10.10000   1324.00000   1308.89137
    10.11000   1293.00000   1309.17034
    10.12000   1323.00000   1309.44907
    10.13000   1293.00000   1309.72754
    10.14000   1254.00000   1310.00576
    10.15000   1314.00000   1310.28373
    10.16000   1258.00000   1310.56145
    10.17000   1293.00000   1310.83891
    10.18000   1257.00000   1311.11612
    10.19000   1276.00000   1311.39307
    10.20000   1281.00000   1311.66977
    10.21000   1348.00000   1311.94621
    10.22000   1324.00000   1312.22239
    10.23000   1279.00000   1312.49832
    10.24000   1318.00000   1312.77399
    10.25000   1370.00000   1313.04939
    10.26000   1276.00000   1313.32454
    10.27000   1231.00000   1313.59943
    10.28000   1290.00000   1313.87407
    10.29000   1309.00000   1314.14844
    10.30000   1352.00000   1314.42255
    10.31000   1267.00000   1314.69640
    10.32000   1291.00000   1314.96999
    10.33000   1302.00000   1315.24332
    10.34000   1274.00000   1315.51639
    10.35000   1312.00000   1315.78919
    10.36000   1267.00000   1316.06174
    10.37000   1239.00000   1316.33403
    10.38000   1263.00000   1316.60606
    10.39000   1259.00000   1316.87783
    10.40000   1291.00000   1317.14934
    10.41000   1262.00000   1317.42059
    10.42000   1314.00000   1317.69158
    10.43000   1343.00000   1317.96231
    10.44000   1310.00000   1318.23278
    10.45000   1306.00000   1318.50300
    10.46000   1276.00000   1318.77296
    10.47000   1294.00000   1319.04266
    10.48000   1319.00000   1319.31211
    10.49000   1299.00000   1319.58130
    10.50000   1332.00000   1319.85024
    10.51000   1297.00000   1320.11893
    10.52000   1291.00000   1320.38736
    10.53000   1300.00000   1320.65554
    10.54000   1303.00000   1320.92347
    10.55000   1298.00000   1321.19115
    10.56000   1293.00000   1321.45858
    10.57000   1295.00000   1321.72576
    10.58000   1296.00000   1321.99270
    10.59000   1333.00000   1322.25939
    10.60000   1280.00000   1322.52583
    10.61000   1343.00000   1322.79203
    10.62000   1366.00000   1323.05799
    10.63000   1323.00000   1323.32371
    10.64000   1382.00000   1323.58919
    10.65000   1360.00000   1323.85443
    10.66000   1318.00000   1324.11944
    10.67000   1344.00000   1324.38421
    10.68000   1312.00000   1324.64874
    10.69000   1328.00000   1324.91305
    10.70000   1296.00000   1325.17712
    10.71000   1291.00000   1325.44096
    10.72000   1308.00000   1325.70458
    10.73000   1328.00000   1325.96797
    10.74000   1287.00000   1326.23114
    10.75000   1345.00000   1326.49408
    10.76000   1378.00000   1326.75681
    10.77000   1317.00000   1327.01931
    10.78000   1324.00000   1327.28160
    10.79000   1341.00000   1327.54368
    10.80000   1358.00000   1327.80554
    10.81000   1310.00000   1328.06719
    10.82000   1301.00000   1328.32863
    10.83000   1283.00000   1328.58987
    10.84000   1317.00000   1328.85090
    10.85000   1286.00000   1329.11173
    10.86000   1346.00000   1329.37236
    10.87000   1379.00000   1329.63279
    10.88000   1343.00000   1329.89303
    10.89000   1337.00000   1330.15307
    10.90000   1339.00000   1330.41292
    10.91000   1377.00000   1330.67259
    10.92000   1378.00000   1330.93206
    10.93000   1301.00000   1331.19136
    10.94000   1339.00000   1331.45047
    10.95000   1324.00000   1331.70940
    10.96000   1318.00000   1331.96816
    10.97000   1337.00000   1332.22674
    10.98000   1321.00000   1332.48516
    10.99000   1351.00000   1332.74340
    11.00000   1321.00000   1333.00148
    11.01000   1399.00000   1333.25939
    11.02000   1300.00000   1333.51715
    11.03000   1344.00000   1333.77475
    11.04000   1335.00000   1334.03219
    11.05000   1366.00000   1334.28948
    11.06000   1349.00000   1334.54662
    11.07000   1332.00000   1334.80362
    11.08000   1347.00000   1335.06047
    11.09000   1325.00000   1335.31718
    11.10000   1404.00000   1335.57376
    11.11000   1299.00000   1335.83020
    11.12000   1350.00000   1336.08651
    11.13000   1337.00000   1336.34269
    11.14000   1346.00000   1336.59875
    11.15000   1384.00000   1336.85468
    11.16000   1302.00000   1337.11050
    11.17000   1418.00000   1337.36620
    11.18000   1343.00000   1337.62178
    11.19000   1334.00000   1337.87726
    11.20000   1334.00000   1338.13263
    11.21000   1392.00000   1338.38790
    11.22000   1395.00000   1338.64307
    11.23000   1350.00000   1338.89815
    11.24000   1404.00000   1339.15313
    11.25000   1375.00000   1339.40802
    11.26000   1378.00000   1339.66283
    11.27000   1358.00000   1339.91755
    11.28000   1352.00000   1340.17220
    11.29000   1363.00000   1340.42677
    11.30000   1346.00000   1340.68127
    11.31000   1417.00000   1340.93570
    11.32000   1444.00000   1341.19006
    11.33000   1344.00000   1341.44436
    11.34000   1369.00000   1341.69861
    11.35000   1334.00000   1341.95280
    11.36000   1371.00000   1342.20694
    11.37000   1348.00000   1342.46104
    11.38000   1365.00000   1342.71509
    11.39000   1349.00000   1342.96910
    11.40000   1320.00000   1343.22308
    11.41000   1404.00000   1343.47702
    11.42000   1341.00000   1343.73094
    11.43000   1363.00000   1343.98483
    11.44000   1357.00000   1344.23871
    11.45000   1382.00000   1344.49257
    11.46000   1435.00000   1344.74642
    11.47000   1393.00000   1345.00027
    11.48000   1327.00000   1345.25411
    11.49000   1362.00000   1345.50796
    11.50000   1352.00000   1345.76181
    11.51000   1313.00000   1346.01568
    11.52000   1434.00000   1346.26957
    11.53000   1373.00000   1346.52348
    11.54000   1359.00000   1346.77742
    11.55000   1324.00000   1347.03139
    11.56000   1353.00000   1347.28540
    11.57000   1345.00000   1347.53946
    11.58000   1338.00000   1347.79357
    11.59000   1360.00000   1348.04773
    11.60000   1349.00000   1348.30196
    11.61000   1374.00000   1348.55626
    11.62000   1376.00000   1348.81064
    11.63000   1314.00000   1349.06510
    11.64000   1394.00000   1349.31966
    11.65000   1363.00000   1349.57432
    11.66000   1383.00000   1349.82908
    11.67000   1385.00000   1350.08397
    11.68000   1378.00000   1350.33899
    11.69000   1423.00000   1350.59415
    11.70000   1392.00000   1350.84946
    11.71000   1378.00000   1351.10494
    11.72000   1374.00000   1351.36061
    11.73000   1389.00000   1351.61648
    11.74000   1328.00000   1351.87258
    11.75000   1394.00000   1352.12893
    11.76000   1401.00000   1352.38557
    11.77000   1339.00000   1352.64253
    11.78000   1356.00000   1352.89988
    11.79000   1326.00000   1353.15767
    11.80000   1339.00000   1353.41601
    11.81000   1426.00000   1353.67502
    11.82000   1415.00000   1353.93492
    11.83000   1378.00000   1354.19612
    11.84000   1313.00000   1354.46010
    11.85000   1400.00000   1354.72651
    11.86000   1363.00000   1354.98710
    11.87000   1338.00000   1355.24588
    11.88000   1357.00000   1355.50482
    11.89000   1363.00000   1355.76403
    11.90000   1335.00000   1356.02353
    11.91000   1319.00000   1356.28335
    11.92000   1349.00000   1356.54349
    11.93000   1397.00000   1356.80397
    11.94000   1397.00000   1357.06483
    11.95000   1371.00000   1357.32608
    11.96000   1382.00000   1357.58776
    11.97000   1332.00000   1357.84992
    11.98000   1370.00000   1358.11264
    11.99000   1355.00000   1358.37599
    12.00000   1315.00000   1358.64013
    12.01000   1359.00000   1358.90522
    12.02000   1427.00000   1359.17151
    12.03000   1360.00000   1359.43931
    12.04000   1395.00000   1359.70902
    12.05000   1444.00000   1359.98109
    12.06000   1339.00000   1360.25606
    12.07000   1413.00000   1360.53453
    12.08000   1356.00000   1360.81714
    12.09000   1387.00000   1361.10456
    12.10000   1420.00000   1361.39744
    12.11000   1384.00000   1361.69647
    12.12000   1424.00000   1362.00233
    12.13000   1337.00000   1362.31571
    12.14000   1398.00000   1362.63732
    12.15000   1423.00000   1362.96792
    12.16000   1371.00000   1363.30829
    12.17000   1333.00000   1363.65932
    12.18000   1305.00000   1364.02194
    12.19000   1404.00000   1364.39722
    12.20000   1361.00000   1364.78635
    12.21000   1378.00000   1365.19064
    12.22000   1428.00000   1365.61162
    12.23000   1315.00000   1366.05100
    12.24000   1395.00000   1366.51076
    12.25000   1404.00000   1366.99317
    12.26000   1383.00000   1367.50090
    12.27000   1353.00000   1368.03708
    12.28000   1402.00000   1368.60544
    12.29000   1443.00000   1369.21046
    12.30000   1382.00000   1369.85768
    12.31000   1355.00000   1370.55394
    12.32000   1388.00000   1371.30796
    12.33000   1422.00000   1372.13084
    12.34000   1365.00000   1373.03696
    12.35000   1445.00000   1374.04482
    12.36000   1365.00000   1375.17796
    12.37000   1353.00000   1376.46542
    12.38000   1444.00000   1377.94131
    12.39000   1370.00000   1379.64257
    12.40000   1337.00000   1381.60399
    12.41000   1370.00000   1383.84975
    12.42000   1467.00000   1386.38155
    12.43000   1330.00000   1389.16460
    12.44000   1425.00000   1392.11430
    12.45000   1325.00000   1395.08786
    12.46000   1342.00000   1397.88543
    12.47000   1367.00000   1400.26412
    12.48000   1383.00000   1401.96591
    12.49000   1405.00000   1402.75854
    12.50000   1445.00000   1402.48601
    12.51000   1410.00000   1401.11976
    12.52000   1417.00000   1398.78820
    12.53000   1413.00000   1395.75819
    12.54000   1415.00000   1392.36918
    12.55000   1408.00000   1388.95544
    12.56000   1337.00000   1385.79006
    12.57000   1362.00000   1383.05863
    12.58000   1388.00000   1380.85539
    12.59000   1423.00000   1379.19480
    12.60000   1396.00000   1378.03217
    12.61000   1409.00000   1377.28796
    12.62000   1404.00000   1376.87003
    12.63000   1354.00000   1376.69033
    12.64000   1392.00000   1376.67464
    12.65000   1419.00000   1376.76623
    12.66000   1364.00000   1376.92505
    12.67000   1360.00000   1377.12474
    12.68000   1420.00000   1377.34900
    12.69000   1346.00000   1377.58821
    12.70000   1428.00000   1377.83692
    12.71000   1416.00000   1378.09211
    12.72000   1368.00000   1378.35208
    12.73000   1375.00000   1378.61584
    12.74000   1365.00000   1378.88275
    12.75000   1344.00000   1379.15239
    12.76000   1330.00000   1379.42442
    12.77000   1395.00000   1379.69861
    12.78000   1361.00000   1379.97474
    12.79000   1423.00000   1380.25263
    12.80000   1404.00000   1380.53215
    12.81000   1428.00000   1380.81316
    12.82000   1449.00000   1381.09557
    12.83000   1425.00000   1381.37930
    12.84000   1408.00000   1381.66438
    12.85000   1409.00000   1381.95091
    12.86000   1307.00000   1382.23888
    12.87000   1386.00000   1382.52830
    12.88000   1366.00000   1382.81925
    12.89000   1381.00000   1383.11190
    12.90000   1381.00000   1383.40635
    12.91000   1437.00000   1383.70265
    12.92000   1378.00000   1384.00098
    12.93000   1343.00000   1384.30160
    12.94000   1434.00000   1384.60468
    12.95000   1395.00000   1384.91037
    12.96000   1410.00000   1385.21901
    12.97000   1363.00000   1385.53094
    12.98000   1403.00000   1385.84642
    12.99000   1466.00000   1386.16582
    13.00000   1368.00000   1386.48968
    13.01000   1433.00000   1386.81846
    13.02000   1355.00000   1387.15265
    13.03000   1430.00000   1387.49299
    13.04000   1425.00000   1387.84022
    13.05000   1429.00000   1388.19512
    13.06000   1388.00000   1388.55879
    13.07000   1365.00000   1388.93232
    13.08000   1428.00000   1389.31706
    13.09000   1425.00000   1389.71468
    13.10000   1393.00000   1390.12702
    13.11000   1381.00000   1390.55649
    13.12000   1411.00000   1391.00593
    13.13000   1354.00000   1391.47936
    13.14000   1402.00000   1391.98209
    13.15000   1435.00000   1392.52064
    13.16000   1409.00000   1393.10346
    13.17000   1388.00000   1393.74182
    13.18000   1344.00000   1394.45457
    13.19000   1411.00000   1395.27888
    13.20000   1382.00000   1396.26394
    13.21000   1431.00000   1397.58694
    13.22000   1437.00000   1399.28377
    13.23000   1375.00000   1400.41387
    13.24000   1374.00000   1401.02322
    13.25000   1445.00000   1401.61079
    13.26000   1397.00000   1402.21467
    13.27000   1364.00000   1402.83614
    13.28000   1409.00000   1403.47663
    13.29000   1400.00000   1404.13776
    13.30000   1444.00000   1404.82133
    13.31000   1369.00000   1405.52945
    13.32000   1427.00000   1406.26458
    13.33000   1389.00000   1407.02976
    13.34000   1364.00000   1407.82883
    13.35000   1429.00000   1408.66694
    13.36000   1405.00000   1409.55121
    13.37000   1386.00000   1410.49175
    13.38000   1404.00000   1411.50306
    13.39000   1347.00000   1412.60575
    13.40000   1371.00000   1413.82861
    13.41000   1418.00000   1415.21087
    13.42000   1505.00000   1416.80428
    13.43000   1388.00000   1418.67479
    13.44000   1469.00000   1420.90353
    13.45000   1462.00000   1423.58675
    13.46000   1457.00000   1426.83455
    13.47000   1421.00000   1430.76865
    13.48000   1418.00000   1435.51945
    13.49000   1420.00000   1441.22330
    13.50000   1399.00000   1448.02097
    13.51000   1401.00000   1456.05730
    13.52000   1529.00000   1465.48216
    13.53000   1441.00000   1476.45224
    13.54000   1415.00000   1489.13389
    13.55000   1508.00000   1503.70691
    13.56000   1497.00000   1520.36897
    13.57000   1508.00000   1539.34049
    13.58000   1604.00000   1560.87022
    13.59000   1549.00000   1585.24197
    13.60000   1582.00000   1612.78273
    13.61000   1615.00000   1643.87268
    13.62000   1707.00000   1678.95847
    13.63000   1651.00000   1718.57104
    13.64000   1692.00000   1763.35007
    13.65000   1731.00000   1814.07822
    13.66000   1896.00000   1871.72925
    13.67000   1903.00000   1937.53500
    13.68000   1928.00000   2013.07596
    13.69000   2108.00000   2100.39777
    13.70000   2206.00000   2202.14799
    13.71000   2290.00000   2321.71222
    13.72000   2472.00000   2463.30267
    13.73000   2630.00000   2631.91802
    13.74000   2736.00000   2833.05824
    13.75000   3032.00000   3072.05993
    13.76000   3211.00000   3352.94350
    13.77000   3631.00000   3676.75824
    13.78000   4101.00000   4039.58496
    13.79000   4422.00000   4430.57723
    13.80000   4721.00000   4830.61816
    13.81000   5219.00000   5212.23779
    13.82000   5558.00000   5541.30419
    13.83000   5797.00000   5780.69384
    13.84000   6004.00000   5895.80761
    13.85000   5916.00000   5861.48569
    13.86000   5752.00000   5669.18572
    13.87000   5351.00000   5331.79829
    13.88000   4870.00000   4882.64916
    13.89000   4368.00000   4367.84681
    13.90000   3790.00000   3835.68049
    13.91000   3279.00000   3327.88503
    13.92000   2897.00000   2874.77862
    13.93000   2453.00000   2493.80359
    13.94000   2187.00000   2190.48260
    13.95000   2037.00000   1960.95644
    13.96000   1842.00000   1795.29160
    13.97000   1698.00000   1680.76071
    13.98000   1607.00000   1604.48880
    13.99000   1552.00000   1555.15316
    14.00000   1512.00000   1523.73974
    14.01000   1566.00000   1503.71148
    14.02000   1497.00000   1490.66546
    14.03000   1446.00000   1481.79054
    14.04000   1495.00000   1475.39422
    14.05000   1450.00000   1470.50209
    14.06000   1445.00000   1466.56934
    14.07000   1475.00000   1463.29353
    14.08000   1441.00000   1460.50275
    14.09000   1486.00000   1458.09340
    14.10000   1418.00000   1455.99757
    14.11000   1424.00000   1454.16661
    14.12000   1486.00000   1452.56316
    14.13000   1440.00000   1451.15697
    14.14000   1395.00000   1449.92300
    14.15000   1454.00000   1448.84020
    14.16000   1427.00000   1447.89075
    14.17000   1356.00000   1447.05929
    14.18000   1440.00000   1446.33256
    14.19000   1457.00000   1445.69917
    14.20000   1429.00000   1445.14931
    14.21000   1469.00000   1444.67429
    14.22000   1518.00000   1444.26648
    14.23000   1448.00000   1443.91928
    14.24000   1435.00000   1443.62689
    14.25000   1472.00000   1443.38405
    14.26000   1397.00000   1443.18609
    14.27000   1480.00000   1443.02897
    14.28000   1459.00000   1442.90899
    14.29000   1458.00000   1442.82273
    14.30000   1488.00000   1442.76721
    14.31000   1447.00000   1442.73975
    14.32000   1467.00000   1442.73774
    14.33000   1441.00000   1442.75888
    14.34000   1427.00000   1442.80109
    14.35000   1471.00000   1442.86227
    14.36000   1399.00000   1442.94059
    14.37000   1421.00000   1443.03432
    14.38000   1437.00000   1443.14173
    14.39000   1462.00000   1443.26136
    14.40000   1444.00000   1443.39171
    14.41000   1461.00000   1443.53142
    14.42000   1438.00000   1443.67870
    14.43000   1405.00000   1443.83139
    14.44000   1439.00000   1443.98711
    14.45000   1424.00000   1444.14263
    14.46000   1409.00000   1444.29236
    14.47000   1455.00000   1444.42670
    14.48000   1462.00000   1444.52805
    14.49000   1415.00000   1444.55548
    14.50000   1413.00000   1444.35284
    14.51000   1462.00000   1443.91178
    14.52000   1466.00000   1444.22973
    14.53000   1456.00000   1445.06679
    14.54000   1474.00000   1446.08509
    14.55000   1449.00000   1447.20073
    14.56000   1435.00000   1448.42495
    14.57000   1369.00000   1449.77022
    14.58000   1398.00000   1451.25057
    14.59000   1484.00000   1452.88197
    14.60000   1418.00000   1454.68294
    14.61000   1437.00000   1456.67517
    14.62000   1517.00000   1458.88450
    14.63000   1441.00000   1461.34217
    14.64000   1433.00000   1464.08652
    14.65000   1451.00000   1467.16534
    14.66000   1484.00000   1470.63889
    14.67000   1478.00000   1474.58370
    14.68000   1477.00000   1479.09685
    14.69000   1454.00000   1484.30011
    14.70000   1454.00000   1490.34251
    14.71000   1477.00000   1497.39917
    14.72000   1485.00000   1505.66322
    14.73000   1466.00000   1515.32748
    14.74000   1496.00000   1526.55264
    14.75000   1544.00000   1539.42122
    14.76000   1457.00000   1553.87983
    14.77000   1503.00000   1569.67763
    14.78000   1540.00000   1586.31364
    14.79000   1598.00000   1603.00850
    14.80000   1605.00000   1618.71543
    14.81000   1700.00000   1632.18089
    14.82000   1664.00000   1642.06065
    14.83000   1730.00000   1647.09587
    14.84000   1752.00000   1646.34982
    14.85000   1654.00000   1639.47520
    14.86000   1639.00000   1626.90993
    14.87000   1630.00000   1609.85825
    14.88000   1547.00000   1590.01422
    14.89000   1603.00000   1569.16739
    14.90000   1567.00000   1548.88254
    14.91000   1500.00000   1530.33336
    14.92000   1526.00000   1514.25954
    14.93000   1505.00000   1500.99627
    14.94000   1555.00000   1490.54460
    14.95000   1470.00000   1482.66420
    14.96000   1447.00000   1476.97177
    14.97000   1423.00000   1473.02965
    14.98000   1425.00000   1470.41329
    14.99000   1418.00000   1468.75355
    15.00000   1426.00000   1467.75540
    15.01000   1506.00000   1467.19902
    15.02000   1486.00000   1466.93026
    15.03000   1451.00000   1466.84645
    15.04000   1416.00000   1466.88216
    15.05000   1522.00000   1466.99704
    15.06000   1548.00000   1467.16668
    15.07000   1520.00000   1467.37633
    15.08000   1478.00000   1467.61683
    15.09000   1407.00000   1467.88227
    15.10000   1467.00000   1468.16853
    15.11000   1469.00000   1468.47259
    15.12000   1456.00000   1468.79208
    15.13000   1507.00000   1469.12509
    15.14000   1529.00000   1469.47001
    15.15000   1532.00000   1469.82549
    15.16000   1466.00000   1470.19039
    15.17000   1468.00000   1470.56369
    15.18000   1446.00000   1470.94456
    15.19000   1507.00000   1471.33223
    15.20000   1488.00000   1471.72607
    15.21000   1455.00000   1472.12549
    15.22000   1487.00000   1472.53001
    15.23000   1461.00000   1472.93917
    15.24000   1469.00000   1473.35259
    15.25000   1460.00000   1473.76993
    15.26000   1500.00000   1474.19103
    15.27000   1485.00000   1474.61593
    15.28000   1479.00000   1475.04461
    15.29000   1426.00000   1475.47697
    15.30000   1552.00000   1475.91314
    15.31000   1484.00000   1476.35340
    15.32000   1516.00000   1476.79784
    15.33000   1524.00000   1477.24669
    15.34000   1541.00000   1477.70045
    15.35000   1521.00000   1478.15954
    15.36000   1448.00000   1478.62438
    15.37000   1426.00000   1479.09570
    15.38000   1503.00000   1479.57428
    15.39000   1485.00000   1480.06089
    15.40000   1478.00000   1480.55672
    15.41000   1507.00000   1481.06299
    15.42000   1522.00000   1481.58108
    15.43000   1504.00000   1482.11287
    15.44000   1490.00000   1482.66037
    15.45000   1567.00000   1483.22604
    15.46000   1482.00000   1483.81292
    15.47000   1509.00000   1484.42457
    15.48000   1580.00000   1485.06555
    15.49000   1494.00000   1485.74150
    15.50000   1582.00000   1486.45981
    15.51000   1505.00000   1487.23090
    15.52000   1530.00000   1488.07003
    15.53000   1487.00000   1488.99907
    15.54000   1449.00000   1490.04977
    15.55000   1524.00000   1491.27110
    15.56000   1519.00000   1492.74008
    15.57000   1545.00000   1494.58692
    15.58000   1508.00000   1497.12210
    15.59000   1537.00000   1500.60788
    15.60000   1524.00000   1504.03988
    15.61000   1539.00000   1506.99868
    15.62000   1553.00000   1510.69590
    15.63000   1514.00000   1515.45185
    15.64000   1572.00000   1521.54137
    15.65000   1558.00000   1529.26921
    15.66000   1549.00000   1538.96507
    15.67000   1564.00000   1550.97994
    15.68000   1604.00000   1565.68506
    15.69000   1701.00000   1583.47413
    15.70000   1650.00000   1604.76858
    15.71000   1662.00000   1630.02340
    15.72000   1709.00000   1659.75081
    15.73000   1682.00000   1694.57476
    15.74000   1810.00000   1735.16227
    15.75000   1833.00000   1782.28989
    15.76000   1802.00000   1836.90409
    15.77000   1845.00000   1900.16462
    15.78000   1969.00000   1973.51360
    15.79000   2091.00000   2058.77922
    15.80000   2127.00000   2158.32146
    15.81000   2325.00000   2275.22965
    15.82000   2356.00000   2413.57301
    15.83000   2617.00000   2578.68344
    15.84000   2737.00000   2777.40791
    15.85000   3136.00000   3018.20453
    15.86000   3319.00000   3310.88064
    15.87000   3641.00000   3665.71094
    15.88000   3964.00000   4091.67846
    15.89000   4498.00000   4593.71086
    15.90000   5122.00000   5169.07874
    15.91000   5650.00000   5803.56050
    15.92000   6370.00000   6468.43855
    15.93000   7069.00000   7119.66246
    15.94000   7833.00000   7700.37227
    15.95000   8405.00000   8147.31959
    15.96000   8351.00000   8400.69887
    15.97000   8502.00000   8415.82536
    15.98000   8338.00000   8174.13653
    15.99000   7957.00000   7690.10588
    16.00000   7049.00000   7010.57745
    16.01000   6245.00000   6205.47348
    16.02000   5267.00000   5353.18633
    16.03000   4351.00000   4526.15511
    16.04000   3660.00000   3780.48912
    16.05000   3096.00000   3150.89606
    16.06000   2633.00000   2650.62245
    16.07000   2315.00000   2275.23379
    16.08000   1969.00000   2008.49429
    16.09000   1813.00000   1828.52519
    16.10000   1742.00000   1712.86178
    16.11000   1698.00000   1641.73999
    16.12000   1687.00000   1599.61069
    16.13000   1594.00000   1575.30398
    16.14000   1610.00000   1561.40357
    16.15000   1608.00000   1553.32017
    16.16000   1573.00000   1548.38874
    16.17000   1583.00000   1545.14707
    16.18000   1532.00000   1542.83023
    16.19000   1583.00000   1541.05082
    16.20000   1557.00000   1539.61450
    16.21000   1574.00000   1538.42086
    16.22000   1544.00000   1537.41349
    16.23000   1530.00000   1536.55695
    16.24000   1486.00000   1535.82586
    16.25000   1535.00000   1535.20021
    16.26000   1498.00000   1534.66335
    16.27000   1543.00000   1534.20056
    16.28000   1518.00000   1533.79866
    16.29000   1595.00000   1533.44519
    16.30000   1527.00000   1533.12747
    16.31000   1562.00000   1532.83152
    16.32000   1493.00000   1532.54160
    16.33000   1528.00000   1532.23907
    16.34000   1558.00000   1531.89837
    16.35000   1534.00000   1531.48090
    16.36000   1516.00000   1530.91710
    16.37000   1505.00000   1529.99391
    16.38000   1569.00000   1528.59236
    16.39000   1493.00000   1527.91034
    16.40000   1485.00000   1528.24728
    16.41000   1492.00000   1528.73481
    16.42000   1579.00000   1529.22219
    16.43000   1528.00000   1529.70939
    16.44000   1519.00000   1530.19642
    16.45000   1488.00000   1530.68327
    16.46000   1524.00000   1531.16993
    16.47000   1511.00000   1531.65640
    16.48000   1547.00000   1532.14266
    16.49000   1581.00000   1532.62872
    16.50000   1526.00000   1533.11456
    16.51000   1541.00000   1533.60017
    16.52000   1571.00000   1534.08555
    16.53000   1505.00000   1534.57070
    16.54000   1568.00000   1535.05560
    16.55000   1611.00000   1535.54024
    16.56000   1552.00000   1536.02463
    16.57000   1559.00000   1536.50875
    16.58000   1634.00000   1536.99259
    16.59000   1555.00000   1537.47615
    16.60000   1559.00000   1537.95942
    16.61000   1589.00000   1538.44240
    16.62000   1577.00000   1538.92509
    16.63000   1491.00000   1539.40800
    16.64000   1574.00000   1539.89318
    16.65000   1577.00000   1540.38286
    16.66000   1603.00000   1540.87795
    16.67000   1624.00000   1541.38065
    16.68000   1585.00000   1541.89439
    16.69000   1544.00000   1542.42098
    16.70000   1579.00000   1542.96336
    16.71000   1549.00000   1543.52626
    16.72000   1574.00000   1544.11280
    16.73000   1553.00000   1544.72755
    16.74000   1607.00000   1545.37686
    16.75000   1557.00000   1546.06586
    16.76000   1611.00000   1546.80217
    16.77000   1532.00000   1547.59448
    16.78000   1671.00000   1548.45180
    16.79000   1712.00000   1549.38663
    16.80000   1577.00000   1550.41200
    16.81000   1593.00000   1551.54507
    16.82000   1611.00000   1552.80594
    16.83000   1643.00000   1554.21923
    16.84000   1596.00000   1555.81649
    16.85000   1602.00000   1557.63752
    16.86000   1568.00000   1559.73730
    16.87000   1598.00000   1562.19757
    16.88000   1688.00000   1565.13157
    16.89000   1656.00000   1568.70070
    16.90000   1600.00000   1573.16358
    16.91000   1567.00000   1578.97608
    16.92000   1629.00000   1587.31606
    16.93000   1641.00000   1599.89980
    16.94000   1633.00000   1612.23175
    16.95000   1615.00000   1615.29474
    16.96000   1585.00000   1617.71821
    16.97000   1580.00000   1620.23791
    16.98000   1571.00000   1622.86041
    16.99000   1595.00000   1625.59280
    17.00000   1618.00000   1628.44286
    17.01000   1705.00000   1631.41903
    17.02000   1671.00000   1634.53055
    17.03000   1644.00000   1637.78754
    17.04000   1607.00000   1641.20107
    17.05000   1662.00000   1644.78332
    17.06000   1614.00000   1648.54769
    17.07000   1604.00000   1652.50897
    17.08000   1611.00000   1656.68348
    17.09000   1614.00000   1661.08935
    17.10000   1598.00000   1665.74671
    17.11000   1697.00000   1670.67801
    17.12000   1680.00000   1675.90844
    17.13000   1623.00000   1681.46643
    17.14000   1644.00000   1687.38440
    17.15000   1645.00000   1693.69991
    17.16000   1691.00000   1700.45745
    17.17000   1664.00000   1707.71134
    17.18000   1681.00000   1715.53021
    17.19000   1747.00000   1724.00424
    17.20000   1656.00000   1733.25581
    17.21000   1778.00000   1743.45502
    17.22000   1732.00000   1754.84112
    17.23000   1675.00000   1767.75029
    17.24000   1722.00000   1782.65003
    17.25000   1816.00000   1800.17868
    17.26000   1820.00000   1821.18781
    17.27000   1865.00000   1846.78401
    17.28000   1882.00000   1878.36586
    17.29000   1986.00000   1917.65198
    17.30000   2039.00000   1966.69666
    17.31000   2010.00000   2027.89182
    17.32000   2132.00000   2103.95712
    17.33000   2198.00000   2197.92583
    17.34000   2376.00000   2313.13891
    17.35000   2444.00000   2453.26007
    17.36000   2620.00000   2622.32159
    17.37000   2748.00000   2824.80820
    17.38000   3088.00000   3065.78852
    17.39000   3376.00000   3351.10712
    17.40000   3526.00000   3687.65562
    17.41000   4005.00000   4083.75054
    17.42000   4587.00000   4549.65501
    17.43000   4989.00000   5098.28576
    17.44000   5664.00000   5746.13855
    17.45000   6468.00000   6514.42819
    17.46000   7503.00000   7430.35237
    17.47000   8480.00000   8528.23583
    17.48000   9807.00000   9850.08693
    17.49000  11543.00000  11444.83283
    17.50000  13520.00000  13365.27496
    17.51000  15647.00000  15661.76468
    17.52000  18535.00000  18371.91393
    17.53000  21256.00000  21506.46623
    17.54000  25002.00000  25032.75716
    17.55000  29105.00000  28858.74738
    17.56000  32765.00000  32821.90889
    17.57000  36186.00000  36687.64841
    17.58000  40469.00000  40161.02768
    17.59000  43564.00000  42913.50485
    17.60000  44391.00000  44624.21943
    17.61000  45823.00000  45033.48803
    17.62000  44795.00000  44002.38061
    17.63000  41547.00000  41562.46173
    17.64000  37807.00000  37929.04488
    17.65000  33794.00000  33459.73027
    17.66000  28373.00000  28573.50625
    17.67000  23549.00000  23669.63015
    17.68000  18713.00000  19073.18311
    17.69000  15078.00000  15009.65105
    17.70000  11444.00000  11601.05853
    17.71000   8656.00000   8877.21116
    17.72000   6876.00000   6796.87178
    17.73000   5405.00000   5273.40071
    17.74000   4431.00000   4199.48975
    17.75000   3723.00000   3466.98062
    17.76000   3124.00000   2979.87777
    17.77000   2734.00000   2660.68042
    17.78000   2541.00000   2451.49016
    17.79000   2365.00000   2311.84697
    17.80000   2253.00000   2215.08714
    17.81000   2092.00000   2144.51540
    17.82000   2018.00000   2090.11525
    17.83000   1931.00000   2046.06274
    17.84000   1918.00000   2009.02249
    17.85000   1869.00000   1977.06900
    17.86000   1873.00000   1949.04907
    17.87000   1848.00000   1924.22651
    17.88000   1859.00000   1902.09308
    17.89000   1787.00000   1882.27154
    17.90000   1796.00000   1864.46641
    17.91000   1721.00000   1848.43931
    17.92000   1746.00000   1833.99505
    17.93000   1709.00000   1820.97357
    17.94000   1737.00000   1809.24886
    17.95000   1713.00000   1798.72711
    17.96000   1725.00000   1789.34745
    17.97000   1701.00000   1781.09762
    17.98000   1761.00000   1774.04982
    17.99000   1712.00000   1768.58692
    18.00000   1746.00000   1764.91834
    18.01000   1735.00000   1760.74687
    18.02000   1688.00000   1755.25423
    18.03000   1610.00000   1750.13718
    18.04000   1711.00000   1745.50116
    18.05000   1791.00000   1741.31830
    18.06000   1698.00000   1737.56429
    18.07000   1694.00000   1734.21946
    18.08000   1650.00000   1731.27091
    18.09000   1680.00000   1728.71060
    18.10000   1693.00000   1726.53542
    18.11000   1734.00000   1724.75244
    18.12000   1676.00000   1723.37977
    18.13000   1661.00000   1722.45361
    18.14000   1682.00000   1722.03426
    18.15000   1737.00000   1722.22357
    18.16000   1681.00000   1723.21540
    18.17000   1704.00000   1725.50370
    18.18000   1709.00000   1729.85737
    18.19000   1717.00000   1734.50530
    18.20000   1685.00000   1735.45679
    18.21000   1765.00000   1736.50784
    18.22000   1631.00000   1738.08172
    18.23000   1633.00000   1740.32605
    18.24000   1721.00000   1743.44538
    18.25000   1738.00000   1747.70865
    18.26000   1711.00000   1753.45186
    18.27000   1731.00000   1761.08600
    18.28000   1714.00000   1771.09057
    18.29000   1759.00000   1783.97306
    18.30000   1795.00000   1800.17846
    18.31000   1815.00000   1819.59030
    18.32000   1813.00000   1841.75052
    18.33000   1844.00000   1872.70208
    18.34000   1958.00000   1921.78282
    18.35000   2009.00000   1982.33674
    18.36000   2104.00000   2055.11317
    18.37000   2153.00000   2142.16252
    18.38000   2264.00000   2245.95068
    18.39000   2488.00000   2369.51738
    18.40000   2492.00000   2516.69336
    18.41000   2738.00000   2692.38662
    18.42000   3045.00000   2902.93534
    18.43000   3257.00000   3156.49755
    18.44000   3504.00000   3463.39841
    18.45000   3837.00000   3836.28455
    18.46000   4375.00000   4289.85164
    18.47000   4935.00000   4839.84486
    18.48000   5657.00000   5501.02862
    18.49000   6310.00000   6283.93693
    18.50000   7292.00000   7190.49179
    18.51000   8117.00000   8209.00268
    18.52000   9329.00000   9309.54925
    18.53000  10499.00000  10441.12752
    18.54000  11522.00000  11532.00372
    18.55000  12421.00000  12494.33862
    18.56000  13277.00000  13233.39214
    18.57000  13554.00000  13660.77396
    18.58000  13915.00000  13710.40225
    18.59000  13442.00000  13354.51295
    18.60000  12600.00000  12614.66976
    18.61000  11811.00000  11561.41057
    18.62000  10572.00000  10300.22750
    18.63000   8822.00000   8949.58640
    18.64000   7509.00000   7620.20858
    18.65000   6363.00000   6401.04961
    18.66000   5413.00000   5352.53712
    18.67000   4579.00000   4505.79480
    18.68000   3874.00000   3866.40137
    18.69000   3508.00000   3421.05448
    18.70000   3202.00000   3145.32122
    18.71000   3116.00000   3010.83212
    18.72000   3057.00000   2990.83408
    18.73000   3044.00000   3063.71485
    18.74000   3184.00000   3214.69120
    18.75000   3422.00000   3436.17949
    18.76000   3596.00000   3727.42852
    18.77000   4001.00000   4093.86024
    18.78000   4401.00000   4546.33211
    18.79000   5039.00000   5100.28296
    18.80000   5646.00000   5774.51330
    18.81000   6494.00000   6589.22570
    18.82000   7418.00000   7562.95107
    18.83000   8448.00000   8708.15013
    18.84000   9502.00000  10025.62218
    18.85000  11221.00000  11498.33676
    18.86000  12747.00000  13085.82157
    18.87000  14367.00000  14720.61065
    18.88000  15915.00000  16308.29733
    18.89000  17696.00000  17732.36138
    18.90000  18908.00000  18864.28722
    18.91000  19262.00000  19578.91187
    18.92000  19503.00000  19774.46814
    18.93000  19113.00000  19395.32484
    18.94000  18333.00000  18451.58363
    18.95000  16650.00000  17024.25884
    18.96000  14656.00000  15247.85012
    18.97000  12797.00000  13284.21431
    18.98000  10740.00000  11291.46833
    18.99000   8912.00000   9399.71959
    19.00000   7464.00000   7702.27264
    19.01000   6124.00000   6253.69083
    19.02000   4855.00000   5073.15015
    19.03000   3941.00000   4151.45248
    19.04000   3425.00000   3459.97481
    19.05000   3073.00000   2959.76175
    19.06000   2618.00000   2609.27124
    19.07000   2365.00000   2369.90891
    19.08000   2201.00000   2209.17284
    19.09000   2084.00000   2101.75629
    19.10000   1956.00000   2029.22262
    19.11000   1884.00000   1978.89748
    19.12000   1926.00000   1942.49798
    19.13000   1812.00000   1914.83594
    19.14000   1769.00000   1892.76334
    19.15000   1768.00000   1874.39785
    19.16000   1773.00000   1858.58909
    19.17000   1703.00000   1844.55845
    19.18000   1768.00000   1831.49063
    19.19000   1753.00000   1818.91374
    19.20000   1713.00000   1809.02049
    19.21000   1789.00000   1801.93605
    19.22000   1726.00000   1796.16953
    19.23000   1706.00000   1791.37385
    19.24000   1620.00000   1787.51574
    19.25000   1733.00000   1784.59810
    19.26000   1685.00000   1782.67171
    19.27000   1674.00000   1781.88675
    19.28000   1617.00000   1782.35201
    19.29000   1765.00000   1783.79145
    19.30000   1781.00000   1786.81509
    19.31000   1769.00000   1791.82831
    19.32000   1750.00000   1799.31509
    19.33000   1797.00000   1809.88000
    19.34000   1796.00000   1824.25741
    19.35000   1854.00000   1843.31867
    19.36000   1840.00000   1868.07852
    19.37000   1824.00000   1899.70395
    19.38000   1890.00000   1939.52973
    19.39000   2009.00000   1989.08609
    19.40000   2019.00000   2050.14525
    19.41000   2198.00000   2124.79420
    19.42000   2191.00000   2215.54268
    19.43000   2334.00000   2325.47739
    19.44000   2388.00000   2458.47054
    19.45000   2589.00000   2619.44197
    19.46000   2745.00000   2814.66494
    19.47000   3042.00000   3052.07240
    19.48000   3314.00000   3341.48181
    19.49000   3661.00000   3694.53039
    19.50000   4194.00000   4124.08263
    19.51000   4623.00000   4643.43280
    19.52000   5303.00000   5264.13270
    19.53000   5878.00000   5992.99638
    19.54000   6874.00000   6828.46273
    19.55000   7786.00000   7756.67562
    19.56000   8538.00000   8748.14608
    19.57000   9515.00000   9756.04055
    19.58000  10586.00000  10717.07614
    19.59000  11419.00000  11555.68279
    19.60000  11811.00000  12191.59050
    19.61000  12583.00000  12550.55160
    19.62000  12507.00000  12577.41966
    19.63000  11992.00000  12249.55391
    19.64000  11513.00000  11586.07664
    19.65000  10595.00000  10647.28352
    19.66000   9400.00000   9522.35412
    19.67000   8374.00000   8310.63464
    19.68000   7056.00000   7104.35758
    19.69000   6014.00000   5977.52378
    19.70000   5003.00000   4983.56100
    19.71000   4216.00000   4153.74036
    19.72000   3591.00000   3491.00384
    19.73000   3022.00000   2985.13122
    19.74000   2655.00000   2615.90013
    19.75000   2442.00000   2358.29230
    19.76000   2217.00000   2187.03949
    19.77000   2191.00000   2079.66651
    19.78000   2097.00000   2018.04761
    19.79000   2083.00000   1988.77928
    19.80000   2000.00000   1982.78314
    19.81000   2086.00000   1994.52261
    19.82000   2127.00000   2021.10805
    19.83000   2017.00000   2061.43939
    19.84000   2038.00000   2115.43239
    19.85000   2222.00000   2183.31624
    19.86000   2305.00000   2264.97715
    19.87000   2388.00000   2359.34518
    19.88000   2444.00000   2463.86450
    19.89000   2685.00000   2574.12820
    19.90000   2712.00000   2683.77913
    19.91000   2892.00000   2784.76363
    19.92000   3011.00000   2867.97897
    19.93000   2991.00000   2924.30066
    19.94000   3006.00000   2945.93484
    19.95000   3080.00000   2927.97817
    19.96000   2921.00000   2869.86085
    19.97000   2952.00000   2776.02217
    19.98000   2730.00000   2655.20047
    19.99000   2630.00000   2518.49672
    20.00000   2370.00000   2377.16523
    20.01000   2252.00000   2240.95839
    20.02000   2181.00000   2117.21426
    20.03000   1941.00000   2010.53685
    20.04000   1917.00000   1922.91333
    20.05000   1858.00000   1854.14946
    20.06000   1825.00000   1802.49436
    20.07000   1821.00000   1765.31268
    20.08000   1777.00000   1739.68059
    20.09000   1760.00000   1722.82840
    20.10000   1726.00000   1712.40563
    20.11000   1735.00000   1706.58921
    20.12000   1696.00000   1704.07833
    20.13000   1691.00000   1704.02484
    20.14000   1674.00000   1705.94075
    20.15000   1745.00000   1709.61020
    20.16000   1668.00000   1715.01987
    20.17000   1667.00000   1722.31189
    20.18000   1678.00000   1731.75536
    20.19000   1699.00000   1743.72902
    20.20000   1691.00000   1758.70564
    20.21000   1776.00000   1777.22691
    20.22000   1748.00000   1799.85835
    20.23000   1748.00000   1827.11504
    20.24000   1855.00000   1859.35402
    20.25000   1908.00000   1896.63623
    20.26000   1856.00000   1938.57029
    20.27000   2001.00000   1984.16567
    20.28000   2061.00000   2031.72564
    20.29000   2133.00000   2078.80547
    20.30000   2120.00000   2122.25321
    20.31000   2205.00000   2158.19055
    20.32000   2124.00000   2182.87037
    20.33000   2192.00000   2195.46824
    20.34000   2243.00000   2193.52945
    20.35000   2205.00000   2175.18260
    20.36000   2175.00000   2141.32631
    20.37000   2116.00000   2094.96158
    20.38000   2067.00000   2040.27813
    20.39000   2109.00000   1981.78120
    20.40000   1880.00000   1923.56548
    20.41000   1824.00000   1868.89278
    20.42000   1817.00000   1820.02794
    20.43000   1740.00000   1778.24333
    20.44000   1749.00000   1743.93247
    20.45000   1722.00000   1716.79473
    20.46000   1670.00000   1696.05574
    20.47000   1637.00000   1680.68560
    20.48000   1663.00000   1669.58480
    20.49000   1677.00000   1661.72021
    20.50000   1640.00000   1656.20543
    20.51000   1686.00000   1652.33346
    20.52000   1710.00000   1649.57434
    20.53000   1626.00000   1647.55150
    20.54000   1640.00000   1646.00995
    20.55000   1688.00000   1644.78398
    20.56000   1621.00000   1643.76962
    20.57000   1604.00000   1642.90325
    20.58000   1623.00000   1642.14643
    20.59000   1621.00000   1641.47552
    20.60000   1720.00000   1640.87547
    20.61000   1731.00000   1640.33571
    20.62000   1585.00000   1639.84593
    20.63000   1623.00000   1639.39009
    20.64000   1588.00000   1638.90582
    20.65000   1662.00000   1638.43833
    20.66000   1649.00000   1638.51489
    20.67000   1628.00000   1638.75155
    20.68000   1628.00000   1639.31434
    20.69000   1645.00000   1640.48190
    20.70000   1621.00000   1642.41294
    20.71000   1667.00000   1643.51966
    20.72000   1597.00000   1643.51475
    20.73000   1642.00000   1643.43853
    20.74000   1545.00000   1643.38028
    20.75000   1645.00000   1643.33960
    20.76000   1620.00000   1643.31626
    20.77000   1580.00000   1643.31011
    20.78000   1601.00000   1643.32117
    20.79000   1690.00000   1643.34956
    20.80000   1653.00000   1643.39551
    20.81000   1604.00000   1643.45936
    20.82000   1639.00000   1643.54157
    20.83000   1599.00000   1643.64271
    20.84000   1630.00000   1643.76344
    20.85000   1770.00000   1643.90455
    20.86000   1677.00000   1644.06696
    20.87000   1610.00000   1644.25169
    20.88000   1634.00000   1644.45991
    20.89000   1689.00000   1644.69291
    20.90000   1656.00000   1644.95214
    20.91000   1632.00000   1645.23921
    20.92000   1674.00000   1645.55590
    20.93000   1701.00000   1645.90420
    20.94000   1627.00000   1646.28628
    20.95000   1698.00000   1646.70455
    20.96000   1628.00000   1647.16167
    20.97000   1567.00000   1647.66054
    20.98000   1680.00000   1648.20440
    20.99000   1657.00000   1648.79684
    21.00000   1698.00000   1649.44180
    21.01000   1703.00000   1650.14372
    21.02000   1689.00000   1650.90748
    21.03000   1590.00000   1651.73855
    21.04000   1717.00000   1652.64303
    21.05000   1625.00000   1653.62777
    21.06000   1582.00000   1654.70048
    21.07000   1642.00000   1655.86988
    21.08000   1665.00000   1657.14599
    21.09000   1670.00000   1658.54039
    21.10000   1640.00000   1660.06676
    21.11000   1556.00000   1661.74162
    21.12000   1675.00000   1663.58550
    21.13000   1667.00000   1665.62463
    21.14000   1617.00000   1667.89356
    21.15000   1706.00000   1670.43873
    21.16000   1612.00000   1673.32336
    21.17000   1670.00000   1676.63408
    21.18000   1711.00000   1680.48928
    21.19000   1644.00000   1685.04887
    21.20000   1647.00000   1690.52443
    21.21000   1696.00000   1697.17966
    21.22000   1800.00000   1705.38561
    21.23000   1733.00000   1715.77117
    21.24000   1741.00000   1728.85249
    21.25000   1782.00000   1745.32331
    21.26000   1824.00000   1766.03683
    21.27000   1858.00000   1792.02681
    21.28000   1838.00000   1824.51826
    21.29000   1924.00000   1864.96318
    21.30000   1951.00000   1915.09422
    21.31000   1979.00000   1977.00310
    21.32000   2080.00000   2053.24901
    21.33000   2117.00000   2146.99799
    21.34000   2305.00000   2262.18576
    21.35000   2425.00000   2403.68196
    21.36000   2531.00000   2577.41310
    21.37000   2752.00000   2790.37457
    21.38000   3039.00000   3050.43683
    21.39000   3295.00000   3365.83517
    21.40000   3596.00000   3744.24160
    21.41000   4195.00000   4191.36555
    21.42000   4688.00000   4709.12444
    21.43000   5189.00000   5293.56046
    21.44000   5848.00000   5932.82816
    21.45000   6473.00000   6605.69464
    21.46000   7168.00000   7281.02927
    21.47000   7800.00000   7918.68685
    21.48000   8424.00000   8472.03183
    21.49000   8930.00000   8892.19906
    21.50000   9051.00000   9134.10046
    21.51000   9039.00000   9163.97634
    21.52000   8967.00000   8967.41052
    21.53000   8349.00000   8555.06026
    21.54000   7741.00000   7962.55527
    21.55000   7190.00000   7243.38653
    21.56000   6338.00000   6457.88404
    21.57000   5467.00000   5663.09011
    21.58000   4979.00000   4906.19632
    21.59000   4215.00000   4221.47939
    21.60000   3611.00000   3629.71257
    21.61000   3286.00000   3139.25540
    21.62000   2784.00000   2748.29397
    21.63000   2461.00000   2447.73379
    21.64000   2249.00000   2224.22005
    21.65000   2056.00000   2062.82355
    21.66000   1998.00000   1949.08395
    21.67000   1923.00000   1870.30753
    21.68000   1870.00000   1816.17494
    21.69000   1793.00000   1778.81977
    21.70000   1712.00000   1752.57260
    21.71000   1718.00000   1733.54663
    21.72000   1717.00000   1719.19368
    21.73000   1713.00000   1707.91133
    21.74000   1777.00000   1698.74137
    21.75000   1681.00000   1691.22158
    21.76000   1609.00000   1684.96087
    21.77000   1693.00000   1678.82781
    21.78000   1640.00000   1673.22792
    21.79000   1723.00000   1668.16012
    21.80000   1624.00000   1663.55157
    21.81000   1599.00000   1659.34223
    21.82000   1709.00000   1655.48330
    21.83000   1540.00000   1651.93403
    21.84000   1665.00000   1648.65982
    21.85000   1604.00000   1645.63095
    21.86000   1690.00000   1642.82176
    21.87000   1619.00000   1640.20996
    21.88000   1640.00000   1637.77612
    21.89000   1636.00000   1635.50326
    21.90000   1606.00000   1633.37651
    21.91000   1616.00000   1631.38278
    21.92000   1671.00000   1629.51058
    21.93000   1609.00000   1627.74979
    21.94000   1653.00000   1626.09146
    21.95000   1633.00000   1624.52770
    21.96000   1617.00000   1623.05156
    21.97000   1610.00000   1621.65690
    21.98000   1638.00000   1620.33831
    21.99000   1614.00000   1619.09105
    22.00000   1528.00000   1617.91096
    22.01000   1630.00000   1616.79445
    22.02000   1622.00000   1615.73839
    22.03000   1664.00000   1614.74014
    22.04000   1654.00000   1613.79748
    22.05000   1665.00000   1612.90860
    22.06000   1628.00000   1612.07210
    22.07000   1673.00000   1611.28694
    22.08000   1619.00000   1610.55246
    22.09000   1605.00000   1609.86842
    22.10000   1646.00000   1609.23489
    22.11000   1550.00000   1608.65202
    22.12000   1663.00000   1608.12033
    22.13000   1584.00000   1607.64121
    22.14000   1615.00000   1607.21607
    22.15000   1610.00000   1606.84494
    22.16000   1621.00000   1606.53059
    22.17000   1611.00000   1606.27736
    22.18000   1634.00000   1606.09009
    22.19000   1650.00000   1605.97510
    22.20000   1621.00000   1605.94118
    22.21000   1613.00000   1606.00046
    22.22000   1586.00000   1606.17008
    22.23000   1652.00000   1606.47406
    22.24000   1635.00000   1606.94602
    22.25000   1726.00000   1607.63244
    22.26000   1596.00000   1608.59655
    22.27000   1626.00000   1609.92311
    22.28000   1624.00000   1611.72313
    22.29000   1629.00000   1614.13863
    22.30000   1652.00000   1617.34531
    22.31000   1604.00000   1621.55691
    22.32000   1733.00000   1627.02356
    22.33000   1641.00000   1634.01325
    22.34000   1696.00000   1642.67339
    22.35000   1682.00000   1653.40414
    22.36000   1638.00000   1668.53335
    22.37000   1703.00000   1688.76597
    22.38000   1743.00000   1714.30375
    22.39000   1795.00000   1746.13473
    22.40000   1781.00000   1785.72061
    22.41000   1954.00000   1834.84629
    22.42000   1957.00000   1895.64251
    22.43000   1920.00000   1970.55854
    22.44000   1962.00000   2062.25212
    22.45000   2237.00000   2173.36248
    22.46000   2412.00000   2306.14091
    22.47000   2474.00000   2461.93625
    22.48000   2694.00000   2640.56778
    22.49000   2941.00000   2839.66326
    22.50000   3047.00000   3054.08268
    22.51000   3262.00000   3275.57449
    22.52000   3541.00000   3492.80574
    22.53000   3560.00000   3691.86821
    22.54000   3771.00000   3857.30806
    22.55000   3899.00000   3973.68913
    22.56000   4002.00000   4027.68301
    22.57000   3918.00000   4010.57140
    22.58000   3781.00000   3920.65637
    22.59000   3639.00000   3764.51351
    22.60000   3497.00000   3556.06500
    22.61000   3281.00000   3313.62903
    22.62000   2960.00000   3056.36980
    22.63000   2717.00000   2801.52227
    22.64000   2495.00000   2562.79997
    22.65000   2396.00000   2349.74644
    22.66000   2129.00000   2167.72857
    22.67000   2072.00000   2018.38538
    22.68000   1894.00000   1900.39178
    22.69000   1895.00000   1810.38289
    22.70000   1814.00000   1743.87868
    22.71000   1766.00000   1696.07697
    22.72000   1717.00000   1662.43702
    22.73000   1693.00000   1639.03460
    22.74000   1639.00000   1622.71558
    22.75000   1670.00000   1611.10058
    22.76000   1640.00000   1602.49861
    22.77000   1632.00000   1595.77793
    22.78000   1633.00000   1590.22787
    22.79000   1622.00000   1585.43175
    22.80000   1615.00000   1581.16233
    22.81000   1601.00000   1577.30402
    22.82000   1551.00000   1573.80023
    22.83000   1600.00000   1570.62063
    22.84000   1607.00000   1567.74267
    22.85000   1549.00000   1565.14277
    22.86000   1559.00000   1562.79356
    22.87000   1567.00000   1560.66459
    22.88000   1607.00000   1558.72436
    22.89000   1622.00000   1556.94266
    22.90000   1590.00000   1555.29234
    22.91000   1571.00000   1553.75020
    22.92000   1564.00000   1552.29730
    22.93000   1544.00000   1550.91865
    22.94000   1623.00000   1549.60256
    22.95000   1635.00000   1548.34004
    22.96000   1572.00000   1547.12406
    22.97000   1539.00000   1545.94908
    22.98000   1557.00000   1544.81059
    22.99000   1561.00000   1543.70487
    23.00000   1557.00000   1542.62873
    23.01000   1575.00000   1541.57942
    23.02000   1521.00000   1540.55450
    23.03000   1537.00000   1539.55182
    23.04000   1538.00000   1538.56947
    23.05000   1577.00000   1537.60571
    23.06000   1580.00000   1536.65898
    23.07000   1552.00000   1535.72788
    23.08000   1570.00000   1534.81112
    23.09000   1555.00000   1533.90757
    23.10000   1595.00000   1533.01615
    23.11000   1605.00000   1532.13592
    23.12000   1594.00000   1531.26601
    23.13000   1508.00000   1530.40561
    23.14000   1558.00000   1529.55399
    23.15000   1565.00000   1528.71049
    23.16000   1555.00000   1527.87449
    23.17000   1413.00000   1527.04538
    23.18000   1532.00000   1526.22249
    23.19000   1507.00000   1525.40513
    23.20000   1567.00000   1524.59272
    23.21000   1589.00000   1523.78457
    23.22000   1536.00000   1522.98011
    23.23000   1491.00000   1522.17868
    23.24000   1539.00000   1521.37962
    23.25000   1546.00000   1520.58226
    23.26000   1545.00000   1519.78584
    23.27000   1519.00000   1518.98960
    23.28000   1503.00000   1518.19260
    23.29000   1617.00000   1517.39384
    23.30000   1538.00000   1516.59209
    23.31000   1529.00000   1515.78588
    23.32000   1506.00000   1514.97335
    23.33000   1512.00000   1514.15204
    23.34000   1526.00000   1513.31924
    23.35000   1528.00000   1512.47095
    23.36000   1537.00000   1511.59918
    23.37000   1473.00000   1510.69210
    23.38000   1492.00000   1509.72951
    23.39000   1529.00000   1508.67049
    23.40000   1552.00000   1507.37772
    23.41000   1562.00000   1505.88129
    23.42000   1563.00000   1505.13113
    23.43000   1475.00000   1504.36689
    23.44000   1533.00000   1503.66738
    23.45000   1552.00000   1502.96670
    23.46000   1572.00000   1502.26486
    23.47000   1505.00000   1501.56185
    23.48000   1516.00000   1500.85769
    23.49000   1527.00000   1500.15239
    23.50000   1511.00000   1499.44595
    23.51000   1435.00000   1498.73837
    23.52000   1500.00000   1498.02968
    23.53000   1464.00000   1497.31986
    23.54000   1486.00000   1496.60893
    23.55000   1595.00000   1495.89690
    23.56000   1483.00000   1495.18378
    23.57000   1464.00000   1494.46956
    23.58000   1562.00000   1493.75426
    23.59000   1504.00000   1493.03789
    23.60000   1559.00000   1492.32044
    23.61000   1561.00000   1491.60194
    23.62000   1525.00000   1490.88238
    23.63000   1483.00000   1490.16178
    23.64000   1435.00000   1489.44013
    23.65000   1497.00000   1488.71745
    23.66000   1492.00000   1487.99375
    23.67000   1440.00000   1487.26903
    23.68000   1578.00000   1486.54330
    23.69000   1430.00000   1485.81656
    23.70000   1499.00000   1485.08884
    23.71000   1480.00000   1484.36018
    23.72000   1540.00000   1483.63067
    23.73000   1448.00000   1482.90039
    23.74000   1497.00000   1482.16943
    23.75000   1442.00000   1481.43793
    23.76000   1448.00000   1480.70601
    23.77000   1490.00000   1479.97383
    23.78000   1460.00000   1479.24161
    23.79000   1427.00000   1478.50956
    23.80000   1437.00000   1477.77798
    23.81000   1566.00000   1477.04722
    23.82000   1528.00000   1476.31774
    23.83000   1443.00000   1475.59010
    23.84000   1550.00000   1474.86505
    23.85000   1527.00000   1474.14362
    23.86000   1443.00000   1473.42722
    23.87000   1476.00000   1472.71812
    23.88000   1408.00000   1472.02014
    23.89000   1463.00000   1471.33974
    23.90000   1495.00000   1470.69016
    23.91000   1511.00000   1470.11443
    23.92000   1513.00000   1469.60940
    23.93000   1515.00000   1468.91464
    23.94000   1520.00000   1468.18492
    23.95000   1506.00000   1467.45349
    23.96000   1429.00000   1466.72196
    23.97000   1481.00000   1465.99038
    23.98000   1512.00000   1465.25880
    23.99000   1491.00000   1464.52730
    24.00000   1518.00000   1463.79595
    24.01000   1406.00000   1463.06482
    24.02000   1444.00000   1462.33401
    24.03000   1467.00000   1461.60360
    24.04000   1413.00000   1460.87368
    24.05000   1389.00000   1460.14436
    24.06000   1421.00000   1459.41573
    24.07000   1464.00000   1458.68787
    24.08000   1460.00000   1457.96080
    24.09000   1429.00000   1457.23456
    24.10000   1446.00000   1456.50914
    24.11000   1420.00000   1455.78453
    24.12000   1513.00000   1455.06077
    24.13000   1447.00000   1454.33792
    24.14000   1428.00000   1453.61616
    24.15000   1450.00000   1452.89581
    24.16000   1436.00000   1452.17736
    24.17000   1423.00000   1451.46155
    24.18000   1441.00000   1450.74938
    24.19000   1500.00000   1450.04214
    24.20000   1422.00000   1449.34167
    24.21000   1435.00000   1448.65082
    24.22000   1453.00000   1447.97407
    24.23000   1412.00000   1447.32016
    24.24000   1403.00000   1446.71593
    24.25000   1439.00000   1446.16473
    24.26000   1489.00000   1445.51400
    24.27000   1352.00000   1444.82404
    24.28000   1422.00000   1444.13473
    24.29000   1413.00000   1443.44934
    24.30000   1433.00000   1442.76814
    24.31000   1401.00000   1442.09139
    24.32000   1439.00000   1441.41943
    24.33000   1412.00000   1440.75261
    24.34000   1348.00000   1440.09135
    24.35000   1419.00000   1439.43609
    24.36000   1453.00000   1438.78736
    24.37000   1481.00000   1438.14571
    24.38000   1410.00000   1437.51177
    24.39000   1360.00000   1436.88623
    24.40000   1368.00000   1436.26985
    24.41000   1424.00000   1435.66349
    24.42000   1473.00000   1435.06809
    24.43000   1382.00000   1434.48472
    24.44000   1370.00000   1433.91458
    24.45000   1389.00000   1433.35903
    24.46000   1373.00000   1432.81961
    24.47000   1384.00000   1432.29814
    24.48000   1485.00000   1431.79674
    24.49000   1377.00000   1431.31798
    24.50000   1393.00000   1430.86503
    24.51000   1417.00000   1430.44191
    24.52000   1401.00000   1430.05389
    24.53000   1428.00000   1429.70816
    24.54000   1407.00000   1429.41415
    24.55000   1438.00000   1429.18458
    24.56000   1402.00000   1429.03648
    24.57000   1443.00000   1428.99262
    24.58000   1372.00000   1429.08332
    24.59000   1371.00000   1429.34846
    24.60000   1421.00000   1429.84010
    24.61000   1444.00000   1430.62540
    24.62000   1450.00000   1431.79027
    24.63000   1405.00000   1433.44362
    24.64000   1426.00000   1435.72256
    24.65000   1473.00000   1438.79902
    24.66000   1452.00000   1442.88756
    24.67000   1433.00000   1448.25517
    24.68000   1454.00000   1455.23355
    24.69000   1497.00000   1464.23336
    24.70000   1407.00000   1475.75974
    24.71000   1434.00000   1490.45226
    24.72000   1486.00000   1509.08728
    24.73000   1484.00000   1532.07615
    24.74000   1585.00000   1559.31783
    24.75000   1608.00000   1592.08586
    24.76000   1642.00000   1630.89185
    24.77000   1662.00000   1675.87658
    24.78000   1680.00000   1726.73930
    24.79000   1722.00000   1782.60450
    24.80000   1838.00000   1841.92084
    24.81000   1876.00000   1902.41810
    24.82000   1992.00000   1961.14399
    24.83000   2027.00000   2014.59551
    24.84000   2009.00000   2058.95435
    24.85000   2125.00000   2090.43824
    24.86000   2044.00000   2105.78143
    24.87000   2146.00000   2102.82474
    24.88000   2076.00000   2081.09170
    24.89000   1994.00000   2042.09648
    24.90000   1947.00000   1989.14881
    24.91000   1880.00000   1926.68655
    24.92000   1906.00000   1859.45063
    24.93000   1703.00000   1791.82444
    24.94000   1645.00000   1727.44959
    24.95000   1657.00000   1669.06630
    24.96000   1636.00000   1618.49673
    24.97000   1479.00000   1576.72116
    24.98000   1558.00000   1544.02002
    24.99000   1569.00000   1520.15794
    25.00000   1527.00000   1504.58247
    25.01000   1521.00000   1496.60892
    25.02000   1503.00000   1495.56813
    25.03000   1502.00000   1500.90152
    25.04000   1551.00000   1512.19758
    25.05000   1525.00000   1529.17147
    25.06000   1537.00000   1551.59599
    25.07000   1609.00000   1579.19680
    25.08000   1627.00000   1611.52893
    25.09000   1634.00000   1647.85431
    25.10000   1685.00000   1687.04186
    25.11000   1781.00000   1727.51045
    25.12000   1841.00000   1767.23126
    25.13000   1801.00000   1803.80004
    25.14000   1945.00000   1834.58499
    25.15000   1946.00000   1856.95556
    25.16000   1920.00000   1868.59776
    25.17000   1917.00000   1867.90379
    25.18000   1925.00000   1854.36209
    25.19000   1946.00000   1828.79049
    25.20000   1784.00000   1793.25253
    25.21000   1854.00000   1750.65031
    25.22000   1817.00000   1704.17696
    25.23000   1701.00000   1656.84540
    25.24000   1563.00000   1611.19147
    25.25000   1671.00000   1569.13382
    25.26000   1547.00000   1531.94005
    25.27000   1482.00000   1500.26329
    25.28000   1460.00000   1474.22855
    25.29000   1451.00000   1453.55222
    25.30000   1475.00000   1437.67586
    25.31000   1390.00000   1425.89565
    25.32000   1376.00000   1417.47262
    25.33000   1389.00000   1411.71485
    25.34000   1369.00000   1408.03022
    25.35000   1401.00000   1405.95282
    25.36000   1371.00000   1405.14996
    25.37000   1343.00000   1405.41723
    25.38000   1382.00000   1406.66853
    25.39000   1418.00000   1408.92626
    25.40000   1409.00000   1412.31547
    25.41000   1385.00000   1417.06195
    25.42000   1418.00000   1423.49242
    25.43000   1430.00000   1432.05715
    25.44000   1446.00000   1443.34963
    25.45000   1489.00000   1458.12543
    25.46000   1464.00000   1477.33827
    25.47000   1495.00000   1502.17940
    25.48000   1543.00000   1534.11982
    25.49000   1573.00000   1574.94963
    25.50000   1661.00000   1626.80403
    25.51000   1682.00000   1692.15927
    25.52000   1859.00000   1773.77661
    25.53000   1908.00000   1874.56859
    25.54000   2028.00000   1997.36472
    25.55000   2265.00000   2144.56165
    25.56000   2368.00000   2317.67519
    25.57000   2521.00000   2516.80387
    25.58000   2786.00000   2739.78733
    25.59000   3078.00000   2981.55361
    25.60000   3453.00000   3235.04611
    25.61000   3693.00000   3489.90370
    25.62000   3990.00000   3733.05406
    25.63000   4162.00000   3949.43917
    25.64000   4265.00000   4123.13349
    25.65000   4390.00000   4238.94166
    25.66000   4499.00000   4284.48989
    25.67000   4525.00000   4252.62129
    25.68000   4277.00000   4143.45590
    25.69000   4122.00000   3965.09991
    25.70000   3913.00000   3732.32428
    25.71000   3557.00000   3463.64419
    25.72000   3298.00000   3178.10237
    25.73000   2954.00000   2892.84563
    25.74000   2720.00000   2621.76481
    25.75000   2547.00000   2374.94904
    25.76000   2188.00000   2158.66174
    25.77000   2003.00000   1975.66844
    25.78000   1819.00000   1825.81610
    25.79000   1746.00000   1706.76735
    25.80000   1617.00000   1614.78111
    25.81000   1637.00000   1545.43689
    25.82000   1568.00000   1494.22605
    25.83000   1460.00000   1456.96842
    25.84000   1417.00000   1430.03720
    25.85000   1445.00000   1410.53325
    25.86000   1480.00000   1396.49865
    25.87000   1424.00000   1386.07407
    25.88000   1324.00000   1378.12454
    25.89000   1364.00000   1371.84178
    25.90000   1366.00000   1366.70783
    25.91000   1376.00000   1362.39246
    25.92000   1442.00000   1358.69277
    25.93000   1300.00000   1355.49414
    25.94000   1362.00000   1352.74870
    25.95000   1306.00000   1350.47919
    25.96000   1236.00000   1348.88724
    25.97000   1357.00000   1348.06829
    25.98000   1285.00000   1346.76842
    25.99000   1332.00000   1344.89236
    26.00000   1300.00000   1343.10525
    26.01000   1337.00000   1341.46196
    26.02000   1430.00000   1339.95393
    26.03000   1309.00000   1338.57483
    26.04000   1297.00000   1337.32036
    26.05000   1359.00000   1336.18842
    26.06000   1264.00000   1335.17933
    26.07000   1335.00000   1334.29597
    26.08000   1321.00000   1333.54459
    26.09000   1324.00000   1332.93634
    26.10000   1336.00000   1332.49113
    26.11000   1322.00000   1332.23399
    26.12000   1386.00000   1332.26474
    26.13000   1327.00000   1333.04987
    26.14000   1334.00000   1334.61297
    26.15000   1385.00000   1335.35218
    26.16000   1290.00000   1335.44400
    26.17000   1262.00000   1335.58580
    26.18000   1367.00000   1335.85018
    26.19000   1344.00000   1336.24737
    26.20000   1338.00000   1336.79029
    26.21000   1339.00000   1337.49529
    26.22000   1387.00000   1338.38319
    26.23000   1376.00000   1339.48067
    26.24000   1337.00000   1340.82217
    26.25000   1373.00000   1342.45233
    26.26000   1279.00000   1344.42913
    26.27000   1346.00000   1346.82775
    26.28000   1309.00000   1349.74533
    26.29000   1354.00000   1353.30665
    26.30000   1378.00000   1357.67089
    26.31000   1326.00000   1363.03961
    26.32000   1388.00000   1369.66641
    26.33000   1390.00000   1377.86884
    26.34000   1446.00000   1388.04336
    26.35000   1457.00000   1400.68445
    26.36000   1441.00000   1416.40885
    26.37000   1436.00000   1435.98827
    26.38000   1472.00000   1460.37521
    26.39000   1617.00000   1490.68453
    26.40000   1546.00000   1528.27808
    26.41000   1673.00000   1574.85814
    26.42000   1708.00000   1632.33688
    26.43000   1712.00000   1702.83060
    26.44000   1885.00000   1788.57962
    26.45000   1922.00000   1891.81502
    26.46000   2119.00000   2014.57760
    26.47000   2221.00000   2158.50293
    26.48000   2357.00000   2324.60374
    26.49000   2587.00000   2513.09765
    26.50000   2795.00000   2723.33078
    26.51000   3046.00000   2953.82981
    26.52000   3310.00000   3202.48430
    26.53000   3505.00000   3466.83192
    26.54000   3854.00000   3744.40730
    26.55000   4155.00000   4033.12592
    26.56000   4356.00000   4331.67976
    26.57000   4569.00000   4639.85275
    26.58000   4971.00000   4958.48644
    26.59000   5313.00000   5288.70247
    26.60000   5558.00000   5630.23158
    26.61000   5910.00000   5979.32035
    26.62000   6313.00000   6327.12570
    26.63000   6645.00000   6659.43080
    26.64000   6925.00000   6958.38133
    26.65000   7371.00000   7205.05868
    26.66000   7323.00000   7381.31349
    26.67000   7383.00000   7475.79655
    26.68000   7425.00000   7487.47033
    26.69000   7416.00000   7427.88612
    26.70000   7252.00000   7320.47250
    26.71000   7072.00000   7196.33395
    26.72000   7059.00000   7087.86760
    26.73000   6874.00000   7022.29604
    26.74000   7014.00000   7016.62342
    26.75000   7090.00000   7074.58889
    26.76000   7127.00000   7185.72494
    26.77000   7148.00000   7326.50655
    26.78000   7415.00000   7463.45937
    26.79000   7417.00000   7557.91248
    26.80000   7449.00000   7571.91823
    26.81000   7574.00000   7474.68134
    26.82000   7331.00000   7248.45309
    26.83000   6769.00000   6892.29964
    26.84000   6524.00000   6422.18335
    26.85000   5912.00000   5867.13013
    26.86000   5368.00000   5263.11214
    26.87000   4683.00000   4646.92158
    26.88000   4012.00000   4051.45364
    26.89000   3435.00000   3502.71672
    26.90000   3026.00000   3018.39296
    26.91000   2534.00000   2607.70518
    26.92000   2300.00000   2272.32824
    26.93000   1982.00000   2008.01364
    26.94000   1809.00000   1806.54457
    26.95000   1660.00000   1657.65813
    26.96000   1567.00000   1550.66367
    26.97000   1476.00000   1475.61776
    26.98000   1436.00000   1423.98792
    26.99000   1377.00000   1388.84009
    27.00000   1349.00000   1365.05735
    27.01000   1383.00000   1348.99297
    27.02000   1327.00000   1338.16802
    27.03000   1328.00000   1331.00523
    27.04000   1336.00000   1326.57708
    27.05000   1341.00000   1324.40356
    27.06000   1381.00000   1324.30182
    27.07000   1350.00000   1326.27777
    27.08000   1346.00000   1330.44644
    27.09000   1392.00000   1336.96829
    27.10000   1350.00000   1345.99153
    27.11000   1404.00000   1357.59472
    27.12000   1467.00000   1371.72866
    27.13000   1387.00000   1388.16083
    27.14000   1449.00000   1406.42963
    27.15000   1573.00000   1425.81759
    27.16000   1528.00000   1445.35326
    27.17000   1550.00000   1463.84385
    27.18000   1608.00000   1479.93148
    27.19000   1599.00000   1492.22441
    27.20000   1553.00000   1499.46761
    27.21000   1657.00000   1500.68545
    27.22000   1651.00000   1495.34411
    27.23000   1569.00000   1483.52130
    27.24000   1534.00000   1466.01604
    27.25000   1602.00000   1444.11058
    27.26000   1499.00000   1419.36398
    27.27000   1462.00000   1393.36818
    27.28000   1407.00000   1367.55883
    27.29000   1329.00000   1343.10158
    27.30000   1299.00000   1320.83974
    27.31000   1309.00000   1301.28652
    27.32000   1298.00000   1284.65067
    27.33000   1294.00000   1270.88745
    27.34000   1295.00000   1259.76368
    27.35000   1266.00000   1250.92566
    27.36000   1262.00000   1243.95823
    27.37000   1229.00000   1238.42848
    27.38000   1208.00000   1233.90001
    27.39000   1262.00000   1229.83804
    27.40000   1246.00000   1225.89514
    27.41000   1271.00000   1223.20078
    27.42000   1207.00000   1221.37294
    27.43000   1212.00000   1219.88849
    27.44000   1168.00000   1218.51554
    27.45000   1248.00000   1217.20229
    27.46000   1190.00000   1215.90717
    27.47000   1221.00000   1214.58771
    27.48000   1237.00000   1213.18791
    27.49000   1236.00000   1211.60906
    27.50000   1234.00000   1209.56441
    27.51000   1216.00000   1206.97003
    27.52000   1214.00000   1205.53150
    27.53000   1205.00000   1204.64063
    27.54000   1213.00000   1203.94075
    27.55000   1247.00000   1203.23389
    27.56000   1199.00000   1202.50219
    27.57000   1191.00000   1201.70102
    27.58000   1267.00000   1200.74552
    27.59000   1179.00000   1199.78358
    27.60000   1217.00000   1199.28234
    27.61000   1185.00000   1198.86581
    27.62000   1258.00000   1198.48590
    27.63000   1215.00000   1198.15009
    27.64000   1184.00000   1197.86873
    27.65000   1195.00000   1197.65606
    27.66000   1176.00000   1197.53147
    27.67000   1182.00000   1197.52117
    27.68000   1168.00000   1197.66027
    27.69000   1209.00000   1197.99535
    27.70000   1215.00000   1198.58771
    27.71000   1161.00000   1199.51720
    27.72000   1252.00000   1200.88685
    27.73000   1261.00000   1202.82794
    27.74000   1203.00000   1205.50543
    27.75000   1210.00000   1209.12286
    27.76000   1237.00000   1213.92583
    27.77000   1239.00000   1220.20248
    27.78000   1249.00000   1228.27890
    27.79000   1308.00000   1238.50741
    27.80000   1234.00000   1251.24552
    27.81000   1270.00000   1266.82430
    27.82000   1282.00000   1285.50647
    27.83000   1259.00000   1307.43665
    27.84000   1362.00000   1332.58853
    27.85000   1394.00000   1360.71619
    27.86000   1391.00000   1391.31769
    27.87000   1344.00000   1423.61874
    27.88000   1399.00000   1456.58213
    27.89000   1490.00000   1488.94621
    27.90000   1525.00000   1519.29441
    27.91000   1528.00000   1546.15986
    27.92000   1542.00000   1568.17060
    27.93000   1509.00000   1584.23218
    27.94000   1533.00000   1593.71295
    27.95000   1558.00000   1596.56084
    27.96000   1487.00000   1593.25742
    27.97000   1554.00000   1584.57070
    27.98000   1500.00000   1571.39677
    27.99000   1512.00000   1554.63065
    28.00000   1514.00000   1534.97048
    28.01000   1479.00000   1512.98478
    28.02000   1485.00000   1489.21263
    28.03000   1352.00000   1464.26546
    28.04000   1398.00000   1438.87385
    28.05000   1351.00000   1413.84483
    28.06000   1348.00000   1389.94835
    28.07000   1345.00000   1367.80637
    28.08000   1308.00000   1347.86788
    28.09000   1356.00000   1330.30721
    28.10000   1364.00000   1314.99048
    28.11000   1279.00000   1301.60816
    28.12000   1253.00000   1289.71828
    28.13000   1279.00000   1278.82348
    28.14000   1333.00000   1268.46598
    28.15000   1304.00000   1258.31100
    28.16000   1171.00000   1248.19249
    28.17000   1202.00000   1238.10807
    28.18000   1264.00000   1228.17457
    28.19000   1217.00000   1218.57059
    28.20000   1235.00000   1209.48758
    28.21000   1259.00000   1201.09624
    28.22000   1262.00000   1193.52603
    28.23000   1166.00000   1186.85453
    28.24000   1192.00000   1181.10482
    28.25000   1208.00000   1176.24979
    28.26000   1218.00000   1172.22180
    28.27000   1176.00000   1168.92531
    28.28000   1108.00000   1166.25031
    28.29000   1214.00000   1164.08418
    28.30000   1170.00000   1162.32097
    28.31000   1137.00000   1160.86737
    28.32000   1211.00000   1159.64563
    28.33000   1155.00000   1158.59405
    28.34000   1116.00000   1157.66564
    28.35000   1185.00000   1156.82601
    28.36000   1112.00000   1156.05076
    28.37000   1062.00000   1155.32308
    28.38000   1179.00000   1154.63164
    28.39000   1195.00000   1153.96894
    28.40000   1097.00000   1153.33001
    28.41000   1160.00000   1152.71160
    28.42000   1145.00000   1152.11152
    28.43000   1185.00000   1151.52830
    28.44000   1169.00000   1150.96095
    28.45000   1165.00000   1150.40881
    28.46000   1152.00000   1149.87146
    28.47000   1138.00000   1149.34870
    28.48000   1155.00000   1148.84051
    28.49000   1138.00000   1148.34712
    28.50000   1137.00000   1147.86895
    28.51000   1173.00000   1147.40676
    28.52000   1247.00000   1146.96167
    28.53000   1100.00000   1146.53536
    28.54000   1043.00000   1146.13024
    28.55000   1132.00000   1145.74979
    28.56000   1158.00000   1145.39896
    28.57000   1155.00000   1145.08476
    28.58000   1139.00000   1144.81705
    28.59000   1113.00000   1144.60955
    28.60000   1174.00000   1144.48120
    28.61000   1169.00000   1144.45790
    28.62000   1150.00000   1144.57461
    28.63000   1135.00000   1144.87798
    28.64000   1161.00000   1145.42956
    28.65000   1143.00000   1146.30958
    28.66000   1166.00000   1147.62115
    28.67000   1114.00000   1149.49479
    28.68000   1141.00000   1152.09250
    28.69000   1158.00000   1155.61064
    28.70000   1176.00000   1160.28029
    28.71000   1138.00000   1166.36325
    28.72000   1238.00000   1174.14198
    28.73000   1152.00000   1183.90122
    28.74000   1216.00000   1195.90057
    28.75000   1166.00000   1210.33822
    28.76000   1260.00000   1227.30841
    28.77000   1184.00000   1246.77264
    28.78000   1224.00000   1268.45186
    28.79000   1250.00000   1291.58386
    28.80000   1259.00000   1315.47080
    28.81000   1346.00000   1339.12218
    28.82000   1274.00000   1361.28573
    28.83000   1280.00000   1380.56577
    28.84000   1319.00000   1395.54235
    28.85000   1343.00000   1404.95804
    28.86000   1317.00000   1407.86120
    28.87000   1312.00000   1403.72956
    28.88000   1352.00000   1392.69607
    28.89000   1314.00000   1375.54516
    28.90000   1309.00000   1353.56660
    28.91000   1263.00000   1328.34967
    28.92000   1273.00000   1301.63690
    28.93000   1217.00000   1274.85767
    28.94000   1199.00000   1249.24076
    28.95000   1217.00000   1225.69914
    28.96000   1179.00000   1204.83373
    28.97000   1159.00000   1186.94229
    28.98000   1168.00000   1172.06229
    28.99000   1167.00000   1160.02940
    29.00000   1144.00000   1150.54227
    29.01000   1157.00000   1143.22485
    29.02000   1139.00000   1137.67942
    29.03000   1125.00000   1133.52634
    29.04000   1180.00000   1130.42941
    29.05000   1129.00000   1128.10842
    29.06000   1142.00000   1126.34155
    29.07000   1150.00000   1124.96097
    29.08000   1052.00000   1123.84461
    29.09000   1099.00000   1122.90667
    29.10000   1137.00000   1122.08828
    29.11000   1078.00000   1121.34832
    29.12000   1126.00000   1120.65951
    29.13000   1105.00000   1120.02067
    29.14000   1062.00000   1119.42792
    29.15000   1073.00000   1118.86430
    29.16000   1102.00000   1118.32291
    29.17000   1087.00000   1117.80072
    29.18000   1162.00000   1117.29551
    29.19000   1117.00000   1116.80560
    29.20000   1088.00000   1116.32966
    29.21000   1117.00000   1115.86666
    29.22000   1119.00000   1115.41574
    29.23000   1115.00000   1114.97621
    29.24000   1058.00000   1114.54754
    29.25000   1144.00000   1114.12930
    29.26000   1117.00000   1113.72119
    29.27000   1171.00000   1113.32306
    29.28000   1061.00000   1112.93485
    29.29000   1070.00000   1112.55669
    29.30000   1051.00000   1112.18887
    29.31000   1121.00000   1111.83195
    29.32000   1105.00000   1111.48689
    29.33000   1105.00000   1111.15533
    29.34000   1148.00000   1110.84048
    29.35000   1121.00000   1110.54894
    29.36000   1095.00000   1110.30084
    29.37000   1062.00000   1110.10445
    29.38000   1108.00000   1109.85293
    29.39000   1072.00000   1109.56360
    29.40000   1062.00000   1109.27900
    29.41000   1118.00000   1109.00380
    29.42000   1137.00000   1108.73838
    29.43000   1075.00000   1108.48313
    29.44000   1075.00000   1108.23854
    29.45000   1094.00000   1108.00512
    29.46000   1079.00000   1107.78349
    29.47000   1056.00000   1107.57432
    29.48000   1109.00000   1107.37837
    29.49000   1114.00000   1107.19649
    29.50000   1085.00000   1107.02964
    29.51000   1110.00000   1106.87889
    29.52000   1101.00000   1106.74545
    29.53000   1094.00000   1106.63069
    29.54000   1046.00000   1106.53614
    29.55000   1092.00000   1106.46356
    29.56000   1104.00000   1106.41497
    29.57000   1080.00000   1106.39270
    29.58000   1083.00000   1106.39952
    29.59000   1113.00000   1106.43872
    29.60000   1034.00000   1106.51431
    29.61000   1167.00000   1106.63128
    29.62000   1170.00000   1106.79598
    29.63000   1063.00000   1107.01661
    29.64000   1086.00000   1107.30400
    29.65000   1146.00000   1107.67262
    29.66000   1149.00000   1108.14192
    29.67000   1075.00000   1108.73819
    29.68000   1090.00000   1109.49692
    29.69000   1116.00000   1110.46592
    29.70000   1103.00000   1111.70924
    29.71000   1077.00000   1113.31203
    29.72000   1094.00000   1115.38644
    29.73000   1055.00000   1118.07850
    29.74000   1130.00000   1121.57574
    29.75000   1158.00000   1126.11508
    29.76000   1196.00000   1131.98994
    29.77000   1166.00000   1139.55494
    29.78000   1130.00000   1149.22246
    29.79000   1169.00000   1161.46768
    29.80000   1176.00000   1176.88004
    29.81000   1229.00000   1196.03200
    29.82000   1302.00000   1219.42772
    29.83000   1277.00000   1247.52886
    29.84000   1360.00000   1280.67176
    29.85000   1325.00000   1318.98097
    29.86000   1369.00000   1362.28896
    29.87000   1484.00000   1410.06092
    29.88000   1488.00000   1461.33529
    29.89000   1591.00000   1514.69017
    29.90000   1656.00000   1568.24461
    29.91000   1717.00000   1619.70131
    29.92000   1746.00000   1666.43721
    29.93000   1772.00000   1705.65128
    29.94000   1894.00000   1734.58532
    29.95000   1879.00000   1750.83161
    29.96000   1829.00000   1752.71305
    29.97000   1739.00000   1739.65533
    29.98000   1810.00000   1712.40410
    29.99000   1748.00000   1672.95438
    30.00000   1635.00000   1624.19002
    30.01000   1683.00000   1569.38269
    30.02000   1576.00000   1511.73815
    30.03000   1525.00000   1454.09238
    30.04000   1381.00000   1398.75707
    30.05000   1324.00000   1347.46734
    30.06000   1309.00000   1301.38941
    30.07000   1238.00000   1261.16527
    30.08000   1232.00000   1226.98378
    30.09000   1273.00000   1198.67034
    30.10000   1150.00000   1175.78647
    30.11000   1154.00000   1157.72937
    30.12000   1130.00000   1143.82252
    30.13000   1130.00000   1133.39073
    30.14000   1122.00000   1125.81644
    30.15000   1197.00000   1120.57710
    30.16000   1104.00000   1117.26591
    30.17000   1108.00000   1115.59960
    30.18000   1116.00000   1115.41700
    30.19000   1111.00000   1116.67189
    30.20000   1071.00000   1119.42214
    30.21000   1054.00000   1123.81608
    30.22000   1095.00000   1130.07584
    30.23000   1085.00000   1138.47616
    30.24000   1070.00000   1149.31714
    30.25000   1057.00000   1162.88922
    30.26000   1074.00000   1179.43004
    30.27000   1089.00000   1199.07406
    30.28000   1081.00000   1221.79817
    30.29000   1081.00000   1247.36872
    30.30000   1134.00000   1275.29701
    30.31000   1090.00000   1304.81127
    30.32000   1137.00000   1334.85296
    30.33000   1173.00000   1364.10344
    30.34000   1209.00000   1391.05423
    30.35000   1204.00000   1414.05448
    30.36000   1178.00000   1431.31970
    30.37000   1215.00000   1441.50940
    30.38000   1239.00000   1443.55280
    30.39000   1223.00000   1437.03726
    30.40000   1157.00000   1422.29594
    30.41000   1166.00000   1400.38153
    30.42000   1221.00000   1372.89539
    30.43000   1155.00000   1341.71458
    30.44000   1208.00000   1308.72708
    30.45000   1147.00000   1275.63784
    30.46000   1070.00000   1243.85084
    30.47000   1074.00000   1214.43417
    30.48000   1048.00000   1188.10601
    30.49000   1107.00000   1165.25065
    30.50000   1173.00000   1145.96341
    30.51000   1101.00000   1130.10902
    30.52000   1048.00000   1117.38720
    30.53000   1084.00000   1107.39775
    30.54000   1019.00000   1099.69825
    30.55000   1059.00000   1093.84998
    30.56000   1091.00000   1089.44996
    30.57000   1048.00000   1086.14973
    30.58000   1087.00000   1083.66281
    30.59000   1115.00000   1081.76377
    30.60000   1043.00000   1080.28204
    30.61000   1061.00000   1079.09298
    30.62000   1028.00000   1078.10828
    30.63000   1006.00000   1077.26701
    30.64000   1044.00000   1076.52804
    30.65000   1080.00000   1075.86402
    30.66000   1024.00000   1075.25686
    30.67000   1015.00000   1074.69457
    30.68000   1064.00000   1074.16904
    30.69000   1060.00000   1073.67483
    30.70000   1009.00000   1073.21002
    30.71000   1021.00000   1072.77420
    30.72000   1026.00000   1072.36851
    30.73000   1059.00000   1071.99484
    30.74000   1024.00000   1071.65695
    30.75000   1046.00000   1071.35993
    30.76000   1000.00000   1071.11083
    30.77000   1020.00000   1070.91967
    30.78000   1048.00000   1070.80000
    30.79000   1041.00000   1070.77050
    30.80000   1033.00000   1070.85809
    30.81000   1052.00000   1071.10457
    30.82000   1066.00000   1071.57845
    30.83000   1068.00000   1072.41427
    30.84000   1059.00000   1073.89385
    30.85000   1048.00000   1076.93996
    30.86000   1034.00000   1081.60637
    30.87000   1021.00000   1082.31677
    30.88000   1032.00000   1082.47211
    30.89000   1103.00000   1082.63993
    30.90000   1081.00000   1082.83153
    30.91000   1055.00000   1083.04771
    30.92000   1056.00000   1083.28937
    30.93000   1036.00000   1083.55755
    30.94000   1032.00000   1083.85339
    30.95000   1022.00000   1084.17813
    30.96000   1066.00000   1084.53320
    30.97000   1099.00000   1084.92017
    30.98000   1067.00000   1085.34077
    30.99000   1054.00000   1085.79696
    31.00000   1061.00000   1086.29081
    31.01000   1098.00000   1086.82465
    31.02000   1043.00000   1087.40112
    31.03000   1124.00000   1088.02324
    31.04000   1081.00000   1088.69448
    31.05000   1074.00000   1089.41899
    31.06000   1054.00000   1090.20173
    31.07000   1008.00000   1091.04880
    31.08000   1040.00000   1091.96788
    31.09000   1081.00000   1092.96894
    31.10000   1054.00000   1094.06545
    31.11000   1064.00000   1095.27810
    31.12000   1085.00000   1096.63017
    31.13000   1077.00000   1098.11561
    31.14000   1080.00000   1099.75355
    31.15000   1097.00000   1101.59598
    31.16000   1025.00000   1103.66276
    31.17000   1052.00000   1106.01953
    31.18000   1093.00000   1109.00392
    31.19000   1139.00000   1112.56621
    31.20000   1116.00000   1116.83845
    31.21000   1041.00000   1121.94649
    31.22000   1111.00000   1128.05998
    31.23000   1081.00000   1135.36377
    31.24000   1124.00000   1144.05089
    31.25000   1120.00000   1154.31273
    31.26000   1089.00000   1166.32692
    31.27000   1186.00000   1180.24407
    31.28000   1266.00000   1196.17468
    31.29000   1197.00000   1214.17811
    31.30000   1246.00000   1234.25501
    31.31000   1254.00000   1256.34437
    31.32000   1276.00000   1280.32533
    31.33000   1229.00000   1306.02399
    31.34000   1282.00000   1333.22597
    31.35000   1329.00000   1361.70146
    31.36000   1414.00000   1391.21851
    31.37000   1400.00000   1421.49443
    31.38000   1470.00000   1452.36794
    31.39000   1584.00000   1483.86019
    31.40000   1581.00000   1516.03087
    31.41000   1615.00000   1548.97609
    31.42000   1609.00000   1582.83568
    31.43000   1592.00000   1617.92817
    31.44000   1698.00000   1654.56709
    31.45000   1745.00000   1693.44438
    31.46000   1785.00000   1735.88033
    31.47000   1908.00000   1784.20170
    31.48000   1879.00000   1842.15599
    31.49000   2067.00000   1915.33398
    31.50000   2047.00000   2011.48153
    31.51000   2153.00000   2140.60063
    31.52000   2346.00000   2314.79694
    31.53000   2502.00000   2547.88416
    31.54000   2785.00000   2854.74895
    31.55000   3253.00000   3250.43277
    31.56000   3642.00000   3748.86185
    31.57000   4235.00000   4361.18999
    31.58000   4880.00000   5093.80095
    31.59000   5703.00000   5946.12325
    31.60000   6737.00000   6908.51508
    31.61000   7903.00000   7960.55800
    31.62000   9029.00000   9070.12788
    31.63000  10202.00000  10193.57448
    31.64000  11182.00000  11277.23823
    31.65000  12580.00000  12260.39985
    31.66000  13176.00000  13079.65370
    31.67000  13852.00000  13674.65271
    31.68000  14056.00000  13995.08548
    31.69000  14153.00000  14008.31273
    31.70000  14037.00000  13706.09065
    31.71000  13264.00000  13107.81709
    31.72000  12496.00000  12258.20090
    31.73000  11195.00000  11219.75942
    31.74000  10079.00000  10062.89609
    31.75000   8867.00000   8856.47853
    31.76000   7589.00000   7662.30022
    31.77000   6342.00000   6531.22799
    31.78000   5452.00000   5500.56069
    31.79000   4390.00000   4593.88545
    31.80000   3687.00000   3821.98964
    31.81000   3117.00000   3184.67903
    31.82000   2641.00000   2673.63914
    31.83000   2283.00000   2274.94131
    31.84000   1932.00000   1971.72255
    31.85000   1813.00000   1746.39950
    31.86000   1652.00000   1582.30122
    31.87000   1506.00000   1464.70408
    31.88000   1406.00000   1381.33341
    31.89000   1439.00000   1322.45006
    31.90000   1294.00000   1280.65788
    31.91000   1216.00000   1250.55761
    31.92000   1305.00000   1228.34672
    31.93000   1185.00000   1211.43293
    31.94000   1190.00000   1198.09973
    31.95000   1223.00000   1187.23929
    31.96000   1209.00000   1178.15251
    31.97000   1203.00000   1170.40751
    31.98000   1185.00000   1163.74458
    31.99000   1178.00000   1158.01553
    32.00000   1142.00000   1153.14707
    32.01000   1194.00000   1149.12033
    32.02000   1176.00000   1145.96055
    32.03000   1136.00000   1143.73304
    32.04000   1157.00000   1142.54278
    32.05000   1127.00000   1142.53571
    32.06000   1168.00000   1143.90074
    32.07000   1187.00000   1146.87166
    32.08000   1162.00000   1151.72846
    32.09000   1213.00000   1158.79792
    32.10000   1177.00000   1168.45293
    32.11000   1167.00000   1181.11028
    32.12000   1220.00000   1197.22565
    32.13000   1174.00000   1217.28401
    32.14000   1227.00000   1241.78248
    32.15000   1279.00000   1271.20191
    32.16000   1306.00000   1305.96352
    32.17000   1302.00000   1346.36815
    32.18000   1329.00000   1392.51972
    32.19000   1447.00000   1444.24023
    32.20000   1455.00000   1500.98967
    32.21000   1535.00000   1561.80750
    32.22000   1588.00000   1625.28749
    32.23000   1635.00000   1689.58722
    32.24000   1673.00000   1752.46761
    32.25000   1839.00000   1811.36484
    32.26000   1873.00000   1863.51025
    32.27000   1883.00000   1906.11751
    32.28000   2000.00000   1936.63898
    32.29000   1954.00000   1953.06075
    32.30000   1996.00000   1954.15390
    32.31000   1972.00000   1939.62538
    32.32000   2003.00000   1910.20726
    32.33000   1994.00000   1867.43547
    32.34000   1954.00000   1813.47521
    32.35000   1884.00000   1750.95080
    32.36000   1834.00000   1682.81712
    32.37000   1747.00000   1612.10737
    32.38000   1743.00000   1541.34173
    32.39000   1536.00000   1472.96889
    32.40000   1518.00000   1409.14086
    32.41000   1462.00000   1351.28619
    32.42000   1449.00000   1300.15231
    32.43000   1371.00000   1256.01164
    32.44000   1315.00000   1218.73975
    32.45000   1265.00000   1187.93273
    32.46000   1239.00000   1162.99977
    32.47000   1138.00000   1143.24726
    32.48000   1141.00000   1127.94653
    32.49000   1178.00000   1116.38537
    32.50000   1166.00000   1107.90449
    32.51000   1107.00000   1101.92243
    32.52000   1134.00000   1097.89805
    32.53000   1126.00000   1095.27417
    32.54000   1125.00000   1093.00104
    32.55000   1171.00000   1091.03518
    32.56000   1169.00000   1095.43951
    32.57000   1089.00000   1101.32629
    32.58000   1156.00000   1109.81672
    32.59000   1112.00000   1120.62772
    32.60000   1146.00000   1133.99268
    32.61000   1143.00000   1150.10877
    32.62000   1232.00000   1169.09395
    32.63000   1260.00000   1190.93471
    32.64000   1240.00000   1215.49865
    32.65000   1262.00000   1242.63771
    32.66000   1330.00000   1271.77809
    32.67000   1353.00000   1302.28965
    32.68000   1338.00000   1333.46167
    32.69000   1414.00000   1364.56511
    32.70000   1428.00000   1394.95437
    32.71000   1459.00000   1424.19187
    32.72000   1435.00000   1452.19007
    32.73000   1516.00000   1479.35367
    32.74000   1540.00000   1506.68243
    32.75000   1634.00000   1535.77566
    32.76000   1510.00000   1568.69359
    32.77000   1604.00000   1607.68566
    32.78000   1715.00000   1654.85030
    32.79000   1741.00000   1711.80036
    32.80000   1841.00000   1779.37923
    32.81000   1877.00000   1857.44372
    32.82000   1979.00000   1944.72160
    32.83000   1995.00000   2038.75005
    32.84000   2136.00000   2135.90423
    32.85000   2256.00000   2231.51431
    32.86000   2336.00000   2320.17657
    32.87000   2407.00000   2396.24112
    32.88000   2438.00000   2453.73657
    32.89000   2513.00000   2487.46690
    32.90000   2553.00000   2493.63446
    32.91000   2498.00000   2470.51550
    32.92000   2427.00000   2418.89550
    32.93000   2329.00000   2342.02191
    32.94000   2171.00000   2245.05307
    32.95000   2163.00000   2134.23306
    32.96000   1988.00000   2016.24752
    32.97000   1967.00000   1897.09568
    32.98000   1791.00000   1779.49869
    32.99000   1759.00000   1667.70969
    33.00000   1646.00000   1565.40392
    33.01000   1519.00000   1474.46430
    33.02000   1485.00000   1395.73064
    33.03000   1480.00000   1329.23812
    33.04000   1276.00000   1274.39069
    33.05000   1274.00000   1230.14671
    33.06000   1228.00000   1195.19833
    33.07000   1192.00000   1168.12903
    33.08000   1221.00000   1147.53948
    33.09000   1150.00000   1132.13737
    33.10000   1135.00000   1120.79250
    33.11000   1107.00000   1112.56191
    33.12000   1113.00000   1106.69215
    33.13000   1101.00000   1102.60619
    33.14000   1113.00000   1099.88166
    33.15000   1174.00000   1098.22588
    33.16000   1157.00000   1097.45151
    33.17000   1075.00000   1097.45493
    33.18000   1102.00000   1098.19826
    33.19000   1144.00000   1099.69493
    33.20000   1093.00000   1101.99821
    33.21000   1132.00000   1105.19170
    33.22000   1150.00000   1109.38084
    33.23000   1134.00000   1114.68491
    33.24000   1180.00000   1121.22919
    33.25000   1157.00000   1129.13760
    33.26000   1178.00000   1138.52677
    33.27000   1234.00000   1149.50281
    33.28000   1203.00000   1162.16243
    33.29000   1259.00000   1176.59987
    33.30000   1250.00000   1192.92045
    33.31000   1290.00000   1211.26072
    33.32000   1330.00000   1231.81159
    33.33000   1354.00000   1254.85274
    33.34000   1397.00000   1280.81115
    33.35000   1460.00000   1310.23576
    33.36000   1415.00000   1343.92808
    33.37000   1413.00000   1382.79772
    33.38000   1435.00000   1427.86394
    33.39000   1481.00000   1480.23422
    33.40000   1614.00000   1540.95511
    33.41000   1661.00000   1610.81176
    33.42000   1684.00000   1690.13136
    33.43000   1681.00000   1778.61579
    33.44000   1893.00000   1875.23289
    33.45000   1975.00000   1978.18474
    33.46000   2035.00000   2084.96535
    33.47000   2168.00000   2192.51888
    33.48000   2224.00000   2297.51016
    33.49000   2357.00000   2396.76175
    33.50000   2404.00000   2487.59037
    33.51000   2531.00000   2567.80989
    33.52000   2594.00000   2638.19175
    33.53000   2626.00000   2702.03217
    33.54000   2742.00000   2765.63828
    33.55000   2851.00000   2838.40487
    33.56000   2957.00000   2932.17741
    33.57000   3175.00000   3060.10770
    33.58000   3380.00000   3235.24688
    33.59000   3466.00000   3469.06985
    33.60000   3741.00000   3770.02239
    33.61000   4223.00000   4142.13466
    33.62000   4674.00000   4583.77606
    33.63000   5250.00000   5086.68932
    33.64000   5774.00000   5635.48177
    33.65000   6522.00000   6207.74552
    33.66000   6985.00000   6774.92640
    33.67000   7579.00000   7303.98209
    33.68000   8063.00000   7759.78656
    33.69000   8192.00000   8108.24206
    33.70000   8449.00000   8319.95767
    33.71000   8524.00000   8373.74745
    33.72000   8687.00000   8260.29935
    33.73000   8050.00000   7984.13126
    33.74000   7734.00000   7563.26342
    33.75000   7286.00000   7026.43253
    33.76000   6443.00000   6408.74646
    33.77000   5882.00000   5747.13056
    33.78000   5191.00000   5076.52978
    33.79000   4597.00000   4427.19396
    33.80000   3867.00000   3823.00332
    33.81000   3437.00000   3280.71199
    33.82000   2910.00000   2810.00687
    33.83000   2587.00000   2414.21578
    33.84000   2175.00000   2091.17900
    33.85000   1975.00000   1834.40195
    33.86000   1721.00000   1635.49718
    33.87000   1548.00000   1485.42641
    33.88000   1443.00000   1374.79899
    33.89000   1427.00000   1294.89563
    33.90000   1262.00000   1238.15821
    33.91000   1249.00000   1198.37399
    33.92000   1170.00000   1170.66697
    33.93000   1158.00000   1151.36538
    33.94000   1173.00000   1137.80627
    33.95000   1182.00000   1128.12326
    33.96000   1114.00000   1121.04791
    33.97000   1131.00000   1115.74094
    33.98000   1156.00000   1111.65907
    33.99000   1111.00000   1108.45622
    34.00000   1078.00000   1105.91453
    34.01000   1146.00000   1103.89905
    34.02000   1176.00000   1102.33032
    34.03000   1071.00000   1101.17019
    34.04000   1083.00000   1100.41724
    34.05000   1189.00000   1100.10925
    34.06000   1107.00000   1100.32983
    34.07000   1164.00000   1101.21622
    34.08000   1099.00000   1102.93802
    34.09000   1087.00000   1105.82596
    34.10000   1117.00000   1110.87020
    34.11000   1170.00000   1118.49916
    34.12000   1180.00000   1129.52605
    34.13000   1234.00000   1144.95537
    34.14000   1192.00000   1166.07874
    34.15000   1229.00000   1194.41248
    34.16000   1245.00000   1231.66667
    34.17000   1241.00000   1279.67597
    34.18000   1339.00000   1340.28662
    34.19000   1421.00000   1415.17038
    34.20000   1562.00000   1505.54913
    34.21000   1572.00000   1612.08904
    34.22000   1755.00000   1734.50385
    34.23000   1792.00000   1871.31608
    34.24000   1994.00000   2019.66509
    34.25000   2169.00000   2175.21094
    34.26000   2372.00000   2332.17740
    34.27000   2488.00000   2483.55847
    34.28000   2642.00000   2621.49595
    34.29000   2693.00000   2737.82472
    34.30000   2797.00000   2824.77363
    34.31000   2770.00000   2875.79875
    34.32000   2896.00000   2886.47870
    34.33000   2807.00000   2855.30423
    34.34000   2850.00000   2784.10092
    34.35000   2644.00000   2677.85886
    34.36000   2469.00000   2543.97215
    34.37000   2308.00000   2391.15404
    34.38000   2292.00000   2228.36947
    34.39000   2129.00000   2064.00558
    34.40000   1949.00000   1905.32865
    34.41000   1800.00000   1757.86132
    34.42000   1654.00000   1624.85067
    34.43000   1508.00000   1509.03407
    34.44000   1418.00000   1411.26449
    34.45000   1379.00000   1331.07786
    34.46000   1281.00000   1267.05146
    34.47000   1235.00000   1216.95846
    34.48000   1242.00000   1178.58093
    34.49000   1257.00000   1152.25434
    34.50000   1208.00000   1135.09034
    34.51000   1162.00000   1125.35981
    34.52000   1136.00000   1121.68596
    34.53000   1205.00000   1123.46789
    34.54000   1181.00000   1130.58148
    34.55000   1191.00000   1143.37690
    34.56000   1177.00000   1162.67906
    34.57000   1232.00000   1189.74487
    34.58000   1244.00000   1226.00271
    34.59000   1333.00000   1273.12999
    34.60000   1409.00000   1333.40330
    34.61000   1455.00000   1408.97359
    34.62000   1541.00000   1501.79590
    34.63000   1669.00000   1613.39884
    34.64000   1804.00000   1744.58394
    34.65000   2016.00000   1895.10830
    34.66000   2157.00000   2063.38536
    34.67000   2327.00000   2246.24527
    34.68000   2501.00000   2438.79777
    34.69000   2688.00000   2634.41478
    34.70000   2978.00000   2824.98675
    34.71000   3032.00000   3001.68570
    34.72000   3136.00000   3154.68751
    34.73000   3282.00000   3274.32217
    34.74000   3405.00000   3352.08890
    34.75000   3468.00000   3381.73503
    34.76000   3429.00000   3360.22736
    34.77000   3272.00000   3288.44534
    34.78000   3233.00000   3171.22704
    34.79000   3055.00000   3016.66535
    34.80000   2865.00000   2834.88281
    34.81000   2642.00000   2636.69656
    34.82000   2543.00000   2432.50185
    34.83000   2222.00000   2231.49318
    34.84000   2029.00000   2041.19475
    34.85000   1960.00000   1867.23503
    34.86000   1750.00000   1713.31635
    34.87000   1659.00000   1581.34537
    34.88000   1510.00000   1471.68961
    34.89000   1427.00000   1383.51704
    34.90000   1370.00000   1315.17056
    34.91000   1290.00000   1264.53124
    34.92000   1312.00000   1229.33348
    34.93000   1224.00000   1207.40837
    34.94000   1186.00000   1196.84534
    34.95000   1302.00000   1196.07383
    34.96000   1192.00000   1203.87515
    34.97000   1224.00000   1219.33940
    34.98000   1305.00000   1241.78410
    34.99000   1315.00000   1270.65055
    35.00000   1326.00000   1305.39268
    35.01000   1370.00000   1345.37070
    35.02000   1426.00000   1389.75976
    35.03000   1486.00000   1437.48169
    35.04000   1480.00000   1487.16534
    35.05000   1641.00000   1537.13885
    35.06000   1624.00000   1585.45604
    35.07000   1616.00000   1629.96027
    35.08000   1709.00000   1668.39167
    35.09000   1732.00000   1698.54818
    35.10000   1735.00000   1718.50320
    35.11000   1704.00000   1726.86414
    35.12000   1733.00000   1723.06669
    35.13000   1709.00000   1707.54796
    35.14000   1750.00000   1681.75826
    35.15000   1647.00000   1647.98570
    35.16000   1564.00000   1609.01305
    35.17000   1619.00000   1567.97047
    35.18000   1568.00000   1528.69230
    35.19000   1555.00000   1493.57336
    35.20000   1451.00000   1465.32561
    35.21000   1488.00000   1446.53369
    35.22000   1487.00000   1439.49363
    35.23000   1440.00000   1446.21045
    35.24000   1487.00000   1468.39781
    35.25000   1608.00000   1507.43156
    35.26000   1672.00000   1564.27558
    35.27000   1736.00000   1639.37639
    35.28000   1811.00000   1732.52964
    35.29000   1956.00000   1842.73055
    35.30000   2033.00000   1968.02965
    35.31000   2135.00000   2105.42288
    35.32000   2316.00000   2250.80729
    35.33000   2435.00000   2399.02696
    35.34000   2577.00000   2544.01873
    35.35000   2735.00000   2679.05198
    35.36000   2819.00000   2797.05498
    35.37000   2946.00000   2891.03788
    35.38000   2970.00000   2954.64110
    35.39000   3025.00000   2982.82277
    35.40000   2978.00000   2972.62184
    35.41000   2953.00000   2923.80904
    35.42000   2973.00000   2839.15733
    35.43000   2756.00000   2724.14733
    35.44000   2607.00000   2586.17160
    35.45000   2493.00000   2433.52748
    35.46000   2255.00000   2274.50758
    35.47000   2088.00000   2116.74497
    35.48000   2020.00000   1966.81411
    35.49000   1894.00000   1830.02583
    35.50000   1666.00000   1710.36081
    35.51000   1575.00000   1610.50697
    35.52000   1524.00000   1531.97686
    35.53000   1434.00000   1475.27798
    35.54000   1490.00000   1440.10491
    35.55000   1446.00000   1425.52432
    35.56000   1428.00000   1430.12756
    35.57000   1486.00000   1452.13551
    35.58000   1625.00000   1489.45341
    35.59000   1638.00000   1539.68319
    35.60000   1660.00000   1600.11112
    35.61000   1741.00000   1667.69126
    35.62000   1839.00000   1739.04674
    35.63000   1912.00000   1810.51236
    35.64000   1957.00000   1878.24726
    35.65000   2115.00000   1938.53967
    35.66000   2151.00000   1987.55150
    35.67000   2102.00000   2019.82652
    35.68000   2189.00000   2033.51021
    35.69000   2091.00000   2027.28318
    35.70000   2156.00000   2001.68954
    35.71000   2109.00000   1958.16829
    35.72000   2080.00000   1899.29601
    35.73000   1947.00000   1828.63398
    35.74000   1771.00000   1750.20873
    35.75000   1745.00000   1667.96620
    35.76000   1582.00000   1585.46443
    35.77000   1504.00000   1505.69435
    35.78000   1441.00000   1430.99363
    35.79000   1395.00000   1363.02453
    35.80000   1292.00000   1302.79948
    35.81000   1238.00000   1250.74489
    35.82000   1207.00000   1206.79406
    35.83000   1158.00000   1170.49822
    35.84000   1135.00000   1141.14358
    35.85000   1141.00000   1117.86276
    35.86000   1098.00000   1099.73165
    35.87000   1072.00000   1085.84594
    35.88000   1071.00000   1075.37542
    35.89000   1034.00000   1067.59678
    35.90000   1080.00000   1061.90816
    35.91000   1036.00000   1057.82950
    35.92000   1022.00000   1054.99311
    35.93000   1033.00000   1053.12834
    35.94000   1040.00000   1052.04360
    35.95000   1069.00000   1051.60798
    35.96000   1017.00000   1051.73397
    35.97000    999.00000   1052.36184
    35.98000   1003.00000   1053.44624
    35.99000   1019.00000   1054.94541
    36.00000   1025.00000   1056.81290
    36.01000   1013.00000   1058.99208
    36.02000   1059.00000   1061.41356
    36.03000   1000.00000   1063.99557
    36.04000   1019.00000   1066.64768
    36.05000   1011.00000   1069.27798
    36.06000   1043.00000   1071.80484
    36.07000   1030.00000   1074.17657
    36.08000    974.00000   1076.41828
    36.09000   1055.00000   1078.58991
    36.10000   1084.00000   1080.47145
    36.11000   1055.00000   1082.22980
    36.12000   1033.00000   1084.28787
    36.13000   1058.00000   1087.03146
    36.14000   1088.00000   1090.90960
    36.15000   1067.00000   1096.44346
    36.16000   1050.00000   1104.21317
    36.17000   1018.00000   1114.84203
    36.18000   1111.00000   1128.97569
    36.19000   1119.00000   1147.25338
    36.20000   1153.00000   1170.26975
    36.21000   1222.00000   1198.52712
    36.22000   1255.00000   1232.37955
    36.23000   1321.00000   1271.97215
    36.24000   1364.00000   1317.18064
    36.25000   1395.00000   1367.55739
    36.26000   1392.00000   1422.29094
    36.27000   1474.00000   1480.18509
    36.28000   1508.00000   1539.66308
    36.29000   1629.00000   1598.80114
    36.30000   1655.00000   1655.39416
    36.31000   1662.00000   1707.05894
    36.32000   1758.00000   1751.38244
    36.33000   1825.00000   1786.12238
    36.34000   1768.00000   1809.45452
    36.35000   1821.00000   1820.22982
    36.36000   1699.00000   1818.16740
    36.37000   1751.00000   1803.89990
    36.38000   1742.00000   1778.83162
    36.39000   1721.00000   1744.85174
    36.40000   1681.00000   1703.99464
    36.41000   1584.00000   1658.13161
    36.42000   1563.00000   1609.14094
    36.43000   1484.00000   1559.37599
    36.44000   1436.00000   1509.61125
    36.45000   1393.00000   1460.76539
    36.46000   1379.00000   1413.69524
    36.47000   1372.00000   1369.14867
    36.48000   1318.00000   1327.72748
    36.49000   1241.00000   1289.86315
    36.50000   1279.00000   1255.82172
    36.51000   1204.00000   1225.77233
    36.52000   1214.00000   1199.62989
    36.53000   1143.00000   1177.26993
    36.54000   1130.00000   1158.48137
    36.55000   1104.00000   1143.01619
    36.56000   1024.00000   1130.60401
    36.57000   1081.00000   1120.96840
    36.58000   1062.00000   1113.84047
    36.59000   1100.00000   1108.97168
    36.60000   1131.00000   1106.14685
    36.61000   1062.00000   1105.19970
    36.62000   1073.00000   1106.03556
    36.63000   1078.00000   1108.68926
    36.64000   1058.00000   1113.22365
    36.65000   1100.00000   1119.30039
    36.66000   1160.00000   1127.49590
    36.67000   1156.00000   1138.32801
    36.68000   1167.00000   1152.46121
    36.69000   1198.00000   1170.80217
    36.70000   1200.00000   1194.54265
    36.71000   1178.00000   1225.19982
    36.72000   1296.00000   1264.64869
    36.73000   1330.00000   1315.13864
    36.74000   1418.00000   1379.28381
    36.75000   1503.00000   1460.01599
    36.76000   1590.00000   1560.48877
    36.77000   1667.00000   1683.92312
    36.78000   1844.00000   1833.38899
    36.79000   2084.00000   2011.52329
    36.80000   2295.00000   2220.19247
    36.81000   2485.00000   2460.10831
    36.82000   2774.00000   2730.47322
    36.83000   3093.00000   3028.87322
    36.84000   3383.00000   3350.78515
    36.85000   3679.00000   3689.13641
    36.86000   4039.00000   4034.71517
    36.87000   4366.00000   4376.27028
    36.88000   4693.00000   4700.81406
    36.89000   4943.00000   4994.18712
    36.90000   5189.00000   5241.89034
    36.91000   5306.00000   5430.25712
    36.92000   5468.00000   5548.04173
    36.93000   5363.00000   5587.82484
    36.94000   5301.00000   5546.41677
    36.95000   5363.00000   5428.37451
    36.96000   4982.00000   5244.25183
    36.97000   4941.00000   5008.71598
    36.98000   4506.00000   4738.58856
    36.99000   4429.00000   4450.31482
    37.00000   4013.00000   4159.67741
    37.01000   3871.00000   3879.98030
    37.02000   3500.00000   3621.43429
    37.03000   3290.00000   3390.67328
    37.04000   3152.00000   3191.28667
    37.05000   3088.00000   3024.11505
    37.06000   2909.00000   2887.13439
    37.07000   2722.00000   2776.09145
    37.08000   2698.00000   2685.15500
    37.09000   2576.00000   2607.62697
    37.10000   2404.00000   2536.70805
    37.11000   2400.00000   2466.27025
    37.12000   2406.00000   2391.55147
    37.13000   2272.00000   2309.59375
    37.14000   2126.00000   2219.40442
    37.15000   2003.00000   2121.74257
    37.16000   1879.00000   2018.63165
    37.17000   1814.00000   1912.68940
    37.18000   1719.00000   1806.91444
    37.19000   1577.00000   1704.23309
    37.20000   1605.00000   1607.16324
    37.21000   1506.00000   1517.62576
    37.22000   1456.00000   1436.97291
    37.23000   1318.00000   1366.01566
    37.24000   1257.00000   1304.95820
    37.25000   1220.00000   1253.51114
    37.26000   1167.00000   1211.00880
    37.27000   1165.00000   1176.52999
    37.28000   1142.00000   1149.01453
    37.29000   1149.00000   1127.36430
    37.30000   1088.00000   1110.52232
    37.31000   1080.00000   1097.52746
    37.32000   1075.00000   1087.54602
    37.33000   1045.00000   1079.88393
    37.34000   1036.00000   1073.98435
    37.35000   1049.00000   1069.41570
    37.36000   1067.00000   1065.85456
    37.37000    991.00000   1063.06723
    37.38000   1039.00000   1060.89226
    37.39000   1058.00000   1059.22574
    37.40000   1018.00000   1058.01015
    37.41000   1006.00000   1057.22717
    37.42000   1044.00000   1056.89438
    37.43000   1041.00000   1057.06573
    37.44000   1051.00000   1057.83540
    37.45000   1024.00000   1059.34479
    37.46000   1060.00000   1061.79204
    37.47000   1069.00000   1065.44350
    37.48000   1103.00000   1070.64575
    37.49000   1076.00000   1077.83664
    37.50000   1088.00000   1087.55258
    37.51000   1107.00000   1100.42765
    37.52000   1126.00000   1117.17312
    37.53000   1142.00000   1138.57251
    37.54000   1198.00000   1165.61792
    37.55000   1243.00000   1199.23639
    37.56000   1183.00000   1240.08907
    37.57000   1260.00000   1288.72346
    37.58000   1360.00000   1345.44005
    37.59000   1365.00000   1410.15196
    37.60000   1507.00000   1482.28518
    37.61000   1608.00000   1560.69904
    37.62000   1721.00000   1643.63970
    37.63000   1733.00000   1728.73765
    37.64000   1881.00000   1813.05697
    37.65000   2041.00000   1893.20082
    37.66000   1993.00000   1965.47678
    37.67000   2168.00000   2026.12669
    37.68000   2189.00000   2071.62773
    37.69000   2242.00000   2099.06444
    37.70000   2228.00000   2106.54032
    37.71000   2109.00000   2093.50680
    37.72000   2149.00000   2060.89123
    37.73000   2016.00000   2011.24408
    37.74000   2005.00000   1948.21224
    37.75000   1926.00000   1876.01352
    37.76000   1784.00000   1799.08230
    37.77000   1751.00000   1721.46698
    37.78000   1680.00000   1647.48005
    37.79000   1633.00000   1580.83124
    37.80000   1556.00000   1524.75732
    37.81000   1479.00000   1482.09683
    37.82000   1471.00000   1455.35395
    37.83000   1466.00000   1446.78216
    37.84000   1394.00000   1458.46779
    37.85000   1510.00000   1492.39069
    37.86000   1516.00000   1550.43973
    37.87000   1601.00000   1634.36497
    37.88000   1668.00000   1745.65635
    37.89000   1927.00000   1885.34965
    37.90000   2011.00000   2053.77301
    37.91000   2175.00000   2250.25970
    37.92000   2369.00000   2472.86323
    37.93000   2579.00000   2718.11673
    37.94000   2977.00000   2980.87905
    37.95000   3122.00000   3254.30419
    37.96000   3419.00000   3529.96052
    37.97000   3707.00000   3798.11545
    37.98000   4048.00000   4048.19552
    37.99000   4288.00000   4269.43441
    38.00000   4458.00000   4451.72570
    38.01000   4448.00000   4586.67798
    38.02000   4636.00000   4668.78940
    38.03000   4579.00000   4696.51167
    38.04000   4754.00000   4672.84476
    38.05000   4560.00000   4605.14635
    38.06000   4576.00000   4504.11732
    38.07000   4448.00000   4382.26849
    38.08000   4236.00000   4252.32398
    38.09000   4200.00000   4125.90175
    38.10000   4066.00000   4012.58902
    38.11000   3887.00000   3919.37711
    38.12000   4028.00000   3850.37854
    38.13000   3845.00000   3806.77596
    38.14000   3888.00000   3786.98330
    38.15000   3941.00000   3786.99877
    38.16000   3845.00000   3801.05452
    38.17000   3752.00000   3822.72341
    38.18000   3881.00000   3844.89357
    38.19000   3808.00000   3860.94245
    38.20000   3860.00000   3865.11695
    38.21000   3885.00000   3852.70235
    38.22000   3886.00000   3819.75616
    38.23000   3737.00000   3763.51576
    38.24000   3666.00000   3684.43170
    38.25000   3498.00000   3580.51948
    38.26000   3364.00000   3453.29575
    38.27000   3370.00000   3305.50118
    38.28000   3170.00000   3141.69113
    38.29000   2985.00000   2967.52202
    38.30000   2789.00000   2789.03328
    38.31000   2566.00000   2611.98623
    38.32000   2355.00000   2441.37617
    38.33000   2202.00000   2281.15657
    38.34000   2112.00000   2134.13617
    38.35000   1949.00000   2001.98986
    38.36000   1800.00000   1885.34019
    38.37000   1702.00000   1783.88622
    38.38000   1665.00000   1696.56968
    38.39000   1507.00000   1621.77251
    38.40000   1487.00000   1557.53876
    38.41000   1365.00000   1501.80745
    38.42000   1340.00000   1452.63325
    38.43000   1281.00000   1408.36293
    38.44000   1286.00000   1367.73750
    38.45000   1273.00000   1329.90930
    38.46000   1222.00000   1294.38982
    38.47000   1146.00000   1260.96233
    38.48000   1170.00000   1229.59139
    38.49000   1099.00000   1200.34632
    38.50000   1065.00000   1173.34253
    38.51000   1038.00000   1148.69781
    38.52000   1066.00000   1126.50084
    38.53000   1006.00000   1106.79052
    38.54000    970.00000   1089.54564
    38.55000    989.00000   1074.68446
    38.56000    981.00000   1062.07437
    38.57000    975.00000   1051.53833
    38.58000   1021.00000   1042.84014
    38.59000    996.00000   1035.76856
    38.60000    984.00000   1030.11568
    38.61000    995.00000   1025.68838
    38.62000   1002.00000   1022.31979
    38.63000    991.00000   1019.87731
    38.64000   1011.00000   1018.26891
    38.65000    970.00000   1017.44734
    38.66000   1003.00000   1017.41374
    38.67000    992.00000   1018.22359
    38.68000    995.00000   1020.00345
    38.69000    975.00000   1022.92837
    38.70000    993.00000   1027.07458
    38.71000   1018.00000   1032.71653
    38.72000   1084.00000   1040.26002
    38.73000   1063.00000   1050.12159
    38.74000   1031.00000   1062.77128
    38.75000   1060.00000   1078.73488
    38.76000   1093.00000   1098.57978
    38.77000   1063.00000   1122.88847
    38.78000   1123.00000   1152.19246
    38.79000   1182.00000   1187.05911
    38.80000   1199.00000   1228.54547
    38.81000   1228.00000   1276.59658
    38.82000   1318.00000   1331.54739
    38.83000   1350.00000   1393.35435
    38.84000   1429.00000   1461.75671
    38.85000   1579.00000   1536.17821
    38.86000   1557.00000   1615.69976
    38.87000   1654.00000   1699.05661
    38.88000   1739.00000   1784.66565
    38.89000   1743.00000   1870.68223
    38.90000   1940.00000   1955.07918
    38.91000   2002.00000   2035.70098
    38.92000   2198.00000   2110.23387
    38.93000   2123.00000   2176.44137
    38.94000   2251.00000   2232.22163
    38.95000   2353.00000   2275.69874
    38.96000   2366.00000   2305.46833
    38.97000   2394.00000   2320.82261
    38.98000   2390.00000   2321.86635
    38.99000   2362.00000   2309.30878
    39.00000   2309.00000   2284.10809
    39.01000   2381.00000   2247.88504
    39.02000   2366.00000   2202.03895
    39.03000   2321.00000   2147.74472
    39.04000   2161.00000   2086.00397
    39.05000   2223.00000   2017.76308
    39.06000   2103.00000   1944.07186
    39.07000   1978.00000   1866.20776
    39.08000   1932.00000   1785.70558
    39.09000   1853.00000   1704.27724
    39.10000   1738.00000   1623.65986
    39.11000   1672.00000   1545.45262
    39.12000   1619.00000   1470.98100
    39.13000   1391.00000   1401.13677
    39.14000   1359.00000   1336.61797
    39.15000   1330.00000   1279.22197
    39.16000   1229.00000   1228.53074
    39.17000   1165.00000   1184.58406
    39.18000   1189.00000   1147.05055
    39.19000   1148.00000   1115.61588
    39.20000   1105.00000   1089.84051
    39.21000   1095.00000   1069.19257
    39.22000   1075.00000   1053.07909
    39.23000   1061.00000   1040.87448
    39.24000   1017.00000   1031.94510
    39.25000    989.00000   1025.66920
    39.26000   1043.00000   1021.45237
    39.27000   1042.00000   1018.73888
    39.28000   1047.00000   1017.01996
    39.29000    982.00000   1015.84013
    39.30000    967.00000   1014.80306
    39.31000   1024.00000   1013.57797
    39.32000    977.00000   1011.90584
    39.33000    982.00000   1009.60059
    39.34000    989.00000   1006.52280
    39.35000   1049.00000   1002.62265
    39.36000    977.00000    998.28246
    39.37000    976.00000    993.62379
    39.38000    938.00000    988.85802
    39.39000    987.00000    984.05846
    39.40000    939.00000    979.25803
    39.41000    997.00000    974.49533
    39.42000    890.00000    969.96781
    39.43000    938.00000    965.76841
    39.44000    944.00000    961.98752
    39.45000    971.00000    958.65827
    39.46000    933.00000    955.77237
    39.47000    911.00000    953.30865
    39.48000    909.00000    951.23897
    39.49000    899.00000    949.52551
    39.50000    893.00000    948.12495
    39.51000    925.00000    946.99147
    39.52000    910.00000    946.07693
    39.53000    909.00000    945.32362
    39.54000    934.00000    944.62029
    39.55000    909.00000    943.92283
    39.56000    906.00000    943.80867
    39.57000    926.00000    943.89479
    39.58000    920.00000    944.26134
    39.59000    886.00000    944.87927
    39.60000    949.00000    945.80797
    39.61000    926.00000    947.12962
    39.62000    933.00000    948.95291
    39.63000    937.00000    951.41588
    39.64000    955.00000    954.68400
    39.65000    972.00000    958.96250
    39.66000    956.00000    964.57317
    39.67000    956.00000    971.81914
    39.68000    950.00000    981.00735
    39.69000    945.00000    992.47974
    39.70000   1010.00000   1006.60052
    39.71000    982.00000   1023.72039
    39.72000   1067.00000   1044.14792
    39.73000   1048.00000   1068.11526
    39.74000   1056.00000   1095.73979
    39.75000   1072.00000   1126.98421
    39.76000   1110.00000   1161.61869
    39.77000   1134.00000   1199.18899
    39.78000   1223.00000   1238.99518
    39.79000   1333.00000   1280.08505
    39.80000   1293.00000   1321.26629
    39.81000   1369.00000   1361.14074
    39.82000   1399.00000   1398.16255
    39.83000   1418.00000   1430.72021
    39.84000   1468.00000   1457.23993
    39.85000   1463.00000   1476.30611
    39.86000   1446.00000   1486.79303
    39.87000   1459.00000   1487.99859
    39.88000   1517.00000   1479.76279
    39.89000   1463.00000   1462.55634
    39.90000   1469.00000   1437.39841
    39.91000   1364.00000   1405.43954
    39.92000   1349.00000   1368.49402
    39.93000   1333.00000   1328.48795
    39.94000   1282.00000   1287.22359
    39.95000   1238.00000   1246.33963
    39.96000   1154.00000   1207.26091
    39.97000   1137.00000   1171.17074
    39.98000   1187.00000   1139.00733
    39.99000   1160.00000   1111.47848
    40.00000   1062.00000   1089.09360
    40.01000   1032.00000   1072.22488
    40.02000   1004.00000   1061.09678
    40.03000   1012.00000   1055.55571
    40.04000   1032.00000   1055.72345
    40.05000   1079.00000   1061.72533
    40.06000   1028.00000   1073.61621
    40.07000   1051.00000   1091.44737
    40.08000   1133.00000   1115.26765
    40.09000   1163.00000   1145.09847
    40.10000   1122.00000   1180.93323
    40.11000   1206.00000   1222.75143
    40.12000   1249.00000   1270.26949
    40.13000   1197.00000   1323.06844
    40.14000   1307.00000   1380.53138
    40.15000   1410.00000   1441.84480
    40.16000   1423.00000   1505.86416
    40.17000   1482.00000   1570.58677
    40.18000   1598.00000   1634.48007
    40.19000   1669.00000   1695.80082
    40.20000   1685.00000   1753.02555
    40.21000   1782.00000   1803.97496
    40.22000   1869.00000   1846.73749
    40.23000   1941.00000   1879.57020
    40.24000   1894.00000   1900.90192
    40.25000   1960.00000   1909.42260
    40.26000   1936.00000   1904.22835
    40.27000   1896.00000   1885.00338
    40.28000   1792.00000   1852.17939
    40.29000   1780.00000   1806.99591
    40.30000   1817.00000   1751.41356
    40.31000   1703.00000   1687.89577
    40.32000   1644.00000   1619.13013
    40.33000   1530.00000   1547.77047
    40.34000   1471.00000   1476.24841
    40.35000   1406.00000   1406.66155
    40.36000   1351.00000   1340.72103
    40.37000   1278.00000   1279.73601
    40.38000   1239.00000   1224.60924
    40.39000   1226.00000   1175.90853
    40.40000   1213.00000   1134.13724
    40.41000   1109.00000   1099.23705
    40.42000   1064.00000   1071.06489
    40.43000   1028.00000   1049.32504
    40.44000   1017.00000   1033.68338
    40.45000   1013.00000   1023.79690
    40.46000    996.00000   1019.35134
    40.47000   1018.00000   1020.08071
    40.48000    987.00000   1025.77181
    40.49000   1019.00000   1036.25872
    40.50000   1040.00000   1051.39946
    40.51000   1047.00000   1071.03995
    40.52000   1075.00000   1094.97349
    40.53000   1092.00000   1122.89711
    40.54000   1120.00000   1154.37003
    40.55000   1148.00000   1188.77932
    40.56000   1206.00000   1225.31676
    40.57000   1190.00000   1262.97001
    40.58000   1272.00000   1300.53014
    40.59000   1298.00000   1336.61700
    40.60000   1350.00000   1369.72478
    40.61000   1347.00000   1398.29112
    40.62000   1322.00000   1420.79443
    40.63000   1340.00000   1435.88126
    40.64000   1362.00000   1442.51648
    40.65000   1372.00000   1440.13187
    40.66000   1323.00000   1428.73178
    40.67000   1330.00000   1408.91405
    40.68000   1316.00000   1381.79519
    40.69000   1272.00000   1348.85189
    40.70000   1255.00000   1311.73733
    40.71000   1147.00000   1272.11629
    40.72000   1134.00000   1231.54346
    40.73000   1110.00000   1191.38634
    40.74000   1115.00000   1152.78245
    40.75000   1076.00000   1116.62036
    40.76000    951.00000   1083.53758
    40.77000   1016.00000   1053.93195
    40.78000    987.00000   1027.98421
    40.79000    985.00000   1005.68929
    40.80000    966.00000    986.89339
    40.81000    946.00000    971.33347
    40.82000    909.00000    958.67571
    40.83000    963.00000    948.55034
    40.84000    969.00000    940.58075
    40.85000    973.00000    934.40590
    40.86000    928.00000    929.69591
    40.87000    894.00000    926.16129
    40.88000    959.00000    923.55688
    40.89000    894.00000    921.68163
    40.90000    929.00000    920.37566
    40.91000    893.00000    919.51551
    40.92000    864.00000    919.00881
    40.93000    890.00000    918.78882
    40.94000    910.00000    918.80958
    40.95000    897.00000    919.04185
    40.96000    895.00000    919.47051
    40.97000    921.00000    920.09550
    40.98000    888.00000    920.92340
    40.99000    931.00000    921.93168
    41.00000    877.00000    923.15458
    41.01000    831.00000    924.63388
    41.02000    927.00000    926.41771
    41.03000    886.00000    928.57096
    41.04000    926.00000    931.18093
    41.05000    948.00000    934.36298
    41.06000    974.00000    938.26524
    41.07000    922.00000    943.06437
    41.08000    921.00000    949.00192
    41.09000    950.00000    956.55974
    41.10000   1007.00000    966.09606
    41.11000    973.00000    978.08974
    41.12000    995.00000    993.11969
    41.13000   1013.00000   1011.94367
    41.14000   1104.00000   1035.34239
    41.15000   1086.00000   1064.17751
    41.16000   1118.00000   1099.53244
    41.17000   1164.00000   1142.24856
    41.18000   1223.00000   1193.49356
    41.19000   1289.00000   1254.43695
    41.20000   1398.00000   1326.11380
    41.21000   1517.00000   1409.41901
    41.22000   1670.00000   1505.03096
    41.23000   1720.00000   1613.32323
    41.24000   1830.00000   1734.26762
    41.25000   2024.00000   1867.33597
    41.26000   2224.00000   2011.40663
    41.27000   2371.00000   2164.68555
    41.28000   2500.00000   2324.65607
    41.29000   2636.00000   2488.07603
    41.30000   2940.00000   2651.04162
    41.31000   2941.00000   2809.13015
    41.32000   3362.00000   2957.61437
    41.33000   3308.00000   3091.71375
    41.34000   3554.00000   3206.83065
    41.35000   3570.00000   3298.73105
    41.36000   3567.00000   3363.67599
    41.37000   3546.00000   3398.55864
    41.38000   3714.00000   3401.02325
    41.39000   3517.00000   3369.80485
    41.40000   3478.00000   3305.25533
    41.41000   3430.00000   3209.32221
    41.42000   3308.00000   3085.60057
    41.43000   3092.00000   2939.07746
    41.44000   2931.00000   2775.64402
    41.45000   2731.00000   2601.52394
    41.46000   2577.00000   2422.75580
    41.47000   2366.00000   2244.81076
    41.48000   2175.00000   2072.35709
    41.49000   2080.00000   1909.13849
    41.50000   1830.00000   1757.95920
    41.51000   1698.00000   1620.80761
    41.52000   1529.00000   1498.70187
    41.53000   1437.00000   1391.92702
    41.54000   1325.00000   1300.13035
    41.55000   1208.00000   1222.47450
    41.56000   1179.00000   1157.74953
    41.57000   1108.00000   1104.49451
    41.58000   1093.00000   1061.26127
    41.59000   1068.00000   1026.79395
    41.60000    981.00000    999.47540
    41.61000   1022.00000    977.94400
    41.62000    971.00000    961.04100
    41.63000    942.00000    947.77887
    41.64000    958.00000    937.34040
    41.65000    875.00000    929.06768
    41.66000    971.00000    922.44553
    41.67000    950.00000    917.07679
    41.68000    891.00000    912.64719
    41.69000    922.00000    908.94472
    41.70000    885.00000    905.81084
    41.71000    870.00000    903.13032
    41.72000    897.00000    900.82055
    41.73000    878.00000    898.82123
    41.74000    928.00000    897.08633
    41.75000    916.00000    895.58081
    41.76000    883.00000    894.27419
    41.77000    842.00000    893.13814
    41.78000    905.00000    892.14624
    41.79000    832.00000    891.27115
    41.80000    863.00000    890.48272
    41.81000    891.00000    889.75013
    41.82000    866.00000    889.04240
    41.83000    910.00000    888.32920
    41.84000    842.00000    887.58238
    41.85000    891.00000    886.77803
    41.86000    880.00000    885.89839
    41.87000    846.00000    884.93354
    41.88000    869.00000    883.88209
    41.89000    895.00000    882.75111
    41.90000    910.00000    881.55326
    41.91000    871.00000    880.27994
    41.92000    873.00000    878.90023
    41.93000    852.00000    877.58014
    41.94000    904.00000    876.37610
    41.95000    871.00000    875.25406
    41.96000    867.00000    874.20104
    41.97000    906.00000    873.23122
    41.98000    827.00000    872.35559
    41.99000    825.00000    871.58219
    42.00000    819.00000    870.91655
    42.01000    886.00000    870.36238
    42.02000    841.00000    869.92240
    42.03000    866.00000    869.59943
    42.04000    882.00000    869.39768
    42.05000    818.00000    869.32426
    42.06000    856.00000    869.39104
    42.07000    882.00000    869.61691
    42.08000    852.00000    870.03047
    42.09000    885.00000    870.67331
    42.10000    853.00000    871.60391
    42.11000    834.00000    872.90219
    42.12000    852.00000    874.67456
    42.13000    884.00000    877.05939
    42.14000    945.00000    880.23231
    42.15000    902.00000    884.41091
    42.16000    876.00000    889.85808
    42.17000    862.00000    896.88280
    42.18000    897.00000    905.83753
    42.19000    982.00000    917.11093
    42.20000    954.00000    931.11510
    42.21000    992.00000    948.26658
    42.22000    970.00000    968.96129
    42.23000    935.00000    993.54396
    42.24000   1033.00000   1022.27371
    42.25000   1055.00000   1055.28828
    42.26000   1129.00000   1092.57021
    42.27000   1167.00000   1133.91850
    42.28000   1226.00000   1178.92999
    42.29000   1274.00000   1226.99180
    42.30000   1353.00000   1277.28493
    42.31000   1371.00000   1328.81877
    42.32000   1412.00000   1380.46710
    42.33000   1522.00000   1431.02668
    42.34000   1581.00000   1479.29716
    42.35000   1613.00000   1524.17912
    42.36000   1675.00000   1564.78364
    42.37000   1660.00000   1600.53537
    42.38000   1782.00000   1631.23892
    42.39000   1775.00000   1657.07889
    42.40000   1788.00000   1678.54190
    42.41000   1771.00000   1696.28006
    42.42000   1838.00000   1710.95694
    42.43000   1864.00000   1723.11834
    42.44000   1855.00000   1733.11327
    42.45000   1812.00000   1741.06997
    42.46000   1864.00000   1746.91620
    42.47000   1861.00000   1750.41452
    42.48000   1833.00000   1751.16844
    42.49000   1871.00000   1748.66914
    42.50000   1770.00000   1742.32806
    42.51000   1819.00000   1731.45035
    42.52000   1803.00000   1715.29881
    42.53000   1756.00000   1693.20448
    42.54000   1731.00000   1664.71171
    42.55000   1698.00000   1629.72403
    42.56000   1599.00000   1588.60198
    42.57000   1514.00000   1542.17342
    42.58000   1551.00000   1491.64945
    42.59000   1469.00000   1438.47644
    42.60000   1437.00000   1384.17259
    42.61000   1360.00000   1330.18948
    42.62000   1316.00000   1277.81613
    42.63000   1268.00000   1228.12316
    42.64000   1187.00000   1181.93618
    42.65000   1139.00000   1139.82673
    42.66000   1100.00000   1102.05898
    42.67000   1088.00000   1068.63666
    42.68000   1015.00000   1040.07289
    42.69000   1015.00000   1015.72792
    42.70000    993.00000    995.30208
    42.71000    965.00000    978.24989
    42.72000   1026.00000    964.05538
    42.73000    916.00000    952.19091
    42.74000    930.00000    942.11128
    42.75000    964.00000    933.40156
    42.76000    903.00000    925.70474
    42.77000    873.00000    918.70725
    42.78000    882.00000    912.17673
    42.79000    896.00000    905.69272
    42.80000    865.00000    899.46690
    42.81000    855.00000    893.42998
    42.82000    905.00000    887.60309
    42.83000    912.00000    882.03214
    42.84000    843.00000    876.77427
    42.85000    848.00000    871.88770
    42.86000    827.00000    867.42530
    42.87000    863.00000    863.43132
    42.88000    873.00000    859.94052
    42.89000    873.00000    856.97885
    42.90000    825.00000    854.56513
    42.91000    843.00000    852.71311
    42.92000    839.00000    851.43349
    42.93000    837.00000    850.73550
    42.94000    862.00000    850.62771
    42.95000    862.00000    851.11763
    42.96000    799.00000    852.20989
    42.97000    815.00000    853.90310
    42.98000    850.00000    856.18549
    42.99000    865.00000    859.02999
    43.00000    841.00000    862.38946
    43.01000    849.00000    866.19265
    43.02000    856.00000    870.34150
    43.03000    888.00000    874.71022
    43.04000    876.00000    879.14632
    43.05000    897.00000    883.47400
    43.06000    900.00000    887.49996
    43.07000    918.00000    891.02184
    43.08000    900.00000    893.83978
    43.09000    879.00000    895.77130
    43.10000    873.00000    896.66910
    43.11000    888.00000    896.43800
    43.12000    927.00000    895.05014
    43.13000    863.00000    892.55089
    43.14000    935.00000    889.05518
    43.15000    914.00000    884.72776
    43.16000    893.00000    879.76666
    43.17000    813.00000    874.38058
    43.18000    863.00000    868.77290
    43.19000    821.00000    863.12974
    43.20000    868.00000    857.61261
    43.21000    882.00000    852.35405
    43.22000    871.00000    847.45575
    43.23000    846.00000    842.98857
    43.24000    813.00000    838.99411
    43.25000    850.00000    835.48762
    43.26000    859.00000    832.46234
    43.27000    844.00000    829.89649
    43.28000    816.00000    827.75369
    43.29000    836.00000    825.99158
    43.30000    884.00000    824.56333
    43.31000    817.00000    823.40737
    43.32000    837.00000    822.48010
    43.33000    810.00000    821.74374
    43.34000    811.00000    821.16162
    43.35000    875.00000    820.70117
    43.36000    823.00000    820.33257
    43.37000    862.00000    820.01979
    43.38000    785.00000    819.72484
    43.39000    805.00000    819.51256
    43.40000    840.00000    819.44267
    43.41000    869.00000    819.45435
    43.42000    823.00000    819.52476
    43.43000    804.00000    819.65866
    43.44000    771.00000    819.86381
    43.45000    845.00000    820.15106
    43.46000    792.00000    820.53449
    43.47000    802.00000    821.03167
    43.48000    786.00000    821.66401
    43.49000    821.00000    822.45700
    43.50000    781.00000    823.44057
    43.51000    830.00000    824.64925
    43.52000    797.00000    826.12229
    43.53000    785.00000    827.90350
    43.54000    842.00000    830.04085
    43.55000    861.00000    832.58570
    43.56000    849.00000    835.59157
    43.57000    833.00000    839.11255
    43.58000    850.00000    843.20113
    43.59000    819.00000    847.90574
    43.60000    845.00000    853.26804
    43.61000    864.00000    859.32038
    43.62000    811.00000    866.08371
    43.63000    863.00000    873.56646
    43.64000    867.00000    881.76483
    43.65000    934.00000    890.66455
    43.66000    952.00000    900.24387
    43.67000    881.00000    910.47723
    43.68000    896.00000    921.33887
    43.69000    937.00000    932.80617
    43.70000    954.00000    944.86322
    43.71000    958.00000    957.50521
    43.72000    995.00000    970.74471
    43.73000    989.00000    984.61971
    43.74000   1033.00000    999.20207
    43.75000   1027.00000   1014.60247
    43.76000    976.00000   1030.96456
    43.77000   1022.00000   1048.45598
    43.78000   1070.00000   1067.27577
    43.79000   1091.00000   1087.50988
    43.80000   1105.00000   1109.19519
    43.81000   1133.00000   1132.25798
    43.82000   1140.00000   1156.55646
    43.83000   1174.00000   1181.69276
    43.84000   1199.00000   1207.15991
    43.85000   1319.00000   1232.38335
    43.86000   1278.00000   1256.74794
    43.87000   1308.00000   1279.65494
    43.88000   1318.00000   1300.58635
    43.89000   1368.00000   1319.17017
    43.90000   1350.00000   1335.24565
    43.91000   1411.00000   1348.92834
    43.92000   1386.00000   1360.67016
    43.93000   1427.00000   1371.29963
    43.94000   1398.00000   1382.01310
    43.95000   1437.00000   1394.38363
    43.96000   1396.00000   1410.53198
    43.97000   1431.00000   1432.34497
    43.98000   1489.00000   1461.86059
    43.99000   1571.00000   1500.90843
    44.00000   1560.00000   1551.03683
    44.01000   1713.00000   1613.33286
    44.02000   1725.00000   1688.29565
    44.03000   1749.00000   1775.73188
    44.04000   1881.00000   1874.67839
    44.05000   2089.00000   1983.35724
    44.06000   2100.00000   2099.16942
    44.07000   2202.00000   2218.73338
    44.08000   2384.00000   2337.96621
    44.09000   2511.00000   2452.21733
    44.10000   2549.00000   2556.45953
    44.11000   2745.00000   2645.54900
    44.12000   2834.00000   2714.56502
    44.13000   2910.00000   2759.22707
    44.14000   2856.00000   2776.35310
    44.15000   2831.00000   2764.27617
    44.16000   2688.00000   2723.10425
    44.17000   2706.00000   2654.72705
    44.18000   2539.00000   2562.55064
    44.19000   2443.00000   2451.03602
    44.20000   2372.00000   2325.18567
    44.21000   2269.00000   2190.07793
    44.22000   2154.00000   2050.52296
    44.23000   1982.00000   1910.84557
    44.24000   1783.00000   1774.74419
    44.25000   1638.00000   1645.21943
    44.26000   1571.00000   1524.56215
    44.27000   1438.00000   1414.36744
    44.28000   1350.00000   1315.57695
    44.29000   1299.00000   1228.54779
    44.30000   1250.00000   1153.14069
    44.31000   1086.00000   1088.81977
    44.32000   1095.00000   1034.75562
    44.33000    998.00000    989.92474
    44.34000   1003.00000    953.21335
    44.35000    934.00000    923.50365
    44.36000    894.00000    899.67484
    44.37000    889.00000    880.69824
    44.38000    882.00000    865.65827
    44.39000    906.00000    853.76204
    44.40000    851.00000    844.34240
    44.41000    920.00000    836.85380
    44.42000    888.00000    830.86558
    44.43000    805.00000    826.06293
    44.44000    773.00000    822.19162
    44.45000    839.00000    818.89555
    44.46000    824.00000    816.14635
    44.47000    863.00000    813.95138
    44.48000    812.00000    812.32133
    44.49000    839.00000    810.75338
    44.50000    844.00000    809.15983
    44.51000    848.00000    807.74926
    44.52000    844.00000    806.55318
    44.53000    828.00000    805.57087
    44.54000    766.00000    804.80700
    44.55000    832.00000    804.26973
    44.56000    746.00000    803.96890
    44.57000    759.00000    803.91426
    44.58000    782.00000    804.11359
    44.59000    802.00000    804.57083
    44.60000    823.00000    805.28421
    44.61000    860.00000    806.24441
    44.62000    819.00000    807.43299
    44.63000    831.00000    808.82106
    44.64000    804.00000    810.36847
    44.65000    802.00000    812.02348
    44.66000    763.00000    813.72318
    44.67000    795.00000    815.39468
    44.68000    811.00000    816.95753
    44.69000    833.00000    818.32529
    44.70000    814.00000    819.40373
    44.71000    789.00000    820.11299
    44.72000    845.00000    820.38241
    44.73000    816.00000    820.16011
    44.74000    763.00000    819.42085
    44.75000    853.00000    818.17051
    44.76000    820.00000    816.44596
    44.77000    731.00000    814.31061
    44.78000    811.00000    811.84682
    44.79000    789.00000    809.14867
    44.80000    814.00000    806.32170
    44.81000    857.00000    803.47485
    44.82000    776.00000    800.63070
    44.83000    790.00000    797.77186
    44.84000    753.00000    795.02188
    44.85000    775.00000    792.43750
    44.86000    741.00000    790.04835
    44.87000    804.00000    787.87358
    44.88000    802.00000    785.92178
    44.89000    777.00000    784.18627
    44.90000    850.00000    782.66259
    44.91000    823.00000    781.33989
    44.92000    841.00000    780.20389
    44.93000    772.00000    779.24172
    44.94000    737.00000    778.45419
    44.95000    800.00000    777.84474
    44.96000    769.00000    777.30108
    44.97000    808.00000    776.76615
    44.98000    813.00000    776.28771
    44.99000    786.00000    775.86462
    45.00000    779.00000    775.48406
    45.01000    760.00000    775.12970
    45.02000    817.00000    774.79031
    45.03000    780.00000    774.50559
    45.04000    761.00000    774.22754
    45.05000    775.00000    773.99132
    45.06000    749.00000    773.79301
    45.07000    767.00000    773.62310
    45.08000    782.00000    773.47588
    45.09000    769.00000    773.35378
    45.10000    800.00000    773.26197
    45.11000    777.00000    773.21311
    45.12000    792.00000    773.25179
    45.13000    782.00000    773.40928
    45.14000    822.00000    773.42810
    45.15000    792.00000    773.35617
    45.16000    770.00000    773.32593
    45.17000    723.00000    773.31679
    45.18000    764.00000    773.30725
    45.19000    792.00000    773.28904
    45.20000    754.00000    773.34965
    45.21000    775.00000    773.45773
    45.22000    793.00000    773.62421
    45.23000    788.00000    773.84490
    45.24000    768.00000    774.06119
    45.25000    818.00000    774.28762
    45.26000    795.00000    774.54681
    45.27000    790.00000    774.84548
    45.28000    798.00000    775.18664
    45.29000    776.00000    775.57443
    45.30000    801.00000    776.01453
    45.31000    750.00000    776.51464
    45.32000    765.00000    777.08760
    45.33000    812.00000    777.75293
    45.34000    806.00000    778.50652
    45.35000    798.00000    779.31848
    45.36000    785.00000    780.24042
    45.37000    734.00000    781.30597
    45.38000    790.00000    782.55044
    45.39000    796.00000    784.02148
    45.40000    793.00000    785.78324
    45.41000    817.00000    787.92179
    45.42000    771.00000    790.55172
    45.43000    814.00000    793.82374
    45.44000    843.00000    797.93387
    45.45000    820.00000    803.13389
    45.46000    837.00000    809.74211
    45.47000    860.00000    818.15352
    45.48000    832.00000    828.84837
    45.49000    844.00000    842.39733
    45.50000    898.00000    859.46057
    45.51000    853.00000    880.77782
    45.52000    897.00000    907.13845
    45.53000    910.00000    939.28890
    45.54000    929.00000    978.01367
    45.55000   1055.00000   1024.89414
    45.56000   1040.00000   1080.30982
    45.57000   1123.00000   1144.78367
    45.58000   1293.00000   1218.44969
    45.59000   1302.00000   1301.22025
    45.60000   1383.00000   1392.58731
    45.61000   1493.00000   1491.56246
    45.62000   1608.00000   1596.63759
    45.63000   1663.00000   1705.77262
    45.64000   1784.00000   1816.41541
    45.65000   1936.00000   1925.55769
    45.66000   2044.00000   2029.83001
    45.67000   2182.00000   2125.63946
    45.68000   2237.00000   2209.35524
    45.69000   2286.00000   2277.54668
    45.70000   2391.00000   2327.26997
    45.71000   2409.00000   2356.37979
    45.72000   2362.00000   2363.81194
    45.73000   2329.00000   2349.76119
    45.74000   2364.00000   2315.68809
    45.75000   2411.00000   2264.13653
    45.76000   2240.00000   2198.40912
    45.77000   2135.00000   2122.18776
    45.78000   1993.00000   2039.18258
    45.79000   1954.00000   1952.85615
    45.80000   1785.00000   1866.23271
    45.81000   1760.00000   1781.77879
    45.82000   1649.00000   1701.33651
    45.83000   1585.00000   1626.11985
    45.84000   1567.00000   1556.74104
    45.85000   1517.00000   1493.27489
    45.86000   1378.00000   1435.36671
    45.87000   1298.00000   1382.36916
    45.88000   1251.00000   1333.49413
    45.89000   1291.00000   1287.95750
    45.90000   1226.00000   1245.09229
    45.91000   1182.00000   1204.41264
    45.92000   1125.00000   1165.62685
    45.93000   1089.00000   1128.61269
    45.94000   1097.00000   1093.37541
    45.95000   1044.00000   1060.00513
    45.96000    995.00000   1028.64143
    45.97000    965.00000    999.44713
    45.98000    949.00000    972.58788
    45.99000    993.00000    948.21685
    46.00000    905.00000    926.46354
    46.01000    890.00000    907.42710
    46.02000    855.00000    891.17460
    46.03000    871.00000    877.74423
    46.04000    851.00000    867.15304
    46.05000    880.00000    859.40789
    46.06000    891.00000    854.51824
    46.07000    809.00000    852.50890
    46.08000    847.00000    853.43118
    46.09000    878.00000    857.37070
    46.10000    859.00000    864.45057
    46.11000    828.00000    874.82803
    46.12000    882.00000    888.68392
    46.13000    890.00000    906.20462
    46.14000    936.00000    927.55739
    46.15000    949.00000    952.86072
    46.16000   1011.00000    982.15244
    46.17000   1002.00000   1015.35841
    46.18000   1021.00000   1052.26653
    46.19000   1061.00000   1092.53117
    46.20000   1102.00000   1135.62080
    46.21000   1171.00000   1180.48362
    46.22000   1214.00000   1226.20518
    46.23000   1260.00000   1271.71176
    46.24000   1292.00000   1315.70829
    46.25000   1335.00000   1356.78254
    46.26000   1436.00000   1393.48119
    46.27000   1420.00000   1424.39307
    46.28000   1461.00000   1448.24608
    46.29000   1494.00000   1464.00693
    46.30000   1400.00000   1470.96843
    46.31000   1488.00000   1468.81031
    46.32000   1467.00000   1457.62531
    46.33000   1383.00000   1437.91100
    46.34000   1411.00000   1410.53122
    46.35000   1435.00000   1376.65113
    46.36000   1342.00000   1337.65014
    46.37000   1274.00000   1295.02131
    46.38000   1266.00000   1250.27054
    46.39000   1190.00000   1204.82996
    46.40000   1175.00000   1159.99462
    46.41000   1133.00000   1116.88491
    46.42000   1147.00000   1076.43192
    46.43000   1038.00000   1039.38372
    46.44000   1058.00000   1006.32055
    46.45000   1022.00000    977.62220
    46.46000    965.00000    953.49246
    46.47000    958.00000    934.16687
    46.48000    943.00000    919.77144
    46.49000    948.00000    910.37905
    46.50000    955.00000    906.04520
    46.51000    914.00000    906.82404
    46.52000    907.00000    912.77545
    46.53000    946.00000    923.96275
    46.54000    953.00000    940.44115
    46.55000   1002.00000    962.23840
    46.56000    961.00000    989.32932
    46.57000   1011.00000   1021.60648
    46.58000   1068.00000   1058.84922
    46.59000   1081.00000   1100.69370
    46.60000   1124.00000   1146.60628
    46.61000   1157.00000   1195.86291
    46.62000   1257.00000   1247.53656
    46.63000   1290.00000   1300.49448
    46.64000   1271.00000   1353.40726
    46.65000   1365.00000   1404.77147
    46.66000   1358.00000   1452.94933
    46.67000   1464.00000   1496.22948
    46.68000   1454.00000   1532.91414
    46.69000   1450.00000   1561.43516
    46.70000   1466.00000   1580.49448
    46.71000   1473.00000   1589.21114
    46.72000   1464.00000   1587.24443
    46.73000   1479.00000   1574.85689
    46.74000   1422.00000   1552.89292
    46.75000   1470.00000   1522.67391
    46.76000   1355.00000   1485.83784
    46.77000   1287.00000   1444.16427
    46.78000   1315.00000   1399.41984
    46.79000   1279.00000   1353.24254
    46.80000   1249.00000   1307.06613
    46.81000   1212.00000   1262.07710
    46.82000   1111.00000   1219.19497
    46.83000   1093.00000   1179.06866
    46.84000   1089.00000   1142.08561
    46.85000   1060.00000   1108.39175
    46.86000   1026.00000   1077.92227
    46.87000    981.00000   1050.44259
    46.88000    986.00000   1025.59900
    46.89000    981.00000   1002.97520
    46.90000    962.00000    982.14889
    46.91000    920.00000    962.74052
    46.92000    937.00000    944.44675
    46.93000    882.00000    927.05367
    46.94000    885.00000    910.43043
    46.95000    901.00000    894.50335
    46.96000    831.00000    879.18902
    46.97000    789.00000    864.44416
    46.98000    780.00000    850.76297
    46.99000    824.00000    838.25308
    47.00000    797.00000    826.73419
    47.01000    771.00000    816.20425
    47.02000    783.00000    806.68414
    47.03000    776.00000    798.17423
    47.04000    816.00000    790.65540
    47.05000    799.00000    784.08127
    47.06000    787.00000    778.38520
    47.07000    758.00000    773.48297
    47.08000    791.00000    769.27670
    47.09000    761.00000    765.66007
    47.10000    775.00000    762.52413
    47.11000    772.00000    759.76341
    47.12000    744.00000    757.28171
    47.13000    807.00000    754.99715
    47.14000    755.00000    752.84549
    47.15000    801.00000    750.78135
    47.16000    747.00000    748.77723
    47.17000    720.00000    746.82075
    47.18000    708.00000    744.91097
    47.19000    739.00000    743.05480
    47.20000    788.00000    741.26377
    47.21000    782.00000    739.55155
    47.22000    805.00000    737.93205
    47.23000    720.00000    736.41804
    47.24000    694.00000    735.02011
    47.25000    745.00000    733.74614
    47.26000    720.00000    732.60167
    47.27000    777.00000    731.59020
    47.28000    822.00000    730.71146
    47.29000    802.00000    729.96366
    47.30000    747.00000    729.34384
    47.31000    766.00000    728.84857
    47.32000    751.00000    728.47493
    47.33000    762.00000    728.22115
    47.34000    737.00000    728.09248
    47.35000    722.00000    728.12925
    47.36000    747.00000    728.35295
    47.37000    748.00000    728.57340
    47.38000    750.00000    728.90126
    47.39000    751.00000    729.38219
    47.40000    765.00000    730.04499
    47.41000    750.00000    730.92951
    47.42000    755.00000    732.08931
    47.43000    756.00000    733.59453
    47.44000    715.00000    735.53515
    47.45000    741.00000    738.02433
    47.46000    734.00000    741.20169
    47.47000    722.00000    745.23605
    47.48000    766.00000    750.32745
    47.49000    736.00000    756.70761
    47.50000    780.00000    764.63863
    47.51000    759.00000    774.40898
    47.52000    783.00000    786.32642
    47.53000    766.00000    800.70700
    47.54000    803.00000    817.86220
    47.55000    866.00000    838.08696
    47.56000    830.00000    861.62233
    47.57000    889.00000    888.64413
    47.58000    906.00000    919.23619
    47.59000   1014.00000    953.36420
    47.60000   1026.00000    990.85281
    47.61000   1075.00000   1031.36947
    47.62000   1122.00000   1074.40328
    47.63000   1105.00000   1119.24483
    47.64000   1189.00000   1165.00503
    47.65000   1256.00000   1210.73854
    47.66000   1254.00000   1255.29972
    47.67000   1265.00000   1297.32978
    47.68000   1363.00000   1335.44202
    47.69000   1335.00000   1368.28599
    47.70000   1429.00000   1394.61043
    47.71000   1454.00000   1413.37573
    47.72000   1438.00000   1423.88041
    47.73000   1471.00000   1425.88157
    47.74000   1370.00000   1419.74422
    47.75000   1414.00000   1406.25129
    47.76000   1435.00000   1385.55503
    47.77000   1370.00000   1359.49052
    47.78000   1353.00000   1329.72550
    47.79000   1346.00000   1297.77687
    47.80000   1215.00000   1265.05420
    47.81000   1247.00000   1232.79082
    47.82000   1182.00000   1201.99686
    47.83000   1199.00000   1173.43307
    47.84000   1140.00000   1147.59830
    47.85000   1135.00000   1124.72313
    47.86000   1053.00000   1104.78454
    47.87000   1018.00000   1087.61353
    47.88000   1025.00000   1072.87855
    47.89000   1092.00000   1059.94886
    47.90000   1063.00000   1048.15747
    47.91000   1070.00000   1036.82364
    47.92000   1051.00000   1025.30492
    47.93000    979.00000   1013.06202
    47.94000   1014.00000    999.71059
    47.95000    958.00000    985.04986
    47.96000    944.00000    969.06185
    47.97000    907.00000    951.87984
    47.98000    900.00000    933.75415
    47.99000    887.00000    915.00838
    48.00000    874.00000    895.99532
    48.01000    868.00000    877.06588
    48.02000    835.00000    858.54844
    48.03000    842.00000    840.73475
    48.04000    809.00000    823.87007
    48.05000    842.00000    808.14392
    48.06000    826.00000    793.69338
    48.07000    772.00000    780.60400
    48.08000    806.00000    768.90923
    48.09000    751.00000    758.59685
    48.10000    766.00000    749.61647
    48.11000    758.00000    741.88767
    48.12000    751.00000    735.30863
    48.13000    760.00000    729.76442
    48.14000    772.00000    725.13442
    48.15000    746.00000    721.29858
    48.16000    719.00000    718.14245
    48.17000    740.00000    715.56071
    48.18000    697.00000    713.45875
    48.19000    669.00000    711.74897
    48.20000    685.00000    710.36556
    48.21000    663.00000    709.34466
    48.22000    749.00000    708.64789
    48.23000    697.00000    708.06047
    48.24000    731.00000    707.60435
    48.25000    734.00000    707.31323
    48.26000    690.00000    707.14600
    48.27000    731.00000    707.10984
    48.28000    729.00000    707.20549
    48.29000    713.00000    707.42638
    48.30000    719.00000    707.75836
    48.31000    709.00000    708.15466
    48.32000    745.00000    708.57852
    48.33000    698.00000    709.27332
    48.34000    704.00000    710.20394
    48.35000    691.00000    711.27702
    48.36000    710.00000    712.35984
    48.37000    705.00000    713.47206
    48.38000    721.00000    714.60095
    48.39000    716.00000    715.71454
    48.40000    752.00000    716.77946
    48.41000    755.00000    717.76333
    48.42000    746.00000    718.61784
    48.43000    717.00000    719.28768
    48.44000    700.00000    719.76041
    48.45000    721.00000    720.01655
    48.46000    682.00000    720.04731
    48.47000    686.00000    719.86047
    48.48000    733.00000    719.46977
    48.49000    785.00000    718.92459
    48.50000    723.00000    718.28972
    48.51000    714.00000    717.56222
    48.52000    741.00000    716.79235
    48.53000    711.00000    716.02566
    48.54000    731.00000    715.30215
    48.55000    747.00000    714.65872
    48.56000    734.00000    714.12901
    48.57000    709.00000    713.74370
    48.58000    691.00000    713.53119
    48.59000    721.00000    713.51888
    48.60000    723.00000    713.73427
    48.61000    738.00000    714.20722
    48.62000    750.00000    714.97234
    48.63000    716.00000    716.07170
    48.64000    714.00000    717.55802
    48.65000    709.00000    719.49804
    48.66000    754.00000    721.97616
    48.67000    720.00000    725.09790
    48.68000    739.00000    728.99325
    48.69000    693.00000    733.81952
    48.70000    747.00000    739.76326
    48.71000    741.00000    747.04120
    48.72000    816.00000    755.89950
    48.73000    759.00000    766.61124
    48.74000    776.00000    779.47175
    48.75000    777.00000    794.79166
    48.76000    794.00000    812.88772
    48.77000    802.00000    834.07164
    48.78000    884.00000    858.63747
    48.79000    926.00000    886.84825
    48.80000    900.00000    918.92287
    48.81000    942.00000    955.02418
    48.82000   1008.00000    995.24954
    48.83000   1000.00000   1039.62440
    48.84000   1048.00000   1088.09970
    48.85000   1076.00000   1140.55313
    48.86000   1102.00000   1196.79402
    48.87000   1244.00000   1256.57120
    48.88000   1244.00000   1319.58356
    48.89000   1358.00000   1385.49328
    48.90000   1364.00000   1453.94297
    48.91000   1372.00000   1524.57893
    48.92000   1468.00000   1597.08253
    48.93000   1502.00000   1671.20910
    48.94000   1625.00000   1746.82754
    48.95000   1728.00000   1823.94603
    48.96000   1739.00000   1902.70424
    48.97000   1820.00000   1983.31563
    48.98000   2011.00000   2065.95762
    48.99000   2057.00000   2150.62582
    49.00000   2160.00000   2236.98179
    49.01000   2139.00000   2324.22588
    49.02000   2406.00000   2411.01719
    49.03000   2429.00000   2495.45049
    49.04000   2465.00000   2575.09090
    49.05000   2637.00000   2647.06458
    49.06000   2656.00000   2708.20571
    49.07000   2737.00000   2755.26293
    49.08000   2888.00000   2785.16585
    49.09000   2865.00000   2795.33992
    49.10000   2799.00000   2784.03477
    49.11000   2801.00000   2750.59394
    49.12000   2705.00000   2695.58093
    49.13000   2647.00000   2620.81678
    49.14000   2599.00000   2529.13638
    49.15000   2490.00000   2424.08032
    49.16000   2315.00000   2309.55030
    49.17000   2081.00000   2189.49506
    49.18000   2050.00000   2067.66445
    49.19000   1903.00000   1947.43368
    49.20000   1810.00000   1831.68583
    49.21000   1710.00000   1722.73850
    49.22000   1590.00000   1622.30539
    49.23000   1391.00000   1531.48883
    49.24000   1404.00000   1450.79768
    49.25000   1393.00000   1380.18247
    49.26000   1330.00000   1319.10001
    49.27000   1286.00000   1266.63793
    49.28000   1232.00000   1221.91180
    49.29000   1257.00000   1183.53821
    49.30000   1271.00000   1150.07130
    49.31000   1178.00000   1120.19950
    49.32000   1140.00000   1092.77857
    49.33000   1100.00000   1066.88592
    49.34000   1068.00000   1041.85167
    49.35000   1069.00000   1017.25504
    49.36000   1091.00000    992.89414
    49.37000   1034.00000    968.74170
    49.38000   1012.00000    944.90068
    49.39000    986.00000    921.56989
    49.40000    966.00000    898.96218
    49.41000    905.00000    877.17481
    49.42000    915.00000    856.49271
    49.43000    882.00000    837.11024
    49.44000    805.00000    819.21211
    49.45000    859.00000    802.96339
    49.46000    808.00000    788.38017
    49.47000    795.00000    775.45802
    49.48000    766.00000    764.17572
    49.49000    800.00000    754.48791
    49.50000    809.00000    746.33260
    49.51000    774.00000    739.65181
    49.52000    785.00000    734.39667
    49.53000    745.00000    730.53859
    49.54000    756.00000    728.06968
    49.55000    735.00000    726.95497
    49.56000    767.00000    727.13279
    49.57000    700.00000    728.70089
    49.58000    728.00000    731.72936
    49.59000    786.00000    736.28619
    49.60000    726.00000    742.44564
    49.61000    853.00000    750.28081
    49.62000    747.00000    759.85525
    49.63000    765.00000    771.21383
    49.64000    847.00000    784.37322
    49.65000    814.00000    799.31230
    49.66000    858.00000    815.96291
    49.67000    866.00000    834.20148
    49.68000    920.00000    853.84204
    49.69000    961.00000    874.63159
    49.70000    946.00000    896.24843
    49.71000    996.00000    918.30486
    49.72000    991.00000    940.35519
    49.73000   1014.00000    961.91022
    49.74000   1094.00000    982.45776
    49.75000   1102.00000   1001.48780
    49.76000   1084.00000   1018.51954
    49.77000   1043.00000   1033.13096
    49.78000   1118.00000   1044.97005
    49.79000   1136.00000   1053.69218
    49.80000   1100.00000   1059.06926
    49.81000   1107.00000   1061.04324
    49.82000   1140.00000   1059.64437
    49.83000   1119.00000   1055.02489
    49.84000   1120.00000   1047.48106
    49.85000   1055.00000   1037.44229
    49.86000   1102.00000   1025.43778
    49.87000   1127.00000   1012.05305
    49.88000   1078.00000    997.88053
    49.89000   1014.00000    983.47629
    49.90000   1024.00000    969.32003
    49.91000    968.00000    955.75880
    49.92000    988.00000    943.05275
    49.93000    994.00000    931.35655
    49.94000    970.00000    920.70051
    49.95000   1011.00000    911.00594
    49.96000    969.00000    902.10364
    49.97000    949.00000    893.76390
    49.98000    941.00000    885.69795
    49.99000    929.00000    877.60666
    50.00000    917.00000    869.21227
    50.01000    934.00000    860.28899
    50.02000    890.00000    850.68777
    50.03000    886.00000    840.34925
    50.04000    847.00000    829.30344
    50.05000    865.00000    817.66202
    50.06000    878.00000    805.58880
    50.07000    805.00000    793.21332
    50.08000    820.00000    780.74550
    50.09000    809.00000    768.40278
    50.10000    775.00000    756.37400
    50.11000    793.00000    744.79214
    50.12000    756.00000    733.79400
    50.13000    729.00000    723.49861
    50.14000    722.00000    713.98705
    50.15000    774.00000    705.30960
    50.16000    694.00000    697.48895
    50.17000    695.00000    690.52265
    50.18000    641.00000    684.38647
    50.19000    652.00000    679.03837
    50.20000    651.00000    674.42281
    50.21000    664.00000    670.47507
    50.22000    699.00000    667.12528
    50.23000    670.00000    664.30208
    50.24000    700.00000    661.93556
    50.25000    664.00000    659.95968
    50.26000    727.00000    658.31377
    50.27000    694.00000    656.94364
    50.28000    662.00000    655.80259
    50.29000    643.00000    654.85116
    50.30000    697.00000    654.05700
    50.31000    665.00000    653.39450
    50.32000    690.00000    652.84433
    50.33000    671.00000    652.39287
    50.34000    644.00000    652.03176
    50.35000    656.00000    651.75817
    50.36000    644.00000    651.57904
    50.37000    662.00000    651.50393
    50.38000    648.00000    651.49013
    50.39000    647.00000    651.54248
    50.40000    638.00000    651.68196
    50.41000    656.00000    651.91199
    50.42000    669.00000    652.21817
    50.43000    646.00000    652.59044
    50.44000    646.00000    653.14226
    50.45000    670.00000    653.83308
    50.46000    640.00000    654.60260
    50.47000    636.00000    655.30732
    50.48000    636.00000    655.88109
    50.49000    645.00000    657.28690
    50.50000    697.00000    659.08354
    50.51000    680.00000    661.15300
    50.52000    644.00000    663.53120
    50.53000    648.00000    666.26614
    50.54000    644.00000    669.41457
    50.55000    688.00000    673.04471
    50.56000    645.00000    677.20450
    50.57000    669.00000    682.15147
    50.58000    698.00000    688.11242
    50.59000    716.00000    695.10034
    50.60000    697.00000    703.22810
    50.61000    741.00000    712.62983
    50.62000    679.00000    723.42457
    50.63000    763.00000    735.70505
    50.64000    753.00000    749.52837
    50.65000    773.00000    764.90215
    50.66000    774.00000    781.75029
    50.67000    813.00000    799.95893
    50.68000    731.00000    819.35184
    50.69000    862.00000    839.68095
    50.70000    864.00000    860.63577
    50.71000    865.00000    881.85335
    50.72000    910.00000    902.93206
    50.73000    871.00000    923.45552
    50.74000    939.00000    943.00799
    50.75000   1001.00000    961.09869
    50.76000    955.00000    977.34687
    50.77000    961.00000    991.52664
    50.78000    997.00000   1003.47926
    50.79000   1038.00000   1013.15069
    50.80000   1034.00000   1020.59283
    50.81000   1036.00000   1025.93740
    50.82000   1005.00000   1029.36377
    50.83000   1017.00000   1031.06678
    50.84000   1022.00000   1031.23062
    50.85000   1015.00000   1030.01132
    50.86000   1025.00000   1027.52702
    50.87000   1031.00000   1023.85644
    50.88000   1014.00000   1019.04848
    50.89000    988.00000   1013.12305
    50.90000    943.00000   1006.09280
    50.91000    944.00000    997.99219
    50.92000    979.00000    988.89385
    50.93000    990.00000    978.92174
    50.94000    894.00000    968.25437
    50.95000   1040.00000    957.10542
    50.96000    993.00000    945.70141
    50.97000    943.00000    934.26232
    50.98000    921.00000    922.98187
    50.99000    893.00000    912.01608
    51.00000    859.00000    901.48004
    51.01000    911.00000    891.45205
    51.02000    888.00000    881.98307
    51.03000    864.00000    873.10687
    51.04000    880.00000    864.85661
    51.05000    898.00000    857.27879
    51.06000    824.00000    850.44444
    51.07000    866.00000    844.45570
    51.08000    847.00000    839.44718
    51.09000    829.00000    835.58615
    51.10000    814.00000    833.04511
    51.11000    790.00000    831.91776
    51.12000    784.00000    832.38593
    51.13000    878.00000    834.56795
    51.14000    865.00000    838.51841
    51.15000    849.00000    844.22535
    51.16000    797.00000    851.60041
    51.17000    821.00000    860.47253
    51.18000    838.00000    870.58543
    51.19000    854.00000    881.59897
    51.20000    834.00000    893.09485
    51.21000    899.00000    904.58696
    51.22000    904.00000    915.53731
    51.23000    890.00000    925.37841
    51.24000    931.00000    933.54277
    51.25000    984.00000    939.49896
    51.26000    946.00000    942.79178
    51.27000    965.00000    943.08163
    51.28000    901.00000    940.17595
    51.29000    944.00000    934.04537
    51.30000    954.00000    924.81579
    51.31000    917.00000    912.74940
    51.32000    892.00000    898.29029
    51.33000    826.00000    882.00239
    51.34000    841.00000    864.33750
    51.35000    847.00000    845.79610
    51.36000    804.00000    826.87597
    51.37000    803.00000    808.03501
    51.38000    785.00000    789.67747
    51.39000    786.00000    772.14619
    51.40000    726.00000    755.71946
    51.41000    729.00000    740.61282
    51.42000    740.00000    726.98348
    51.43000    716.00000    714.90934
    51.44000    717.00000    704.38965
    51.45000    685.00000    695.48959
    51.46000    707.00000    688.17461
    51.47000    656.00000    682.39158
    51.48000    653.00000    678.08251
    51.49000    672.00000    675.18559
    51.50000    670.00000    673.63934
    51.51000    654.00000    673.38489
    51.52000    703.00000    674.36566
    51.53000    682.00000    676.52374
    51.54000    618.00000    679.79845
    51.55000    682.00000    684.14693
    51.56000    620.00000    689.51617
    51.57000    639.00000    695.81096
    51.58000    654.00000    702.93120
    51.59000    663.00000    710.76217
    51.60000    703.00000    719.16838
    51.61000    688.00000    727.99085
    51.62000    742.00000    737.04741
    51.63000    714.00000    746.15335
    51.64000    708.00000    755.11904
    51.65000    703.00000    763.70965
    51.66000    713.00000    771.70525
    51.67000    731.00000    778.90894
    51.68000    728.00000    785.15602
    51.69000    750.00000    790.29668
    51.70000    719.00000    794.26793
    51.71000    692.00000    797.07661
    51.72000    699.00000    798.81863
    51.73000    667.00000    799.64168
    51.74000    719.00000    799.73466
    51.75000    688.00000    799.31009
    51.76000    732.00000    798.58502
    51.77000    722.00000    797.76586
    51.78000    754.00000    797.03848
    51.79000    738.00000    796.56318
    51.80000    722.00000    796.47405
    51.81000    712.00000    796.88211
    51.82000    747.00000    797.88120
    51.83000    758.00000    799.55527
    51.84000    760.00000    801.98538
    51.85000    765.00000    805.25414
    51.86000    794.00000    809.44602
    51.87000    795.00000    814.64255
    51.88000    770.00000    820.91340
    51.89000    800.00000    828.31238
    51.90000    860.00000    836.84207
    51.91000    829.00000    846.41994
    51.92000    831.00000    856.99498
    51.93000    864.00000    868.44616
    51.94000    852.00000    880.59848
    51.95000    915.00000    893.24019
    51.96000    901.00000    906.14019
    51.97000    915.00000    919.03847
    51.98000    934.00000    931.66842
    51.99000    944.00000    943.75708
    52.00000    968.00000    955.01778
    52.01000    922.00000    965.14050
    52.02000    998.00000    973.83437
    52.03000   1016.00000    980.86632
    52.04000    977.00000    985.85093
    52.05000    975.00000    988.46157
    52.06000    955.00000    988.43076
    52.07000   1013.00000    985.56884
    52.08000    999.00000    979.79530
    52.09000    965.00000    971.15981
    52.10000    951.00000    959.84634
    52.11000    894.00000    946.15796
    52.12000    927.00000    930.48628
    52.13000    884.00000    913.27316
    52.14000    879.00000    894.97325
    52.15000    903.00000    876.02308
    52.16000    841.00000    856.81908
    52.17000    808.00000    837.70406
    52.18000    799.00000    818.96113
    52.19000    808.00000    800.81330
    52.20000    753.00000    783.42788
    52.21000    799.00000    766.92404
    52.22000    730.00000    751.38220
    52.23000    709.00000    736.85312
    52.24000    677.00000    723.36531
    52.25000    672.00000    710.92982
    52.26000    650.00000    699.54299
    52.27000    647.00000    689.18813
    52.28000    714.00000    679.83880
    52.29000    644.00000    671.45736
    52.30000    646.00000    663.97529
    52.31000    668.00000    657.34404
    52.32000    678.00000    651.50982
    52.33000    654.00000    646.41241
    52.34000    638.00000    641.98995
    52.35000    655.00000    638.18015
    52.36000    645.00000    634.92065
    52.37000    608.00000    632.14963
    52.38000    653.00000    629.80637
    52.39000    595.00000    627.83211
    52.40000    626.00000    626.17092
    52.41000    590.00000    624.77053
    52.42000    625.00000    623.58255
    52.43000    574.00000    622.56004
    52.44000    601.00000    621.65137
    52.45000    601.00000    620.83494
    52.46000    675.00000    620.18579
    52.47000    620.00000    619.63720
    52.48000    575.00000    619.17275
    52.49000    580.00000    618.80073
    52.50000    577.00000    618.54005
    52.51000    611.00000    618.42008
    52.52000    585.00000    618.48004
    52.53000    606.00000    618.76782
    52.54000    661.00000    619.33843
    52.55000    636.00000    620.25196
    52.56000    596.00000    621.57112
    52.57000    607.00000    623.35832
    52.58000    603.00000    625.67208
    52.59000    619.00000    628.56140
    52.60000    632.00000    632.06727
    52.61000    641.00000    636.24270
    52.62000    622.00000    641.08656
    52.63000    681.00000    646.58557
    52.64000    647.00000    652.70515
    52.65000    648.00000    659.39326
    52.66000    701.00000    666.58366
    52.67000    653.00000    674.16286
    52.68000    658.00000    681.99655
    52.69000    700.00000    689.91433
    52.70000    681.00000    697.70226
    52.71000    681.00000    705.14390
    52.72000    679.00000    712.08749
    52.73000    695.00000    718.30285
    52.74000    730.00000    723.56607
    52.75000    698.00000    727.68559
    52.76000    686.00000    730.50288
    52.77000    676.00000    731.91371
    52.78000    673.00000    731.95528
    52.79000    712.00000    730.71350
    52.80000    698.00000    728.28148
    52.81000    689.00000    724.84639
    52.82000    701.00000    720.64894
    52.83000    656.00000    715.95482
    52.84000    741.00000    711.03581
    52.85000    658.00000    706.15407
    52.86000    664.00000    701.55017
    52.87000    642.00000    697.43434
    52.88000    681.00000    693.98019
    52.89000    660.00000    691.32028
    52.90000    661.00000    689.54318
    52.91000    676.00000    688.69203
    52.92000    668.00000    688.76447
    52.93000    632.00000    689.71422
    52.94000    612.00000    691.45413
    52.95000    680.00000    693.86091
    52.96000    649.00000    696.78214
    52.97000    655.00000    700.04367
    52.98000    666.00000    703.44763
    52.99000    586.00000    706.79039
    53.00000    623.00000    709.89588
    53.01000    634.00000    712.60690
    53.02000    628.00000    714.80409
    53.03000    639.00000    716.42196
    53.04000    709.00000    717.45889
    53.05000    660.00000    717.98053
    53.06000    655.00000    718.11554
    53.07000    688.00000    718.04666
    53.08000    663.00000    717.99118
    53.09000    693.00000    718.14518
    53.10000    692.00000    718.71244
    53.11000    647.00000    719.91062
    53.12000    695.00000    721.91096
    53.13000    683.00000    724.83887
    53.14000    713.00000    728.77453
    53.15000    710.00000    733.74324
    53.16000    700.00000    739.71869
    53.17000    715.00000    746.60804
    53.18000    746.00000    754.22430
    53.19000    763.00000    762.38391
    53.20000    778.00000    770.83284
    53.21000    822.00000    779.16429
    53.22000    838.00000    787.13581
    53.23000    827.00000    794.45126
    53.24000    848.00000    800.80615
    53.25000    839.00000    805.92444
    53.26000    762.00000    809.57222
    53.27000    861.00000    811.56841
    53.28000    833.00000    811.79283
    53.29000    857.00000    810.19149
    53.30000    906.00000    806.77864
    53.31000    835.00000    801.63399
    53.32000    865.00000    794.89425
    53.33000    831.00000    786.73883
    53.34000    854.00000    777.36822
    53.35000    761.00000    766.99758
    53.36000    772.00000    755.90824
    53.37000    785.00000    744.30600
    53.38000    780.00000    732.37867
    53.39000    758.00000    720.31563
    53.40000    700.00000    708.29380
    53.41000    739.00000    696.47239
    53.42000    709.00000    684.98207
    53.43000    716.00000    673.93270
    53.44000    661.00000    663.51446
    53.45000    647.00000    653.83784
    53.46000    685.00000    644.92052
    53.47000    662.00000    636.79755
    53.48000    645.00000    629.49531
    53.49000    646.00000    623.02436
    53.50000    620.00000    617.38212
    53.51000    626.00000    612.55554
    53.52000    607.00000    608.52346
    53.53000    632.00000    605.25853
    53.54000    615.00000    602.72951
    53.55000    606.00000    600.90677
    53.56000    605.00000    599.74673
    53.57000    584.00000    599.13168
    53.58000    596.00000    599.02489
    53.59000    589.00000    599.41741
    53.60000    575.00000    600.27076
    53.61000    644.00000    601.49830
    53.62000    593.00000    603.01958
    53.63000    579.00000    604.74674
    53.64000    590.00000    606.54389
    53.65000    589.00000    608.32481
    53.66000    598.00000    610.01652
    53.67000    618.00000    611.53099
    53.68000    623.00000    612.78065
    53.69000    588.00000    613.68625
    53.70000    625.00000    614.18169
    53.71000    618.00000    614.21887
    53.72000    576.00000    613.77170
    53.73000    607.00000    612.83836
    53.74000    575.00000    611.44095
    53.75000    580.00000    609.62268
    53.76000    571.00000    607.44314
    53.77000    616.00000    604.97308
    53.78000    607.00000    602.29192
    53.79000    614.00000    599.47798
    53.80000    583.00000    596.57108
    53.81000    574.00000    593.65069
    53.82000    597.00000    590.78820
    53.83000    565.00000    588.03043
    53.84000    585.00000    585.41805
    53.85000    598.00000    582.98397
    53.86000    587.00000    580.75252
    53.87000    574.00000    578.74028
    53.88000    558.00000    576.95760
    53.89000    603.00000    575.41282
    53.90000    578.00000    574.11441
    53.91000    549.00000    573.03861
    53.92000    620.00000    572.13997
    53.93000    584.00000    571.43741
    53.94000    589.00000    570.93109
    53.95000    549.00000    570.61500
    53.96000    542.00000    570.48540
    53.97000    587.00000    570.54128
    53.98000    574.00000    570.78463
    53.99000    566.00000    571.22041
    54.00000    577.00000    571.85626
    54.01000    612.00000    572.70209
    54.02000    631.00000    573.76938
    54.03000    589.00000    575.07041
    54.04000    582.00000    576.61742
    54.05000    575.00000    578.42159
    54.06000    602.00000    580.49215
    54.07000    587.00000    582.83537
    54.08000    583.00000    585.45325
    54.09000    627.00000    588.34329
    54.10000    593.00000    591.50328
    54.11000    618.00000    594.92298
    54.12000    621.00000    598.58240
    54.13000    630.00000    602.45788
    54.14000    603.00000    606.52058
    54.15000    605.00000    610.73642
    54.16000    632.00000    615.06683
    54.17000    626.00000    619.47017
    54.18000    655.00000    623.90376
    54.19000    707.00000    628.32647
    54.20000    687.00000    632.70149
    54.21000    648.00000    636.99856
    54.22000    698.00000    641.19495
    54.23000    654.00000    645.27457
    54.24000    680.00000    649.22526
    54.25000    686.00000    653.03476
    54.26000    675.00000    656.68636
    54.27000    684.00000    660.15531
    54.28000    669.00000    663.40658
    54.29000    670.00000    666.39449
    54.30000    713.00000    669.06471
    54.31000    649.00000    671.35975
    54.32000    666.00000    673.22281
    54.33000    653.00000    674.60441
    54.34000    691.00000    675.47133
    54.35000    709.00000    675.81148
    54.36000    675.00000    675.63614
    54.37000    690.00000    674.97863
    54.38000    656.00000    673.89003
    54.39000    660.00000    672.43412
    54.40000    665.00000    670.68865
    54.41000    670.00000    668.73884
    54.42000    708.00000    666.58882
    54.43000    722.00000    664.23041
    54.44000    705.00000    661.77188
    54.45000    682.00000    659.28302
    54.46000    752.00000    656.81915
    54.47000    708.00000    654.45724
    54.48000    711.00000    652.36683
    54.49000    659.00000    650.62007
    54.50000    695.00000    649.33544
    54.51000    689.00000    648.66104
    54.52000    725.00000    648.74901
    54.53000    714.00000    649.74195
    54.54000    730.00000    651.78153
    54.55000    688.00000    654.99256
    54.56000    667.00000    659.49150
    54.57000    664.00000    665.36884
    54.58000    708.00000    672.68709
    54.59000    716.00000    681.47859
    54.60000    695.00000    691.74245
    54.61000    738.00000    703.44219
    54.62000    764.00000    716.50419
    54.63000    772.00000    730.81678
    54.64000    823.00000    746.22883
    54.65000    747.00000    762.54949
    54.66000    825.00000    779.57411
    54.67000    856.00000    797.10148
    54.68000    826.00000    814.84210
    54.69000    880.00000    832.51101
    54.70000    877.00000    849.82524
    54.71000    901.00000    866.53651
    54.72000    973.00000    882.47229
    54.73000    980.00000    897.43289
    54.74000    978.00000    911.30634
    54.75000    973.00000    924.05978
    54.76000    953.00000    935.72589
    54.77000    943.00000    946.39499
    54.78000    943.00000    956.17461
    54.79000    981.00000    965.04510
    54.80000   1012.00000    973.06969
    54.81000    971.00000    980.25930
    54.82000   1006.00000    986.56748
    54.83000   1041.00000    991.84012
    54.84000    985.00000    995.84465
    54.85000   1052.00000    998.30323
    54.86000   1011.00000    998.90599
    54.87000    983.00000    997.33767
    54.88000    987.00000    993.31224
    54.89000    957.00000    986.60982
    54.90000    964.00000    977.10999
    54.91000    978.00000    964.81546
    54.92000    954.00000    949.86062
    54.93000    896.00000    932.50331
    54.94000    902.00000    913.10274
    54.95000    885.00000    892.09078
    54.96000    871.00000    869.93561
    54.97000    840.00000    847.11374
    54.98000    773.00000    824.08941
    54.99000    780.00000    801.29880
    55.00000    780.00000    779.14031
    55.01000    734.00000    757.96913
    55.02000    764.00000    738.09447
    55.03000    740.00000    719.77865
    55.04000    655.00000    703.23752
    55.05000    662.00000    688.64173
    55.06000    724.00000    676.11916
    55.07000    703.00000    665.76349
    55.08000    661.00000    657.63862
    55.09000    702.00000    651.75605
    55.10000    687.00000    648.11439
    55.11000    664.00000    646.68928
    55.12000    680.00000    647.43375
    55.13000    669.00000    650.28569
    55.14000    661.00000    655.16416
    55.15000    705.00000    661.96069
    55.16000    669.00000    670.55582
    55.17000    732.00000    680.83296
    55.18000    749.00000    692.62859
    55.19000    773.00000    705.75885
    55.20000    766.00000    720.02124
    55.21000    812.00000    735.19029
    55.22000    852.00000    751.01769
    55.23000    813.00000    767.23462
    55.24000    832.00000    783.55626
    55.25000    892.00000    799.68895
    55.26000    933.00000    815.33996
    55.27000    968.00000    830.22897
    55.28000    969.00000    844.09991
    55.29000    914.00000    856.73107
    55.30000    930.00000    867.94171
    55.31000    988.00000    877.59478
    55.32000    982.00000    885.59650
    55.33000    944.00000    891.89438
    55.34000    969.00000    896.47499
    55.35000   1055.00000    899.35915
    55.36000    979.00000    900.59676
    55.37000   1025.00000    900.27152
    55.38000    977.00000    898.48737
    55.39000    932.00000    895.36724
    55.40000    930.00000    891.04516
    55.41000    963.00000    885.62294
    55.42000    909.00000    879.25100
    55.43000    914.00000    872.06249
    55.44000    929.00000    864.22766
    55.45000    924.00000    855.90318
    55.46000    852.00000    847.22869
    55.47000    892.00000    838.31732
    55.48000    888.00000    829.23974
    55.49000    856.00000    820.04225
    55.50000    846.00000    810.72917
    55.51000    826.00000    801.26941
    55.52000    811.00000    791.60789
    55.53000    787.00000    781.67898
    55.54000    787.00000    771.42206
    55.55000    814.00000    760.79672
    55.56000    786.00000    749.79503
    55.57000    805.00000    738.44848
    55.58000    749.00000    726.82839
    55.59000    747.00000    715.04042
    55.60000    685.00000    703.21538
    55.61000    744.00000    691.49887
    55.62000    699.00000    680.04218
    55.63000    659.00000    668.99547
    55.64000    681.00000    658.50344
    55.65000    664.00000    648.70317
    55.66000    648.00000    639.72319
    55.67000    647.00000    631.68347
    55.68000    655.00000    624.69558
    55.69000    593.00000    618.86305
    55.70000    665.00000    614.28137
    55.71000    606.00000    611.03638
    55.72000    597.00000    609.20666
    55.73000    642.00000    608.88121
    55.74000    643.00000    610.11795
    55.75000    628.00000    612.96268
    55.76000    585.00000    617.45025
    55.77000    604.00000    623.59761
    55.78000    683.00000    631.39946
    55.79000    666.00000    640.82658
    55.80000    645.00000    651.81702
    55.81000    652.00000    664.23666
    55.82000    683.00000    677.94558
    55.83000    688.00000    692.76283
    55.84000    695.00000    708.45468
    55.85000    714.00000    724.74390
    55.86000    760.00000    741.30922
    55.87000    738.00000    757.75213
    55.88000    793.00000    773.67184
    55.89000    779.00000    788.65297
    55.90000    795.00000    802.25957
    55.91000    753.00000    814.05956
    55.92000    844.00000    823.64929
    55.93000    817.00000    830.67988
    55.94000    835.00000    834.88565
    55.95000    838.00000    836.11188
    55.96000    813.00000    834.33021
    55.97000    776.00000    829.62017
    55.98000    777.00000    822.20586
    55.99000    825.00000    812.41603
    56.00000    775.00000    800.64441
    56.01000    753.00000    787.34352
    56.02000    717.00000    772.98572
    56.03000    744.00000    757.99949
    56.04000    699.00000    742.79748
    56.05000    758.00000    727.74799
    56.06000    715.00000    713.17617
    56.07000    708.00000    699.35578
    56.08000    648.00000    686.50014
    56.09000    693.00000    674.76264
    56.10000    618.00000    664.23827
    56.11000    666.00000    654.96655
    56.12000    627.00000    646.93628
    56.13000    608.00000    640.09190
    56.14000    649.00000    634.34114
    56.15000    636.00000    629.56354
    56.16000    607.00000    625.61939
    56.17000    644.00000    622.35852
    56.18000    600.00000    619.62862
    56.19000    689.00000    617.28263
    56.20000    617.00000    615.18532
    56.21000    645.00000    613.21885
    56.22000    606.00000    611.28756
    56.23000    617.00000    609.32168
    56.24000    607.00000    607.27964
    56.25000    626.00000    605.14863
    56.26000    600.00000    602.94213
    56.27000    647.00000    600.69806
    56.28000    568.00000    598.48708
    56.29000    606.00000    596.38887
    56.30000    606.00000    594.51263
    56.31000    600.00000    592.97572
    56.32000    630.00000    591.86945
    56.33000    649.00000    591.29854
    56.34000    626.00000    591.36848
    56.35000    579.00000    592.18363
    56.36000    580.00000    593.83993
    56.37000    615.00000    596.42239
    56.38000    589.00000    600.00236
    56.39000    567.00000    604.63409
    56.40000    586.00000    610.34869
    56.41000    557.00000    617.16245
    56.42000    638.00000    625.10120
    56.43000    602.00000    634.05973
    56.44000    585.00000    643.94710
    56.45000    602.00000    654.67572
    56.46000    628.00000    666.10690
    56.47000    646.00000    678.06284
    56.48000    669.00000    690.33259
    56.49000    711.00000    702.67387
    56.50000    668.00000    714.81611
    56.51000    658.00000    726.46438
    56.52000    663.00000    737.30650
    56.53000    661.00000    747.03428
    56.54000    698.00000    755.34999
    56.55000    758.00000    761.96315
    56.56000    743.00000    766.63406
    56.57000    710.00000    769.18997
    56.58000    692.00000    769.53975
    56.59000    726.00000    767.68305
    56.60000    687.00000    763.70790
    56.61000    690.00000    757.77493
    56.62000    747.00000    750.10562
    56.63000    686.00000    741.01661
    56.64000    715.00000    730.91525
    56.65000    691.00000    720.02879
    56.66000    665.00000    708.62514
    56.67000    671.00000    696.97090
    56.68000    635.00000    685.30455
    56.69000    657.00000    673.83364
    56.70000    663.00000    662.73425
    56.71000    649.00000    652.14794
    56.72000    635.00000    642.17948
    56.73000    594.00000    632.91825
    56.74000    590.00000    624.42744
    56.75000    644.00000    616.74952
    56.76000    616.00000    609.91202
    56.77000    606.00000    603.92822
    56.78000    594.00000    598.79782
    56.79000    582.00000    594.55212
    56.80000    543.00000    591.20726
    56.81000    576.00000    588.75085
    56.82000    541.00000    587.18166
    56.83000    556.00000    586.50115
    56.84000    592.00000    586.70889
    56.85000    600.00000    587.80122
    56.86000    613.00000    589.76942
    56.87000    591.00000    592.59771
    56.88000    607.00000    596.26093
    56.89000    622.00000    600.72228
    56.90000    610.00000    605.93109
    56.91000    618.00000    611.82090
    56.92000    658.00000    618.30779
    56.93000    619.00000    625.28934
    56.94000    625.00000    632.64431
    56.95000    625.00000    640.23318
    56.96000    659.00000    647.90079
    56.97000    628.00000    655.47891
    56.98000    638.00000    662.77832
    56.99000    658.00000    669.60624
    57.00000    669.00000    675.78790
    57.01000    733.00000    681.15726
    57.02000    722.00000    685.56904
    57.03000    713.00000    688.90909
    57.04000    747.00000    691.10018
    57.05000    743.00000    692.10442
    57.06000    692.00000    691.92205
    57.07000    693.00000    690.58802
    57.08000    706.00000    688.16740
    57.09000    723.00000    684.75097
    57.10000    694.00000    680.45077
    57.11000    700.00000    675.39551
    57.12000    707.00000    669.72485
    57.13000    640.00000    663.58168
    57.14000    652.00000    657.09988
    57.15000    652.00000    650.41229
    57.16000    676.00000    643.69913
    57.17000    665.00000    637.03244
    57.18000    637.00000    630.48413
    57.19000    631.00000    624.11407
    57.20000    649.00000    617.95891
    57.21000    619.00000    612.02676
    57.22000    593.00000    606.34151
    57.23000    596.00000    600.99869
    57.24000    572.00000    595.96794
    57.25000    599.00000    591.21934
    57.26000    574.00000    586.74640
    57.27000    604.00000    582.54711
    57.28000    562.00000    578.62153
    57.29000    557.00000    574.97252
    57.30000    576.00000    571.60632
    57.31000    580.00000    568.53369
    57.32000    585.00000    565.77616
    57.33000    565.00000    563.35495
    57.34000    528.00000    561.21710
    57.35000    602.00000    559.40878
    57.36000    576.00000    557.95887
    57.37000    551.00000    556.88513
    57.38000    586.00000    556.20515
    57.39000    567.00000    555.93588
    57.40000    580.00000    556.09292
    57.41000    562.00000    556.68979
    57.42000    575.00000    557.73703
    57.43000    558.00000    559.24133
    57.44000    570.00000    561.20479
    57.45000    587.00000    563.62418
    57.46000    594.00000    566.49012
    57.47000    574.00000    569.78619
    57.48000    563.00000    573.48720
    57.49000    607.00000    577.55149
    57.50000    595.00000    581.92310
    57.51000    607.00000    586.61593
    57.52000    601.00000    591.64045
    57.53000    582.00000    596.88878
    57.54000    605.00000    602.28773
    57.55000    605.00000    607.77420
    57.56000    596.00000    613.28308
    57.57000    603.00000    618.75015
    57.58000    623.00000    624.11624
    57.59000    652.00000    629.33409
    57.60000    621.00000    634.38159
    57.61000    633.00000    639.23767
    57.62000    635.00000    643.78891
    57.63000    651.00000    648.09236
    57.64000    630.00000    652.18609
    57.65000    624.00000    656.09518
    57.66000    579.00000    659.84360
    57.67000    613.00000    663.44797
    57.68000    582.00000    666.91251
    57.69000    647.00000    670.22581
    57.70000    623.00000    673.35968
    57.71000    610.00000    676.27007
    57.72000    658.00000    678.89945
    57.73000    624.00000    681.18115
    57.74000    660.00000    683.04463
    57.75000    634.00000    684.42081
    57.76000    669.00000    685.24758
    57.77000    653.00000    685.47477
    57.78000    616.00000    685.06846
    57.79000    667.00000    684.01475
    57.80000    648.00000    682.32283
    57.81000    658.00000    680.02731
    57.82000    638.00000    677.18827
    57.83000    653.00000    673.89188
    57.84000    657.00000    670.25474
    57.85000    667.00000    666.39343
    57.86000    618.00000    662.44161
    57.87000    632.00000    658.53634
    57.88000    701.00000    654.81144
    57.89000    685.00000    651.39397
    57.90000    639.00000    648.40145
    57.91000    616.00000    645.93981
    57.92000    660.00000    644.10296
    57.93000    619.00000    642.97964
    57.94000    686.00000    642.64830
    57.95000    675.00000    643.16371
    57.96000    627.00000    644.56975
    57.97000    642.00000    646.89481
    57.98000    640.00000    650.14812
    57.99000    641.00000    654.32169
    58.00000    684.00000    659.38251
    58.01000    654.00000    665.21205
    58.02000    661.00000    671.70426
    58.03000    635.00000    678.74434
    58.04000    651.00000    686.17925
    58.05000    660.00000    693.81704
    58.06000    669.00000    701.43847
    58.07000    664.00000    708.80709
    58.08000    650.00000    715.67678
    58.09000    670.00000    721.78496
    58.10000    697.00000    726.83428
    58.11000    691.00000    730.60754
    58.12000    659.00000    732.90897
    58.13000    623.00000    733.58577
    58.14000    656.00000    732.54955
    58.15000    681.00000    729.78519
    58.16000    659.00000    725.35204
    58.17000    651.00000    719.37612
    58.18000    714.00000    712.04005
    58.19000    651.00000    703.56551
    58.20000    617.00000    694.19596
    58.21000    632.00000    684.18175
    58.22000    670.00000    673.76815
    58.23000    675.00000    663.18627
    58.24000    635.00000    652.64671
    58.25000    624.00000    642.33519
    58.26000    621.00000    632.40970
    58.27000    590.00000    622.99890
    58.28000    611.00000    614.20145
    58.29000    607.00000    606.08647
    58.30000    580.00000    598.69518
    58.31000    599.00000    592.04404
    58.32000    612.00000    586.12257
    58.33000    605.00000    580.88409
    58.34000    593.00000    576.28710
    58.35000    582.00000    572.27388
    58.36000    578.00000    568.77460
    58.37000    563.00000    565.71322
    58.38000    577.00000    563.00202
    58.39000    545.00000    560.55970
    58.40000    565.00000    558.42723
    58.41000    563.00000    556.53083
    58.42000    544.00000    554.80490
    58.43000    563.00000    553.22163
    58.44000    562.00000    551.76938
    58.45000    556.00000    550.43825
    58.46000    596.00000    549.22725
    58.47000    534.00000    548.14169
    58.48000    537.00000    547.19070
    58.49000    566.00000    546.38636
    58.50000    551.00000    545.74641
    58.51000    548.00000    545.28685
    58.52000    571.00000    545.02294
    58.53000    552.00000    544.97074
    58.54000    563.00000    545.14578
    58.55000    573.00000    545.56237
    58.56000    582.00000    546.23309
    58.57000    588.00000    547.16849
    58.58000    573.00000    548.37668
    58.59000    580.00000    549.86292
    58.60000    574.00000    551.62919
    58.61000    579.00000    553.67362
    58.62000    584.00000    555.98979
    58.63000    587.00000    558.56598
    58.64000    600.00000    561.38419
    58.65000    618.00000    564.41885
    58.66000    617.00000    567.63255
    58.67000    596.00000    570.98121
    58.68000    614.00000    574.45793
    58.69000    625.00000    578.00656
    58.70000    638.00000    581.56277
    58.71000    618.00000    585.03000
    58.72000    608.00000    588.35524
    58.73000    590.00000    591.47766
    58.74000    625.00000    594.33023
    58.75000    627.00000    596.84689
    58.76000    607.00000    598.96440
    58.77000    592.00000    600.62407
    58.78000    619.00000    601.77378
    58.79000    606.00000    602.38342
    58.80000    614.00000    602.45763
    58.81000    613.00000    601.95039
    58.82000    593.00000    600.89501
    58.83000    576.00000    599.34521
    58.84000    627.00000    597.37060
    58.85000    626.00000    595.04426
    58.86000    616.00000    592.46989
    58.87000    645.00000    589.76020
    58.88000    623.00000    587.03115
    58.89000    578.00000    584.39944
    58.90000    592.00000    581.98744
    58.91000    540.00000    579.82720
    58.92000    582.00000    578.00362
    58.93000    580.00000    576.63591
    58.94000    622.00000    575.80471
    58.95000    574.00000    575.56869
    58.96000    586.00000    575.97473
    58.97000    621.00000    577.05538
    58.98000    604.00000    578.82707
    58.99000    566.00000    581.28836
    59.00000    599.00000    584.42255
    59.01000    572.00000    588.20390
    59.02000    609.00000    592.57423
    59.03000    588.00000    597.46089
    59.04000    583.00000    602.77545
    59.05000    601.00000    608.41285
    59.06000    625.00000    614.25268
    59.07000    599.00000    620.16080
    59.08000    589.00000    625.99158
    59.09000    580.00000    631.59089
    59.10000    615.00000    636.80008
    59.11000    645.00000    641.46141
    59.12000    646.00000    645.42503
    59.13000    656.00000    648.55764
    59.14000    670.00000    650.75347
    59.15000    665.00000    651.94149
    59.16000    621.00000    652.07355
    59.17000    690.00000    651.16632
    59.18000    625.00000    649.28351
    59.19000    665.00000    646.52547
    59.20000    644.00000    643.02418
    59.21000    653.00000    638.93421
    59.22000    670.00000    634.42547
    59.23000    606.00000    629.67670
    59.24000    632.00000    624.85963
    59.25000    633.00000    620.14245
    59.26000    636.00000    615.68579
    59.27000    652.00000    611.63980
    59.28000    633.00000    608.14251
    59.29000    618.00000    605.31852
    59.30000    604.00000    603.27790
    59.31000    620.00000    602.11527
    59.32000    585.00000    601.90901
    59.33000    572.00000    602.72028
    59.34000    630.00000    604.59278
    59.35000    652.00000    607.55236
    59.36000    570.00000    611.60629
    59.37000    599.00000    616.74273
    59.38000    683.00000    622.93011
    59.39000    691.00000    630.11642
    59.40000    698.00000    638.22846
    59.41000    685.00000    647.17137
    59.42000    697.00000    656.82138
    59.43000    694.00000    667.02261
    59.44000    688.00000    677.64599
    59.45000    651.00000    688.50151
    59.46000    687.00000    699.37531
    59.47000    718.00000    710.04465
    59.48000    692.00000    720.27554
    59.49000    733.00000    729.82440
    59.50000    731.00000    738.45053
    59.51000    742.00000    745.93031
    59.52000    746.00000    752.06632
    59.53000    695.00000    756.70284
    59.54000    709.00000    759.73892
    59.55000    769.00000    761.14216
    59.56000    722.00000    760.97792
    59.57000    719.00000    759.36162
    59.58000    704.00000    756.46634
    59.59000    691.00000    752.51898
    59.60000    698.00000    747.77767
    59.61000    718.00000    742.51382
    59.62000    721.00000    737.00042
    59.63000    753.00000    731.49054
    59.64000    694.00000    726.21452
    59.65000    688.00000    721.37291
    59.66000    755.00000    717.13143
    59.67000    717.00000    713.61833
    59.68000    653.00000    710.92503
    59.69000    718.00000    709.11180
    59.70000    713.00000    708.20033
    59.71000    696.00000    708.11584
    59.72000    721.00000    708.77424
    59.73000    685.00000    710.11004
    59.74000    705.00000    712.01425
    59.75000    745.00000    714.35348
    59.76000    723.00000    716.98255
    59.77000    704.00000    719.75761
    59.78000    749.00000    722.57976
    59.79000    747.00000    725.33163
    59.80000    782.00000    727.90177
    59.81000    763.00000    730.20375
    59.82000    694.00000    732.16637
    59.83000    682.00000    733.72798
    59.84000    680.00000    734.83211
    59.85000    704.00000    735.42402
    59.86000    672.00000    735.44855
    59.87000    688.00000    734.84372
    59.88000    767.00000    733.63123
    59.89000    753.00000    731.75393
    59.90000    693.00000    729.13428
    59.91000    686.00000    725.72227
    59.92000    697.00000    721.48339
    59.93000    668.00000    716.40100
    59.94000    683.00000    710.48276
    59.95000    670.00000    703.76515
    59.96000    700.00000    696.31464
    59.97000    669.00000    688.22510
    59.98000    680.00000    679.61205
    59.99000    643.00000    670.60502
    60.00000    638.00000    661.33954
    60.01000    663.00000    651.95004
    60.02000    636.00000    642.56440
    60.03000    596.00000    633.30082
    60.04000    610.00000    624.26434
    60.05000    637.00000    615.54554
    60.06000    586.00000    607.22059
    60.07000    608.00000    599.35102
    60.08000    571.00000    591.98357
    60.09000    619.00000    585.15020
    60.10000    608.00000    578.87240
    60.11000    585.00000    573.16617
    60.12000    598.00000    568.02474
    60.13000    549.00000    563.43427
    60.14000    552.00000    559.37432
    60.15000    556.00000    555.81827
    60.16000    555.00000    552.73480
    60.17000    605.00000    550.09088
    60.18000    559.00000    547.85226
    60.19000    568.00000    545.97073
    60.20000    535.00000    544.41039
    60.21000    549.00000    543.14222
    60.22000    581.00000    542.13687
    60.23000    543.00000    541.36775
    60.24000    574.00000    540.81232
    60.25000    579.00000    540.45240
    60.26000    568.00000    540.27422
    60.27000    552.00000    540.26853
    60.28000    561.00000    540.43054
    60.29000    573.00000    540.75988
    60.30000    589.00000    541.26037
    60.31000    537.00000    541.93977
    60.32000    545.00000    542.80928
    60.33000    564.00000    543.88305
    60.34000    519.00000    545.17764
    60.35000    570.00000    546.71138
    60.36000    534.00000    548.50393
    60.37000    576.00000    550.57577
    60.38000    607.00000    552.94792
    60.39000    547.00000    555.64161
    60.40000    571.00000    558.67808
    60.41000    589.00000    562.07831
    60.42000    546.00000    565.86279
    60.43000    559.00000    570.05173
    60.44000    571.00000    574.66576
    60.45000    613.00000    579.72289
    60.46000    617.00000    585.24075
    60.47000    593.00000    591.23655
    60.48000    601.00000    597.72720
    60.49000    606.00000    604.72961
    60.50000    586.00000    612.26096
    60.51000    569.00000    620.33849
    60.52000    612.00000    628.97861
    60.53000    629.00000    638.19513
    60.54000    579.00000    647.99659
    60.55000    680.00000    658.38286
    60.56000    644.00000    669.34157
    60.57000    619.00000    680.84444
    60.58000    677.00000    692.84441
    60.59000    739.00000    705.27341
    60.60000    740.00000    718.04152
    60.61000    723.00000    731.03761
    60.62000    768.00000    744.13148
    60.63000    745.00000    757.17768
    60.64000    726.00000    770.02017
    60.65000    782.00000    782.49579
    60.66000    800.00000    794.44167
    60.67000    797.00000    805.72524
    60.68000    822.00000    816.20429
    60.69000    823.00000    825.73594
    60.70000    804.00000    834.18994
    60.71000    845.00000    841.43683
    60.72000    855.00000    847.35047
    60.73000    840.00000    851.80590
    60.74000    849.00000    854.68001
    60.75000    894.00000    855.85564
    60.76000    854.00000    855.22864
    60.77000    865.00000    852.71779
    60.78000    881.00000    848.27558
    60.79000    833.00000    841.89109
    60.80000    816.00000    833.60418
    60.81000    808.00000    823.52232
    60.82000    820.00000    811.80577
    60.83000    768.00000    798.66211
    60.84000    771.00000    784.33601
    60.85000    785.00000    769.09481
    60.86000    738.00000    753.21393
    60.87000    756.00000    736.96394
    60.88000    747.00000    720.60057
    60.89000    723.00000    704.35769
    60.90000    742.00000    688.44313
    60.91000    683.00000    673.03681
    60.92000    646.00000    658.28944
    60.93000    639.00000    644.31793
    60.94000    644.00000    631.21618
    60.95000    588.00000    619.05126
    60.96000    592.00000    607.86435
    60.97000    571.00000    597.67349
    60.98000    592.00000    588.47525
    60.99000    593.00000    580.24124
    61.00000    566.00000    572.93279
    61.01000    599.00000    566.57564
    61.02000    590.00000    561.07885
    61.03000    579.00000    556.37642
    61.04000    587.00000    552.41059
    61.05000    582.00000    549.11179
    61.06000    566.00000    546.41915
    61.07000    635.00000    544.27765
    61.08000    552.00000    542.63324
    61.09000    568.00000    541.43541
    61.10000    565.00000    540.63860
    61.11000    554.00000    540.20231
    61.12000    541.00000    540.09108
    61.13000    564.00000    540.27417
    61.14000    585.00000    540.72526
    61.15000    568.00000    541.42185
    61.16000    524.00000    542.34480
    61.17000    552.00000    543.47777
    61.18000    564.00000    544.80677
    61.19000    536.00000    546.31987
    61.20000    558.00000    548.00624
    61.21000    560.00000    549.85545
    61.22000    593.00000    551.86006
    61.23000    572.00000    554.01316
    61.24000    559.00000    556.30975
    61.25000    616.00000    558.75102
    61.26000    591.00000    561.33479
    61.27000    566.00000    564.06334
    61.28000    551.00000    566.94371
    61.29000    611.00000    569.98777
    61.30000    619.00000    573.21272
    61.31000    632.00000    576.64125
    61.32000    608.00000    580.30127
    61.33000    636.00000    584.22674
    61.34000    624.00000    588.45418
    61.35000    607.00000    592.99455
    61.36000    593.00000    597.86833
    61.37000    603.00000    603.10135
    61.38000    619.00000    608.70017
    61.39000    637.00000    614.65707
    61.40000    628.00000    620.96452
    61.41000    622.00000    627.57403
    61.42000    651.00000    634.42198
    61.43000    619.00000    641.42663
    61.44000    616.00000    648.48545
    61.45000    669.00000    655.47531
    61.46000    673.00000    662.25238
    61.47000    653.00000    668.65119
    61.48000    618.00000    674.50097
    61.49000    683.00000    679.65277
    61.50000    679.00000    683.91138
    61.51000    730.00000    687.19785
    61.52000    707.00000    689.32636
    61.53000    666.00000    690.17147
    61.54000    682.00000    689.66543
    61.55000    721.00000    687.78862
    61.56000    688.00000    684.57143
    61.57000    651.00000    680.09158
    61.58000    658.00000    674.46704
    61.59000    704.00000    667.84624
    61.60000    647.00000    660.39731
    61.61000    651.00000    652.29858
    61.62000    604.00000    643.73002
    61.63000    595.00000    634.85886
    61.64000    571.00000    625.84085
    61.65000    601.00000    616.82756
    61.66000    609.00000    607.95172
    61.67000    597.00000    599.32716
    61.68000    590.00000    591.04954
    61.69000    590.00000    583.19619
    61.70000    589.00000    575.82641
    61.71000    595.00000    568.98222
    61.72000    566.00000    562.68943
    61.73000    557.00000    556.95913
    61.74000    532.00000    551.78942
    61.75000    557.00000    547.16732
    61.76000    539.00000    543.07079
    61.77000    576.00000    539.47078
    61.78000    518.00000    536.33323
    61.79000    514.00000    533.62091
    61.80000    526.00000    531.29512
    61.81000    542.00000    529.31708
    61.82000    566.00000    527.64912
    61.83000    502.00000    526.25556
    61.84000    528.00000    525.10333
    61.85000    545.00000    524.16248
    61.86000    547.00000    523.40759
    61.87000    552.00000    522.81435
    61.88000    553.00000    522.35567
    61.89000    520.00000    522.00690
    61.90000    535.00000    521.80301
    61.91000    502.00000    521.73820
    61.92000    503.00000    521.78727
    61.93000    534.00000    521.94295
    61.94000    571.00000    522.20365
    61.95000    575.00000    522.56919
    61.96000    524.00000    523.04019
    61.97000    477.00000    523.61768
    61.98000    553.00000    524.30263
    61.99000    501.00000    525.09512
    62.00000    545.00000    525.99421
    62.01000    519.00000    526.99748
    62.02000    545.00000    528.10063
    62.03000    518.00000    529.29713
    62.04000    526.00000    530.57796
    62.05000    540.00000    531.93136
    62.06000    560.00000    533.34271
    62.07000    591.00000    534.79439
    62.08000    524.00000    536.26663
    62.09000    543.00000    537.73726
    62.10000    548.00000    539.18030
    62.11000    564.00000    540.56790
    62.12000    535.00000    541.87061
    62.13000    547.00000    543.05784
    62.14000    552.00000    544.09879
    62.15000    555.00000    544.96366
    62.16000    560.00000    545.62514
    62.17000    565.00000    546.05999
    62.18000    565.00000    546.24947
    62.19000    577.00000    546.18271
    62.20000    592.00000    545.87295
    62.21000    563.00000    545.32710
    62.22000    610.00000    544.55332
    62.23000    551.00000    543.56866
    62.24000    562.00000    542.40516
    62.25000    571.00000    541.09627
    62.26000    557.00000    539.67547
    62.27000    544.00000    538.17018
    62.28000    556.00000    536.61215
    62.29000    564.00000    535.03253
    62.30000    506.00000    533.45889
    62.31000    515.00000    531.91589
    62.32000    537.00000    530.42517
    62.33000    502.00000    529.00380
    62.34000    573.00000    527.66627
    62.35000    526.00000    526.44362
    62.36000    483.00000    525.34491
    62.37000    549.00000    524.37122
    62.38000    507.00000    523.53145
    62.39000    526.00000    522.83228
    62.40000    492.00000    522.27794
    62.41000    548.00000    521.87121
    62.42000    504.00000    521.61355
    62.43000    535.00000    521.50528
    62.44000    519.00000    521.54557
    62.45000    517.00000    521.73255
    62.46000    504.00000    522.06324
    62.47000    518.00000    522.53347
    62.48000    510.00000    523.13778
    62.49000    506.00000    523.86923
    62.50000    505.00000    524.71922
    62.51000    510.00000    525.67733
    62.52000    490.00000    526.73116
    62.53000    530.00000    527.86615
    62.54000    523.00000    529.06525
    62.55000    528.00000    530.30775
    62.56000    506.00000    531.56729
    62.57000    524.00000    532.82409
    62.58000    537.00000    534.08534
    62.59000    518.00000    535.30977
    62.60000    558.00000    536.45867
    62.61000    534.00000    537.50234
    62.62000    504.00000    538.45040
    62.63000    532.00000    539.26901
    62.64000    505.00000    539.93403
    62.65000    518.00000    540.43309
    62.66000    517.00000    540.76024
    62.67000    519.00000    540.91670
    62.68000    508.00000    540.90998
    62.69000    535.00000    540.75284
    62.70000    539.00000    540.46263
    62.71000    516.00000    540.05319
    62.72000    501.00000    539.62523
    62.73000    507.00000    539.21990
    62.74000    486.00000    538.84058
    62.75000    561.00000    538.51472
    62.76000    545.00000    538.27109
    62.77000    512.00000    538.13751
    62.78000    524.00000    538.14004
    62.79000    497.00000    538.29976
    62.80000    534.00000    538.63270
    62.81000    514.00000    539.14893
    62.82000    563.00000    539.85456
    62.83000    517.00000    540.74973
    62.84000    523.00000    541.82662
    62.85000    532.00000    543.07481
    62.86000    529.00000    544.47793
    62.87000    574.00000    546.01412
    62.88000    539.00000    547.65699
    62.89000    568.00000    549.37629
    62.90000    568.00000    551.13907
    62.91000    571.00000    552.91082
    62.92000    590.00000    554.65695
    62.93000    568.00000    556.34431
    62.94000    584.00000    557.94298
    62.95000    532.00000    559.42681
    62.96000    538.00000    560.76753
    62.97000    555.00000    561.94830
    62.98000    579.00000    562.95699
    62.99000    585.00000    563.78513
    63.00000    600.00000    564.42951
    63.01000    569.00000    564.89271
    63.02000    576.00000    565.18378
    63.03000    570.00000    565.31948
    63.04000    575.00000    565.32474
    63.05000    544.00000    565.23279
    63.06000    559.00000    565.08443
    63.07000    567.00000    564.92664
    63.08000    551.00000    564.81028
    63.09000    522.00000    564.78752
    63.10000    555.00000    564.91096
    63.11000    547.00000    565.22989
    63.12000    556.00000    565.78911
    63.13000    530.00000    566.62419
    63.14000    533.00000    567.76295
    63.15000    554.00000    569.22836
    63.16000    541.00000    571.03305
    63.17000    526.00000    573.17916
    63.18000    553.00000    575.65842
    63.19000    573.00000    578.45139
    63.20000    571.00000    581.52649
    63.21000    595.00000    584.84352
    63.22000    537.00000    588.36057
    63.23000    549.00000    592.01041
    63.24000    544.00000    595.72094
    63.25000    586.00000    599.41175
    63.26000    558.00000    602.99811
    63.27000    574.00000    606.39371
    63.28000    579.00000    609.50916
    63.29000    586.00000    612.26032
    63.30000    563.00000    614.57208
    63.31000    547.00000    616.38152
    63.32000    577.00000    617.64084
    63.33000    599.00000    618.31897
    63.34000    575.00000    618.40182
    63.35000    570.00000    617.89143
    63.36000    540.00000    616.80393
    63.37000    574.00000    615.16673
    63.38000    554.00000    613.01174
    63.39000    537.00000    610.37429
    63.40000    567.00000    607.34485
    63.41000    596.00000    604.00503
    63.42000    595.00000    600.38228
    63.43000    579.00000    596.50934
    63.44000    570.00000    592.43860
    63.45000    578.00000    588.20160
    63.46000    561.00000    583.86102
    63.47000    511.00000    579.45138
    63.48000    562.00000    575.00940
    63.49000    528.00000    570.57913
    63.50000    500.00000    566.19852
    63.51000    520.00000    561.90185
    63.52000    533.00000    557.72083
    63.53000    511.00000    553.68389
    63.54000    522.00000    549.81562
    63.55000    555.00000    546.13646
    63.56000    508.00000    542.66303
    63.57000    529.00000    539.41127
    63.58000    537.00000    536.39544
    63.59000    522.00000    533.59297
    63.60000    524.00000    530.99531
    63.61000    485.00000    528.61367
    63.62000    520.00000    526.44895
    63.63000    504.00000    524.49152
    63.64000    494.00000    522.72465
    63.65000    559.00000    521.14422
    63.66000    500.00000    519.74270
    63.67000    498.00000    518.51046
    63.68000    509.00000    517.43796
    63.69000    505.00000    516.51633
    63.70000    524.00000    515.73694
    63.71000    490.00000    515.09192
    63.72000    511.00000    514.57443
    63.73000    501.00000    514.17864
    63.74000    502.00000    513.89976
    63.75000    539.00000    513.73408
    63.76000    508.00000    513.67885
    63.77000    540.00000    513.73227
    63.78000    530.00000    513.89325
    63.79000    498.00000    514.16127
    63.80000    504.00000    514.53609
    63.81000    540.00000    515.01750
    63.82000    511.00000    515.60502
    63.83000    522.00000    516.29754
    63.84000    517.00000    517.09302
    63.85000    493.00000    517.98821
    63.86000    534.00000    518.97832
    63.87000    504.00000    520.05683
    63.88000    497.00000    521.21528
    63.89000    505.00000    522.44319
    63.90000    550.00000    523.72796
    63.91000    518.00000    525.05496
    63.92000    578.00000    526.40781
    63.93000    533.00000    527.76985
    63.94000    508.00000    529.12303
    63.95000    512.00000    530.43158
    63.96000    519.00000    531.67655
    63.97000    516.00000    532.83817
    63.98000    601.00000    533.89370
    63.99000    532.00000    534.82293
    64.00000    538.00000    535.60840
    64.01000    525.00000    536.23672
    64.02000    525.00000    536.69983
    64.03000    486.00000    536.99570
    64.04000    505.00000    537.12849
    64.05000    539.00000    537.10818
    64.06000    545.00000    536.94951
    64.07000    553.00000    536.67076
    64.08000    534.00000    536.29260
    64.09000    546.00000    535.83666
    64.10000    556.00000    535.32446
    64.11000    566.00000    534.77278
    64.12000    528.00000    534.19303
    64.13000    538.00000    533.60185
    64.14000    532.00000    533.01114
    64.15000    528.00000    532.42862
    64.16000    545.00000    531.85906
    64.17000    519.00000    531.30476
    64.18000    560.00000    530.76628
    64.18999    561.00000    530.24183
    64.20000    541.00000    529.72073
    64.21000    584.00000    529.20142
    64.22000    540.00000    528.69357
    64.23000    567.00000    528.19628
    64.24000    522.00000    527.70515
    64.25000    543.00000    527.22065
    64.26000    547.00000    526.74506
    64.27000    522.00000    526.28117
    64.28000    567.00000    525.83183
    64.29000    570.00000    525.39951
    64.30000    570.00000    524.98597
    64.31000    546.00000    524.59206
    64.32000    541.00000    524.21774
    64.33000    487.00000    523.86208
    64.34000    511.00000    523.52276
    64.35000    526.00000    523.19634
    64.36000    514.00000    522.88033
    64.37000    537.00000    522.57196
    64.38000    556.00000    522.26863
    64.39000    550.00000    521.96836
    64.40000    529.00000    521.67001
    64.41000    567.00000    521.37330
    64.42000    539.00000    521.07873
    64.43000    513.00000    520.78749
    64.43999    510.00000    520.50142
    64.45000    531.00000    520.22142
    64.46000    526.00000    519.95031
    64.47000    551.00000    519.68973
    64.48000    561.00000    519.44165
    64.49000    521.00000    519.20800
    64.50000    538.00000    518.99092
    64.51000    548.00000    518.79418
    64.52000    563.00000    518.62240
    64.53000    531.00000    518.46317
    64.54000    528.00000    518.31301
    64.55000    538.00000    518.17653
    64.56000    512.00000    518.06116
    64.57000    517.00000    517.97436
    64.58000    518.00000    517.91326
    64.59000    546.00000    517.87906
    64.60000    512.00000    517.87652
    64.61000    545.00000    517.91105
    64.62000    565.00000    517.97197
    64.63000    518.00000    518.06598
    64.64000    545.00000    518.19813
    64.65000    525.00000    518.36965
    64.66000    521.00000    518.58041
    64.67000    524.00000    518.82904
    64.68000    501.00000    519.11288
    64.68999    495.00000    519.42773
    64.70000    522.00000    519.76961
    64.71000    520.00000    520.13164
    64.72000    515.00000    520.50758
    64.73000    520.00000    520.89093
    64.74000    583.00000    521.27786
    64.75000    483.00000    521.66941
    64.76000    533.00000    522.04578
    64.77000    515.00000    522.36831
    64.78000    543.00000    522.65071
    64.79000    531.00000    522.89832
    64.80000    522.00000    523.11100
    64.81000    570.00000    523.29098
    64.82000    563.00000    523.44271
    64.83000    497.00000    523.57249
    64.84000    498.00000    523.68788
    64.85000    531.00000    523.79701
    64.86000    524.00000    523.90787
    64.87000    528.00000    524.02763
    64.88000    507.00000    524.16378
    64.89000    517.00000    524.33190
    64.90000    543.00000    524.53645
    64.91000    538.00000    524.78071
    64.92000    548.00000    525.06831
    64.93000    502.00000    525.40346
    64.93999    538.00000    525.78915
    64.95000    532.00000    526.22938
    64.96000    567.00000    526.72520
    64.97000    491.00000    527.27949
    64.98000    535.00000    527.89530
    64.99000    538.00000    528.57681
    65.00000    511.00000    529.32986
    65.01000    520.00000    530.16235
    65.02000    547.00000    531.08445
    65.03000    519.00000    532.10841
    65.04000    592.00000    533.24738
    65.05000    608.00000    534.51552
    65.06000    577.00000    535.93705
    65.07000    556.00000    537.52886
    65.08000    571.00000    539.30307
    65.09000    559.00000    541.27254
    65.10000    554.00000    543.44837
    65.11000    568.00000    545.83855
    65.12000    559.00000    548.44677
    65.13000    558.00000    551.27165
    65.14000    571.00000    554.31436
    65.15000    532.00000    557.57533
    65.16000    576.00000    561.04066
    65.17000    580.00000    564.68968
    65.18000    539.00000    568.49818
    65.18999    566.00000    572.43349
    65.20000    537.00000    576.47552
    65.21000    581.00000    580.57397
    65.22000    615.00000    584.66543
    65.23000    588.00000    588.70749
    65.24000    619.00000    592.65125
    65.25000    605.00000    596.44237
    65.26000    604.00000    600.02736
    65.27000    618.00000    603.35570
    65.28000    583.00000    606.37923
    65.29000    605.00000    609.05730
    65.30000    627.00000    611.38664
    65.31000    591.00000    613.36974
    65.32000    607.00000    615.00735
    65.33000    569.00000    616.32770
    65.34000    637.00000    617.39245
    65.35000    621.00000    618.28992
    65.36000    603.00000    619.01263
    65.37000    596.00000    619.59588
    65.38000    630.00000    620.17195
    65.39000    639.00000    620.83968
    65.40000    625.00000    621.67647
    65.41000    637.00000    622.75101
    65.42000    651.00000    624.12104
    65.43000    604.00000    625.83166
    65.43999    598.00000    627.91238
    65.45000    594.00000    630.38876
    65.46000    638.00000    633.24810
    65.47000    704.00000    636.45588
    65.48000    600.00000    640.00323
    65.49000    694.00000    643.84055
    65.50000    669.00000    647.90402
    65.51000    668.00000    652.12370
    65.52000    647.00000    656.42164
    65.53000    649.00000    660.71571
    65.54000    676.00000    664.92399
    65.55000    668.00000    668.96874
    65.56000    673.00000    672.77988
    65.57000    663.00000    676.29739
    65.58000    695.00000    679.47262
    65.59000    675.00000    682.26826
    65.60000    711.00000    684.65747
    65.61000    725.00000    686.62214
    65.62000    670.00000    688.15097
    65.63000    656.00000    689.23723
    65.64000    710.00000    689.87650
    65.65000    731.00000    690.06549
    65.66000    701.00000    689.80060
    65.67000    697.00000    689.07635
    65.68000    708.00000    687.88318
    65.68999    645.00000    686.21063
    65.70000    677.00000    684.04800
    65.71000    651.00000    681.39709
    65.72000    709.00000    678.25598
    65.73000    682.00000    674.63200
    65.74000    651.00000    670.54184
    65.75000    719.00000    666.01264
    65.76000    701.00000    661.08202
    65.77000    670.00000    655.79683
    65.78000    643.00000    650.21087
    65.79000    656.00000    644.38203
    65.80000    640.00000    638.36931
    65.81000    615.00000    632.23029
    65.82000    610.00000    626.01933
    65.83000    636.00000    619.78611
    65.84000    648.00000    613.57566
    65.85000    615.00000    607.43507
    65.86000    570.00000    601.40865
    65.87000    641.00000    595.53095
    65.88000    579.00000    589.83765
    65.89000    635.00000    584.36022
    65.90000    576.00000    579.12204
    65.91000    576.00000    574.15254
    65.92000    577.00000    569.47504
    65.93000    548.00000    565.10647
    65.93999    569.00000    561.06230
    65.95000    580.00000    557.33712
    65.96000    580.00000    553.94332
    65.97000    554.00000    550.87265
    65.98000    544.00000    548.11593
    65.99000    563.00000    545.65954
    66.00000    603.00000    543.48595
    66.01000    551.00000    541.57428
    66.02000    527.00000    539.90101
    66.03000    541.00000    538.44058
    66.04000    553.00000    537.16625
    66.05000    569.00000    536.05090
    66.06000    516.00000    535.06796
    66.07000    562.00000    534.19235
    66.08000    563.00000    533.40136
    66.09000    537.00000    532.67536
    66.10000    560.00000    531.99835
    66.11000    532.00000    531.35817
    66.12000    596.00000    530.74694
    66.13000    521.00000    530.15960
    66.14000    537.00000    529.59396
    66.15000    551.00000    529.05007
    66.16000    549.00000    528.52944
    66.17000    522.00000    528.03442
    66.18000    557.00000    527.56719
    66.18999    522.00000    527.13076
    66.20000    542.00000    526.73495
    66.21000    491.00000    526.38697
    66.22000    519.00000    526.07014
    66.23000    573.00000    525.78990
    66.24000    596.00000    525.55329
    66.25000    573.00000    525.36331
    66.26000    567.00000    525.22243
    66.27000    553.00000    525.13339
    66.28000    549.00000    525.09946
    66.29000    543.00000    525.12466
    66.30000    552.00000    525.21416
    66.31000    580.00000    525.37426
    66.32000    594.00000    525.61095
    66.33000    555.00000    525.93257
    66.34000    535.00000    526.34804
    66.35000    564.00000    526.86619
    66.36000    546.00000    527.49681
    66.37000    536.00000    528.24713
    66.38000    571.00000    529.12316
    66.39000    542.00000    530.12936
    66.40000    519.00000    531.26805
    66.41000    504.00000    532.53910
    66.42000    552.00000    533.93947
    66.43000    561.00000    535.46387
    66.43999    556.00000    537.10730
    66.45000    574.00000    538.86339
    66.46000    569.00000    540.71429
    66.47000    585.00000    542.64805
    66.48000    554.00000    544.64985
    66.49000    586.00000    546.70445
    66.50000    556.00000    548.79713
    66.51000    557.00000    550.91476
    66.52000    585.00000    553.04679
    66.53000    563.00000    555.18610
    66.54000    562.00000    557.32945
    66.55000    569.00000    559.47738
    66.56000    552.00000    561.63363
    66.57000    592.00000    563.80431
    66.58000    561.00000    565.99698
    66.59000    582.00000    568.22341
    66.60000    600.00000    570.48890
    66.61000    597.00000    572.79336
    66.62000    598.00000    575.14166
    66.63000    574.00000    577.53558
    66.64000    642.00000    579.97434
    66.65000    588.00000    582.45706
    66.66000    562.00000    584.98324
    66.67000    556.00000    587.54134
    66.68000    602.00000    590.12529
    66.68999    644.00000    592.73329
    66.70000    602.00000    595.37019
    66.71000    640.00000    598.02101
    66.72000    629.00000    600.67741
    66.73000    626.00000    603.32281
    66.74000    596.00000    605.93373
    66.75000    603.00000    608.47926
    66.76000    590.00000    610.92105
    66.77000    605.00000    613.21067
    66.78000    635.00000    615.29697
    66.79000    613.00000    617.10690
    66.80000    617.00000    618.57284
    66.81000    646.00000    619.63594
    66.82000    630.00000    620.23674
    66.83000    617.00000    620.32183
    66.84000    625.00000    619.85109
    66.85000    643.00000    618.80690
    66.86000    629.00000    617.18534
    66.87000    595.00000    614.98679
    66.88000    622.00000    612.24387
    66.89000    608.00000    609.00544
    66.90000    606.00000    605.32737
    66.91000    553.00000    601.29412
    66.92000    609.00000    596.99523
    66.93000    596.00000    592.51767
    66.93999    605.00000    587.95160
    66.95000    596.00000    583.36591
    66.96000    577.00000    578.85241
    66.97000    561.00000    574.47873
    66.98000    549.00000    570.31048
    66.99000    560.00000    566.40727
    67.00000    577.00000    562.82160
    67.01000    551.00000    559.58341
    67.02000    558.00000    556.73315
    67.03000    544.00000    554.30273
    67.04000    513.00000    552.28888
    67.05000    555.00000    550.69764
    67.06000    528.00000    549.53699
    67.07000    528.00000    548.80189
    67.08000    590.00000    548.47934
    67.09000    527.00000    548.55790
    67.10000    552.00000    549.01577
    67.11000    584.00000    549.82884
    67.12000    585.00000    550.97034
    67.13000    531.00000    552.41354
    67.14000    590.00000    554.13420
    67.15000    561.00000    556.11191
    67.16000    558.00000    558.33460
    67.17000    596.00000    560.79079
    67.18000    570.00000    563.47408
    67.18999    528.00000    566.38574
    67.20000    553.00000    569.54678
    67.21000    553.00000    572.97436
    67.22000    584.00000    576.71176
    67.23000    560.00000    580.80976
    67.24000    560.00000    585.30263
    67.25000    608.00000    590.26033
    67.26000    609.00000    595.78050
    67.27000    576.00000    601.93190
    67.28000    617.00000    608.77468
    67.29000    596.00000    616.36832
    67.30000    612.00000    624.76305
    67.31000    657.00000    633.99510
    67.32000    632.00000    644.08399
    67.33000    626.00000    655.02838
    67.34000    673.00000    666.80493
    67.35000    663.00000    679.36647
    67.36000    667.00000    692.64066
    67.37000    632.00000    706.53058
    67.38000    715.00000    720.91292
    67.39000    661.00000    735.61842
    67.40000    710.00000    750.47261
    67.41000    738.00000    765.27521
    67.42000    726.00000    779.80024
    67.43000    789.00000    793.80290
    67.43999    777.00000    807.01207
    67.45000    799.00000    819.20193
    67.46000    808.00000    830.07260
    67.47000    835.00000    839.38909
    67.48000    822.00000    846.92893
    67.49000    875.00000    852.50776
    67.50000    810.00000    855.98999
    67.51000    864.00000    857.29651
    67.52000    845.00000    856.40829
    67.53000    765.00000    853.36529
    67.54000    848.00000    848.26154
    67.55000    812.00000    841.23718
    67.56000    783.00000    832.46458
    67.57000    778.00000    822.13911
    67.58000    826.00000    810.47957
    67.59000    809.00000    797.71245
    67.60000    752.00000    784.06575
    67.61000    742.00000    769.76459
    67.62000    756.00000    755.02662
    67.63000    693.00000    740.05784
    67.64000    745.00000    725.04907
    67.65000    671.00000    710.17280
    67.66000    657.00000    695.58059
    67.67000    679.00000    681.39971
    67.68000    658.00000    667.73139
    67.68999    614.00000    654.68466
    67.70000    597.00000    642.30778
    67.71000    674.00000    630.66738
    67.72000    617.00000    619.76998
    67.73000    603.00000    609.62380
    67.74000    571.00000    600.22243
    67.75000    587.00000    591.54642
    67.76000    537.00000    583.57020
    67.77000    539.00000    576.26531
    67.78000    599.00000    569.59935
    67.79000    548.00000    563.52893
    67.80000    578.00000    558.01737
    67.81000    547.00000    553.01373
    67.82000    550.00000    548.46975
    67.83000    526.00000    544.34191
    67.84000    528.00000    540.58888
    67.85000    538.00000    537.17215
    67.86000    524.00000    534.05646
    67.87000    550.00000    531.21020
    67.88000    559.00000    528.60569
    67.89000    523.00000    526.22049
    67.90000    543.00000    524.03648
    67.91000    526.00000    522.01950
    67.92000    500.00000    520.15051
    67.93000    529.00000    518.43985
    67.93999    538.00000    516.87135
    67.95000    483.00000    515.42755
    67.96000    498.00000    514.10471
    67.97000    560.00000    512.89461
    67.98000    534.00000    511.79172
    67.99000    518.00000    510.79218
    68.00000    532.00000    509.89703
    68.01000    534.00000    509.10948
    68.02000    480.00000    508.39109
    68.03000    471.00000    507.74702
    68.04000    486.00000    507.18433
    68.05000    501.00000    506.70275
    68.06000    453.00000    506.30233
    68.07000    510.00000    505.98514
    68.08000    495.00000    505.74793
    68.09000    502.00000    505.58148
    68.10000    492.00000    505.49486
    68.11000    519.00000    505.49865
    68.12000    501.00000    505.59409
    68.13000    488.00000    505.78592
    68.14000    500.00000    506.08166
    68.15000    481.00000    506.48876
    68.16000    497.00000    507.01640
    68.17000    474.00000    507.67781
    68.18000    504.00000    508.48883
    68.18999    500.00000    509.43321
    68.20000    515.00000    510.52345
    68.21000    489.00000    511.77385
    68.22000    524.00000    513.19494
    68.23000    485.00000    514.79285
    68.24000    514.00000    516.57172
    68.25000    543.00000    518.53334
    68.26000    521.00000    520.67670
    68.27000    543.00000    522.99756
    68.28000    496.00000    525.48809
    68.29000    488.00000    528.13661
    68.30000    482.00000    530.92736
    68.31000    545.00000    533.84037
    68.32000    533.00000    536.85140
    68.33000    516.00000    539.93203
    68.34000    528.00000    543.04981
    68.35000    529.00000    546.16856
    68.36000    529.00000    549.24875
    68.37000    520.00000    552.24815
    68.38000    499.00000    555.12259
    68.39000    549.00000    557.82709
    68.40000    516.00000    560.31723
    68.41000    543.00000    562.55093
    68.42000    570.00000    564.49035
    68.43000    538.00000    566.10375
    68.43999    571.00000    567.36795
    68.45000    575.00000    568.27837
    68.46000    587.00000    568.82856
    68.47000    574.00000    569.04704
    68.48000    573.00000    568.95900
    68.49000    578.00000    568.60226
    68.50000    545.00000    568.00019
    68.51000    559.00000    567.21103
    68.52000    553.00000    566.29699
    68.53000    551.00000    565.31769
    68.54000    516.00000    564.33294
    68.55000    566.00000    563.40175
    68.56000    550.00000    562.58124
    68.57000    549.00000    561.92590
    68.58000    545.00000    561.48693
    68.59000    538.00000    561.31181
    68.60000    521.00000    561.44409
    68.61000    571.00000    561.92310
    68.62000    576.00000    562.78380
    68.63000    576.00000    564.05635
    68.64000    594.00000    565.76602
    68.65000    549.00000    567.93270
    68.66000    565.00000    570.57024
    68.67000    565.00000    573.68582
    68.68000    572.00000    577.27942
    68.68999    572.00000    581.33897
    68.70000    588.00000    585.86120
    68.71000    540.00000    590.80905
    68.72000    557.00000    596.15405
    68.73000    591.00000    601.85568
    68.74000    613.00000    607.86561
    68.75000    666.00000    614.12295
    68.76000    652.00000    620.56581
    68.77000    633.00000    627.12740
    68.78000    630.00000    633.73480
    68.79000    595.00000    640.31073
    68.80000    640.00000    646.77756
    68.81000    665.00000    653.06114
    68.82000    681.00000    659.08953
    68.83000    716.00000    664.79670
    68.84000    630.00000    670.14327
    68.85000    686.00000    675.09385
    68.86000    688.00000    679.61749
    68.87000    681.00000    683.67757
    68.88000    739.00000    687.27457
    68.89000    690.00000    690.41796
    68.90000    667.00000    693.11851
    68.91000    692.00000    695.38882
    68.92000    703.00000    697.24038
    68.93000    680.00000    698.67504
    68.93999    671.00000    699.68712
    68.95000    675.00000    700.26989
    68.96000    682.00000    700.39940
    68.97000    683.00000    700.07151
    68.98000    622.00000    699.30037
    68.99000    659.00000    698.04718
    69.00000    616.00000    696.29121
    69.01000    626.00000    694.01297
    69.02000    658.00000    691.19713
    69.03000    655.00000    687.87215
    69.04000    667.00000    684.07142
    69.05000    656.00000    679.83476
    69.06000    639.00000    675.21279
    69.07000    595.00000    670.26533
    69.08000    570.00000    665.05928
    69.09000    593.00000    659.66628
    69.10000    613.00000    654.16017
    69.11000    592.00000    648.61445
    69.12000    600.00000    643.09981
    69.13000    558.00000    637.68178
    69.14000    600.00000    632.41880
    69.15000    609.00000    627.36061
    69.16000    568.00000    622.54708
    69.17000    542.00000    618.00745
    69.18000    565.00000    613.75988
    69.18999    555.00000    609.81524
    69.20000    588.00000    606.15836
    69.21000    613.00000    602.78659
    69.22000    632.00000    599.67239
    69.23000    605.00000    596.78173
    69.24000    576.00000    594.07532
    69.25000    589.00000    591.53510
    69.26000    591.00000    589.11072
    69.27000    577.00000    586.75747
    69.28000    566.00000    584.43934
    69.29000    577.00000    582.12485
    69.30000    577.00000    579.79092
    69.31000    548.00000    577.43216
    69.32000    582.00000    575.01950
    69.33000    570.00000    572.52347
    69.34000    553.00000    569.96771
    69.35000    561.00000    567.37613
    69.36000    564.00000    564.75958
    69.37000    529.00000    562.13394
    69.38000    550.00000    559.51585
    69.39000    531.00000    556.92318
    69.40000    557.00000    554.37826
    69.41000    565.00000    551.90315
    69.42000    569.00000    549.51943
    69.43000    552.00000    547.24697
    69.43999    548.00000    545.10873
    69.45000    551.00000    543.11885
    69.46000    549.00000    541.30298
    69.47000    591.00000    539.66714
    69.48000    567.00000    538.22626
    69.49000    546.00000    536.99442
    69.50000    574.00000    535.98180
    69.51000    531.00000    535.19606
    69.52000    532.00000    534.64207
    69.53000    521.00000    534.32298
    69.54000    525.00000    534.23991
    69.55000    537.00000    534.39166
    69.56000    541.00000    534.77487
    69.57000    534.00000    535.38411
    69.58000    541.00000    536.21199
    69.59000    511.00000    537.24911
    69.60000    558.00000    538.48398
    69.61000    540.00000    539.90405
    69.62000    549.00000    541.49481
    69.63000    546.00000    543.23866
    69.64000    556.00000    545.11624
    69.65000    533.00000    547.09480
    69.66000    546.00000    549.13301
    69.67000    573.00000    551.29883
    69.68000    573.00000    553.61534
    69.68999    518.00000    556.02109
    69.70000    559.00000    558.49694
    69.71000    601.00000    561.02659
    69.72000    603.00000    563.62780
    69.73000    577.00000    566.28792
    69.74000    594.00000    568.99740
    69.75000    564.00000    571.74977
    69.76000    605.00000    574.53887
    69.77000    597.00000    577.35567
    69.78000    618.00000    580.16734
    69.79000    608.00000    582.95187
    69.80000    610.00000    585.69176
    69.81000    664.00000    588.37149
    69.82000    636.00000    590.97198
    69.83000    647.00000    593.45855
    69.84000    605.00000    595.80767
    69.85000    632.00000    597.99671
    69.86000    649.00000    600.00367
    69.87000    671.00000    601.81008
    69.88000    668.00000    603.40241
    69.89000    690.00000    604.77378
    69.90000    699.00000    605.92768
    69.91000    627.00000    606.87447
    69.92000    675.00000    607.63177
    69.93000    694.00000    608.22519
    69.93999    689.00000    608.68476
    69.95000    676.00000    609.04274
    69.96000    663.00000    609.33157
    69.97000    627.00000    609.58317
    69.98000    645.00000    609.82389
    69.99000    655.00000    610.07387
    70.00000    631.00000    610.34593
    70.01000    644.00000    610.64472
    70.02000    619.00000    610.96641
    70.03000    635.00000    611.29885
    70.04000    620.00000    611.62166
    70.05000    641.00000    611.90729
    70.06000    638.00000    612.12255
    70.07000    633.00000    612.23052
    70.08000    661.00000    612.19313
    70.09000    632.00000    611.97444
    70.10000    641.00000    611.54339
    70.11000    615.00000    610.87132
    70.12000    628.00000    609.94380
    70.13000    588.00000    608.75976
    70.14000    645.00000    607.32615
    70.15000    643.00000    605.66024
    70.16000    622.00000    603.78815
    70.17000    639.00000    601.74221
    70.18000    629.00000    599.55858
    70.18999    667.00000    597.27742
    70.20000    614.00000    594.92879
    70.21000    628.00000    592.55564
    70.22000    631.00000    590.18754
    70.23000    630.00000    587.85279
    70.24000    622.00000    585.58787
    70.25000    583.00000    583.42128
    70.26000    601.00000    581.37285
    70.27000    632.00000    579.46524
    70.28000    601.00000    577.71346
    70.29000    616.00000    576.12579
    70.30000    646.00000    574.72350
    70.31000    604.00000    573.52540
    70.32000    573.00000    572.54419
    70.33000    589.00000    571.76095
    70.34000    577.00000    571.18240
    70.35000    570.00000    570.80950
    70.36000    598.00000    570.63233
    70.37000    583.00000    570.63494
    70.38000    549.00000    570.79606
    70.39000    568.00000    571.08955
    70.40000    597.00000    571.48490
    70.41000    563.00000    571.94814
    70.42000    536.00000    572.44283
    70.43000    634.00000    572.93146
    70.43999    607.00000    573.37666
    70.45000    557.00000    573.74543
    70.46000    592.00000    574.00635
    70.47000    579.00000    574.13677
    70.48000    587.00000    574.12432
    70.49000    581.00000    573.96429
    70.50000    592.00000    573.62912
    70.51000    575.00000    573.13644
    70.52000    605.00000    572.50692
    70.53000    556.00000    571.76023
    70.54000    558.00000    570.91881
    70.55000    583.00000    570.00623
    70.56000    579.00000    569.04554
    70.57000    545.00000    568.05785
    70.58000    563.00000    567.06141
    70.59000    573.00000    566.07095
    70.60000    536.00000    565.09728
    70.61000    579.00000    564.14692
    70.62000    585.00000    563.22123
    70.63000    561.00000    562.31841
    70.64000    543.00000    561.44736
    70.65000    548.00000    560.59832
    70.66000    528.00000    559.76208
    70.67000    557.00000    558.93360
    70.68000    545.00000    558.11601
    70.68999    538.00000    557.31039
    70.70000    560.00000    556.49377
    70.71000    555.00000    555.67935
    70.72000    628.00000    554.87882
    70.73000    538.00000    554.12472
    70.74000    543.00000    553.43249
    70.75000    575.00000    552.81821
    70.76000    539.00000    552.30344
    70.77000    562.00000    551.90987
    70.78000    578.00000    551.65795
    70.79000    568.00000    551.56591
    70.80000    548.00000    551.64880
    70.81000    585.00000    551.91863
    70.82000    593.00000    552.38418
    70.83000    563.00000    553.04445
    70.84000    522.00000    553.88752
    70.85000    567.00000    554.92640
    70.86000    594.00000    556.16760
    70.87000    553.00000    557.59040
    70.88000    573.00000    559.17816
    70.89000    576.00000    560.91573
    70.90000    557.00000    562.78664
    70.91000    588.00000    564.77185
    70.92000    575.00000    566.85165
    70.93000    600.00000    569.03064
    70.93999    559.00000    571.29413
    70.95000    571.00000    573.62995
    70.96000    580.00000    576.03784
    70.97000    559.00000    578.52400
    70.98000    579.00000    581.08638
    70.99000    627.00000    583.73365
    71.00000    574.00000    586.48317
    71.01000    544.00000    589.34992
    71.02000    644.00000    592.37331
    71.03000    557.00000    595.59821
    71.04000    589.00000    598.91237
    71.05000    638.00000    602.38936
    71.06000    591.00000    606.08229
    71.07000    628.00000    610.01051
    71.08000    623.00000    614.18672
    71.09000    583.00000    618.61651
    71.10000    613.00000    623.29713
    71.11000    614.00000    628.21666
    71.12000    643.00000    633.35293
    71.13000    687.00000    638.66804
    71.14000    618.00000    644.11472
    71.15000    625.00000    649.65962
    71.16000    642.00000    655.23128
    71.17000    604.00000    660.75065
    71.18000    633.00000    666.15139
    71.18999    640.00000    671.32531
    71.20000    654.00000    676.18079
    71.21000    647.00000    680.59456
    71.22000    690.00000    684.46078
    71.23000    677.00000    687.67123
    71.24000    632.00000    690.12166
    71.25000    684.00000    691.69952
    71.26000    712.00000    692.33204
    71.27000    677.00000    691.96583
    71.28000    670.00000    690.57003
    71.29000    658.00000    688.14222
    71.30000    675.00000    684.70650
    71.31000    639.00000    680.31976
    71.32000    682.00000    675.06712
    71.33000    690.00000    669.04565
    71.34000    671.00000    662.36711
    71.35000    653.00000    655.15323
    71.36000    631.00000    647.52932
    71.37000    658.00000    639.62011
    71.38000    639.00000    631.54643
    71.39000    626.00000    623.42264
    71.40000    577.00000    615.35482
    71.41000    567.00000    607.43936
    71.42000    602.00000    599.76200
    71.43000    582.00000    592.39711
    71.43999    575.00000    585.41411
    71.45000    583.00000    578.84329
    71.46000    570.00000    572.74366
    71.47000    573.00000    567.13539
    71.48000    560.00000    562.03411
    71.49000    578.00000    557.44483
    71.50000    539.00000    553.36270
    71.51000    541.00000    549.77405
    71.52000    574.00000    546.65757
    71.53000    546.00000    543.98558
    71.54000    584.00000    541.72513
    71.55000    548.00000    539.83748
    71.56000    524.00000    538.28064
    71.57000    541.00000    537.03676
    71.58000    572.00000    536.07087
    71.59000    548.00000    535.34053
    71.60000    586.00000    534.81154
    71.61000    529.00000    534.45423
    71.62000    579.00000    534.24079
    71.63000    551.00000    534.14359
    71.64000    573.00000    534.14116
    71.65000    527.00000    534.21364
    71.66000    573.00000    534.34250
    71.67000    562.00000    534.51097
    71.68000    574.00000    534.70411
    71.68999    561.00000    534.91170
    71.70000    565.00000    535.12674
    71.71000    512.00000    535.34022
    71.72000    510.00000    535.54635
    71.73000    572.00000    535.74470
    71.74000    591.00000    535.93746
    71.75000    536.00000    536.12916
    71.76000    527.00000    536.32678
    71.77000    524.00000    536.53925
    71.78000    555.00000    536.77644
    71.79000    573.00000    537.04521
    71.80000    571.00000    537.35143
    71.81000    543.00000    537.74265
    71.82000    579.00000    538.22232
    71.83000    565.00000    538.79033
    71.84000    603.00000    539.45343
    71.85000    564.00000    540.21687
    71.86000    558.00000    541.08473
    71.87000    620.00000    542.05541
    71.88000    542.00000    543.12496
    71.89000    564.00000    544.28518
    71.90000    581.00000    545.52471
    71.91000    574.00000    546.83239
    71.92000    615.00000    548.19494
    71.93000    574.00000    549.59790
    71.93999    547.00000    551.02533
    71.95000    593.00000    552.46814
    71.96000    554.00000    553.91061
    71.97000    563.00000    555.34741
    71.98000    570.00000    556.77126
    71.99000    558.00000    558.15598
    72.00000    551.00000    559.50331
    72.01000    593.00000    560.81333
    72.02000    565.00000    562.10190
    72.03000    601.00000    563.36456
    72.04000    600.00000    564.59848
    72.05000    608.00000    565.80433
    72.06000    600.00000    566.98174
    72.07000    571.00000    568.13215
    72.08000    557.00000    569.26027
    72.09000    569.00000    570.36399
    72.10000    603.00000    571.44284
    72.11000    595.00000    572.49803
    72.12000    584.00000    573.53174
    72.13000    537.00000    574.54722
    72.14000    533.00000    575.54885
    72.15000    565.00000    576.54207
    72.16000    586.00000    577.53314
    72.17000    570.00000    578.52745
    72.18000    567.00000    579.52901
    72.18999    576.00000    580.54221
    72.20000    557.00000    581.57331
    72.21000    609.00000    582.62016
    72.22000    622.00000    583.68168
    72.23000    591.00000    584.75299
    72.24000    531.00000    585.82626
    72.25000    593.00000    586.89052
    72.26000    591.00000    587.93178
    72.27000    591.00000    588.93312
    72.28000    580.00000    589.87484
    72.29000    582.00000    590.73493
    72.30000    566.00000    591.48957
    72.31000    572.00000    592.11368
    72.32000    594.00000    592.58010
    72.33000    573.00000    592.85913
    72.34000    588.00000    592.94171
    72.35000    548.00000    592.84259
    72.36000    552.00000    592.53425
    72.37000    569.00000    592.00480
    72.38000    578.00000    591.25857
    72.39000    623.00000    590.30581
    72.40000    586.00000    589.16230
    72.41000    578.00000    587.84918
    72.42000    605.00000    586.39194
    72.43000    545.00000    584.81938
    72.43999    592.00000    583.16428
    72.45000    604.00000    581.45196
    72.46000    563.00000    579.71171
    72.47000    556.00000    577.96968
    72.48000    541.00000    576.24790
    72.49000    579.00000    574.56842
    72.50000    584.00000    572.95405
    72.51000    566.00000    571.40751
    72.52000    548.00000    569.92823
    72.53000    515.00000    568.51236
    72.54000    529.00000    567.15062
    72.55000    564.00000    565.82883
    72.56000    535.00000    564.52887
    72.57000    555.00000    563.22991
    72.58000    581.00000    561.90993
    72.59000    548.00000    560.54736
    72.60000    538.00000    559.12295
    72.61000    534.00000    557.62149
    72.62000    548.00000    556.03336
    72.63000    566.00000    554.35601
    72.64000    530.00000    552.59423
    72.65000    527.00000    550.75511
    72.66000    500.00000    548.85738
    72.67000    529.00000    546.92527
    72.68000    522.00000    544.98671
    72.68999    504.00000    543.07488
    72.70000    556.00000    541.21699
    72.71000    554.00000    539.45333
    72.72000    525.00000    537.81659
    72.73000    521.00000    536.34079
    72.74000    579.00000    535.05864
    72.75000    532.00000    534.00107
    72.76000    540.00000    533.19685
    72.77000    521.00000    532.67219
    72.78000    517.00000    532.44806
    72.79000    528.00000    532.53711
    72.80000    547.00000    532.98451
    72.81000    540.00000    533.80759
    72.82000    551.00000    534.99831
    72.83000    534.00000    536.56969
    72.84000    507.00000    538.53221
    72.85000    515.00000    540.89144
    72.86000    499.00000    543.65012
    72.87000    496.00000    546.80815
    72.88000    531.00000    550.36761
    72.89000    562.00000    554.33224
    72.90000    551.00000    558.69499
    72.91000    558.00000    563.44696
    72.92000    557.00000    568.57892
    72.93000    571.00000    574.10767
    72.93999    546.00000    580.01517
    72.95000    559.00000    586.30959
    72.96000    555.00000    592.96653
    72.97000    551.00000    599.98786
    72.98000    595.00000    607.36923
    72.99000    592.00000    615.10570
    73.00000    566.00000    623.19059
    73.01000    574.00000    631.61395
    73.02000    597.00000    640.36089
    73.03000    607.00000    649.40959
    73.04000    614.00000    658.72964
    73.05000    633.00000    668.28141
    73.06000    647.00000    678.01708
    73.07000    663.00000    687.86905
    73.08000    679.00000    697.72844
    73.09000    697.00000    707.51300
    73.10000    654.00000    717.12438
    73.11000    680.00000    726.44793
    73.12000    716.00000    735.34575
    73.13000    677.00000    743.66725
    73.14000    700.00000    751.27800
    73.15000    745.00000    758.03973
    73.16000    771.00000    763.81479
    73.17000    715.00000    768.47782
    73.18000    730.00000    771.94704
    73.18999    712.00000    774.14023
    73.20000    748.00000    775.00559
    73.21000    787.00000    774.53602
    73.22000    759.00000    772.72073
    73.23000    706.00000    769.61644
    73.24000    729.00000    765.30596
    73.25000    706.00000    759.88168
    73.26000    702.00000    753.44427
    73.27000    705.00000    746.13245
    73.28000    732.00000    738.09328
    73.29000    707.00000    729.42744
    73.30000    682.00000    720.24208
    73.31000    642.00000    710.64456
    73.32000    623.00000    700.73451
    73.33000    647.00000    690.60310
    73.34000    671.00000    680.33461
    73.35000    628.00000    670.00508
    73.36000    664.00000    659.68660
    73.37000    586.00000    649.44531
    73.38000    626.00000    639.33646
    73.39000    610.00000    629.41244
    73.40000    567.00000    619.72143
    73.41000    564.00000    610.29860
    73.42000    608.00000    601.18269
    73.43000    551.00000    592.40739
    73.43999    536.00000    584.00248
    73.45000    557.00000    575.96484
    73.46000    542.00000    568.33361
    73.47000    551.00000    561.10946
    73.48000    529.00000    554.29558
    73.49000    543.00000    547.89061
    73.50000    545.00000    541.89527
    73.51000    537.00000    536.30162
    73.52000    529.00000    531.08850
    73.53000    513.00000    526.24504
    73.54000    526.00000    521.75526
    73.55000    512.00000    517.59674
    73.56000    514.00000    513.76950
    73.57000    535.00000    510.27736
    73.58000    459.00000    507.09060
    73.59000    510.00000    504.18822
    73.60000    522.00000    501.55465
    73.61000    520.00000    499.17491
    73.62000    505.00000    497.03431
    73.63000    503.00000    495.11859
    73.64000    483.00000    493.41399
    73.65000    490.00000    491.90730
    73.66000    492.00000    490.58582
    73.67000    485.00000    489.43802
    73.68000    471.00000    488.45353
    73.68999    494.00000    487.62049
    73.70000    509.00000    486.92416
    73.71000    457.00000    486.35908
    73.72000    492.00000    485.91630
    73.73000    488.00000    485.58724
    73.74000    434.00000    485.36878
    73.75000    492.00000    485.25617
    73.76000    512.00000    485.24238
    73.77000    489.00000    485.32215
    73.78000    522.00000    485.49102
    73.79000    516.00000    485.74795
    73.80000    497.00000    486.09270
    73.81000    513.00000    486.52193
    73.82000    510.00000    487.03371
    73.83000    522.00000    487.62737
    73.84000    485.00000    488.30220
    73.85000    498.00000    489.05758
    73.86000    514.00000    489.89277
    73.87000    505.00000    490.80660
    73.88000    525.00000    491.79968
    73.89000    439.00000    492.87489
    73.90000    508.00000    494.02987
    73.91000    482.00000    495.26293
    73.92000    510.00000    496.57279
    73.93000    471.00000    497.95764
    73.93999    520.00000    499.41340
    73.95000    520.00000    500.94101
    73.96000    521.00000    502.53101
    73.97000    515.00000    504.17845
    73.98000    530.00000    505.87501
    73.99000    525.00000    507.61034
    74.00000    476.00000    509.37190
    74.01000    558.00000    511.14489
    74.02000    544.00000    512.91219
    74.03000    535.00000    514.65453
    74.04000    530.00000    516.35056
    74.05000    540.00000    517.97706
    74.06000    511.00000    519.50849
    74.07000    546.00000    520.91810
    74.08000    548.00000    522.18982
    74.09000    570.00000    523.29815
    74.10000    578.00000    524.21832
    74.11000    575.00000    524.93053
    74.12000    509.00000    525.41558
    74.13000    541.00000    525.66315
    74.14000    517.00000    525.66723
    74.15000    561.00000    525.42649
    74.16000    546.00000    524.94515
    74.17000    493.00000    524.23249
    74.18000    564.00000    523.30223
    74.18999    568.00000    522.17300
    74.20000    543.00000    520.86055
    74.21000    548.00000    519.38908
    74.22000    507.00000    517.78834
    74.23000    496.00000    516.07194
    74.24000    511.00000    514.25470
    74.25000    508.00000    512.37260
    74.26000    530.00000    510.44962
    74.27000    540.00000    508.50659
    74.28000    512.00000    506.56757
    74.29000    534.00000    504.63695
    74.30000    571.00000    502.73349
    74.31000    517.00000    500.87887
    74.32000    494.00000    499.08942
    74.33000    497.00000    497.37866
    74.34000    524.00000    495.75831
    74.35000    506.00000    494.23827
    74.36000    502.00000    492.82658
    74.37000    469.00000    491.52953
    74.38000    476.00000    490.35161
    74.39000    484.00000    489.29536
    74.40000    534.00000    488.35947
    74.41000    480.00000    487.54048
    74.42000    504.00000    486.86044
    74.43000    470.00000    486.31074
    74.43999    466.00000    485.88211
    74.45000    511.00000    485.58086
    74.46000    505.00000    485.40215
    74.47000    491.00000    485.34059
    74.48000    492.00000    485.39260
    74.49000    535.00000    485.55416
    74.50000    512.00000    485.82088
    74.51000    486.00000    486.18780
    74.52000    501.00000    486.64821
    74.53000    504.00000    487.19436
    74.54000    513.00000    487.81682
    74.55000    531.00000    488.51721
    74.56000    500.00000    489.28549
    74.57000    530.00000    490.11242
    74.58000    483.00000    491.00147
    74.59000    505.00000    491.93847
    74.60000    530.00000    492.90963
    74.61000    516.00000    493.90422
    74.62000    550.00000    494.91126
    74.63000    504.00000    495.91973
    74.64000    508.00000    496.92128
    74.65000    518.00000    497.90590
    74.66000    549.00000    498.86121
    74.67000    503.00000    499.77362
    74.68000    500.00000    500.63444
    74.68999    524.00000    501.43485
    74.70000    511.00000    502.17014
    74.71000    491.00000    502.83070
    74.72000    514.00000    503.40796
    74.73000    489.00000    503.90082
    74.74000    534.00000    504.30901
    74.75000    532.00000    504.63056
    74.76000    499.00000    504.86672
    74.77000    513.00000    505.05230
    74.78000    497.00000    505.18668
    74.79000    482.00000    505.27471
    74.80000    481.00000    505.32837
    74.81000    505.00000    505.36056
    74.82000    508.00000    505.38443
    74.83000    517.00000    505.41300
    74.84000    529.00000    505.45845
    74.85000    498.00000    505.53154
    74.86000    508.00000    505.64300
    74.87000    526.00000    505.80240
    74.88000    494.00000    506.01823
    74.89000    522.00000    506.29694
    74.90000    517.00000    506.63977
    74.91000    484.00000    507.05170
    74.92000    504.00000    507.53596
    74.93000    519.00000    508.09393
    74.93999    504.00000    508.72547
    74.95000    538.00000    509.43300
    74.96000    529.00000    510.21357
    74.97000    521.00000    511.06221
    74.98000    545.00000    511.97921
    74.99000    512.00000    512.96450
    75.00000    510.00000    514.01730
    75.01000    526.00000    515.13706
    75.02000    505.00000    516.32342
    75.03000    517.00000    517.57791
    75.04000    544.00000    518.90334
    75.05000    549.00000    520.30005
    75.06000    545.00000    521.76910
    75.07000    548.00000    523.31195
    75.08000    535.00000    524.92986
    75.09000    583.00000    526.62360
    75.10000    503.00000    528.39306
    75.11000    519.00000    530.23779
    75.12000    531.00000    532.15663
    75.13000    544.00000    534.14867
    75.14000    545.00000    536.21331
    75.15000    514.00000    538.33750
    75.16000    546.00000    540.51532
    75.17000    536.00000    542.74481
    75.18000    552.00000    545.02561
    75.18999    520.00000    547.35910
    75.20000    532.00000    549.74692
    75.21000    519.00000    552.17879
    75.22000    570.00000    554.65551
    75.23000    571.00000    557.17526
    75.24000    566.00000    559.73507
    75.25000    583.00000    562.32849
    75.26000    598.00000    564.94683
    75.27000    539.00000    567.60513
    75.28000    548.00000    570.28872
    75.29000    586.00000    572.98362
    75.30000    561.00000    575.68082
    75.31000    561.00000    578.37095
    75.32000    585.00000    581.04538
    75.33000    541.00000    583.69671
    75.34000    563.00000    586.32142
    75.35000    563.00000    588.91836
    75.36000    572.00000    591.45043
    75.37000    533.00000    593.89755
    75.38000    579.00000    596.24699
    75.39000    619.00000    598.63405
    75.40000    590.00000    601.00401
    75.41000    577.00000    603.32171
    75.42000    567.00000    605.57550
    75.43000    565.00000    607.72888
    75.43999    626.00000    609.76677
    75.45000    584.00000    611.67891
    75.46000    602.00000    613.43814
    75.47000    583.00000    615.02328
    75.48000    636.00000    616.41167
    75.49000    609.00000    617.58247
    75.50000    603.00000    618.51752
    75.51000    566.00000    619.20190
    75.52000    626.00000    619.62397
    75.53000    604.00000    619.77473
    75.54000    618.00000    619.64584
    75.55000    608.00000    619.23253
    75.56000    599.00000    618.55076
    75.57000    615.00000    617.59465
    75.58000    631.00000    616.36335
    75.59000    601.00000    614.86684
    75.60000    614.00000    613.12308
    75.61000    610.00000    611.09983
    75.62000    617.00000    608.80026
    75.63000    585.00000    606.25668
    75.64000    587.00000    603.49459
    75.65000    589.00000    600.53827
    75.66000    632.00000    597.41509
    75.67000    616.00000    594.15489
    75.68000    575.00000    590.78786
    75.68999    586.00000    587.34705
    75.70000    571.00000    583.86586
    75.71000    548.00000    580.39055
    75.72000    581.00000    576.94341
    75.73000    563.00000    573.55323
    75.74000    548.00000    570.24925
    75.75000    538.00000    567.04514
    75.76000    544.00000    563.95320
    75.77000    544.00000    560.99400
    75.78000    558.00000    558.18160
    75.79000    552.00000    555.52499
    75.80000    553.00000    553.03134
    75.81000    558.00000    550.69639
    75.82000    526.00000    548.50534
    75.83000    568.00000    546.45785
    75.84000    547.00000    544.54891
    75.85000    539.00000    542.76858
    75.86000    529.00000    541.10541
    75.87000    534.00000    539.54716
    75.88000    559.00000    538.08122
    75.89000    537.00000    536.69508
    75.90000    540.00000    535.37656
    75.91000    492.00000    534.11419
    75.92000    536.00000    532.89730
    75.93000    498.00000    531.71620
    75.93999    534.00000    530.56351
    75.95000    539.00000    529.42817
    75.96000    528.00000    528.30765
    75.97000    500.00000    527.19598
    75.98000    572.00000    526.08988
    75.99000    543.00000    524.98742
    76.00000    516.00000    523.88820
    76.01000    530.00000    522.79347
    76.02000    514.00000    521.70568
    76.03000    532.00000    520.62826
    76.04000    541.00000    519.56536
    76.05000    492.00000    518.52145
    76.06000    523.00000    517.50108
    76.07000    497.00000    516.50858
    76.08000    491.00000    515.54806
    76.09000    520.00000    514.62326
    76.10000    537.00000    513.73547
    76.11000    557.00000    512.88665
    76.12000    513.00000    512.08005
    76.13000    485.00000    511.30979
    76.14000    518.00000    510.57600
    76.15000    495.00000    509.88010
    76.16000    520.00000    509.22198
    76.17000    482.00000    508.60124
    76.18000    563.00000    508.01785
    76.18999    517.00000    507.47290
    76.20000    527.00000    506.96608
    76.21000    542.00000    506.50074
    76.22000    562.00000    506.07854
    76.23000    502.00000    505.70332
    76.24000    550.00000    505.38171
    76.25000    517.00000    505.11680
    76.26000    552.00000    504.91240
    76.27000    523.00000    504.77290
    76.28000    516.00000    504.70246
    76.29000    485.00000    504.70432
    76.30000    521.00000    504.77898
    76.31000    478.00000    504.92939
    76.32000    518.00000    505.17902
    76.33000    522.00000    505.52327
    76.34000    514.00000    505.96032
    76.35000    550.00000    506.49227
    76.36000    531.00000    507.12092
    76.37000    468.00000    507.84751
    76.38000    506.00000    508.67272
    76.39000    548.00000    509.59661
    76.40000    523.00000    510.61867
    76.41000    519.00000    511.73802
    76.42000    529.00000    512.95279
    76.43000    512.00000    514.26079
    76.43999    530.00000    515.65976
    76.45000    536.00000    517.15424
    76.46000    514.00000    518.73849
    76.47000    527.00000    520.36671
    76.48000    550.00000    522.03505
    76.49000    562.00000    523.74477
    76.50000    509.00000    525.48391
    76.51000    517.00000    527.23724
    76.52000    549.00000    528.98863
    76.53000    545.00000    530.72128
    76.54000    539.00000    532.41950
    76.55000    533.00000    534.06938
    76.56000    553.00000    535.63937
    76.57000    510.00000    537.10784
    76.58000    542.00000    538.46497
    76.59000    515.00000    539.69936
    76.60000    522.00000    540.80021
    76.61000    510.00000    541.75967
    76.62000    574.00000    542.57297
    76.63000    504.00000    543.23827
    76.64000    555.00000    543.75612
    76.65000    561.00000    544.12925
    76.66000    552.00000    544.36389
    76.67000    551.00000    544.46211
    76.68000    550.00000    544.42458
    76.68999    538.00000    544.25688
    76.70000    558.00000    543.96231
    76.71000    545.00000    543.54371
    76.72000    554.00000    543.00246
    76.73000    558.00000    542.33983
    76.74000    575.00000    541.55717
    76.75000    534.00000    540.65650
    76.76000    586.00000    539.64094
    76.77000    550.00000    538.51521
    76.78000    571.00000    537.28595
    76.79000    522.00000    535.96193
    76.80000    545.00000    534.55397
    76.81000    565.00000    533.07471
    76.82000    546.00000    531.53840
    76.83000    538.00000    529.96085
    76.84000    534.00000    528.35901
    76.85000    533.00000    526.74433
    76.86000    536.00000    525.13240
    76.87000    502.00000    523.54022
    76.88000    529.00000    521.98320
    76.89000    561.00000    520.47576
    76.90000    530.00000    519.03168
    76.91000    511.00000    517.66404
    76.92000    532.00000    516.38513
    76.93000    522.00000    515.20643
    76.93999    536.00000    514.13939
    76.95000    551.00000    513.18921
    76.96000    550.00000    512.36674
    76.97000    523.00000    511.67752
    76.98000    575.00000    511.12640
    76.99000    550.00000    510.71662
    77.00000    489.00000    510.44967
    77.01000    538.00000    510.32537
    77.02000    490.00000    510.34540
    77.03000    500.00000    510.51278
    77.04000    511.00000    510.80105
    77.05000    533.00000    511.20819
    77.06000    518.00000    511.72990
    77.07000    510.00000    512.35616
    77.08000    533.00000    513.07517
    77.09000    497.00000    513.87384
    77.10000    511.00000    514.73782
    77.11000    509.00000    515.65174
    77.12000    536.00000    516.59926
    77.13000    527.00000    517.56338
    77.14000    520.00000    518.52772
    77.15000    542.00000    519.47483
    77.16000    508.00000    520.38749
    77.17000    517.00000    521.24928
    77.18000    548.00000    522.04470
    77.18999    560.00000    522.76321
    77.20000    510.00000    523.40178
    77.21000    551.00000    523.94099
    77.22000    524.00000    524.37870
    77.23000    482.00000    524.71463
    77.24000    551.00000    524.95046
    77.25000    575.00000    525.09086
    77.25999    526.00000    525.14298
    77.27000    543.00000    525.11567
    77.28000    533.00000    525.01891
    77.29000    530.00000    524.86333
    77.30000    502.00000    524.65981
    77.31000    549.00000    524.42126
    77.32000    534.00000    524.15861
    77.33000    509.00000    523.88233
    77.34000    517.00000    523.60308
    77.35000    525.00000    523.33125
    77.36000    494.00000    523.07702
    77.37000    514.00000    522.85028
    77.38000    535.00000    522.66071
    77.39000    564.00000    522.51798
    77.40000    542.00000    522.43119
    77.41000    506.00000    522.40915
    77.42000    548.00000    522.46027
    77.43000    502.00000    522.59270
    77.43999    540.00000    522.81397
    77.45000    526.00000    523.13196
    77.46000    535.00000    523.55237
    77.47000    524.00000    524.08101
    77.48000    531.00000    524.72761
    77.49000    515.00000    525.49597
    77.50000    549.00000    526.38889
    77.50999    536.00000    527.40792
    77.52000    507.00000    528.55710
    77.53000    546.00000    529.83221
    77.54000    530.00000    531.23102
    77.55000    533.00000    532.74982
    77.56000    527.00000    534.37756
    77.57000    503.00000    536.11298
    77.58000    517.00000    537.96068
    77.59000    527.00000    539.91371
    77.60000    535.00000    541.95583
    77.61000    525.00000    544.07518
    77.62000    526.00000    546.26239
    77.63000    510.00000    548.50825
    77.64000    492.00000    550.80364
    77.65000    491.00000    553.13975
    77.66000    519.00000    555.50755
    77.67000    523.00000    557.89748
    77.68000    544.00000    560.29947
    77.68999    556.00000    562.70016
    77.70000    555.00000    565.09537
    77.71000    555.00000    567.46526
    77.72000    546.00000    569.79970
    77.73000    538.00000    572.08672
    77.74000    559.00000    574.31512
    77.75000    553.00000    576.47026
    77.75999    539.00000    578.54375
    77.77000    591.00000    580.53875
    77.78000    558.00000    582.44876
    77.79000    534.00000    584.28023
    77.80000    515.00000    586.04036
    77.81000    513.00000    587.73989
    77.82000    588.00000    589.39422
    77.83000    593.00000    591.02041
    77.84000    568.00000    592.63627
    77.85000    588.00000    594.25958
    77.86000    586.00000    595.90737
    77.87000    564.00000    597.59529
    77.88000    617.00000    599.33730
    77.89000    564.00000    601.14538
    77.90000    578.00000    603.02956
    77.91000    553.00000    604.99781
    77.92000    574.00000    607.05498
    77.93000    567.00000    609.20029
    77.93999    554.00000    611.43558
    77.95000    562.00000    613.79642
    77.96000    613.00000    616.26154
    77.97000    573.00000    618.81937
    77.98000    589.00000    621.45751
    77.99000    547.00000    624.15810
    78.00000    612.00000    626.89684
    78.00999    589.00000    629.63984
    78.02000    591.00000    632.35661
    78.03000    605.00000    634.99036
    78.04000    648.00000    637.48717
    78.05000    617.00000    639.82418
    78.06000    669.00000    641.93582
    78.07000    681.00000    643.75468
    78.08000    669.00000    645.22131
    78.09000    629.00000    646.27859
    78.10000    624.00000    646.87578
    78.11000    631.00000    646.97022
    78.12000    648.00000    646.52961
    78.13000    642.00000    645.53363
    78.14000    652.00000    643.97484
    78.15000    667.00000    641.85859
    78.16000    657.00000    639.20210
    78.17000    628.00000    636.03282
    78.18000    667.00000    632.38629
    78.18999    659.00000    628.30794
    78.20000    632.00000    623.82951
    78.21000    632.00000    619.00978
    78.22000    629.00000    613.89165
    78.23000    594.00000    608.52744
    78.24000    597.00000    602.95829
    78.25000    584.00000    597.22451
    78.25999    573.00000    591.37169
    78.27000    567.00000    585.41964
    78.28000    525.00000    579.42187
    78.29000    554.00000    573.41200
    78.30000    592.00000    567.42353
    78.31000    556.00000    561.48916
    78.32000    537.00000    555.64189
    78.33000    570.00000    549.91352
    78.34000    513.00000    544.33436
    78.35000    546.00000    538.93277
    78.36000    522.00000    533.73458
    78.37000    528.00000    528.76269
    78.38000    532.00000    524.03669
    78.39000    555.00000    519.57252
    78.40000    529.00000    515.38175
    78.41000    500.00000    511.47255
    78.42000    514.00000    507.85771
    78.43000    572.00000    504.53724
    78.43999    501.00000    501.51175
    78.45000    499.00000    498.76878
    78.46000    510.00000    496.31063
    78.47000    532.00000    494.12451
    78.48000    482.00000    492.19802
    78.49000    479.00000    490.52757
    78.50000    492.00000    489.09599
    78.50999    497.00000    487.88662
    78.52000    514.00000    486.87902
    78.53000    461.00000    486.05856
    78.54000    497.00000    485.40535
    78.55000    508.00000    484.90012
    78.56000    476.00000    484.52334
    78.57000    505.00000    484.25553
    78.58000    498.00000    484.07763
    78.59000    484.00000    483.97135
    78.60000    517.00000    483.91958
    78.61000    511.00000    483.90684
    78.62000    520.00000    483.91973
    78.63000    501.00000    483.94732
    78.64000    457.00000    483.98161
    78.65000    468.00000    484.01776
    78.66000    479.00000    484.05428
    78.67000    487.00000    484.09288
    78.68000    508.00000    484.13858
    78.68999    520.00000    484.20241
    78.70000    491.00000    484.29803
    78.71000    515.00000    484.44249
    78.72000    555.00000    484.65166
    78.73000    478.00000    484.94419
    78.74000    506.00000    485.34047
    78.75000    495.00000    485.86143
    78.75999    508.00000    486.52718
    78.77000    501.00000    487.35983
    78.78000    489.00000    488.37597
    78.79000    517.00000    489.59310
    78.80000    494.00000    491.02565
    78.81000    503.00000    492.68526
    78.82000    506.00000    494.58034
    78.83000    473.00000    496.71577
    78.84000    545.00000    499.09256
    78.85000    519.00000    501.70762
    78.86000    547.00000    504.55352
    78.87000    507.00000    507.61832
    78.88000    508.00000    510.88541
    78.89000    514.00000    514.33359
    78.90000    536.00000    517.93669
    78.91000    529.00000    521.66354
    78.92000    541.00000    525.47672
    78.93000    497.00000    529.33324
    78.93999    510.00000    533.20128
    78.95000    524.00000    537.04591
    78.96000    496.00000    540.80111
    78.97000    535.00000    544.41980
    78.98000    559.00000    547.85069
    78.99000    547.00000    551.04341
    79.00000    544.00000    553.95164
    79.00999    569.00000    556.52898
    79.02000    553.00000    558.74395
    79.03000    523.00000    560.55684
    79.04000    542.00000    561.94558
    79.05000    584.00000    562.89362
    79.06000    578.00000    563.39245
    79.07000    548.00000    563.44139
    79.08000    548.00000    563.04700
    79.09000    569.00000    562.22237
    79.10000    589.00000    560.98635
    79.11000    552.00000    559.36282
    79.12000    528.00000    557.38016
    79.13000    571.00000    555.07071
    79.14000    544.00000    552.47038
    79.15000    561.00000    549.61830
    79.16000    523.00000    546.55635
    79.17000    549.00000    543.32867
    79.18000    537.00000    539.98095
    79.18999    541.00000    536.56311
    79.20000    528.00000    533.11131
    79.21000    549.00000    529.68120
    79.22000    550.00000    526.31283
    79.23000    488.00000    523.04692
    79.24000    555.00000    519.92075
    79.25000    524.00000    516.96751
    79.25999    547.00000    514.21861
    79.27000    485.00000    511.69003
    79.28000    496.00000    509.40871
    79.29000    511.00000    507.38589
    79.30000    497.00000    505.63031
    79.31000    496.00000    504.14553
    79.32000    499.00000    502.92894
    79.33000    522.00000    501.97191
    79.34000    539.00000    501.27472
    79.35000    526.00000    500.82707
    79.36000    461.00000    500.60712
    79.37000    453.00000    500.59525
    79.38000    475.00000    500.76693
    79.39000    521.00000    501.09589
    79.40000    498.00000    501.55441
    79.41000    491.00000    502.11347
    79.42000    521.00000    502.74342
    79.43000    521.00000    503.41471
    79.43999    526.00000    504.09806
    79.45000    483.00000    504.76832
    79.46000    530.00000    505.39913
    79.47000    534.00000    505.96963
    79.48000    508.00000    506.46185
    79.49000    527.00000    506.86165
    79.50000    513.00000    507.15872
    79.50999    501.00000    507.34634
    79.52000    550.00000    507.42153
    79.53000    531.00000    507.38377
    79.54000    522.00000    507.23518
    79.55000    532.00000    506.97974
    79.56000    495.00000    506.62278
    79.57000    519.00000    506.17059
    79.58000    545.00000    505.62999
    79.59000    533.00000    505.00806
    79.60000    486.00000    504.31199
    79.61000    503.00000    503.54896
    79.62000    492.00000    502.72617
    79.63000    531.00000    501.85093
    79.64000    501.00000    500.93078
    79.65000    538.00000    499.97364
    79.66000    487.00000    498.98791
    79.67000    481.00000    497.98257
    79.68000    521.00000    496.96715
    79.68999    512.00000    495.95265
    79.70000    527.00000    494.94630
    79.71000    463.00000    493.96151
    79.72000    465.00000    493.00726
    79.73000    485.00000    492.09256
    79.74000    530.00000    491.22766
    79.75000    488.00000    490.42557
    79.75999    507.00000    489.69216
    79.77000    483.00000    489.03124
    79.78000    522.00000    488.45377
    79.79000    447.00000    487.97113
    79.80000    487.00000    487.58805
    79.81000    525.00000    487.30596
    79.82000    524.00000    487.12826
    79.83000    481.00000    487.05796
    79.84000    467.00000    487.09751
    79.85000    524.00000    487.24872
    79.86000    481.00000    487.51286
    79.87000    473.00000    487.89062
    79.88000    482.00000    488.38224
    79.89000    508.00000    488.98748
    79.90000    471.00000    489.70572
    79.91000    468.00000    490.53592
    79.92000    458.00000    491.47669
    79.93000    465.00000    492.52635
    79.93999    471.00000    493.68161
    79.95000    501.00000    494.94380
    79.96000    469.00000    496.30654
    79.97000    464.00000    497.76822
    79.98000    489.00000    499.32575
    79.99000    473.00000    500.97554
