# Supplementary material for: On the correlation between hydrogen bonding and melting points in the inositols
Source: IUCrJ. 2013 Oct 18;1(Pt 1):61–73. doi: 10.1107/S2052252513026511 (PMC4104965; doi:10.1107/S2052252513026511)
Supplement: Supplementary file 4 [file m-01-00061-5-Esup4.rtv]

data_5-E
_pd_proc_wavelength           1.54056
_pd_proc_2theta_range_min     2.00
_pd_proc_2theta_range_max    79.99
_pd_proc_2theta_range_inc     0.0100
loop_
    _pd_meas_2theta_scan
    _pd_proc_intensity_total
    _pd_calc_intensity_total
     2.00000   1153.00000   1147.70602
     2.01000   1108.00000   1143.98862
     2.02000   1099.00000   1140.36933
     2.03000   1153.00000   1136.84664
     2.04000   1119.00000   1133.41909
     2.05000   1117.00000   1130.08519
     2.06000   1205.00000   1126.84350
     2.07000   1091.00000   1123.69259
     2.08000   1106.00000   1120.63104
     2.09000   1066.00000   1117.65745
     2.10000   1166.00000   1114.77042
     2.11000   1108.00000   1111.96861
     2.12000   1056.00000   1109.25064
     2.13000   1011.00000   1106.61518
     2.14000   1049.00000   1104.06091
     2.15000   1171.00000   1101.58652
     2.16000   1111.00000   1099.19072
     2.17000   1111.00000   1096.87223
     2.18000   1124.00000   1094.62979
     2.19000   1119.00000   1092.46215
     2.20000   1072.00000   1090.36808
     2.21000   1132.00000   1088.34635
     2.22000   1117.00000   1086.39577
     2.23000   1030.00000   1084.51514
     2.24000   1028.00000   1082.70329
     2.25000   1064.00000   1080.95906
     2.26000   1064.00000   1079.28129
     2.27000   1115.00000   1077.66885
     2.28000   1058.00000   1076.12063
     2.29000   1064.00000   1074.63550
     2.30000   1060.00000   1073.21238
     2.31000   1086.00000   1071.85019
     2.32000   1121.00000   1070.54786
     2.33000   1084.00000   1069.30433
     2.34000    991.00000   1068.11856
     2.35000   1042.00000   1066.98952
     2.36000   1086.00000   1065.91619
     2.37000   1046.00000   1064.89758
     2.38000   1032.00000   1063.93267
     2.39000   1047.00000   1063.02050
     2.40000   1050.00000   1062.16010
     2.41000   1008.00000   1061.35051
     2.42000   1114.00000   1060.59079
     2.43000   1103.00000   1059.88000
     2.44000   1093.00000   1059.21723
     2.45000   1078.00000   1058.60155
     2.46000   1129.00000   1058.03209
     2.47000   1096.00000   1057.50794
     2.48000   1029.00000   1057.02824
     2.49000   1032.00000   1056.59212
     2.50000   1058.00000   1056.19873
     2.51000   1062.00000   1055.84722
     2.52000   1077.00000   1055.53677
     2.53000   1051.00000   1055.26655
     2.54000   1036.00000   1055.03575
     2.55000   1021.00000   1054.84358
     2.56000   1075.00000   1054.68924
     2.57000   1066.00000   1054.57195
     2.58000   1100.00000   1054.49096
     2.59000   1045.00000   1054.44549
     2.60000   1082.00000   1054.43479
     2.61000   1105.00000   1054.45814
     2.62000   1078.00000   1054.51481
     2.63000   1054.00000   1054.60406
     2.64000   1030.00000   1054.72519
     2.65000   1082.00000   1054.87751
     2.66000   1104.00000   1055.06032
     2.67000   1109.00000   1055.27294
     2.68000   1069.00000   1055.51470
     2.69000   1036.00000   1055.78494
     2.70000   1052.00000   1056.08299
     2.71000   1045.00000   1056.40822
     2.72000   1107.00000   1056.76000
     2.73000   1076.00000   1057.13768
     2.74000   1068.00000   1057.54066
     2.75000   1071.00000   1057.96832
     2.76000   1078.00000   1058.42007
     2.77000   1072.00000   1058.89530
     2.78000   1034.00000   1059.39344
     2.79000   1027.00000   1059.91391
     2.80000   1058.00000   1060.45613
     2.81000   1064.00000   1061.01956
     2.82000   1052.00000   1061.60363
     2.83000   1054.00000   1062.20781
     2.84000   1059.00000   1062.83155
     2.85000   1039.00000   1063.47433
     2.86000   1060.00000   1064.13562
     2.87000   1061.00000   1064.81492
     2.88000   1084.00000   1065.51172
     2.89000   1098.00000   1066.22551
     2.90000   1080.00000   1066.95581
     2.91000   1089.00000   1067.70214
     2.92000   1036.00000   1068.46401
     2.93000    994.00000   1069.24097
     2.94000   1052.00000   1070.03253
     2.95000   1098.00000   1070.83826
     2.96000   1100.00000   1071.65770
     2.97000   1077.00000   1072.49041
     2.98000   1102.00000   1073.33595
     2.99000   1156.00000   1074.19390
     3.00000   1063.00000   1075.06383
     3.01000   1089.00000   1075.94534
     3.02000   1101.00000   1076.83801
     3.03000   1063.00000   1077.74143
     3.04000   1100.00000   1078.65522
     3.05000   1124.00000   1079.57899
     3.06000   1109.00000   1080.51234
     3.07000   1078.00000   1081.45491
     3.08000   1071.00000   1082.40633
     3.09000   1108.00000   1083.36622
     3.10000   1105.00000   1084.33423
     3.11000   1153.00000   1085.31000
     3.12000   1134.00000   1086.29319
     3.13000   1095.00000   1087.28346
     3.14000   1120.00000   1088.28047
     3.15000   1097.00000   1089.28389
     3.16000   1081.00000   1090.29339
     3.17000   1092.00000   1091.30866
     3.18000   1024.00000   1092.32938
     3.19000   1091.00000   1093.35525
     3.20000   1107.00000   1094.38595
     3.21000   1104.00000   1095.42120
     3.22000   1095.00000   1096.46069
     3.23000   1093.00000   1097.50415
     3.24000   1115.00000   1098.55128
     3.25000   1129.00000   1099.60181
     3.26000   1125.00000   1100.65548
     3.27000   1089.00000   1101.71200
     3.28000   1071.00000   1102.77112
     3.29000   1061.00000   1103.83258
     3.30000   1115.00000   1104.89613
     3.31000   1174.00000   1105.96152
     3.32000   1120.00000   1107.02849
     3.33000   1059.00000   1108.09683
     3.34000   1139.00000   1109.16628
     3.35000   1091.00000   1110.23661
     3.36000   1100.00000   1111.30761
     3.37000   1075.00000   1112.37905
     3.38000   1090.00000   1113.45072
     3.39000   1128.00000   1114.52239
     3.40000   1140.00000   1115.59386
     3.41000   1158.00000   1116.66493
     3.42000   1178.00000   1117.73539
     3.43000   1108.00000   1118.80505
     3.44000   1113.00000   1119.87372
     3.45000   1148.00000   1120.94120
     3.46000   1134.00000   1122.00731
     3.47000   1145.00000   1123.07188
     3.48000   1154.00000   1124.13471
     3.49000   1165.00000   1125.19565
     3.50000   1108.00000   1126.25451
     3.51000   1073.00000   1127.31114
     3.52000   1159.00000   1128.36537
     3.53000   1136.00000   1129.41704
     3.54000   1142.00000   1130.46600
     3.55000   1101.00000   1131.51209
     3.56000   1083.00000   1132.55517
     3.57000   1074.00000   1133.59509
     3.58000   1153.00000   1134.63171
     3.59000   1113.00000   1135.66489
     3.60000   1139.00000   1136.69450
     3.61000   1154.00000   1137.72040
     3.62000   1132.00000   1138.74247
     3.63000   1172.00000   1139.76057
     3.64000   1143.00000   1140.77460
     3.65000   1136.00000   1141.78442
     3.66000   1202.00000   1142.78992
     3.67000   1169.00000   1143.79099
     3.68000   1141.00000   1144.78752
     3.69000   1198.00000   1145.77940
     3.70000   1200.00000   1146.76652
     3.71000   1136.00000   1147.74879
     3.72000   1151.00000   1148.72610
     3.73000   1155.00000   1149.69836
     3.74000   1147.00000   1150.66547
     3.75000   1168.00000   1151.62735
     3.76000   1133.00000   1152.58390
     3.77000   1135.00000   1153.53504
     3.78000   1108.00000   1154.48069
     3.79000   1154.00000   1155.42076
     3.80000   1139.00000   1156.35518
     3.81000   1171.00000   1157.28388
     3.82000   1166.00000   1158.20677
     3.83000   1111.00000   1159.12379
     3.84000   1138.00000   1160.03486
     3.85000   1211.00000   1160.93993
     3.86000   1156.00000   1161.83893
     3.87000   1177.00000   1162.73180
     3.88000   1236.00000   1163.61848
     3.89000   1193.00000   1164.49890
     3.90000   1146.00000   1165.37303
     3.91000   1193.00000   1166.24079
     3.92000   1156.00000   1167.10215
     3.93000   1170.00000   1167.95705
     3.94000   1127.00000   1168.80545
     3.95000   1205.00000   1169.64730
     3.96000   1158.00000   1170.48256
     3.97000   1146.00000   1171.31118
     3.98000   1220.00000   1172.13314
     3.99000   1176.00000   1172.94839
     4.00000   1137.00000   1173.75690
     4.01000   1121.00000   1174.55863
     4.02000   1176.00000   1175.35356
     4.03000   1162.00000   1176.14164
     4.04000   1178.00000   1176.92287
     4.05000   1199.00000   1177.69720
     4.06000   1198.00000   1178.46461
     4.07000   1186.00000   1179.22509
     4.08000   1142.00000   1179.97861
     4.09000   1172.00000   1180.72514
     4.10000   1222.00000   1181.46468
     4.11000   1129.00000   1182.19721
     4.12000   1201.00000   1182.92270
     4.13000   1164.00000   1183.64116
     4.14000   1217.00000   1184.35255
     4.15000   1189.00000   1185.05689
     4.16000   1077.00000   1185.75415
     4.17000   1178.00000   1186.44432
     4.18000   1144.00000   1187.12741
     4.19000   1147.00000   1187.80341
     4.20000   1183.00000   1188.47230
     4.21000   1194.00000   1189.13410
     4.22000   1195.00000   1189.78880
     4.23000   1133.00000   1190.43640
     4.24000   1172.00000   1191.07690
     4.25000   1176.00000   1191.71030
     4.26000   1210.00000   1192.33661
     4.27000   1167.00000   1192.95583
     4.28000   1197.00000   1193.56798
     4.29000   1133.00000   1194.17304
     4.30000   1166.00000   1194.77105
     4.31000   1178.00000   1195.36200
     4.32000   1167.00000   1195.94590
     4.33000   1225.00000   1196.52277
     4.34000   1162.00000   1197.09263
     4.35000   1199.00000   1197.65547
     4.36000   1173.00000   1198.21132
     4.37000   1181.00000   1198.76020
     4.38000   1167.00000   1199.30212
     4.39000   1173.00000   1199.83709
     4.40000   1162.00000   1200.36514
     4.41000   1186.00000   1200.88629
     4.42000   1176.00000   1201.40056
     4.43000   1213.00000   1201.90796
     4.44000   1146.00000   1202.40852
     4.45000   1192.00000   1202.90227
     4.46000   1227.00000   1203.38922
     4.47000   1189.00000   1203.86940
     4.48000   1184.00000   1204.34283
     4.49000   1177.00000   1204.80955
     4.50000   1152.00000   1205.26957
     4.51000   1172.00000   1205.72294
     4.52000   1189.00000   1206.16966
     4.53000   1164.00000   1206.60978
     4.54000   1146.00000   1207.04332
     4.55000   1212.00000   1207.47031
     4.56000   1135.00000   1207.89078
     4.57000   1217.00000   1208.30477
     4.58000   1185.00000   1208.71230
     4.59000   1109.00000   1209.11341
     4.60000   1176.00000   1209.50814
     4.61000   1199.00000   1209.89651
     4.62000   1159.00000   1210.27856
     4.63000   1170.00000   1210.65432
     4.64000   1233.00000   1211.02383
     4.65000   1218.00000   1211.38713
     4.66000   1197.00000   1211.74425
     4.67000   1234.00000   1212.09523
     4.68000   1190.00000   1212.44011
     4.69000   1188.00000   1212.77892
     4.70000   1175.00000   1213.11170
     4.71000   1170.00000   1213.43849
     4.72000   1200.00000   1213.75934
     4.73000   1205.00000   1214.07427
     4.74000   1183.00000   1214.38333
     4.75000   1175.00000   1214.68656
     4.76000   1139.00000   1214.98400
     4.77000   1205.00000   1215.27568
     4.78000   1198.00000   1215.56167
     4.79000   1196.00000   1215.84198
     4.80000   1178.00000   1216.11667
     4.81000   1180.00000   1216.38577
     4.82000   1256.00000   1216.64934
     4.83000   1227.00000   1216.90741
     4.84000   1212.00000   1217.16002
     4.85000   1229.00000   1217.40722
     4.86000   1212.00000   1217.64906
     4.87000   1232.00000   1217.88557
     4.88000   1219.00000   1218.11680
     4.89000   1249.00000   1218.34280
     4.90000   1225.00000   1218.56360
     4.91000   1225.00000   1218.77926
     4.92000   1223.00000   1218.98981
     4.93000   1229.00000   1219.19531
     4.94000   1194.00000   1219.39580
     4.95000   1210.00000   1219.59132
     4.96000   1215.00000   1219.78192
     4.97000   1184.00000   1219.96764
     4.98000   1198.00000   1220.14854
     4.99000   1254.00000   1220.32465
     5.00000   1253.00000   1220.49602
     5.01000   1216.00000   1220.66270
     5.02000   1272.00000   1220.82474
     5.03000   1225.00000   1220.98217
     5.04000   1182.00000   1221.13506
     5.05000   1248.00000   1221.28344
     5.06000   1247.00000   1221.42735
     5.07000   1167.00000   1221.56686
     5.08000   1174.00000   1221.70200
     5.09000   1202.00000   1221.83281
     5.10000   1266.00000   1221.95936
     5.11000   1263.00000   1222.08168
     5.12000   1289.00000   1222.19981
     5.13000   1191.00000   1222.31382
     5.14000   1258.00000   1222.42374
     5.15000   1231.00000   1222.52961
     5.16000   1210.00000   1222.63150
     5.17000   1157.00000   1222.72944
     5.18000   1253.00000   1222.82348
     5.19000   1191.00000   1222.91366
     5.20000   1230.00000   1223.00004
     5.21000   1219.00000   1223.08266
     5.22000   1224.00000   1223.16157
     5.23000   1228.00000   1223.23681
     5.24000   1240.00000   1223.30842
     5.25000   1186.00000   1223.37647
     5.26000   1294.00000   1223.44099
     5.27000   1204.00000   1223.50202
     5.28000   1248.00000   1223.55962
     5.29000   1232.00000   1223.61383
     5.30000   1197.00000   1223.66470
     5.31000   1183.00000   1223.71227
     5.32000   1206.00000   1223.75658
     5.33000   1258.00000   1223.79769
     5.34000   1221.00000   1223.83564
     5.35000   1248.00000   1223.87048
     5.36000   1190.00000   1223.90224
     5.37000   1188.00000   1223.93098
     5.38000   1194.00000   1223.95673
     5.39000   1253.00000   1223.97956
     5.40000   1226.00000   1223.99949
     5.41000   1292.00000   1224.01657
     5.42000   1212.00000   1224.03085
     5.43000   1195.00000   1224.04238
     5.44000   1221.00000   1224.05119
     5.45000   1279.00000   1224.05733
     5.46000   1193.00000   1224.06085
     5.47000   1235.00000   1224.06178
     5.48000   1202.00000   1224.06018
     5.49000   1238.00000   1224.05608
     5.50000   1247.00000   1224.04952
     5.51000   1213.00000   1224.04056
     5.52000   1262.00000   1224.02923
     5.53000   1232.00000   1224.01557
     5.54000   1190.00000   1223.99964
     5.55000   1173.00000   1223.98146
     5.56000   1243.00000   1223.96108
     5.57000   1211.00000   1223.93854
     5.58000   1188.00000   1223.91389
     5.59000   1209.00000   1223.88717
     5.60000   1212.00000   1223.85841
     5.61000   1250.00000   1223.82766
     5.62000   1210.00000   1223.79496
     5.63000   1258.00000   1223.76034
     5.64000   1253.00000   1223.72385
     5.65000   1225.00000   1223.68553
     5.66000   1217.00000   1223.64542
     5.67000   1223.00000   1223.60356
     5.68000   1231.00000   1223.55998
     5.69000   1223.00000   1223.51472
     5.70000   1224.00000   1223.46783
     5.71000   1185.00000   1223.41935
     5.72000   1229.00000   1223.36930
     5.73000   1303.00000   1223.31773
     5.74000   1252.00000   1223.26467
     5.75000   1253.00000   1223.21017
     5.76000   1211.00000   1223.15426
     5.77000   1199.00000   1223.09698
     5.78000   1204.00000   1223.03836
     5.79000   1237.00000   1222.97844
     5.80000   1207.00000   1222.91726
     5.81000   1199.00000   1222.85485
     5.82000   1163.00000   1222.79124
     5.83000   1212.00000   1222.72648
     5.84000   1232.00000   1222.66060
     5.85000   1217.00000   1222.59363
     5.86000   1220.00000   1222.52561
     5.87000   1223.00000   1222.45657
     5.88000   1292.00000   1222.38654
     5.89000   1259.00000   1222.31557
     5.90000   1246.00000   1222.24368
     5.91000   1260.00000   1222.17090
     5.92000   1307.00000   1222.09727
     5.93000   1250.00000   1222.02282
     5.94000   1293.00000   1221.94759
     5.95000   1302.00000   1221.87160
     5.96000   1217.00000   1221.79488
     5.97000   1173.00000   1221.71748
     5.98000   1204.00000   1221.63941
     5.99000   1187.00000   1221.56072
     6.00000   1211.00000   1221.48143
     6.01000   1240.00000   1221.40156
     6.02000   1204.00000   1221.32116
     6.03000   1284.00000   1221.24025
     6.04000   1216.00000   1221.15886
     6.05000   1294.00000   1221.07702
     6.06000   1278.00000   1220.99476
     6.07000   1278.00000   1220.91211
     6.08000   1262.00000   1220.82909
     6.09000   1207.00000   1220.74573
     6.10000   1297.00000   1220.66206
     6.11000   1255.00000   1220.57812
     6.12000   1271.00000   1220.49391
     6.13000   1227.00000   1220.40948
     6.14000   1229.00000   1220.32485
     6.15000   1247.00000   1220.24004
     6.16000   1255.00000   1220.15509
     6.17000   1208.00000   1220.07001
     6.18000   1293.00000   1219.98483
     6.19000   1271.00000   1219.89958
     6.20000   1204.00000   1219.81428
     6.21000   1254.00000   1219.72896
     6.22000   1302.00000   1219.64363
     6.23000   1263.00000   1219.55833
     6.24000   1214.00000   1219.47308
     6.25000   1203.00000   1219.38790
     6.26000   1282.00000   1219.30281
     6.27000   1295.00000   1219.21784
     6.28000   1183.00000   1219.13301
     6.29000   1223.00000   1219.04834
     6.30000   1202.00000   1218.96386
     6.31000   1304.00000   1218.87958
     6.32000   1289.00000   1218.79552
     6.33000   1248.00000   1218.71171
     6.34000   1342.00000   1218.62817
     6.35000   1257.00000   1218.54492
     6.36000   1184.00000   1218.46198
     6.37000   1217.00000   1218.37937
     6.38000   1227.00000   1218.29710
     6.39000   1271.00000   1218.21520
     6.40000   1236.00000   1218.13369
     6.41000   1254.00000   1218.05258
     6.42000   1264.00000   1217.97189
     6.43000   1218.00000   1217.89165
     6.44000   1219.00000   1217.81186
     6.45000   1275.00000   1217.73256
     6.46000   1214.00000   1217.65375
     6.47000   1163.00000   1217.57544
     6.48000   1260.00000   1217.49767
     6.49000   1212.00000   1217.42044
     6.50000   1291.00000   1217.34378
     6.51000   1209.00000   1217.26769
     6.52000   1301.00000   1217.19219
     6.53000   1273.00000   1217.11730
     6.54000   1268.00000   1217.04303
     6.55000   1252.00000   1216.96941
     6.56000   1223.00000   1216.89643
     6.57000   1220.00000   1216.82412
     6.58000   1267.00000   1216.75249
     6.59000   1297.00000   1216.68156
     6.60000   1241.00000   1216.61134
     6.61000   1279.00000   1216.54183
     6.62000   1212.00000   1216.47307
     6.63000   1256.00000   1216.40505
     6.64000   1223.00000   1216.33779
     6.65000   1212.00000   1216.27130
     6.66000   1224.00000   1216.20559
     6.67000   1274.00000   1216.14069
     6.68000   1256.00000   1216.07658
     6.69000   1227.00000   1216.01330
     6.70000   1227.00000   1215.95085
     6.71000   1240.00000   1215.88924
     6.72000   1319.00000   1215.82847
     6.73000   1248.00000   1215.76857
     6.74000   1236.00000   1215.70954
     6.75000   1216.00000   1215.65139
     6.76000   1225.00000   1215.59413
     6.77000   1226.00000   1215.53777
     6.78000   1238.00000   1215.48232
     6.79000   1263.00000   1215.42778
     6.80000   1240.00000   1215.37417
     6.81000   1234.00000   1215.32150
     6.82000   1234.00000   1215.26976
     6.83000   1271.00000   1215.21898
     6.84000   1262.00000   1215.16915
     6.85000   1214.00000   1215.12029
     6.86000   1272.00000   1215.07240
     6.87000   1258.00000   1215.02548
     6.88000   1242.00000   1214.97956
     6.89000   1250.00000   1214.93462
     6.90000   1248.00000   1214.89068
     6.91000   1253.00000   1214.84774
     6.92000   1232.00000   1214.80582
     6.93000   1200.00000   1214.76491
     6.94000   1245.00000   1214.72502
     6.95000   1187.00000   1214.68615
     6.96000   1242.00000   1214.64832
     6.97000   1184.00000   1214.61152
     6.98000   1215.00000   1214.57576
     6.99000   1212.00000   1214.54104
     7.00000   1227.00000   1214.50737
     7.01000   1218.00000   1214.47475
     7.02000   1232.00000   1214.44319
     7.03000   1251.00000   1214.41268
     7.04000   1228.00000   1214.38324
     7.05000   1247.00000   1214.35486
     7.06000   1266.00000   1214.32755
     7.07000   1237.00000   1214.30131
     7.08000   1218.00000   1214.27614
     7.09000   1206.00000   1214.25205
     7.10000   1210.00000   1214.22904
     7.11000   1221.00000   1214.20710
     7.12000   1245.00000   1214.18624
     7.13000   1233.00000   1214.16646
     7.14000   1237.00000   1214.14777
     7.15000   1228.00000   1214.13016
     7.16000   1228.00000   1214.11364
     7.17000   1184.00000   1214.09820
     7.18000   1306.00000   1214.08385
     7.19000   1228.00000   1214.07059
     7.20000   1182.00000   1214.05841
     7.21000   1218.00000   1214.04732
     7.22000   1241.00000   1214.03731
     7.23000   1188.00000   1214.02839
     7.24000   1207.00000   1214.02056
     7.25000   1218.00000   1214.01381
     7.26000   1230.00000   1214.00815
     7.27000   1225.00000   1214.00357
     7.28000   1222.00000   1214.00007
     7.29000   1260.00000   1213.99766
     7.30000   1212.00000   1213.99632
     7.31000   1195.00000   1213.99606
     7.32000   1217.00000   1213.99688
     7.33000   1226.00000   1213.99877
     7.34000   1258.00000   1214.00173
     7.35000   1174.00000   1214.00576
     7.36000   1127.00000   1214.01086
     7.37000   1183.00000   1214.01702
     7.38000   1237.00000   1214.02425
     7.39000   1179.00000   1214.03253
     7.40000   1167.00000   1214.04187
     7.41000   1199.00000   1214.05226
     7.42000   1188.00000   1214.06371
     7.43000   1233.00000   1214.07619
     7.44000   1224.00000   1214.08973
     7.45000   1246.00000   1214.10430
     7.46000   1185.00000   1214.11990
     7.47000   1220.00000   1214.13654
     7.48000   1208.00000   1214.15420
     7.49000   1233.00000   1214.17289
     7.50000   1157.00000   1214.19259
     7.51000   1166.00000   1214.21331
     7.52000   1234.00000   1214.23504
     7.53000   1215.00000   1214.25777
     7.54000   1154.00000   1214.28150
     7.55000   1233.00000   1214.30623
     7.56000   1233.00000   1214.33195
     7.57000   1252.00000   1214.35865
     7.58000   1209.00000   1214.38633
     7.59000   1271.00000   1214.41499
     7.60000   1139.00000   1214.44461
     7.61000   1185.00000   1214.47520
     7.62000   1205.00000   1214.50674
     7.63000   1203.00000   1214.53924
     7.64000   1185.00000   1214.57268
     7.65000   1161.00000   1214.60706
     7.66000   1134.00000   1214.64237
     7.67000   1147.00000   1214.67861
     7.68000   1193.00000   1214.71577
     7.69000   1175.00000   1214.75385
     7.70000   1200.00000   1214.79283
     7.71000   1267.00000   1214.83271
     7.72000   1216.00000   1214.87349
     7.73000   1250.00000   1214.91515
     7.74000   1184.00000   1214.95770
     7.75000   1173.00000   1215.00112
     7.76000   1162.00000   1215.04540
     7.77000   1222.00000   1215.09055
     7.78000   1159.00000   1215.13654
     7.79000   1214.00000   1215.18339
     7.80000   1220.00000   1215.23107
     7.81000   1248.00000   1215.27957
     7.82000   1179.00000   1215.32891
     7.83000   1189.00000   1215.37905
     7.84000   1203.00000   1215.43001
     7.85000   1240.00000   1215.48176
     7.86000   1253.00000   1215.53430
     7.87000   1191.00000   1215.58763
     7.88000   1202.00000   1215.64173
     7.89000   1176.00000   1215.69660
     7.90000   1207.00000   1215.75223
     7.91000   1165.00000   1215.80862
     7.92000   1211.00000   1215.86574
     7.93000   1175.00000   1215.92360
     7.94000   1190.00000   1215.98219
     7.95000   1191.00000   1216.04149
     7.96000   1178.00000   1216.10151
     7.97000   1192.00000   1216.16222
     7.98000   1181.00000   1216.22363
     7.99000   1236.00000   1216.28572
     8.00000   1145.00000   1216.34849
     8.01000   1172.00000   1216.41192
     8.02000   1205.00000   1216.47602
     8.03000   1177.00000   1216.54076
     8.04000   1213.00000   1216.60614
     8.05000   1186.00000   1216.67215
     8.06000   1196.00000   1216.73879
     8.07000   1177.00000   1216.80604
     8.08000   1115.00000   1216.87389
     8.09000   1090.00000   1216.94234
     8.10000   1147.00000   1217.01138
     8.11000   1172.00000   1217.08099
     8.12000   1200.00000   1217.15118
     8.13000   1155.00000   1217.22192
     8.14000   1171.00000   1217.29321
     8.15000   1249.00000   1217.36504
     8.16000   1221.00000   1217.43740
     8.17000   1192.00000   1217.51029
     8.18000   1179.00000   1217.58369
     8.19000   1245.00000   1217.65759
     8.20000   1164.00000   1217.73198
     8.21000   1185.00000   1217.80686
     8.22000   1251.00000   1217.88222
     8.23000   1246.00000   1217.95804
     8.24000   1141.00000   1218.03432
     8.25000   1203.00000   1218.11105
     8.26000   1182.00000   1218.18821
     8.27000   1229.00000   1218.26580
     8.28000   1200.00000   1218.34382
     8.29000   1173.00000   1218.42224
     8.30000   1243.00000   1218.50106
     8.31000   1230.00000   1218.58027
     8.32000   1150.00000   1218.65986
     8.33000   1220.00000   1218.73982
     8.34000   1249.00000   1218.82014
     8.35000   1174.00000   1218.90082
     8.36000   1127.00000   1218.98184
     8.37000   1149.00000   1219.06319
     8.38000   1165.00000   1219.14486
     8.39000   1208.00000   1219.22685
     8.40000   1171.00000   1219.30915
     8.41000   1193.00000   1219.39174
     8.42000   1205.00000   1219.47461
     8.43000   1183.00000   1219.55776
     8.44000   1207.00000   1219.64118
     8.45000   1149.00000   1219.72485
     8.46000   1107.00000   1219.80877
     8.47000   1237.00000   1219.89293
     8.48000   1167.00000   1219.97732
     8.49000   1221.00000   1220.06192
     8.50000   1205.00000   1220.14674
     8.51000   1202.00000   1220.23175
     8.52000   1274.00000   1220.31696
     8.53000   1206.00000   1220.40234
     8.54000   1171.00000   1220.48790
     8.55000   1168.00000   1220.57362
     8.56000   1130.00000   1220.65950
     8.57000   1160.00000   1220.74551
     8.58000   1118.00000   1220.83166
     8.59000   1232.00000   1220.91794
     8.60000   1181.00000   1221.00433
     8.61000   1243.00000   1221.09084
     8.62000   1175.00000   1221.17745
     8.63000   1178.00000   1221.26416
     8.64000   1260.00000   1221.35097
     8.65000   1274.00000   1221.43787
     8.66000   1181.00000   1221.52484
     8.67000   1267.00000   1221.61188
     8.68000   1259.00000   1221.69901
     8.69000   1237.00000   1221.78620
     8.70000   1208.00000   1221.87345
     8.71000   1241.00000   1221.96076
     8.72000   1216.00000   1222.04811
     8.73000   1201.00000   1222.13553
     8.74000   1238.00000   1222.22299
     8.75000   1207.00000   1222.31050
     8.76000   1175.00000   1222.39805
     8.77000   1203.00000   1222.48565
     8.78000   1200.00000   1222.57329
     8.79000   1189.00000   1222.66097
     8.80000   1238.00000   1222.74871
     8.81000   1224.00000   1222.83648
     8.82000   1233.00000   1222.92431
     8.83000   1252.00000   1223.01219
     8.84000   1215.00000   1223.10014
     8.85000   1271.00000   1223.18816
     8.86000   1255.00000   1223.27625
     8.87000   1224.00000   1223.36443
     8.88000   1225.00000   1223.45271
     8.89000   1228.00000   1223.54110
     8.90000   1219.00000   1223.62962
     8.91000   1263.00000   1223.71830
     8.92000   1264.00000   1223.80715
     8.93000   1236.00000   1223.89620
     8.94000   1236.00000   1223.98548
     8.95000   1236.00000   1224.07503
     8.96000   1217.00000   1224.16490
     8.97000   1160.00000   1224.25512
     8.98000   1171.00000   1224.34576
     8.99000   1228.00000   1224.43689
     9.00000   1236.00000   1224.52860
     9.01000   1258.00000   1224.62099
     9.02000   1221.00000   1224.71423
     9.03000   1254.00000   1224.80847
     9.04000   1189.00000   1224.90390
     9.05000   1185.00000   1225.00078
     9.06000   1245.00000   1225.09941
     9.07000   1219.00000   1225.20023
     9.08000   1232.00000   1225.30377
     9.09000   1242.00000   1225.41080
     9.10000   1269.00000   1225.52241
     9.11000   1221.00000   1225.64042
     9.12000   1242.00000   1225.76874
     9.13000   1245.00000   1225.92109
     9.14000   1227.00000   1226.09375
     9.15000   1209.00000   1226.20984
     9.16000   1219.00000   1226.30180
     9.17000   1226.00000   1226.39230
     9.18000   1232.00000   1226.48283
     9.19000   1200.00000   1226.57340
     9.20000   1225.00000   1226.66402
     9.21000   1211.00000   1226.75471
     9.22000   1243.00000   1226.84549
     9.23000   1266.00000   1226.93636
     9.24000   1258.00000   1227.02734
     9.25000   1213.00000   1227.11846
     9.26000   1171.00000   1227.20973
     9.27000   1232.00000   1227.30118
     9.28000   1157.00000   1227.39283
     9.29000   1226.00000   1227.48471
     9.30000   1223.00000   1227.57684
     9.31000   1278.00000   1227.66926
     9.32000   1275.00000   1227.76201
     9.33000   1246.00000   1227.85511
     9.34000   1208.00000   1227.94861
     9.35000   1235.00000   1228.04255
     9.36000   1195.00000   1228.13698
     9.37000   1229.00000   1228.23195
     9.38000   1211.00000   1228.32752
     9.39000   1232.00000   1228.42374
     9.40000   1187.00000   1228.52070
     9.41000   1266.00000   1228.61845
     9.42000   1248.00000   1228.71708
     9.43000   1249.00000   1228.81668
     9.44000   1267.00000   1228.91735
     9.45000   1201.00000   1229.01919
     9.46000   1216.00000   1229.12232
     9.47000   1248.00000   1229.22688
     9.48000   1244.00000   1229.33302
     9.49000   1245.00000   1229.44090
     9.50000   1230.00000   1229.55074
     9.51000   1273.00000   1229.66276
     9.52000   1193.00000   1229.77728
     9.53000   1209.00000   1229.89465
     9.54000   1239.00000   1230.01535
     9.55000   1252.00000   1230.13998
     9.56000   1229.00000   1230.26935
     9.57000   1232.00000   1230.40446
     9.58000   1285.00000   1230.54662
     9.59000   1274.00000   1230.69747
     9.60000   1208.00000   1230.85900
     9.61000   1222.00000   1231.03358
     9.62000   1253.00000   1231.22400
     9.63000   1203.00000   1231.43337
     9.64000   1249.00000   1231.66510
     9.65000   1236.00000   1231.92278
     9.66000   1279.00000   1232.21007
     9.67000   1293.00000   1232.53060
     9.68000   1238.00000   1232.88792
     9.69000   1249.00000   1233.28554
     9.70000   1312.00000   1233.72701
     9.71000   1236.00000   1234.21591
     9.72000   1262.00000   1234.75587
     9.73000   1230.00000   1235.35065
     9.74000   1224.00000   1236.00414
     9.75000   1234.00000   1236.72047
     9.76000   1228.00000   1237.50408
     9.77000   1193.00000   1238.35979
     9.78000   1202.00000   1239.29276
     9.79000   1235.00000   1240.30863
     9.80000   1297.00000   1241.41350
     9.81000   1310.00000   1242.61412
     9.82000   1254.00000   1243.91790
     9.83000   1228.00000   1245.33300
     9.84000   1222.00000   1246.86844
     9.85000   1267.00000   1248.53420
     9.86000   1277.00000   1250.34143
     9.87000   1269.00000   1252.30260
     9.88000   1291.00000   1254.43168
     9.89000   1316.00000   1256.74444
     9.90000   1185.00000   1259.25874
     9.91000   1180.00000   1261.99500
     9.92000   1294.00000   1264.97673
     9.93000   1245.00000   1268.23117
     9.94000   1258.00000   1271.79021
     9.95000   1275.00000   1275.69158
     9.96000   1269.00000   1279.98042
     9.97000   1285.00000   1284.71127
     9.98000   1214.00000   1289.95066
     9.99000   1252.00000   1295.78045
    10.00000   1244.00000   1302.30166
    10.01000   1293.00000   1309.63881
    10.02000   1280.00000   1317.94388
    10.03000   1376.00000   1327.39869
    10.04000   1353.00000   1338.21340
    10.05000   1296.00000   1350.61799
    10.06000   1378.00000   1364.84309
    10.07000   1347.00000   1381.08644
    10.08000   1422.00000   1399.46323
    10.09000   1408.00000   1419.94110
    10.10000   1422.00000   1442.26604
    10.11000   1450.00000   1465.89032
    10.12000   1424.00000   1489.91814
    10.13000   1433.00000   1513.08621
    10.14000   1499.00000   1533.79338
    10.15000   1580.00000   1550.19077
    10.16000   1535.00000   1560.34580
    10.17000   1533.00000   1562.50486
    10.18000   1543.00000   1555.47356
    10.19000   1531.00000   1539.05447
    10.20000   1479.00000   1514.32788
    10.21000   1498.00000   1483.51717
    10.22000   1476.00000   1449.43203
    10.23000   1392.00000   1414.80733
    10.24000   1297.00000   1381.85832
    10.25000   1339.00000   1352.11986
    10.26000   1342.00000   1326.46664
    10.27000   1311.00000   1305.21141
    10.28000   1236.00000   1288.23181
    10.29000   1288.00000   1275.10642
    10.30000   1230.00000   1265.24607
    10.31000   1242.00000   1258.00670
    10.32000   1198.00000   1252.77367
    10.33000   1248.00000   1249.01381
    10.34000   1253.00000   1246.29820
    10.35000   1267.00000   1244.30291
    10.36000   1235.00000   1242.79609
    10.37000   1227.00000   1241.61917
    10.38000   1270.00000   1240.66756
    10.39000   1282.00000   1239.87398
    10.40000   1205.00000   1239.19559
    10.41000   1266.00000   1238.60492
    10.42000   1268.00000   1238.08387
    10.43000   1214.00000   1237.61995
    10.44000   1220.00000   1237.20409
    10.45000   1277.00000   1236.82936
    10.46000   1295.00000   1236.49023
    10.47000   1237.00000   1236.18216
    10.48000   1279.00000   1235.90133
    10.49000   1267.00000   1235.64450
    10.50000   1243.00000   1235.40891
    10.51000   1223.00000   1235.19216
    10.52000   1263.00000   1234.99217
    10.53000   1228.00000   1234.80716
    10.54000   1234.00000   1234.63553
    10.55000   1235.00000   1234.47592
    10.56000   1165.00000   1234.32712
    10.57000   1198.00000   1234.18804
    10.58000   1246.00000   1234.05775
    10.59000   1255.00000   1233.93542
    10.60000   1260.00000   1233.82031
    10.61000   1313.00000   1233.71180
    10.62000   1265.00000   1233.60928
    10.63000   1192.00000   1233.51224
    10.64000   1269.00000   1233.42021
    10.65000   1258.00000   1233.33278
    10.66000   1300.00000   1233.24962
    10.67000   1276.00000   1233.17038
    10.68000   1231.00000   1233.09476
    10.69000   1262.00000   1233.02250
    10.70000   1237.00000   1232.95341
    10.71000   1272.00000   1232.88729
    10.72000   1227.00000   1232.82396
    10.73000   1264.00000   1232.76326
    10.74000   1221.00000   1232.70510
    10.75000   1261.00000   1232.64941
    10.76000   1241.00000   1232.59619
    10.77000   1262.00000   1232.54548
    10.78000   1284.00000   1232.49750
    10.79000   1288.00000   1232.45274
    10.80000   1285.00000   1232.41207
    10.81000   1300.00000   1232.37698
    10.82000   1224.00000   1232.34988
    10.83000   1173.00000   1232.33450
    10.84000   1236.00000   1232.33612
    10.85000   1323.00000   1232.36193
    10.86000   1262.00000   1232.42122
    10.87000   1232.00000   1232.52530
    10.88000   1183.00000   1232.68721
    10.89000   1289.00000   1232.92129
    10.90000   1264.00000   1233.24264
    10.91000   1274.00000   1233.66653
    10.92000   1254.00000   1234.20793
    10.93000   1230.00000   1234.88142
    10.94000   1203.00000   1235.70115
    10.95000   1250.00000   1236.68113
    10.96000   1184.00000   1237.83563
    10.97000   1270.00000   1239.17927
    10.98000   1278.00000   1240.72758
    10.99000   1270.00000   1242.49736
    11.00000   1272.00000   1244.50719
    11.01000   1282.00000   1246.77784
    11.02000   1283.00000   1249.33274
    11.03000   1293.00000   1252.19887
    11.04000   1277.00000   1255.40837
    11.05000   1302.00000   1259.00354
    11.06000   1284.00000   1263.06353
    11.07000   1349.00000   1267.61587
    11.08000   1298.00000   1272.44611
    11.09000   1315.00000   1277.71035
    11.10000   1336.00000   1283.52723
    11.11000   1320.00000   1289.96145
    11.12000   1326.00000   1297.08302
    11.13000   1313.00000   1304.97373
    11.14000   1312.00000   1313.73009
    11.15000   1326.00000   1323.46729
    11.16000   1347.00000   1334.32471
    11.17000   1370.00000   1346.47352
    11.18000   1362.00000   1360.12716
    11.19000   1429.00000   1375.55600
    11.20000   1359.00000   1393.10724
    11.21000   1447.00000   1413.23168
    11.22000   1476.00000   1436.51749
    11.23000   1501.00000   1463.72889
    11.24000   1500.00000   1495.83758
    11.25000   1603.00000   1534.06277
    11.26000   1591.00000   1579.88655
    11.27000   1667.00000   1634.75288
    11.28000   1708.00000   1699.93372
    11.29000   1789.00000   1776.04072
    11.30000   1905.00000   1862.41972
    11.31000   1891.00000   1956.48206
    11.32000   2037.00000   2053.19379
    11.33000   2112.00000   2144.98014
    11.34000   2179.00000   2222.28024
    11.35000   2233.00000   2274.83913
    11.36000   2160.00000   2293.59168
    11.37000   2226.00000   2272.75463
    11.38000   2194.00000   2211.56381
    11.39000   2018.00000   2115.00057
    11.40000   1973.00000   1993.01480
    11.41000   1811.00000   1858.37735
    11.42000   1712.00000   1723.99171
    11.43000   1610.00000   1600.58908
    11.44000   1499.00000   1495.33197
    11.45000   1539.00000   1411.44885
    11.46000   1357.00000   1348.74384
    11.47000   1338.00000   1304.64254
    11.48000   1322.00000   1275.37791
    11.49000   1295.00000   1256.99621
    11.50000   1299.00000   1246.01728
    11.51000   1212.00000   1239.73604
    11.52000   1281.00000   1236.25091
    11.53000   1255.00000   1234.33869
    11.54000   1278.00000   1233.26539
    11.55000   1289.00000   1232.60145
    11.56000   1269.00000   1232.15059
    11.57000   1231.00000   1231.80944
    11.58000   1284.00000   1231.52793
    11.59000   1272.00000   1231.28225
    11.60000   1270.00000   1231.06068
    11.61000   1318.00000   1230.85665
    11.62000   1253.00000   1230.66581
    11.63000   1229.00000   1230.48462
    11.64000   1233.00000   1230.30976
    11.65000   1267.00000   1230.13773
    11.66000   1259.00000   1229.96436
    11.67000   1259.00000   1229.78369
    11.68000   1261.00000   1229.58387
    11.69000   1182.00000   1229.32337
    11.70000   1260.00000   1229.01832
    11.71000   1248.00000   1228.93129
    11.72000   1230.00000   1228.88849
    11.73000   1212.00000   1228.86658
    11.74000   1220.00000   1228.84533
    11.75000   1230.00000   1228.82477
    11.76000   1207.00000   1228.80495
    11.77000   1204.00000   1228.78592
    11.78000   1177.00000   1228.76772
    11.79000   1205.00000   1228.75040
    11.80000   1263.00000   1228.73405
    11.81000   1270.00000   1228.71871
    11.82000   1263.00000   1228.70447
    11.83000   1198.00000   1228.69143
    11.84000   1269.00000   1228.67969
    11.85000   1236.00000   1228.66940
    11.86000   1237.00000   1228.66075
    11.87000   1271.00000   1228.65396
    11.88000   1239.00000   1228.64934
    11.89000   1265.00000   1228.64731
    11.90000   1248.00000   1228.64837
    11.91000   1172.00000   1228.65317
    11.92000   1260.00000   1228.66253
    11.93000   1165.00000   1228.67740
    11.94000   1278.00000   1228.69890
    11.95000   1236.00000   1228.72831
    11.96000   1174.00000   1228.76703
    11.97000   1190.00000   1228.81655
    11.98000   1229.00000   1228.87840
    11.99000   1226.00000   1228.95417
    12.00000   1200.00000   1229.04546
    12.01000   1248.00000   1229.15394
    12.02000   1172.00000   1229.28130
    12.03000   1193.00000   1229.42932
    12.04000   1227.00000   1229.59988
    12.05000   1237.00000   1229.79499
    12.06000   1243.00000   1230.01688
    12.07000   1265.00000   1230.26797
    12.08000   1246.00000   1230.55097
    12.09000   1242.00000   1230.86894
    12.10000   1257.00000   1231.22531
    12.11000   1185.00000   1231.62401
    12.12000   1182.00000   1232.06948
    12.13000   1243.00000   1232.56687
    12.14000   1258.00000   1233.12207
    12.15000   1226.00000   1233.74192
    12.16000   1233.00000   1234.43440
    12.17000   1221.00000   1235.20891
    12.18000   1274.00000   1236.07661
    12.19000   1222.00000   1237.05090
    12.20000   1220.00000   1238.14812
    12.21000   1237.00000   1239.38845
    12.22000   1225.00000   1240.79701
    12.23000   1241.00000   1242.40528
    12.24000   1284.00000   1244.25246
    12.25000   1280.00000   1246.38673
    12.26000   1230.00000   1248.86557
    12.27000   1291.00000   1251.75436
    12.28000   1251.00000   1255.12203
    12.29000   1285.00000   1259.03263
    12.30000   1221.00000   1263.53177
    12.31000   1261.00000   1268.62825
    12.32000   1331.00000   1274.27250
    12.33000   1277.00000   1280.33544
    12.34000   1280.00000   1286.59289
    12.35000   1265.00000   1292.72129
    12.36000   1310.00000   1298.30950
    12.37000   1327.00000   1302.88942
    12.38000   1288.00000   1305.98706
    12.39000   1237.00000   1307.19558
    12.40000   1251.00000   1306.27002
    12.41000   1252.00000   1303.22498
    12.42000   1351.00000   1298.38416
    12.43000   1258.00000   1292.32806
    12.44000   1271.00000   1285.75332
    12.45000   1278.00000   1279.32430
    12.46000   1259.00000   1273.57975
    12.47000   1299.00000   1268.89742
    12.48000   1271.00000   1265.49342
    12.49000   1245.00000   1263.43928
    12.50000   1296.00000   1262.68867
    12.51000   1196.00000   1263.10804
    12.52000   1285.00000   1264.50573
    12.53000   1282.00000   1266.65505
    12.54000   1309.00000   1269.30959
    12.55000   1333.00000   1272.21116
    12.56000   1328.00000   1275.09310
    12.57000   1331.00000   1277.68225
    12.58000   1308.00000   1279.70391
    12.59000   1327.00000   1280.89490
    12.60000   1252.00000   1281.03007
    12.61000   1315.00000   1279.96389
    12.62000   1283.00000   1277.67654
    12.63000   1258.00000   1274.29929
    12.64000   1251.00000   1270.09496
    12.65000   1298.00000   1265.39603
    12.66000   1259.00000   1260.53222
    12.67000   1279.00000   1255.77966
    12.68000   1313.00000   1251.34093
    12.69000   1238.00000   1247.34639
    12.70000   1246.00000   1243.86463
    12.71000   1233.00000   1240.91492
    12.72000   1305.00000   1238.47931
    12.73000   1224.00000   1236.51405
    12.74000   1242.00000   1234.95990
    12.75000   1234.00000   1233.75109
    12.76000   1197.00000   1232.82234
    12.77000   1251.00000   1232.11384
    12.78000   1220.00000   1231.57405
    12.79000   1218.00000   1231.16084
    12.80000   1214.00000   1230.84125
    12.81000   1190.00000   1230.59046
    12.82000   1285.00000   1230.39038
    12.83000   1285.00000   1230.22812
    12.84000   1205.00000   1230.09467
    12.85000   1259.00000   1229.98378
    12.86000   1195.00000   1229.89107
    12.87000   1247.00000   1229.81345
    12.88000   1292.00000   1229.74866
    12.89000   1299.00000   1229.69502
    12.90000   1269.00000   1229.65120
    12.91000   1249.00000   1229.61614
    12.92000   1271.00000   1229.58895
    12.93000   1246.00000   1229.56891
    12.94000   1251.00000   1229.55537
    12.95000   1299.00000   1229.54779
    12.96000   1218.00000   1229.54578
    12.97000   1292.00000   1229.54919
    12.98000   1205.00000   1229.55772
    12.99000   1197.00000   1229.57110
    13.00000   1183.00000   1229.58912
    13.01000   1224.00000   1229.61187
    13.02000   1226.00000   1229.63927
    13.03000   1287.00000   1229.67122
    13.04000   1231.00000   1229.70771
    13.05000   1260.00000   1229.74901
    13.06000   1186.00000   1229.79519
    13.07000   1286.00000   1229.84633
    13.08000   1274.00000   1229.90265
    13.09000   1299.00000   1229.96459
    13.10000   1278.00000   1230.03238
    13.11000   1215.00000   1230.10630
    13.12000   1259.00000   1230.18698
    13.13000   1164.00000   1230.27495
    13.14000   1252.00000   1230.37068
    13.15000   1262.00000   1230.47502
    13.16000   1201.00000   1230.58890
    13.17000   1221.00000   1230.71308
    13.18000   1282.00000   1230.84882
    13.19000   1243.00000   1230.99751
    13.20000   1188.00000   1231.16053
    13.21000   1186.00000   1231.33989
    13.22000   1225.00000   1231.53768
    13.23000   1195.00000   1231.75642
    13.24000   1212.00000   1231.99946
    13.25000   1258.00000   1232.27065
    13.26000   1184.00000   1232.57603
    13.27000   1228.00000   1232.92181
    13.28000   1224.00000   1233.31400
    13.29000   1236.00000   1233.76734
    13.30000   1221.00000   1234.32415
    13.31000   1278.00000   1234.99075
    13.32000   1214.00000   1235.81415
    13.33000   1228.00000   1236.88993
    13.34000   1287.00000   1238.51355
    13.35000   1236.00000   1240.47445
    13.36000   1235.00000   1241.04227
    13.37000   1227.00000   1241.52719
    13.38000   1290.00000   1242.03981
    13.39000   1215.00000   1242.58321
    13.40000   1203.00000   1243.16140
    13.41000   1264.00000   1243.77984
    13.42000   1201.00000   1244.44631
    13.43000   1158.00000   1245.17202
    13.44000   1217.00000   1245.97330
    13.45000   1207.00000   1246.87367
    13.46000   1249.00000   1247.90628
    13.47000   1240.00000   1249.11658
    13.48000   1233.00000   1250.56484
    13.49000   1224.00000   1252.32825
    13.50000   1212.00000   1254.50218
    13.51000   1241.00000   1257.20022
    13.52000   1274.00000   1260.55306
    13.53000   1201.00000   1264.70668
    13.54000   1244.00000   1269.81683
    13.55000   1242.00000   1276.04009
    13.56000   1225.00000   1283.54807
    13.57000   1270.00000   1292.51716
    13.58000   1280.00000   1303.12726
    13.59000   1226.00000   1315.56567
    13.60000   1343.00000   1330.03034
    13.61000   1362.00000   1346.73412
    13.62000   1353.00000   1365.90991
    13.63000   1379.00000   1387.81629
    13.64000   1395.00000   1412.74404
    13.65000   1418.00000   1441.02395
    13.66000   1404.00000   1473.03614
    13.67000   1519.00000   1509.22169
    13.68000   1489.00000   1550.09750
    13.69000   1619.00000   1596.27632
    13.70000   1651.00000   1648.49399
    13.71000   1660.00000   1707.64706
    13.72000   1685.00000   1774.84568
    13.73000   1826.00000   1851.48726
    13.74000   1802.00000   1939.35672
    13.75000   1978.00000   2040.75763
    13.76000   2062.00000   2158.67118
    13.77000   2136.00000   2296.92532
    13.78000   2508.00000   2460.33047
    13.79000   2759.00000   2654.70099
    13.80000   2939.00000   2886.63900
    13.81000   3118.00000   3162.92581
    13.82000   3520.00000   3489.37307
    13.83000   3815.00000   3869.06313
    13.84000   4249.00000   4300.07620
    13.85000   4776.00000   4773.04784
    13.86000   5246.00000   5269.15876
    13.87000   5856.00000   5759.32053
    13.88000   6315.00000   6205.27166
    13.89000   6759.00000   6562.99201
    13.90000   6949.00000   6788.37395
    13.91000   6945.00000   6844.64765
    13.92000   6698.00000   6710.62633
    13.93000   6354.00000   6387.88841
    13.94000   6149.00000   5903.52128
    13.95000   5454.00000   5305.40618
    13.96000   4642.00000   4651.31077
    13.97000   3864.00000   3997.13539
    13.98000   3212.00000   3388.54486
    13.99000   2845.00000   2856.76693
    14.00000   2348.00000   2417.78908
    14.01000   2018.00000   2074.10232
    14.02000   1861.00000   1818.05907
    14.03000   1607.00000   1635.96401
    14.04000   1537.00000   1511.84138
    14.05000   1430.00000   1430.29957
    14.06000   1448.00000   1378.24478
    14.07000   1377.00000   1345.55335
    14.08000   1323.00000   1324.99826
    14.09000   1301.00000   1311.76677
    14.10000   1321.00000   1302.84488
    14.11000   1273.00000   1296.44346
    14.12000   1324.00000   1291.54608
    14.13000   1252.00000   1287.59225
    14.14000   1255.00000   1284.27549
    14.15000   1250.00000   1281.42475
    14.16000   1250.00000   1278.93886
    14.17000   1236.00000   1276.75250
    14.18000   1219.00000   1274.81917
    14.19000   1255.00000   1273.10345
    14.20000   1214.00000   1271.57686
    14.21000   1280.00000   1270.21575
    14.22000   1289.00000   1268.99990
    14.23000   1252.00000   1267.91225
    14.24000   1269.00000   1266.93823
    14.25000   1227.00000   1266.06510
    14.26000   1256.00000   1265.28166
    14.27000   1247.00000   1264.57835
    14.28000   1182.00000   1263.94681
    14.29000   1259.00000   1263.37937
    14.30000   1281.00000   1262.86940
    14.31000   1226.00000   1262.41111
    14.32000   1250.00000   1261.99903
    14.33000   1224.00000   1261.62823
    14.34000   1222.00000   1261.29447
    14.35000   1246.00000   1260.99353
    14.36000   1211.00000   1260.72147
    14.37000   1264.00000   1260.47482
    14.38000   1219.00000   1260.24980
    14.39000   1204.00000   1260.04296
    14.40000   1274.00000   1259.85075
    14.41000   1296.00000   1259.66914
    14.42000   1338.00000   1259.49392
    14.43000   1242.00000   1259.31903
    14.44000   1248.00000   1259.13829
    14.45000   1262.00000   1258.94376
    14.46000   1249.00000   1258.72526
    14.47000   1227.00000   1258.46764
    14.48000   1267.00000   1258.14882
    14.49000   1243.00000   1257.73181
    14.50000   1227.00000   1257.13186
    14.51000   1225.00000   1256.07864
    14.52000   1261.00000   1254.81512
    14.53000   1269.00000   1255.01911
    14.54000   1225.00000   1255.34520
    14.55000   1227.00000   1255.67726
    14.56000   1219.00000   1256.01607
    14.57000   1173.00000   1256.36252
    14.58000   1275.00000   1256.71760
    14.59000   1246.00000   1257.08241
    14.60000   1162.00000   1257.45817
    14.61000   1172.00000   1257.84620
    14.62000   1275.00000   1258.24790
    14.63000   1226.00000   1258.66480
    14.64000   1242.00000   1259.09856
    14.65000   1247.00000   1259.55097
    14.66000   1287.00000   1260.02401
    14.67000   1203.00000   1260.51987
    14.68000   1191.00000   1261.04103
    14.69000   1291.00000   1261.59034
    14.70000   1325.00000   1262.17106
    14.71000   1275.00000   1262.78704
    14.72000   1286.00000   1263.44284
    14.73000   1272.00000   1264.14391
    14.74000   1298.00000   1264.89680
    14.75000   1257.00000   1265.70939
    14.76000   1243.00000   1266.59107
    14.77000   1203.00000   1267.55294
    14.78000   1230.00000   1268.60778
    14.79000   1322.00000   1269.76990
    14.80000   1256.00000   1271.05453
    14.81000   1277.00000   1272.47689
    14.82000   1178.00000   1274.05062
    14.83000   1282.00000   1275.78560
    14.84000   1289.00000   1277.68529
    14.85000   1302.00000   1279.74362
    14.86000   1269.00000   1281.94174
    14.87000   1297.00000   1284.24510
    14.88000   1295.00000   1286.60109
    14.89000   1298.00000   1288.93788
    14.90000   1290.00000   1291.16469
    14.91000   1285.00000   1293.17397
    14.92000   1280.00000   1294.84642
    14.93000   1250.00000   1296.06029
    14.94000   1344.00000   1296.70686
    14.95000   1294.00000   1296.71233
    14.96000   1353.00000   1296.06122
    14.97000   1352.00000   1294.81053
    14.98000   1274.00000   1293.08364
    14.99000   1284.00000   1291.04389
    15.00000   1250.00000   1288.86065
    15.01000   1257.00000   1286.68266
    15.02000   1351.00000   1284.62515
    15.03000   1293.00000   1282.76793
    15.04000   1304.00000   1281.15899
    15.05000   1241.00000   1279.81994
    15.06000   1223.00000   1278.75159
    15.07000   1264.00000   1277.93931
    15.08000   1341.00000   1277.35810
    15.09000   1274.00000   1276.97716
    15.10000   1274.00000   1276.76373
    15.11000   1283.00000   1276.68610
    15.12000   1257.00000   1276.71557
    15.13000   1273.00000   1276.82762
    15.14000   1318.00000   1277.00224
    15.15000   1253.00000   1277.22375
    15.16000   1288.00000   1277.48031
    15.17000   1262.00000   1277.76325
    15.18000   1297.00000   1278.06636
    15.19000   1305.00000   1278.38531
    15.20000   1260.00000   1278.71712
    15.21000   1265.00000   1279.05979
    15.22000   1246.00000   1279.41202
    15.23000   1270.00000   1279.77300
    15.24000   1263.00000   1280.14234
    15.25000   1283.00000   1280.52007
    15.26000   1267.00000   1280.90676
    15.27000   1306.00000   1281.30411
    15.28000   1260.00000   1281.71885
    15.29000   1246.00000   1282.15020
    15.30000   1281.00000   1282.55813
    15.31000   1288.00000   1282.95916
    15.32000   1291.00000   1283.36376
    15.33000   1318.00000   1283.77263
    15.34000   1236.00000   1284.18590
    15.35000   1311.00000   1284.60386
    15.36000   1284.00000   1285.02704
    15.37000   1301.00000   1285.45622
    15.38000   1304.00000   1285.89259
    15.39000   1332.00000   1286.33779
    15.40000   1289.00000   1286.79402
    15.41000   1313.00000   1287.26410
    15.42000   1319.00000   1287.75157
    15.43000   1313.00000   1288.26065
    15.44000   1311.00000   1288.79628
    15.45000   1304.00000   1289.36401
    15.46000   1306.00000   1289.97003
    15.47000   1315.00000   1290.62099
    15.48000   1283.00000   1291.32406
    15.49000   1247.00000   1292.08686
    15.50000   1295.00000   1292.91758
    15.51000   1279.00000   1293.82522
    15.52000   1314.00000   1294.81973
    15.53000   1319.00000   1295.91211
    15.54000   1341.00000   1297.11494
    15.55000   1352.00000   1298.44314
    15.56000   1279.00000   1299.91463
    15.57000   1326.00000   1301.55145
    15.58000   1325.00000   1303.38185
    15.59000   1379.00000   1305.44297
    15.60000   1359.00000   1307.78444
    15.61000   1324.00000   1310.47383
    15.62000   1322.00000   1313.60369
    15.63000   1304.00000   1317.29943
    15.64000   1309.00000   1321.72833
    15.65000   1389.00000   1327.10763
    15.66000   1358.00000   1333.70835
    15.67000   1404.00000   1341.85239
    15.68000   1350.00000   1351.89779
    15.69000   1440.00000   1364.20829
    15.70000   1507.00000   1379.10662
    15.71000   1544.00000   1396.81362
    15.72000   1440.00000   1417.38275
    15.73000   1473.00000   1440.64601
    15.74000   1472.00000   1466.19002
    15.75000   1536.00000   1493.38170
    15.76000   1551.00000   1521.45438
    15.77000   1606.00000   1549.65384
    15.78000   1662.00000   1577.42923
    15.79000   1638.00000   1604.64616
    15.80000   1707.00000   1631.78239
    15.81000   1740.00000   1660.04374
    15.82000   1694.00000   1691.35024
    15.83000   1755.00000   1728.27443
    15.84000   1777.00000   1773.69828
    15.85000   1872.00000   1829.69528
    15.86000   1931.00000   1898.69156
    15.87000   2025.00000   1984.84243
    15.88000   2039.00000   2092.02973
    15.89000   2245.00000   2224.82958
    15.90000   2370.00000   2388.82514
    15.91000   2550.00000   2590.68988
    15.92000   2886.00000   2837.92531
    15.93000   3034.00000   3138.05243
    15.94000   3470.00000   3497.09623
    15.95000   3893.00000   3917.33524
    15.96000   4190.00000   4394.53144
    15.97000   4660.00000   4915.17326
    15.98000   5450.00000   5454.56305
    15.99000   5837.00000   5976.71093
    16.00000   6318.00000   6436.81799
    16.01000   6608.00000   6786.58013
    16.02000   6946.00000   6981.72399
    16.03000   6954.00000   6990.34929
    16.04000   6856.00000   6800.08524
    16.05000   6413.00000   6421.98357
    16.06000   5708.00000   5889.64810
    16.07000   5087.00000   5253.45714
    16.08000   4399.00000   4571.45217
    16.09000   3856.00000   3899.51297
    16.10000   3151.00000   3283.26486
    16.11000   2679.00000   2753.23568
    16.12000   2361.00000   2323.69969
    16.13000   1998.00000   1994.68010
    16.14000   1806.00000   1755.93106
    16.15000   1597.00000   1591.53042
    16.16000   1547.00000   1483.95093
    16.17000   1484.00000   1416.96017
    16.18000   1398.00000   1377.19963
    16.19000   1350.00000   1354.65487
    16.20000   1348.00000   1342.39162
    16.21000   1359.00000   1335.93349
    16.22000   1326.00000   1332.56392
    16.23000   1365.00000   1330.70810
    16.24000   1301.00000   1329.39661
    16.25000   1330.00000   1328.11901
    16.26000   1333.00000   1327.55215
    16.27000   1352.00000   1327.93067
    16.28000   1419.00000   1328.43541
    16.29000   1344.00000   1328.93848
    16.30000   1357.00000   1329.43803
    16.31000   1347.00000   1329.92759
    16.32000   1432.00000   1330.40850
    16.33000   1328.00000   1330.92227
    16.34000   1350.00000   1331.44328
    16.35000   1285.00000   1331.96777
    16.36000   1395.00000   1332.49242
    16.37000   1347.00000   1333.01689
    16.38000   1398.00000   1333.53998
    16.39000   1319.00000   1334.06185
    16.40000   1381.00000   1334.58987
    16.41000   1424.00000   1335.12029
    16.42000   1385.00000   1335.65199
    16.43000   1309.00000   1336.18440
    16.44000   1322.00000   1336.71753
    16.45000   1389.00000   1337.25140
    16.46000   1393.00000   1337.78603
    16.47000   1365.00000   1338.32146
    16.48000   1379.00000   1338.85775
    16.49000   1331.00000   1339.39498
    16.50000   1293.00000   1339.93326
    16.51000   1303.00000   1340.47276
    16.52000   1359.00000   1341.01380
    16.53000   1318.00000   1341.55694
    16.54000   1388.00000   1342.10395
    16.55000   1340.00000   1342.65536
    16.56000   1328.00000   1343.20168
    16.57000   1315.00000   1343.74294
    16.58000   1352.00000   1344.28433
    16.59000   1351.00000   1344.82626
    16.60000   1314.00000   1345.36873
    16.61000   1377.00000   1345.91172
    16.62000   1323.00000   1346.45525
    16.63000   1343.00000   1346.99930
    16.64000   1364.00000   1347.54388
    16.65000   1393.00000   1348.08898
    16.66000   1389.00000   1348.63462
    16.67000   1403.00000   1349.18079
    16.68000   1385.00000   1349.72749
    16.69000   1387.00000   1350.27474
    16.70000   1352.00000   1350.82253
    16.71000   1383.00000   1351.37087
    16.72000   1395.00000   1351.91980
    16.73000   1398.00000   1352.46988
    16.74000   1395.00000   1353.02265
    16.75000   1459.00000   1353.57943
    16.76000   1398.00000   1354.14112
    16.77000   1349.00000   1354.71015
    16.78000   1353.00000   1355.28927
    16.79000   1323.00000   1355.88016
    16.80000   1396.00000   1356.48590
    16.81000   1415.00000   1357.11045
    16.82000   1365.00000   1357.75680
    16.83000   1370.00000   1358.42948
    16.84000   1324.00000   1359.13410
    16.85000   1399.00000   1359.87581
    16.86000   1444.00000   1360.66182
    16.87000   1413.00000   1361.50039
    16.88000   1359.00000   1362.40044
    16.89000   1399.00000   1363.37375
    16.90000   1388.00000   1364.43335
    16.91000   1382.00000   1365.59515
    16.92000   1349.00000   1366.87845
    16.93000   1382.00000   1368.30583
    16.94000   1422.00000   1369.90580
    16.95000   1421.00000   1371.71305
    16.96000   1405.00000   1373.77265
    16.97000   1424.00000   1376.14638
    16.98000   1420.00000   1378.92297
    16.99000   1377.00000   1382.22219
    17.00000   1402.00000   1386.21734
    17.01000   1446.00000   1391.18633
    17.02000   1478.00000   1397.62833
    17.03000   1416.00000   1406.90051
    17.04000   1446.00000   1420.41410
    17.05000   1440.00000   1432.30285
    17.06000   1483.00000   1436.02562
    17.07000   1409.00000   1439.31999
    17.08000   1414.00000   1442.85522
    17.09000   1445.00000   1446.66978
    17.10000   1424.00000   1450.80936
    17.11000   1504.00000   1455.32613
    17.12000   1489.00000   1460.27627
    17.13000   1428.00000   1465.71475
    17.14000   1451.00000   1471.68717
    17.15000   1437.00000   1478.21838
    17.16000   1402.00000   1485.29924
    17.17000   1473.00000   1492.87330
    17.18000   1475.00000   1500.82672
    17.19000   1507.00000   1508.98494
    17.20000   1464.00000   1517.11918
    17.21000   1476.00000   1524.96457
    17.22000   1487.00000   1532.25000
    17.23000   1544.00000   1538.73841
    17.24000   1559.00000   1544.27454
    17.25000   1543.00000   1548.83271
    17.26000   1531.00000   1552.54830
    17.27000   1574.00000   1555.71429
    17.28000   1581.00000   1558.73888
    17.29000   1529.00000   1562.08500
    17.30000   1554.00000   1566.22015
    17.31000   1570.00000   1571.59160
    17.32000   1562.00000   1578.62733
    17.33000   1517.00000   1587.75803
    17.34000   1560.00000   1599.45573
    17.35000   1592.00000   1614.28433
    17.36000   1583.00000   1632.95625
    17.37000   1655.00000   1656.38875
    17.38000   1696.00000   1685.75418
    17.39000   1718.00000   1722.51967
    17.40000   1784.00000   1768.47395
    17.41000   1789.00000   1825.74116
    17.42000   1910.00000   1896.78434
    17.43000   1927.00000   1984.40443
    17.44000   2062.00000   2091.74308
    17.45000   2232.00000   2222.29837
    17.46000   2368.00000   2379.96182
    17.47000   2526.00000   2569.08637
    17.48000   2844.00000   2794.59627
    17.49000   2975.00000   3062.15253
    17.50000   3304.00000   3378.39132
    17.51000   3597.00000   3751.25878
    17.52000   4183.00000   4190.47122
    17.53000   4624.00000   4708.13076
    17.54000   5196.00000   5319.51658
    17.55000   5990.00000   6044.04008
    17.56000   6807.00000   6906.28524
    17.57000   7782.00000   7936.94309
    17.58000   9149.00000   9173.28950
    17.59000  10759.00000  10658.66979
    17.60000  12368.00000  12440.29394
    17.61000  14531.00000  14564.60159
    17.62000  17161.00000  17069.63642
    17.63000  19606.00000  19974.37010
    17.64000  23099.00000  23265.75680
    17.65000  26853.00000  26885.36604
    17.66000  30448.00000  30718.45560
    17.67000  34321.00000  34588.91255
    17.68000  38122.00000  38263.24387
    17.69000  42120.00000  41465.64728
    17.70000  44202.00000  43904.52032
    17.71000  45043.00000  45309.23107
    17.72000  45974.00000  45474.48857
    17.73000  43832.00000  44306.20673
    17.74000  42175.00000  41855.59477
    17.75000  38262.00000  38322.91572
    17.76000  33355.00000  34021.39677
    17.77000  28379.00000  29314.47046
    17.78000  24132.00000  24553.17430
    17.79000  19746.00000  20031.93072
    17.80000  15775.00000  15965.33222
    17.81000  12399.00000  12481.64604
    17.82000   9674.00000   9628.78340
    17.83000   7449.00000   7389.10655
    17.84000   5765.00000   5699.12362
    17.85000   4665.00000   4469.94709
    17.86000   3778.00000   3605.08091
    17.87000   3194.00000   3013.46819
    17.88000   2707.00000   2617.24549
    17.89000   2378.00000   2354.83569
    17.90000   2248.00000   2180.66163
    17.91000   2062.00000   2062.89360
    17.92000   1961.00000   1980.42403
    17.93000   1849.00000   1919.88231
    17.94000   1865.00000   1873.12393
    17.95000   1751.00000   1835.33748
    17.96000   1698.00000   1803.74269
    17.97000   1699.00000   1776.76867
    17.98000   1716.00000   1753.55808
    17.99000   1749.00000   1733.92552
    18.00000   1713.00000   1717.53623
    18.01000   1572.00000   1701.60434
    18.02000   1672.00000   1686.18920
    18.03000   1614.00000   1672.21935
    18.04000   1618.00000   1659.61099
    18.05000   1683.00000   1648.22082
    18.06000   1616.00000   1637.92758
    18.07000   1613.00000   1628.62800
    18.08000   1549.00000   1620.23467
    18.09000   1610.00000   1612.67406
    18.10000   1556.00000   1605.88542
    18.11000   1537.00000   1599.81971
    18.12000   1512.00000   1594.43932
    18.13000   1544.00000   1589.71925
    18.14000   1544.00000   1585.65286
    18.15000   1519.00000   1582.25391
    18.16000   1574.00000   1579.56319
    18.17000   1512.00000   1577.67462
    18.18000   1545.00000   1576.79688
    18.19000   1582.00000   1577.61607
    18.20000   1545.00000   1580.37685
    18.21000   1580.00000   1581.36616
    18.22000   1501.00000   1580.39518
    18.23000   1508.00000   1579.62136
    18.24000   1569.00000   1579.22907
    18.25000   1474.00000   1579.24681
    18.26000   1571.00000   1579.72200
    18.27000   1568.00000   1580.72780
    18.28000   1553.00000   1582.36888
    18.29000   1609.00000   1584.79207
    18.30000   1512.00000   1588.19469
    18.31000   1578.00000   1592.83428
    18.32000   1630.00000   1599.03859
    18.33000   1581.00000   1607.21180
    18.34000   1659.00000   1617.84170
    18.35000   1646.00000   1631.50119
    18.36000   1677.00000   1648.84668
    18.37000   1664.00000   1670.61263
    18.38000   1640.00000   1697.61408
    18.39000   1815.00000   1730.73553
    18.40000   1800.00000   1770.90075
    18.41000   1849.00000   1818.99288
    18.42000   1870.00000   1875.29110
    18.43000   1941.00000   1940.36355
    18.44000   2033.00000   2022.62195
    18.45000   2207.00000   2129.94352
    18.46000   2315.00000   2258.64198
    18.47000   2384.00000   2411.86224
    18.48000   2603.00000   2594.84489
    18.49000   2828.00000   2814.18020
    18.50000   3143.00000   3077.99748
    18.51000   3391.00000   3395.99543
    18.52000   3764.00000   3779.17007
    18.53000   4157.00000   4239.06901
    18.54000   4873.00000   4786.41080
    18.55000   5391.00000   5428.98048
    18.56000   5938.00000   6168.86240
    18.57000   6987.00000   6999.29259
    18.58000   7766.00000   7901.66298
    18.59000   8688.00000   8843.41241
    18.60000   9526.00000   9777.60322
    18.61000  10653.00000  10644.83884
    18.62000  11617.00000  11377.84065
    18.63000  11921.00000  11908.58810
    18.64000  12087.00000  12177.56937
    18.65000  12166.00000  12144.27037
    18.66000  11815.00000  11797.04517
    18.67000  11237.00000  11158.93268
    18.68000  10173.00000  10285.69486
    18.69000   9298.00000   9255.54710
    18.70000   8136.00000   8154.71985
    18.71000   7036.00000   7064.30814
    18.72000   5981.00000   6051.31025
    18.73000   4989.00000   5164.02654
    18.74000   4360.00000   4431.03758
    18.75000   3980.00000   3862.96934
    18.76000   3403.00000   3456.22691
    18.77000   3175.00000   3197.75481
    18.78000   3111.00000   3069.88076
    18.79000   3123.00000   3054.50057
    18.80000   3113.00000   3136.18989
    18.81000   3354.00000   3304.15599
    18.82000   3699.00000   3553.17566
    18.83000   3910.00000   3883.75906
    18.84000   4233.00000   4301.75287
    18.85000   4854.00000   4817.48881
    18.86000   5350.00000   5444.45289
    18.87000   6169.00000   6197.35537
    18.88000   7115.00000   7089.46139
    18.89000   8260.00000   8129.12877
    18.90000   9227.00000   9315.69624
    18.91000  10359.00000  10635.13698
    18.92000  12008.00000  12056.17804
    18.93000  13230.00000  13527.78235
    18.94000  14887.00000  14978.90956
    18.95000  16367.00000  16321.27000
    18.96000  17238.00000  17455.43108
    18.97000  18194.00000  18280.30525
    18.98000  18682.00000  18705.83644
    18.99000  18556.00000  18668.21135
    19.00000  17605.00000  18145.17428
    19.01000  17226.00000  17166.04226
    19.02000  15880.00000  15810.04517
    19.03000  13869.00000  14191.44128
    19.04000  12247.00000  12437.73779
    19.05000  10491.00000  10669.49525
    19.06000   8819.00000   8985.13679
    19.07000   7315.00000   7455.96405
    19.08000   5962.00000   6129.26102
    19.09000   4995.00000   5024.18464
    19.10000   4085.00000   4137.99628
    19.11000   3378.00000   3452.14678
    19.12000   2928.00000   2938.52750
    19.13000   2534.00000   2565.13848
    19.14000   2342.00000   2300.50692
    19.15000   2120.00000   2116.59179
    19.16000   1964.00000   1990.24957
    19.17000   1772.00000   1903.55909
    19.18000   1827.00000   1843.39119
    19.19000   1750.00000   1800.58754
    19.20000   1638.00000   1769.03090
    19.21000   1712.00000   1744.78490
    19.22000   1705.00000   1725.39137
    19.23000   1615.00000   1709.34544
    19.24000   1637.00000   1695.73178
    19.25000   1645.00000   1683.98698
    19.26000   1552.00000   1673.75297
    19.27000   1558.00000   1664.79463
    19.28000   1582.00000   1656.94634
    19.29000   1619.00000   1650.01056
    19.30000   1552.00000   1643.76898
    19.31000   1556.00000   1638.13908
    19.32000   1564.00000   1632.70653
    19.33000   1581.00000   1627.46858
    19.34000   1619.00000   1625.19481
    19.35000   1658.00000   1625.11396
    19.36000   1585.00000   1625.97457
    19.37000   1611.00000   1628.26175
    19.38000   1692.00000   1632.36932
    19.39000   1730.00000   1638.73851
    19.40000   1610.00000   1647.92665
    19.41000   1706.00000   1660.62035
    19.42000   1649.00000   1677.64611
    19.43000   1764.00000   1699.98000
    19.44000   1722.00000   1728.75842
    19.45000   1788.00000   1765.29305
    19.46000   1834.00000   1811.09521
    19.47000   1828.00000   1867.91559
    19.48000   1933.00000   1937.80647
    19.49000   2055.00000   2023.21440
    19.50000   2176.00000   2127.11114
    19.51000   2232.00000   2253.16954
    19.52000   2423.00000   2405.98527
    19.53000   2569.00000   2591.33332
    19.54000   2861.00000   2816.42882
    19.55000   3189.00000   3090.12900
    19.56000   3461.00000   3422.97084
    19.57000   3914.00000   3826.90176
    19.58000   4398.00000   4314.53295
    19.59000   5013.00000   4897.74986
    19.60000   5510.00000   5585.58783
    19.61000   6385.00000   6381.42124
    19.62000   7299.00000   7279.72294
    19.63000   7991.00000   8262.90050
    19.64000   9196.00000   9298.91840
    19.65000  10202.00000  10340.50132
    19.66000  11157.00000  11326.62136
    19.67000  12114.00000  12186.55025
    19.68000  12709.00000  12846.48271
    19.69000  13223.00000  13239.11065
    19.70000  13376.00000  13313.64516
    19.71000  12994.00000  13046.45136
    19.72000  12473.00000  12448.66803
    19.73000  11254.00000  11567.08638
    19.74000  10509.00000  10476.36752
    19.75000   9311.00000   9265.18542
    19.76000   7883.00000   8021.77839
    19.77000   6622.00000   6822.96461
    19.78000   5676.00000   5727.61485
    19.79000   4815.00000   4773.97544
    19.80000   3990.00000   3979.80416
    19.81000   3376.00000   3346.14427
    19.82000   3038.00000   2865.31775
    19.83000   2569.00000   2517.19481
    19.84000   2416.00000   2277.35081
    19.85000   2157.00000   2122.76009
    19.86000   2149.00000   2033.48964
    19.87000   2108.00000   1993.55832
    19.88000   2021.00000   1991.24426
    19.89000   2132.00000   2018.73276
    19.90000   2134.00000   2071.37715
    19.91000   2135.00000   2146.77547
    19.92000   2306.00000   2243.78930
    19.93000   2466.00000   2361.57458
    19.94000   2613.00000   2498.67171
    19.95000   2680.00000   2652.20907
    19.96000   2853.00000   2817.29674
    19.97000   2956.00000   2986.70560
    19.98000   3268.00000   3150.92367
    19.99000   3406.00000   3298.64798
    20.00000   3419.00000   3417.71681
    20.01000   3692.00000   3496.43475
    20.02000   3568.00000   3525.20393
    20.03000   3451.00000   3498.29628
    20.04000   3405.00000   3415.38775
    20.05000   3399.00000   3282.19982
    20.06000   3229.00000   3109.68858
    20.07000   2947.00000   2911.95132
    20.08000   2704.00000   2703.74743
    20.09000   2500.00000   2498.47864
    20.10000   2250.00000   2306.91525
    20.11000   2077.00000   2136.58629
    20.12000   1980.00000   1991.69467
    20.13000   1771.00000   1873.44415
    20.14000   1696.00000   1780.65649
    20.15000   1704.00000   1710.53338
    20.16000   1651.00000   1659.41840
    20.17000   1629.00000   1623.44459
    20.18000   1569.00000   1599.00263
    20.19000   1554.00000   1583.01799
    20.20000   1497.00000   1573.06116
    20.21000   1578.00000   1567.33740
    20.22000   1573.00000   1564.60600
    20.23000   1521.00000   1564.06995
    20.24000   1571.00000   1565.26672
    20.25000   1521.00000   1567.97509
    20.26000   1556.00000   1572.14453
    20.27000   1564.00000   1577.84585
    20.28000   1576.00000   1585.23788
    20.29000   1569.00000   1594.54468
    20.30000   1626.00000   1606.03574
    20.31000   1644.00000   1620.00426
    20.32000   1675.00000   1636.73746
    20.33000   1669.00000   1656.47882
    20.34000   1655.00000   1679.37337
    20.35000   1674.00000   1705.38458
    20.36000   1723.00000   1734.25537
    20.37000   1682.00000   1765.26052
    20.38000   1826.00000   1797.35112
    20.39000   1813.00000   1831.15132
    20.40000   1908.00000   1866.98543
    20.41000   2012.00000   1901.33308
    20.42000   1930.00000   1932.18481
    20.43000   1944.00000   1957.77938
    20.44000   1989.00000   1976.52576
    20.45000   1982.00000   1987.27745
    20.46000   1877.00000   1989.64470
    20.47000   2003.00000   1984.24584
    20.48000   1977.00000   1972.75925
    20.49000   1989.00000   1957.70135
    20.50000   1957.00000   1942.00278
    20.51000   1924.00000   1928.55471
    20.52000   1990.00000   1919.85780
    20.53000   1887.00000   1917.79874
    20.54000   1940.00000   1923.51627
    20.55000   1965.00000   1937.31763
    20.56000   1916.00000   1958.63710
    20.57000   2022.00000   1986.04238
    20.58000   2030.00000   2017.30022
    20.59000   2012.00000   2049.51185
    20.60000   2057.00000   2079.31633
    20.61000   2212.00000   2103.16441
    20.62000   2273.00000   2117.66388
    20.63000   2163.00000   2119.99974
    20.64000   2233.00000   2108.40595
    20.65000   2203.00000   2082.57914
    20.66000   2119.00000   2043.84455
    20.67000   2080.00000   1994.91626
    20.68000   1998.00000   1939.31757
    20.69000   1966.00000   1880.72167
    20.70000   1909.00000   1822.44973
    20.71000   1847.00000   1767.18943
    20.72000   1773.00000   1716.88050
    20.73000   1686.00000   1672.65312
    20.74000   1693.00000   1635.11908
    20.75000   1644.00000   1605.05453
    20.76000   1586.00000   1581.49931
    20.77000   1515.00000   1564.25235
    20.78000   1610.00000   1552.27990
    20.79000   1550.00000   1541.87375
    20.80000   1478.00000   1534.14640
    20.81000   1497.00000   1528.57276
    20.82000   1499.00000   1524.56697
    20.83000   1484.00000   1521.67460
    20.84000   1487.00000   1519.55933
    20.85000   1537.00000   1517.98200
    20.86000   1564.00000   1516.77838
    20.87000   1514.00000   1515.83910
    20.88000   1484.00000   1515.09308
    20.89000   1496.00000   1514.49495
    20.90000   1506.00000   1514.01617
    20.91000   1468.00000   1513.63897
    20.92000   1514.00000   1513.35255
    20.93000   1518.00000   1513.15065
    20.94000   1477.00000   1513.03025
    20.95000   1500.00000   1512.99080
    20.96000   1529.00000   1513.03380
    20.97000   1488.00000   1513.16266
    20.98000   1482.00000   1513.38270
    20.99000   1549.00000   1513.70117
    21.00000   1534.00000   1514.12749
    21.01000   1532.00000   1514.67351
    21.02000   1569.00000   1515.35394
    21.03000   1475.00000   1516.18700
    21.04000   1441.00000   1517.19514
    21.05000   1509.00000   1518.40597
    21.06000   1496.00000   1519.85315
    21.07000   1510.00000   1521.57711
    21.08000   1556.00000   1523.62531
    21.09000   1596.00000   1526.05147
    21.10000   1573.00000   1528.91345
    21.11000   1595.00000   1532.26915
    21.12000   1643.00000   1536.17008
    21.13000   1551.00000   1540.65259
    21.14000   1571.00000   1545.72720
    21.15000   1541.00000   1551.36718
    21.16000   1553.00000   1557.49806
    21.17000   1565.00000   1563.99033
    21.18000   1612.00000   1570.65749
    21.19000   1587.00000   1577.26142
    21.20000   1558.00000   1583.52641
    21.21000   1585.00000   1589.16230
    21.22000   1639.00000   1593.89750
    21.23000   1545.00000   1597.52212
    21.24000   1588.00000   1599.93914
    21.25000   1661.00000   1601.21441
    21.26000   1610.00000   1601.60712
    21.27000   1622.00000   1601.56410
    21.28000   1578.00000   1601.67953
    21.29000   1628.00000   1602.64241
    21.30000   1654.00000   1605.19594
    21.31000   1629.00000   1610.11842
    21.32000   1641.00000   1618.22310
    21.33000   1670.00000   1630.37178
    21.34000   1639.00000   1647.49892
    21.35000   1678.00000   1670.64590
    21.36000   1711.00000   1701.00622
    21.37000   1703.00000   1739.98335
    21.38000   1851.00000   1789.26384
    21.39000   1864.00000   1850.90788
    21.40000   1897.00000   1927.45740
    21.41000   2045.00000   2022.05756
    21.42000   2152.00000   2138.57900
    21.43000   2298.00000   2281.71681
    21.44000   2490.00000   2457.02640
    21.45000   2693.00000   2670.84053
    21.46000   2930.00000   2929.99932
    21.47000   3245.00000   3241.32418
    21.48000   3547.00000   3610.78369
    21.49000   4007.00000   4042.34259
    21.50000   4486.00000   4536.55329
    21.51000   5018.00000   5089.03598
    21.52000   5617.00000   5689.08012
    21.53000   6169.00000   6318.66098
    21.54000   6859.00000   6952.17237
    21.55000   7432.00000   7557.12075
    21.56000   7843.00000   8095.91760
    21.57000   8403.00000   8528.79816
    21.58000   8735.00000   8817.83346
    21.59000   8825.00000   8931.94922
    21.60000   8859.00000   8852.55869
    21.61000   8617.00000   8578.56414
    21.62000   8070.00000   8128.50286
    21.63000   7502.00000   7537.97817
    21.64000   6828.00000   6853.04104
    21.65000   6226.00000   6122.42000
    21.66000   5355.00000   5390.66760
    21.67000   4747.00000   4694.67066
    21.68000   4143.00000   4061.48661
    21.69000   3535.00000   3508.12974
    21.70000   3048.00000   3042.19549
    21.71000   2660.00000   2663.34848
    21.72000   2396.00000   2365.38414
    21.73000   2123.00000   2138.17383
    21.74000   2008.00000   1969.07506
    21.75000   1923.00000   1846.39621
    21.76000   1817.00000   1759.17939
    21.77000   1691.00000   1697.98751
    21.78000   1701.00000   1655.26637
    21.79000   1619.00000   1625.26689
    21.80000   1654.00000   1603.82042
    21.81000   1619.00000   1588.02924
    21.82000   1627.00000   1575.95255
    21.83000   1561.00000   1566.33100
    21.84000   1593.00000   1558.36730
    21.85000   1527.00000   1551.56433
    21.86000   1594.00000   1545.61281
    21.87000   1548.00000   1540.31755
    21.88000   1508.00000   1535.55118
    21.89000   1553.00000   1531.22640
    21.90000   1505.00000   1527.27980
    21.91000   1471.00000   1523.66267
    21.92000   1540.00000   1520.33586
    21.93000   1472.00000   1517.26685
    21.94000   1509.00000   1514.42805
    21.95000   1581.00000   1511.79570
    21.96000   1469.00000   1509.34921
    21.97000   1491.00000   1507.07058
    21.98000   1460.00000   1504.94407
    21.99000   1532.00000   1502.95582
    22.00000   1486.00000   1501.09363
    22.01000   1526.00000   1499.34675
    22.02000   1526.00000   1497.70564
    22.03000   1452.00000   1496.16188
    22.04000   1462.00000   1494.70799
    22.05000   1476.00000   1493.33735
    22.06000   1469.00000   1492.04409
    22.07000   1430.00000   1490.82299
    22.08000   1449.00000   1489.66943
    22.09000   1498.00000   1488.57934
    22.10000   1547.00000   1487.54907
    22.11000   1505.00000   1486.57543
    22.12000   1433.00000   1485.65553
    22.13000   1467.00000   1484.78678
    22.14000   1535.00000   1483.96675
    22.15000   1544.00000   1483.19278
    22.16000   1495.00000   1482.46017
    22.17000   1439.00000   1481.76801
    22.18000   1505.00000   1481.13773
    22.19000   1455.00000   1480.55732
    22.20000   1440.00000   1480.02431
    22.21000   1447.00000   1479.53664
    22.22000   1480.00000   1479.09506
    22.23000   1434.00000   1478.70058
    22.24000   1537.00000   1478.35463
    22.25000   1486.00000   1478.05978
    22.26000   1476.00000   1477.81891
    22.27000   1520.00000   1477.63637
    22.28000   1504.00000   1477.51753
    22.29000   1510.00000   1477.46924
    22.30000   1491.00000   1477.50045
    22.31000   1437.00000   1477.62193
    22.32000   1458.00000   1477.84759
    22.33000   1461.00000   1478.19425
    22.34000   1434.00000   1478.68330
    22.35000   1485.00000   1479.34112
    22.36000   1440.00000   1480.20103
    22.37000   1462.00000   1481.30476
    22.38000   1455.00000   1482.70461
    22.39000   1454.00000   1484.46475
    22.40000   1447.00000   1486.66114
    22.41000   1517.00000   1489.38489
    22.42000   1524.00000   1492.73148
    22.43000   1520.00000   1496.76279
    22.44000   1542.00000   1501.26236
    22.45000   1560.00000   1506.64102
    22.46000   1571.00000   1516.15853
    22.47000   1544.00000   1527.57205
    22.48000   1561.00000   1541.59633
    22.49000   1554.00000   1558.40968
    22.50000   1569.00000   1578.39760
    22.51000   1593.00000   1601.96872
    22.52000   1789.00000   1629.57112
    22.53000   1687.00000   1661.72146
    22.54000   1734.00000   1699.04619
    22.55000   1771.00000   1742.33054
    22.56000   1877.00000   1792.56698
    22.57000   1829.00000   1850.99149
    22.58000   1933.00000   1919.09115
    22.59000   1973.00000   1998.55935
    22.60000   2049.00000   2091.16753
    22.61000   2206.00000   2198.52677
    22.62000   2315.00000   2321.74031
    22.63000   2431.00000   2460.98870
    22.64000   2608.00000   2615.11663
    22.65000   2763.00000   2781.29205
    22.66000   2924.00000   2954.79710
    22.67000   3066.00000   3128.99818
    22.68000   3255.00000   3295.52957
    22.69000   3431.00000   3444.71192
    22.70000   3533.00000   3566.22161
    22.71000   3660.00000   3650.03353
    22.72000   3643.00000   3687.65483
    22.73000   3600.00000   3673.57637
    22.74000   3583.00000   3606.63390
    22.75000   3417.00000   3490.71277
    22.76000   3280.00000   3334.29561
    22.77000   3055.00000   3148.90561
    22.78000   2903.00000   2947.10356
    22.79000   2708.00000   2740.77397
    22.80000   2472.00000   2540.03177
    22.81000   2287.00000   2352.69122
    22.82000   2165.00000   2184.11684
    22.83000   2037.00000   2037.32331
    22.84000   1940.00000   1913.25224
    22.85000   1799.00000   1811.17476
    22.86000   1792.00000   1729.16387
    22.87000   1727.00000   1664.57525
    22.88000   1656.00000   1614.47945
    22.89000   1603.00000   1576.00327
    22.90000   1549.00000   1546.55944
    22.91000   1534.00000   1523.96762
    22.92000   1492.00000   1506.48691
    22.93000   1547.00000   1492.78785
    22.94000   1481.00000   1481.89033
    22.95000   1496.00000   1473.08878
    22.96000   1397.00000   1465.87986
    22.97000   1467.00000   1459.90165
    22.98000   1512.00000   1454.88778
    22.99000   1488.00000   1450.63597
    23.00000   1496.00000   1446.98813
    23.01000   1378.00000   1443.81850
    23.02000   1461.00000   1441.02662
    23.03000   1480.00000   1438.53287
    23.04000   1430.00000   1436.27503
    23.05000   1473.00000   1434.20531
    23.06000   1434.00000   1432.28753
    23.07000   1388.00000   1430.49457
    23.08000   1445.00000   1428.80611
    23.09000   1480.00000   1427.20683
    23.10000   1445.00000   1425.68494
    23.11000   1395.00000   1424.23116
    23.12000   1377.00000   1422.83797
    23.13000   1351.00000   1421.49912
    23.14000   1405.00000   1420.20927
    23.15000   1409.00000   1418.96381
    23.16000   1434.00000   1417.75867
    23.17000   1435.00000   1416.59026
    23.18000   1437.00000   1415.45536
    23.19000   1452.00000   1414.35111
    23.20000   1352.00000   1413.27491
    23.21000   1414.00000   1412.22441
    23.22000   1433.00000   1411.19751
    23.23000   1400.00000   1410.19228
    23.24000   1397.00000   1409.20698
    23.25000   1415.00000   1408.24001
    23.26000   1421.00000   1407.28992
    23.27000   1447.00000   1406.35537
    23.28000   1472.00000   1405.43511
    23.29000   1402.00000   1404.52798
    23.30000   1419.00000   1403.63284
    23.31000   1337.00000   1402.74853
    23.32000   1400.00000   1401.87368
    23.33000   1352.00000   1401.00612
    23.34000   1386.00000   1400.14647
    23.35000   1403.00000   1399.30258
    23.36000   1447.00000   1398.46709
    23.37000   1450.00000   1397.63869
    23.38000   1403.00000   1396.81678
    23.39000   1353.00000   1396.00072
    23.40000   1422.00000   1395.18980
    23.41000   1377.00000   1394.38313
    23.42000   1399.00000   1393.57933
    23.43000   1366.00000   1392.77472
    23.44000   1370.00000   1391.96791
    23.45000   1393.00000   1391.18092
    23.46000   1451.00000   1390.41624
    23.47000   1340.00000   1389.66436
    23.48000   1351.00000   1388.89985
    23.49000   1445.00000   1388.13351
    23.50000   1375.00000   1387.36997
    23.51000   1459.00000   1386.60948
    23.52000   1408.00000   1385.85194
    23.53000   1407.00000   1385.09720
    23.54000   1417.00000   1384.34510
    23.55000   1457.00000   1383.59560
    23.56000   1368.00000   1382.84859
    23.57000   1328.00000   1382.10408
    23.58000   1354.00000   1381.36211
    23.59000   1411.00000   1380.62280
    23.60000   1390.00000   1379.88638
    23.61000   1366.00000   1379.15322
    23.62000   1391.00000   1378.42395
    23.63000   1404.00000   1377.69955
    23.64000   1348.00000   1376.98184
    23.65000   1362.00000   1376.27403
    23.66000   1441.00000   1375.58178
    23.67000   1433.00000   1374.91688
    23.68000   1366.00000   1374.31626
    23.69000   1378.00000   1373.79766
    23.70000   1344.00000   1373.16422
    23.71000   1340.00000   1372.38327
    23.72000   1384.00000   1371.56266
    23.73000   1323.00000   1370.69612
    23.74000   1350.00000   1369.74867
    23.75000   1370.00000   1368.60247
    23.76000   1336.00000   1367.27132
    23.77000   1364.00000   1366.53442
    23.78000   1409.00000   1365.85917
    23.79000   1390.00000   1365.25019
    23.80000   1392.00000   1364.65191
    23.81000   1362.00000   1364.06972
    23.82000   1336.00000   1363.52002
    23.83000   1338.00000   1363.00155
    23.84000   1412.00000   1362.41939
    23.85000   1397.00000   1361.83655
    23.86000   1334.00000   1361.26432
    23.87000   1371.00000   1360.70529
    23.88000   1333.00000   1360.16267
    23.89000   1416.00000   1359.64125
    23.90000   1372.00000   1359.14848
    23.91000   1303.00000   1358.69615
    23.92000   1366.00000   1358.30685
    23.93000   1357.00000   1358.03423
    23.94000   1328.00000   1357.86961
    23.95000   1414.00000   1357.56831
    23.96000   1382.00000   1357.34492
    23.97000   1367.00000   1357.25511
    23.98000   1362.00000   1357.34726
    23.99000   1369.00000   1357.68485
    24.00000   1391.00000   1358.34989
    24.01000   1388.00000   1359.44710
    24.02000   1305.00000   1361.10877
    24.03000   1375.00000   1363.50093
    24.04000   1420.00000   1366.83098
    24.05000   1384.00000   1371.35724
    24.06000   1441.00000   1377.40071
    24.07000   1438.00000   1385.35879
    24.08000   1399.00000   1395.71965
    24.09000   1458.00000   1409.07500
    24.10000   1489.00000   1426.12658
    24.11000   1528.00000   1447.68012
    24.12000   1490.00000   1474.61860
    24.13000   1434.00000   1507.84618
    24.14000   1549.00000   1548.19560
    24.15000   1601.00000   1596.29631
    24.16000   1562.00000   1652.40819
    24.17000   1692.00000   1716.23606
    24.18000   1767.00000   1786.75117
    24.19000   1865.00000   1862.05539
    24.20000   1895.00000   1939.32698
    24.21000   1981.00000   2014.88271
    24.22000   2059.00000   2084.37704
    24.23000   2036.00000   2143.13965
    24.24000   2150.00000   2186.63135
    24.25000   2189.00000   2210.97985
    24.26000   2167.00000   2213.53578
    24.27000   2175.00000   2193.35467
    24.28000   2131.00000   2151.46939
    24.29000   2150.00000   2090.82371
    24.30000   2042.00000   2015.84304
    24.31000   1807.00000   1931.77055
    24.32000   1854.00000   1843.96846
    24.33000   1799.00000   1757.33389
    24.34000   1675.00000   1675.88908
    24.35000   1651.00000   1602.55176
    24.36000   1484.00000   1539.07250
    24.37000   1485.00000   1486.11489
    24.38000   1441.00000   1443.44198
    24.39000   1476.00000   1410.16138
    24.40000   1358.00000   1384.98159
    24.41000   1348.00000   1366.45262
    24.42000   1351.00000   1353.14324
    24.43000   1322.00000   1343.76392
    24.44000   1346.00000   1337.23260
    24.45000   1315.00000   1332.69362
    24.46000   1268.00000   1329.50477
    24.47000   1332.00000   1327.20610
    24.48000   1341.00000   1325.48221
    24.49000   1327.00000   1324.12526
    24.50000   1373.00000   1323.00332
    24.51000   1267.00000   1322.03550
    24.52000   1333.00000   1321.17379
    24.53000   1272.00000   1320.39060
    24.54000   1291.00000   1319.67068
    24.55000   1369.00000   1319.00613
    24.56000   1279.00000   1318.39354
    24.57000   1306.00000   1317.83242
    24.58000   1274.00000   1317.32454
    24.59000   1304.00000   1316.87370
    24.60000   1292.00000   1316.48599
    24.61000   1251.00000   1316.17023
    24.62000   1324.00000   1315.93874
    24.63000   1280.00000   1315.80838
    24.64000   1230.00000   1315.80187
    24.65000   1325.00000   1315.94946
    24.66000   1362.00000   1316.29087
    24.67000   1313.00000   1316.87771
    24.68000   1321.00000   1317.77651
    24.69000   1252.00000   1319.07218
    24.70000   1451.00000   1320.87227
    24.71000   1245.00000   1323.31189
    24.72000   1257.00000   1326.55951
    24.73000   1311.00000   1330.82347
    24.74000   1306.00000   1336.35901
    24.75000   1334.00000   1343.47543
    24.76000   1304.00000   1352.54238
    24.77000   1328.00000   1363.99410
    24.78000   1355.00000   1378.32923
    24.79000   1396.00000   1396.10400
    24.80000   1435.00000   1417.91604
    24.81000   1506.00000   1444.37553
    24.82000   1477.00000   1476.06386
    24.83000   1443.00000   1513.50743
    24.84000   1539.00000   1557.07290
    24.85000   1524.00000   1606.35314
    24.86000   1741.00000   1660.26500
    24.87000   1675.00000   1718.72869
    24.88000   1762.00000   1780.36595
    24.89000   1802.00000   1843.12655
    24.90000   1934.00000   1904.49511
    24.91000   1990.00000   1961.54754
    24.92000   2007.00000   2011.08273
    24.93000   1978.00000   2049.85195
    24.94000   2051.00000   2074.86676
    24.95000   2102.00000   2083.77905
    24.96000   2057.00000   2075.29016
    24.97000   2054.00000   2049.48325
    24.98000   2060.00000   2007.93085
    24.99000   2022.00000   1953.48180
    25.00000   1908.00000   1889.78470
    25.01000   1834.00000   1820.73338
    25.02000   1741.00000   1750.01097
    25.03000   1715.00000   1680.80088
    25.04000   1631.00000   1615.63109
    25.05000   1510.00000   1556.30035
    25.06000   1461.00000   1503.95543
    25.07000   1476.00000   1459.11043
    25.08000   1393.00000   1421.74635
    25.09000   1379.00000   1391.43910
    25.10000   1329.00000   1367.49155
    25.11000   1297.00000   1349.05889
    25.12000   1306.00000   1335.25620
    25.13000   1335.00000   1325.24105
    25.14000   1328.00000   1318.26921
    25.15000   1273.00000   1313.72529
    25.16000   1328.00000   1311.13294
    25.17000   1283.00000   1310.15012
    25.18000   1260.00000   1310.55497
    25.19000   1275.00000   1312.22684
    25.20000   1304.00000   1315.12550
    25.21000   1283.00000   1319.27042
    25.22000   1268.00000   1324.72085
    25.23000   1281.00000   1331.55667
    25.24000   1419.00000   1339.85953
    25.25000   1384.00000   1349.69417
    25.26000   1441.00000   1361.08960
    25.27000   1442.00000   1374.02063
    25.28000   1419.00000   1388.39040
    25.29000   1413.00000   1404.01505
    25.30000   1494.00000   1420.61165
    25.31000   1456.00000   1437.79076
    25.32000   1514.00000   1455.05437
    25.33000   1544.00000   1471.80066
    25.34000   1604.00000   1487.33700
    25.35000   1598.00000   1500.90464
    25.36000   1585.00000   1511.72045
    25.37000   1580.00000   1519.04240
    25.38000   1607.00000   1522.26137
    25.39000   1533.00000   1521.00970
    25.40000   1581.00000   1515.25748
    25.41000   1603.00000   1505.35757
    25.42000   1577.00000   1492.01823
    25.43000   1560.00000   1476.16046
    25.44000   1493.00000   1458.68640
    25.45000   1501.00000   1440.65908
    25.46000   1506.00000   1422.99596
    25.47000   1417.00000   1406.48154
    25.48000   1458.00000   1391.78431
    25.49000   1441.00000   1379.47757
    25.50000   1437.00000   1370.06824
    25.51000   1397.00000   1364.03115
    25.52000   1378.00000   1361.84831
    25.53000   1339.00000   1364.05289
    25.54000   1347.00000   1371.27745
    25.55000   1393.00000   1384.30441
    25.56000   1378.00000   1404.11626
    25.57000   1426.00000   1431.94088
    25.58000   1548.00000   1469.28631
    25.59000   1537.00000   1517.95505
    25.60000   1590.00000   1580.03105
    25.61000   1699.00000   1657.85165
    25.62000   1852.00000   1753.76651
    25.63000   1864.00000   1869.55333
    25.64000   2028.00000   2007.14580
    25.65000   2206.00000   2167.72373
    25.66000   2414.00000   2351.19699
    25.67000   2637.00000   2555.91897
    25.68000   2799.00000   2778.34875
    25.69000   2977.00000   3012.81671
    25.70000   3315.00000   3251.46614
    25.71000   3567.00000   3484.41996
    25.72000   3800.00000   3700.20167
    25.73000   3874.00000   3886.42152
    25.74000   4127.00000   4030.73093
    25.75000   4251.00000   4122.04248
    25.76000   4296.00000   4151.96971
    25.77000   4209.00000   4116.30306
    25.78000   4151.00000   4016.12108
    25.79000   4022.00000   3858.02651
    25.80000   3706.00000   3653.24022
    25.81000   3475.00000   3415.82257
    25.82000   3241.00000   3160.67716
    25.83000   2871.00000   2901.90612
    25.84000   2707.00000   2651.72131
    25.85000   2418.00000   2419.84343
    25.86000   2294.00000   2213.25696
    25.87000   2041.00000   2036.22683
    25.88000   1902.00000   1890.51679
    25.89000   1875.00000   1775.75528
    25.90000   1703.00000   1689.88703
    25.91000   1633.00000   1629.64769
    25.92000   1685.00000   1591.00854
    25.93000   1584.00000   1569.55758
    25.94000   1627.00000   1560.80419
    25.95000   1606.00000   1560.41242
    25.96000   1579.00000   1564.37674
    25.97000   1561.00000   1569.15680
    25.98000   1639.00000   1571.80301
    25.99000   1635.00000   1570.05243
    26.00000   1604.00000   1562.39503
    26.01000   1611.00000   1548.22289
    26.02000   1565.00000   1527.97731
    26.03000   1430.00000   1502.35503
    26.04000   1481.00000   1472.72110
    26.05000   1431.00000   1440.71977
    26.06000   1420.00000   1408.02697
    26.07000   1403.00000   1376.17113
    26.08000   1355.00000   1346.41170
    26.09000   1272.00000   1319.67689
    26.10000   1258.00000   1296.55485
    26.11000   1264.00000   1277.36349
    26.12000   1223.00000   1262.33649
    26.13000   1257.00000   1251.00003
    26.14000   1247.00000   1241.05697
    26.15000   1249.00000   1233.35596
    26.16000   1197.00000   1227.56359
    26.17000   1161.00000   1223.24568
    26.18000   1230.00000   1220.03198
    26.19000   1159.00000   1217.62422
    26.20000   1200.00000   1215.79388
    26.21000   1238.00000   1214.37361
    26.22000   1249.00000   1213.24599
    26.23000   1161.00000   1212.33188
    26.24000   1188.00000   1211.58020
    26.25000   1197.00000   1210.95940
    26.26000   1201.00000   1210.45124
    26.27000   1169.00000   1210.04627
    26.28000   1171.00000   1209.74088
    26.29000   1194.00000   1209.53558
    26.30000   1181.00000   1209.43420
    26.31000   1255.00000   1209.44395
    26.32000   1268.00000   1209.57678
    26.33000   1172.00000   1209.85723
    26.34000   1177.00000   1210.31015
    26.35000   1209.00000   1210.87690
    26.36000   1212.00000   1211.53057
    26.37000   1177.00000   1212.36197
    26.38000   1195.00000   1213.40797
    26.39000   1153.00000   1214.70761
    26.40000   1198.00000   1216.31171
    26.41000   1212.00000   1218.28683
    26.42000   1177.00000   1220.72012
    26.43000   1209.00000   1223.72419
    26.44000   1209.00000   1227.45238
    26.45000   1247.00000   1232.13047
    26.46000   1329.00000   1238.00635
    26.47000   1253.00000   1245.42484
    26.48000   1256.00000   1254.83253
    26.49000   1256.00000   1266.81210
    26.50000   1242.00000   1282.11900
    26.51000   1281.00000   1301.73830
    26.52000   1425.00000   1327.03580
    26.53000   1386.00000   1359.63944
    26.54000   1395.00000   1400.24301
    26.55000   1493.00000   1450.08132
    26.56000   1565.00000   1512.67233
    26.57000   1586.00000   1591.01822
    26.58000   1698.00000   1688.45382
    26.59000   1858.00000   1808.72418
    26.60000   1974.00000   1955.95194
    26.61000   2128.00000   2134.60483
    26.62000   2446.00000   2348.94354
    26.63000   2640.00000   2603.02652
    26.64000   2872.00000   2900.14771
    26.65000   3199.00000   3242.31024
    26.66000   3614.00000   3629.55924
    26.67000   4073.00000   4059.26072
    26.68000   4482.00000   4525.39103
    26.69000   5102.00000   5017.94996
    26.70000   5525.00000   5522.62740
    26.71000   5917.00000   6020.99826
    26.72000   6609.00000   6491.83701
    26.73000   6919.00000   6912.31818
    26.74000   7380.00000   7258.74288
    26.75000   7675.00000   7510.44789
    26.76000   7505.00000   7651.72758
    26.77000   7453.00000   7673.83349
    26.78000   7638.00000   7576.74103
    26.79000   7468.00000   7370.33834
    26.80000   7036.00000   7074.50400
    26.81000   6698.00000   6717.61531
    26.82000   6238.00000   6333.62395
    26.83000   5793.00000   5958.44292
    26.84000   5673.00000   5626.44489
    26.85000   5335.00000   5367.48945
    26.86000   5001.00000   5204.56020
    26.87000   5073.00000   5151.99745
    26.88000   4970.00000   5214.34733
    26.89000   5283.00000   5385.88538
    26.90000   5417.00000   5650.87393
    26.91000   5701.00000   5984.58947
    26.92000   6135.00000   6355.11548
    26.93000   6609.00000   6725.83920
    26.94000   6965.00000   7058.51963
    26.95000   7362.00000   7316.71805
    26.96000   7382.00000   7469.31244
    26.97000   7369.00000   7493.74498
    26.98000   7507.00000   7378.61182
    26.99000   7198.00000   7125.09510
    27.00000   6752.00000   6746.36334
    27.01000   6454.00000   6265.77846
    27.02000   5782.00000   5713.39776
    27.03000   5017.00000   5122.10098
    27.04000   4530.00000   4523.91872
    27.05000   3868.00000   3947.07178
    27.06000   3333.00000   3413.93543
    27.07000   2928.00000   2939.99713
    27.08000   2414.00000   2533.76338
    27.09000   2148.00000   2197.42796
    27.10000   1915.00000   1928.04387
    27.11000   1642.00000   1719.20174
    27.12000   1525.00000   1562.42772
    27.13000   1468.00000   1448.51230
    27.14000   1430.00000   1368.54891
    27.15000   1430.00000   1314.61657
    27.16000   1300.00000   1280.14002
    27.17000   1307.00000   1259.98792
    27.18000   1228.00000   1250.38435
    27.19000   1285.00000   1248.70712
    27.20000   1266.00000   1253.23536
    27.21000   1313.00000   1262.89147
    27.22000   1261.00000   1277.00499
    27.23000   1315.00000   1295.11130
    27.24000   1297.00000   1316.78888
    27.25000   1352.00000   1341.53485
    27.26000   1393.00000   1368.67787
    27.27000   1410.00000   1397.32810
    27.28000   1400.00000   1426.36285
    27.29000   1495.00000   1454.44841
    27.30000   1487.00000   1480.10519
    27.31000   1475.00000   1501.75480
    27.32000   1505.00000   1517.72448
    27.33000   1546.00000   1526.74056
    27.34000   1513.00000   1527.83751
    27.35000   1493.00000   1520.56319
    27.36000   1473.00000   1505.11138
    27.37000   1433.00000   1482.32768
    27.38000   1445.00000   1453.58440
    27.39000   1434.00000   1420.56454
    27.40000   1324.00000   1385.02649
    27.41000   1319.00000   1348.60754
    27.42000   1334.00000   1312.67461
    27.43000   1280.00000   1278.14368
    27.44000   1311.00000   1245.57683
    27.45000   1180.00000   1216.32448
    27.46000   1163.00000   1191.40382
    27.47000   1244.00000   1171.75035
    27.48000   1184.00000   1155.65163
    27.49000   1115.00000   1142.63010
    27.50000   1106.00000   1132.28592
    27.51000   1092.00000   1124.18897
    27.52000   1162.00000   1117.91761
    27.53000   1078.00000   1113.08571
    27.54000   1102.00000   1109.35837
    27.55000   1163.00000   1106.45837
    27.56000   1101.00000   1104.16541
    27.57000   1055.00000   1102.31088
    27.58000   1109.00000   1100.77024
    27.59000   1070.00000   1099.45502
    27.60000   1098.00000   1098.30537
    27.61000   1113.00000   1097.28538
    27.62000   1156.00000   1096.39027
    27.63000   1067.00000   1095.60187
    27.64000   1102.00000   1094.76452
    27.65000   1082.00000   1093.94652
    27.66000   1088.00000   1093.16421
    27.67000   1099.00000   1092.41526
    27.68000   1117.00000   1091.69734
    27.69000   1115.00000   1091.00910
    27.70000   1161.00000   1090.35009
    27.71000   1122.00000   1089.72075
    27.72000   1032.00000   1089.12257
    27.73000   1078.00000   1088.55842
    27.74000   1127.00000   1088.03294
    27.75000   1099.00000   1087.55318
    27.76000   1095.00000   1087.12944
    27.77000   1038.00000   1086.77631
    27.78000   1136.00000   1086.51410
    27.79000   1107.00000   1086.37055
    27.80000   1061.00000   1086.38299
    27.81000   1042.00000   1086.60094
    27.82000   1106.00000   1087.08892
    27.83000   1056.00000   1087.92902
    27.84000   1097.00000   1089.22359
    27.85000   1156.00000   1091.09295
    27.86000   1108.00000   1093.64183
    27.87000   1105.00000   1097.07659
    27.88000   1052.00000   1102.11568
    27.89000   1102.00000   1108.81770
    27.90000   1085.00000   1117.47207
    27.91000   1085.00000   1128.38684
    27.92000   1168.00000   1141.91183
    27.93000   1099.00000   1158.36533
    27.94000   1174.00000   1177.99573
    27.95000   1197.00000   1200.93734
    27.96000   1178.00000   1227.16551
    27.97000   1214.00000   1256.45710
    27.98000   1249.00000   1288.36424
    27.99000   1298.00000   1322.20843
    28.00000   1314.00000   1357.10064
    28.01000   1392.00000   1391.98942
    28.02000   1382.00000   1425.73563
    28.03000   1409.00000   1457.20875
    28.04000   1393.00000   1485.39831
    28.05000   1454.00000   1509.53148
    28.06000   1456.00000   1529.18137
    28.07000   1432.00000   1544.33793
    28.08000   1485.00000   1555.40276
    28.09000   1522.00000   1563.08277
    28.10000   1519.00000   1568.20223
    28.11000   1569.00000   1571.49369
    28.12000   1642.00000   1573.37664
    28.13000   1578.00000   1573.80558
    28.14000   1633.00000   1572.55808
    28.15000   1609.00000   1569.04367
    28.16000   1581.00000   1562.50564
    28.17000   1606.00000   1552.21177
    28.18000   1585.00000   1537.65048
    28.19000   1521.00000   1518.70292
    28.20000   1451.00000   1495.74455
    28.21000   1475.00000   1469.64147
    28.22000   1501.00000   1441.64198
    28.23000   1432.00000   1413.20083
    28.24000   1393.00000   1385.78552
    28.25000   1332.00000   1360.70090
    28.26000   1289.00000   1338.95099
    28.27000   1232.00000   1321.14663
    28.28000   1316.00000   1307.46319
    28.29000   1344.00000   1297.64730
    28.30000   1209.00000   1291.06586
    28.31000   1219.00000   1286.79905
    28.32000   1209.00000   1283.77424
    28.33000   1218.00000   1280.81866
    28.34000   1257.00000   1276.85430
    28.35000   1265.00000   1271.00587
    28.36000   1243.00000   1262.70202
    28.37000   1248.00000   1251.74156
    28.38000   1208.00000   1238.37171
    28.39000   1199.00000   1223.05755
    28.40000   1163.00000   1206.34871
    28.41000   1170.00000   1188.89308
    28.42000   1117.00000   1171.32670
    28.43000   1155.00000   1154.20996
    28.44000   1133.00000   1138.00070
    28.45000   1121.00000   1123.04364
    28.46000   1080.00000   1109.57067
    28.47000   1135.00000   1097.70997
    28.48000   1075.00000   1087.50635
    28.49000   1091.00000   1078.94293
    28.50000   1045.00000   1071.88737
    28.51000   1049.00000   1066.11560
    28.52000   1069.00000   1061.52437
    28.53000   1104.00000   1057.61118
    28.54000   1090.00000   1054.44892
    28.55000   1009.00000   1051.91342
    28.56000   1008.00000   1049.87087
    28.57000    981.00000   1048.20919
    28.58000   1032.00000   1046.83764
    28.59000   1046.00000   1045.68502
    28.60000   1060.00000   1044.69709
    28.61000   1034.00000   1043.83362
    28.62000   1010.00000   1043.06561
    28.63000   1009.00000   1042.37280
    28.64000   1036.00000   1041.74159
    28.65000   1037.00000   1041.16353
    28.66000   1059.00000   1040.63418
    28.67000    998.00000   1040.15258
    28.68000   1043.00000   1039.72097
    28.69000   1020.00000   1039.34500
    28.70000   1053.00000   1039.03421
    28.71000   1025.00000   1038.80283
    28.72000   1008.00000   1038.67072
    28.73000   1016.00000   1038.66454
    28.74000   1004.00000   1038.81793
    28.75000   1019.00000   1039.16198
    28.76000    985.00000   1039.76754
    28.77000   1049.00000   1040.87537
    28.78000   1039.00000   1042.48592
    28.79000   1026.00000   1044.75047
    28.80000   1031.00000   1047.82721
    28.81000   1034.00000   1051.91691
    28.82000   1073.00000   1057.24708
    28.83000   1117.00000   1064.05491
    28.84000   1111.00000   1072.61437
    28.85000   1052.00000   1083.33840
    28.86000   1138.00000   1096.36053
    28.87000   1095.00000   1111.87493
    28.88000   1145.00000   1129.95911
    28.89000   1119.00000   1150.56866
    28.90000   1186.00000   1173.48883
    28.91000   1143.00000   1198.30472
    28.92000   1232.00000   1224.38416
    28.93000   1280.00000   1250.87863
    28.94000   1265.00000   1276.74575
    28.95000   1280.00000   1300.79521
    28.96000   1275.00000   1321.75818
    28.97000   1291.00000   1338.37902
    28.98000   1367.00000   1349.52776
    28.99000   1360.00000   1354.32819
    29.00000   1342.00000   1352.28724
    29.01000   1445.00000   1343.39552
    29.02000   1345.00000   1328.16043
    29.03000   1218.00000   1307.54703
    29.04000   1255.00000   1282.84037
    29.05000   1259.00000   1255.47519
    29.06000   1274.00000   1226.88063
    29.07000   1200.00000   1198.36431
    29.08000   1166.00000   1171.03744
    29.09000   1130.00000   1145.77406
    29.10000   1107.00000   1123.19792
    29.11000   1038.00000   1103.69277
    29.12000   1140.00000   1087.43206
    29.13000   1088.00000   1074.42289
    29.14000   1026.00000   1064.55834
    29.15000   1059.00000   1057.67152
    29.16000   1063.00000   1053.58592
    29.17000   1012.00000   1052.15768
    29.18000   1073.00000   1053.30686
    29.19000   1078.00000   1057.03631
    29.20000   1054.00000   1063.43744
    29.21000   1046.00000   1072.68300
    29.22000   1066.00000   1085.00695
    29.23000   1079.00000   1100.67217
    29.24000   1138.00000   1119.92686
    29.25000   1200.00000   1142.95160
    29.26000   1198.00000   1169.80031
    29.27000   1230.00000   1200.33976
    29.28000   1209.00000   1234.19426
    29.29000   1251.00000   1270.70285
    29.30000   1275.00000   1308.89689
    29.31000   1320.00000   1347.50460
    29.32000   1409.00000   1384.98724
    29.33000   1397.00000   1419.60878
    29.34000   1436.00000   1449.53858
    29.35000   1455.00000   1472.98551
    29.36000   1442.00000   1488.36040
    29.37000   1470.00000   1494.45844
    29.38000   1449.00000   1490.63830
    29.39000   1440.00000   1476.95457
    29.40000   1447.00000   1454.19068
    29.41000   1361.00000   1423.76378
    29.42000   1379.00000   1387.52517
    29.43000   1315.00000   1347.52089
    29.44000   1254.00000   1305.77556
    29.45000   1279.00000   1264.13078
    29.46000   1239.00000   1224.13961
    29.47000   1226.00000   1187.00784
    29.48000   1123.00000   1153.57336
    29.49000   1094.00000   1124.31807
    29.50000   1129.00000   1099.40977
    29.51000   1083.00000   1078.75131
    29.52000   1093.00000   1061.99336
    29.53000   1038.00000   1048.66786
    29.54000    988.00000   1038.31927
    29.55000    983.00000   1030.44109
    29.56000    978.00000   1024.54645
    29.57000    955.00000   1020.18976
    29.58000   1032.00000   1017.00636
    29.59000   1021.00000   1014.69750
    29.60000    994.00000   1013.02774
    29.61000   1035.00000   1011.81861
    29.62000    992.00000   1010.93798
    29.63000    977.00000   1010.28371
    29.64000    973.00000   1009.79369
    29.65000    965.00000   1009.50396
    29.66000   1001.00000   1009.34050
    29.67000    985.00000   1009.28747
    29.68000   1007.00000   1009.32838
    29.69000    990.00000   1009.45674
    29.70000    950.00000   1009.66739
    29.71000    957.00000   1009.95524
    29.72000    951.00000   1010.31433
    29.73000    987.00000   1010.73746
    29.74000   1002.00000   1011.21610
    29.75000    984.00000   1011.74068
    29.76000    986.00000   1012.30113
    29.77000   1008.00000   1012.88783
    29.78000    985.00000   1013.49277
    29.79000   1005.00000   1014.11118
    29.80000    981.00000   1014.74338
    29.81000    992.00000   1015.39685
    29.82000   1012.00000   1016.08803
    29.83000    966.00000   1016.84361
    29.84000    976.00000   1017.70100
    29.85000    987.00000   1018.70846
    29.86000    976.00000   1019.92528
    29.87000   1048.00000   1021.42239
    29.88000   1061.00000   1023.28383
    29.89000   1006.00000   1025.60687
    29.90000   1016.00000   1028.49989
    29.91000   1030.00000   1032.13570
    29.92000    995.00000   1036.80773
    29.93000   1092.00000   1042.65815
    29.94000   1027.00000   1049.94083
    29.95000   1020.00000   1058.96505
    29.96000   1056.00000   1070.08069
    29.97000   1081.00000   1083.68069
    29.98000   1087.00000   1100.20124
    29.99000   1036.00000   1120.09780
    30.00000   1104.00000   1143.82913
    30.01000   1149.00000   1171.83170
    30.02000   1209.00000   1204.48686
    30.03000   1221.00000   1242.08227
    30.04000   1272.00000   1284.76911
    30.05000   1339.00000   1332.51771
    30.06000   1449.00000   1385.07445
    30.07000   1501.00000   1441.92334
    30.08000   1499.00000   1502.25552
    30.09000   1606.00000   1564.94959
    30.10000   1660.00000   1628.56519
    30.11000   1750.00000   1691.35228
    30.12000   1814.00000   1751.27950
    30.13000   1895.00000   1806.08767
    30.14000   2009.00000   1853.37876
    30.15000   2016.00000   1890.75431
    30.16000   2029.00000   1916.01450
    30.17000   2017.00000   1927.41323
    30.18000   2057.00000   1923.93173
    30.19000   1975.00000   1905.49746
    30.20000   1930.00000   1873.06256
    30.21000   1933.00000   1828.49342
    30.22000   1778.00000   1774.29851
    30.23000   1740.00000   1713.28611
    30.24000   1782.00000   1648.25386
    30.25000   1661.00000   1581.77070
    30.26000   1533.00000   1516.05844
    30.27000   1489.00000   1452.94388
    30.28000   1382.00000   1393.85990
    30.29000   1364.00000   1339.95420
    30.30000   1314.00000   1292.12214
    30.31000   1290.00000   1250.76215
    30.32000   1245.00000   1216.12134
    30.33000   1183.00000   1188.15327
    30.34000   1151.00000   1166.56602
    30.35000   1150.00000   1151.21862
    30.36000   1093.00000   1141.74921
    30.37000   1147.00000   1137.69233
    30.38000   1076.00000   1138.50506
    30.39000   1118.00000   1143.56910
    30.40000   1124.00000   1152.18852
    30.41000   1177.00000   1163.58685
    30.42000   1180.00000   1176.90760
    30.43000   1188.00000   1191.22167
    30.44000   1258.00000   1205.54450
    30.45000   1178.00000   1218.86470
    30.46000   1229.00000   1230.18530
    30.47000   1241.00000   1238.57865
    30.48000   1244.00000   1243.25467
    30.49000   1276.00000   1243.63816
    30.50000   1283.00000   1239.44280
    30.51000   1214.00000   1230.71975
    30.52000   1321.00000   1217.85853
    30.53000   1215.00000   1201.53159
    30.54000   1244.00000   1182.59760
    30.55000   1157.00000   1161.99302
    30.56000   1140.00000   1140.63797
    30.57000   1138.00000   1119.36773
    30.58000   1062.00000   1098.88930
    30.59000   1089.00000   1079.75771
    30.60000   1000.00000   1062.36776
    30.61000   1094.00000   1046.95834
    30.62000   1063.00000   1033.62724
    30.63000   1020.00000   1022.35376
    30.64000   1098.00000   1013.02623
    30.65000    999.00000   1005.47182
    30.66000    931.00000    999.48210
    30.67000    997.00000    994.82881
    30.68000   1001.00000    991.30180
    30.69000    919.00000    988.71423
    30.70000    989.00000    986.90612
    30.71000    962.00000    985.74997
    30.72000    954.00000    985.15081
    30.73000    961.00000    985.04312
    30.74000    915.00000    985.38609
    30.75000    968.00000    986.15821
    30.76000    994.00000    987.35198
    30.77000   1037.00000    988.97551
    30.78000   1011.00000    991.02489
    30.79000    970.00000    993.39519
    30.80000    950.00000    996.07136
    30.81000    935.00000    999.03442
    30.82000   1032.00000   1002.21571
    30.83000   1005.00000   1005.52067
    30.84000    979.00000   1008.83243
    30.85000    989.00000   1012.01448
    30.86000   1011.00000   1014.91563
    30.87000   1043.00000   1017.37763
    30.88000   1033.00000   1019.24578
    30.89000   1009.00000   1020.38327
    30.90000    972.00000   1020.68589
    30.91000    990.00000   1020.09554
    30.92000   1059.00000   1018.61292
    30.93000    995.00000   1016.29954
    30.94000    987.00000   1013.27019
    30.95000   1066.00000   1009.67749
    30.96000    996.00000   1005.69307
    30.97000    988.00000   1001.49009
    30.98000    968.00000    997.22991
    30.99000    984.00000    993.05337
    31.00000    968.00000    989.07578
    31.01000    995.00000    985.38480
    31.02000    995.00000    982.04039
    31.03000    917.00000    979.07725
    31.04000    965.00000    976.50792
    31.05000    988.00000    974.32628
    31.06000   1033.00000    972.51234
    31.07000    981.00000    971.03673
    31.08000    969.00000    969.86576
    31.09000    967.00000    968.96535
    31.10000    932.00000    968.30458
    31.11000    982.00000    967.85864
    31.12000    998.00000    967.61147
    31.13000   1033.00000    967.55846
    31.14000    981.00000    967.70978
    31.15000    995.00000    968.09969
    31.16000   1002.00000    968.80892
    31.17000    985.00000    970.01686
    31.18000    976.00000    972.24408
    31.19000    990.00000    976.03454
    31.20000    959.00000    979.22018
    31.21000    972.00000    979.96323
    31.22000   1050.00000    980.50847
    31.23000   1004.00000    981.15959
    31.24000    975.00000    981.91793
    31.25000    988.00000    982.67739
    31.26000    976.00000    983.54224
    31.27000   1042.00000    984.55241
    31.28000    956.00000    985.74657
    31.29000    958.00000    987.17580
    31.30000    967.00000    988.90689
    31.31000    946.00000    991.02587
    31.32000   1058.00000    993.64190
    31.33000   1047.00000    996.89102
    31.34000   1010.00000   1000.93931
    31.35000   1018.00000   1005.98481
    31.36000   1025.00000   1012.25728
    31.37000   1037.00000   1020.01480
    31.38000   1055.00000   1029.53616
    31.39000   1057.00000   1041.10833
    31.40000   1020.00000   1055.00848
    31.41000   1038.00000   1071.48090
    31.42000   1112.00000   1090.70991
    31.43000   1119.00000   1112.79102
    31.44000   1127.00000   1137.70352
    31.45000   1149.00000   1165.28831
    31.46000   1158.00000   1195.23518
    31.47000   1257.00000   1227.08313
    31.48000   1251.00000   1260.23602
    31.49000   1339.00000   1293.99138
    31.50000   1410.00000   1327.59687
    31.51000   1366.00000   1360.36970
    31.52000   1470.00000   1391.68578
    31.53000   1467.00000   1421.02795
    31.54000   1420.00000   1448.14219
    31.55000   1517.00000   1473.07723
    31.56000   1600.00000   1496.19505
    31.57000   1522.00000   1518.13835
    31.58000   1594.00000   1539.74888
    31.59000   1718.00000   1561.95881
    31.60000   1639.00000   1585.68616
    31.61000   1711.00000   1611.75926
    31.62000   1746.00000   1640.88540
    31.63000   1771.00000   1673.67203
    31.64000   1857.00000   1710.71414
    31.65000   1876.00000   1752.70519
    31.66000   1965.00000   1800.52224
    31.67000   1970.00000   1855.74327
    31.68000   2131.00000   1920.88505
    31.69000   2133.00000   1999.66474
    31.70000   2186.00000   2097.36906
    31.71000   2361.00000   2221.08718
    31.72000   2544.00000   2379.74468
    31.73000   2675.00000   2583.87579
    31.74000   2958.00000   2845.11241
    31.75000   3193.00000   3175.41208
    31.76000   3627.00000   3586.06345
    31.77000   3944.00000   4086.50795
    31.78000   4590.00000   4683.02349
    31.79000   5363.00000   5377.34564
    31.80000   5967.00000   6165.35368
    31.81000   7084.00000   7035.98168
    31.82000   7938.00000   7970.22153
    31.83000   8889.00000   8940.67470
    31.84000  10099.00000   9913.68106
    31.85000  10835.00000  10849.24525
    31.86000  11782.00000  11703.49331
    31.87000  12670.00000  12431.73737
    31.88000  13117.00000  12992.09632
    31.89000  13760.00000  13348.46846
    31.90000  14121.00000  13475.16705
    31.91000  13548.00000  13360.13315
    31.92000  13446.00000  13006.96477
    31.93000  12820.00000  12434.90575
    31.94000  12040.00000  11676.91312
    31.95000  11210.00000  10775.48005
    31.96000   9880.00000   9777.92381
    31.97000   8727.00000   8731.89079
    31.98000   7887.00000   7681.98283
    31.99000   6731.00000   6666.77469
    32.00000   5624.00000   5717.11990
    32.01000   4854.00000   4855.30264
    32.02000   4063.00000   4095.00088
    32.03000   3265.00000   3441.95218
    32.04000   2878.00000   2895.14944
    32.05000   2474.00000   2448.35861
    32.06000   2080.00000   2091.74565
    32.07000   1856.00000   1813.42696
    32.08000   1625.00000   1600.80602
    32.09000   1435.00000   1441.61641
    32.10000   1394.00000   1324.64619
    32.11000   1345.00000   1240.16305
    32.12000   1274.00000   1180.08882
    32.13000   1177.00000   1137.98611
    32.14000   1178.00000   1108.92314
    32.15000   1162.00000   1089.26629
    32.16000   1129.00000   1076.42257
    32.17000   1110.00000   1068.64382
    32.18000   1129.00000   1064.89213
    32.19000   1087.00000   1064.60100
    32.20000   1027.00000   1067.56925
    32.21000   1094.00000   1073.86677
    32.22000   1103.00000   1083.75889
    32.23000   1089.00000   1097.64467
    32.24000   1165.00000   1116.00316
    32.25000   1163.00000   1139.34073
    32.26000   1166.00000   1168.13521
    32.27000   1143.00000   1202.77962
    32.28000   1255.00000   1243.52878
    32.29000   1281.00000   1290.40421
    32.30000   1325.00000   1343.15966
    32.31000   1339.00000   1401.21789
    32.32000   1417.00000   1463.62920
    32.33000   1458.00000   1529.07798
    32.34000   1564.00000   1595.98586
    32.35000   1638.00000   1662.32836
    32.36000   1701.00000   1725.88847
    32.37000   1704.00000   1784.35135
    32.38000   1783.00000   1835.47540
    32.39000   1856.00000   1877.26181
    32.40000   1833.00000   1908.12658
    32.41000   1929.00000   1927.03140
    32.42000   1947.00000   1933.54129
    32.43000   1831.00000   1927.71243
    32.44000   1895.00000   1909.92833
    32.45000   1860.00000   1881.20974
    32.46000   1824.00000   1842.71786
    32.47000   1766.00000   1795.77488
    32.48000   1649.00000   1741.84709
    32.49000   1584.00000   1682.53483
    32.50000   1558.00000   1619.56633
    32.51000   1494.00000   1554.76562
    32.52000   1521.00000   1489.78614
    32.53000   1454.00000   1425.84662
    32.54000   1356.00000   1364.62515
    32.55000   1322.00000   1307.27632
    32.56000   1194.00000   1254.62531
    32.57000   1171.00000   1207.20596
    32.58000   1149.00000   1165.28016
    32.59000   1101.00000   1128.86446
    32.60000   1097.00000   1097.75837
    32.61000   1032.00000   1071.56450
    32.62000   1070.00000   1049.68331
    32.63000   1016.00000   1031.12719
    32.64000   1033.00000   1014.88339
    32.65000    997.00000   1002.77867
    32.66000   1004.00000    995.49896
    32.67000   1052.00000    990.87628
    32.68000    988.00000    988.07676
    32.69000    976.00000    986.81765
    32.70000    964.00000    986.90453
    32.71000    958.00000    988.23409
    32.72000    975.00000    990.79596
    32.73000    940.00000    994.67472
    32.74000   1008.00000   1000.05339
    32.75000   1019.00000   1007.21860
    32.76000    992.00000   1016.56742
    32.77000   1022.00000   1028.61510
    32.78000   1091.00000   1044.00252
    32.79000   1033.00000   1063.50140
    32.80000   1139.00000   1088.01500
    32.81000   1130.00000   1118.57166
    32.82000   1154.00000   1156.30806
    32.83000   1205.00000   1202.43943
    32.84000   1329.00000   1258.21391
    32.85000   1349.00000   1324.84937
    32.86000   1485.00000   1403.44811
    32.87000   1516.00000   1494.88488
    32.88000   1607.00000   1599.71002
    32.89000   1663.00000   1718.07124
    32.90000   1853.00000   1849.61713
    32.91000   1998.00000   1993.11911
    32.92000   2127.00000   2146.63858
    32.93000   2251.00000   2307.41694
    32.94000   2435.00000   2471.85343
    32.95000   2621.00000   2635.55023
    32.96000   2796.00000   2793.41328
    32.97000   2897.00000   2939.81154
    32.98000   3073.00000   3068.80421
    32.99000   3115.00000   3174.45455
    33.00000   3202.00000   3251.24845
    33.01000   3319.00000   3294.61108
    33.02000   3279.00000   3301.46225
    33.03000   3230.00000   3270.68956
    33.04000   3214.00000   3203.39336
    33.05000   3132.00000   3102.80857
    33.06000   3087.00000   2973.92203
    33.07000   2931.00000   2822.90485
    33.08000   2767.00000   2656.50095
    33.09000   2551.00000   2481.49330
    33.10000   2427.00000   2304.39611
    33.11000   2164.00000   2131.08337
    33.12000   2032.00000   1966.27932
    33.13000   1782.00000   1813.77434
    33.14000   1576.00000   1676.30919
    33.15000   1570.00000   1555.57711
    33.16000   1451.00000   1452.31064
    33.17000   1313.00000   1366.41656
    33.18000   1281.00000   1297.14166
    33.19000   1217.00000   1243.25251
    33.20000   1211.00000   1203.21778
    33.21000   1200.00000   1175.39054
    33.22000   1230.00000   1158.25964
    33.23000   1175.00000   1150.46442
    33.24000   1096.00000   1149.32058
    33.25000   1143.00000   1151.62158
    33.26000   1088.00000   1157.50261
    33.27000   1130.00000   1165.90725
    33.28000   1068.00000   1175.70259
    33.29000   1136.00000   1185.87420
    33.30000   1141.00000   1195.52183
    33.31000   1131.00000   1203.86492
    33.32000   1153.00000   1210.26078
    33.33000   1204.00000   1214.22729
    33.34000   1167.00000   1215.51035
    33.35000   1159.00000   1214.24162
    33.36000   1157.00000   1210.64617
    33.37000   1146.00000   1205.20764
    33.38000   1138.00000   1198.60127
    33.39000   1197.00000   1191.63462
    33.40000   1240.00000   1185.16721
    33.41000   1174.00000   1180.06292
    33.42000   1187.00000   1177.16171
    33.43000   1211.00000   1177.26657
    33.44000   1257.00000   1181.13953
    33.45000   1219.00000   1189.50134
    33.46000   1214.00000   1203.03085
    33.47000   1242.00000   1222.36115
    33.48000   1242.00000   1248.07012
    33.49000   1309.00000   1280.66433
    33.50000   1351.00000   1320.55555
    33.51000   1425.00000   1368.03069
    33.52000   1512.00000   1423.21603
    33.53000   1525.00000   1486.03802
    33.54000   1584.00000   1556.18527
    33.55000   1629.00000   1633.08004
    33.56000   1719.00000   1715.86892
    33.57000   1889.00000   1803.50528
    33.58000   1951.00000   1894.90882
    33.59000   2090.00000   1988.79966
    33.60000   2112.00000   2084.16005
    33.61000   2242.00000   2180.41780
    33.62000   2337.00000   2277.71713
    33.63000   2323.00000   2377.23080
    33.64000   2423.00000   2481.47121
    33.65000   2619.00000   2594.54061
    33.66000   2750.00000   2722.22629
    33.67000   2877.00000   2871.83662
    33.68000   3053.00000   3051.71206
    33.69000   3214.00000   3270.43157
    33.70000   3389.00000   3535.90143
    33.71000   3691.00000   3854.33344
    33.72000   4240.00000   4228.82428
    33.73000   4433.00000   4658.80043
    33.74000   5263.00000   5139.10184
    33.75000   5593.00000   5659.73752
    33.76000   6240.00000   6205.92160
    33.77000   6700.00000   6757.22954
    33.78000   7438.00000   7290.52119
    33.79000   8088.00000   7780.57479
    33.80000   8411.00000   8201.23755
    33.81000   8785.00000   8527.72048
    33.82000   9154.00000   8738.78309
    33.83000   9040.00000   8818.82120
    33.84000   9066.00000   8759.62954
    33.85000   8809.00000   8561.50697
    33.86000   8478.00000   8233.39806
    33.87000   7975.00000   7791.95509
    33.88000   7363.00000   7259.70384
    33.89000   6786.00000   6662.72329
    33.90000   6140.00000   6028.27413
    33.91000   5474.00000   5382.67995
    33.92000   4693.00000   4749.61643
    33.93000   4075.00000   4148.87406
    33.94000   3548.00000   3595.61873
    33.95000   3047.00000   3100.16092
    33.96000   2573.00000   2668.09251
    33.97000   2267.00000   2300.41063
    33.98000   2077.00000   1994.62547
    33.99000   1748.00000   1746.37762
    34.00000   1589.00000   1549.30304
    34.01000   1500.00000   1396.16339
    34.02000   1302.00000   1279.61156
    34.03000   1286.00000   1192.63425
    34.04000   1197.00000   1128.91382
    34.05000   1179.00000   1083.01783
    34.06000   1050.00000   1050.45906
    34.07000   1079.00000   1027.66415
    34.08000   1073.00000   1011.88744
    34.09000   1060.00000   1001.08047
    34.10000   1004.00000    993.70808
    34.11000   1030.00000    988.72008
    34.12000   1014.00000    985.45384
    34.13000    981.00000    983.47753
    34.14000   1019.00000    982.54952
    34.15000    951.00000    982.57860
    34.16000   1011.00000    983.59765
    34.17000   1028.00000    985.75241
    34.18000   1004.00000    989.30272
    34.19000    976.00000    994.63437
    34.20000    994.00000   1002.27867
    34.21000   1040.00000   1012.93694
    34.22000   1029.00000   1027.50479
    34.23000   1040.00000   1047.08343
    34.24000   1074.00000   1072.97334
    34.25000   1107.00000   1106.96570
    34.26000   1129.00000   1151.57765
    34.27000   1209.00000   1208.55445
    34.28000   1262.00000   1280.14681
    34.29000   1353.00000   1368.70807
    34.30000   1474.00000   1476.45844
    34.31000   1540.00000   1605.26970
    34.32000   1610.00000   1756.41071
    34.33000   1828.00000   1930.27119
    34.34000   2091.00000   2126.08637
    34.35000   2298.00000   2341.69476
    34.36000   2493.00000   2573.36289
    34.37000   2726.00000   2815.71236
    34.38000   2983.00000   3061.77900
    34.39000   3358.00000   3303.22389
    34.40000   3450.00000   3530.70082
    34.41000   3786.00000   3734.37934
    34.42000   3902.00000   3904.60909
    34.43000   4047.00000   4032.58433
    34.44000   4135.00000   4111.13182
    34.45000   4160.00000   4135.31965
    34.46000   4218.00000   4103.13167
    34.47000   4092.00000   4017.34608
    34.48000   3907.00000   3884.11475
    34.49000   3703.00000   3709.63576
    34.50000   3554.00000   3502.97877
    34.51000   3223.00000   3274.39724
    34.52000   2995.00000   3034.06377
    34.53000   2771.00000   2791.71899
    34.54000   2482.00000   2555.76603
    34.55000   2312.00000   2332.97056
    34.56000   2071.00000   2128.28587
    34.57000   1877.00000   1944.83524
    34.58000   1768.00000   1784.04652
    34.59000   1575.00000   1645.90634
    34.60000   1523.00000   1529.29248
    34.61000   1480.00000   1432.33877
    34.62000   1392.00000   1352.78875
    34.63000   1298.00000   1288.30273
    34.64000   1219.00000   1236.69627
    34.65000   1218.00000   1196.10403
    34.66000   1188.00000   1165.07508
    34.67000   1168.00000   1142.61257
    34.68000   1124.00000   1128.17040
    34.69000   1123.00000   1121.62264
    34.70000   1103.00000   1123.21870
    34.71000   1103.00000   1133.49432
    34.72000   1186.00000   1153.21229
    34.73000   1114.00000   1183.27276
    34.74000   1138.00000   1224.61949
    34.75000   1277.00000   1278.13218
    34.76000   1237.00000   1344.50703
    34.77000   1445.00000   1424.12518
    34.78000   1493.00000   1516.90713
    34.79000   1574.00000   1622.19835
    34.80000   1685.00000   1738.72029
    34.81000   1797.00000   1864.41940
    34.82000   1983.00000   1996.77023
    34.83000   2173.00000   2131.85303
    34.84000   2270.00000   2265.27233
    34.85000   2388.00000   2392.14058
    34.86000   2529.00000   2507.25911
    34.87000   2705.00000   2605.41658
    34.88000   2791.00000   2681.77733
    34.89000   2799.00000   2732.24116
    34.90000   2789.00000   2753.43646
    34.91000   2849.00000   2743.52766
    34.92000   2849.00000   2703.12526
    34.93000   2671.00000   2634.35581
    34.94000   2610.00000   2540.89578
    34.95000   2499.00000   2427.61321
    34.96000   2340.00000   2300.05266
    34.97000   2170.00000   2163.71426
    34.98000   2055.00000   2023.65800
    34.99000   1924.00000   1884.99967
    35.00000   1751.00000   1751.89221
    35.01000   1618.00000   1627.59801
    35.02000   1555.00000   1514.48502
    35.03000   1358.00000   1414.04825
    35.04000   1348.00000   1326.98605
    35.05000   1316.00000   1253.31833
    35.06000   1186.00000   1192.53124
    35.07000   1159.00000   1143.73233
    35.08000   1080.00000   1105.80124
    35.09000   1049.00000   1077.52423
    35.10000   1041.00000   1057.70410
    35.11000   1042.00000   1045.24155
    35.12000    997.00000   1039.18728
    35.13000   1044.00000   1038.76589
    35.14000   1064.00000   1043.37199
    35.15000   1068.00000   1052.53863
    35.16000    980.00000   1065.82429
    35.17000   1044.00000   1082.97584
    35.18000   1110.00000   1104.85876
    35.19000   1136.00000   1131.01182
    35.20000   1149.00000   1161.16290
    35.21000   1167.00000   1194.99232
    35.22000   1243.00000   1232.21447
    35.23000   1244.00000   1272.42448
    35.24000   1329.00000   1315.09146
    35.25000   1386.00000   1359.59511
    35.26000   1400.00000   1405.15981
    35.27000   1406.00000   1450.88411
    35.28000   1530.00000   1495.81430
    35.29000   1554.00000   1538.97465
    35.30000   1632.00000   1579.42819
    35.31000   1634.00000   1616.36375
    35.32000   1652.00000   1649.20504
    35.33000   1680.00000   1677.73275
    35.34000   1805.00000   1702.18640
    35.35000   1752.00000   1723.33013
    35.36000   1768.00000   1742.50049
    35.37000   1797.00000   1761.47619
    35.38000   1888.00000   1782.33580
    35.39000   1889.00000   1807.27425
    35.40000   1870.00000   1838.41990
    35.41000   1990.00000   1877.67523
    35.42000   1974.00000   1926.58470
    35.43000   2023.00000   1986.22316
    35.44000   2089.00000   2057.09863
    35.45000   2122.00000   2139.06909
    35.46000   2267.00000   2231.28043
    35.47000   2312.00000   2332.13527
    35.48000   2427.00000   2439.29960
    35.49000   2663.00000   2549.74652
    35.50000   2720.00000   2659.83058
    35.51000   2798.00000   2765.38909
    35.52000   2920.00000   2861.87937
    35.53000   3076.00000   2944.56936
    35.54000   3115.00000   3008.79518
    35.55000   3150.00000   3050.28447
    35.56000   3102.00000   3065.52627
    35.57000   3054.00000   3052.15057
    35.58000   3089.00000   3009.26514
    35.59000   3098.00000   2937.67881
    35.60000   2913.00000   2839.80756
    35.61000   2835.00000   2719.34395
    35.62000   2653.00000   2581.75903
    35.63000   2521.00000   2433.03585
    35.64000   2324.00000   2278.06113
    35.65000   2141.00000   2121.97920
    35.66000   1925.00000   1971.00085
    35.67000   1805.00000   1829.87097
    35.68000   1661.00000   1702.36744
    35.69000   1650.00000   1591.37274
    35.70000   1544.00000   1498.88942
    35.71000   1415.00000   1426.11452
    35.72000   1474.00000   1373.55325
    35.73000   1364.00000   1341.15021
    35.74000   1401.00000   1328.41664
    35.75000   1408.00000   1334.53602
    35.76000   1400.00000   1358.43585
    35.77000   1463.00000   1398.82111
    35.78000   1499.00000   1454.17131
    35.79000   1657.00000   1522.70965
    35.80000   1719.00000   1602.35698
    35.81000   1803.00000   1690.68550
    35.82000   1913.00000   1784.88750
    35.83000   1927.00000   1881.77225
    35.84000   2029.00000   1977.79945
    35.85000   2209.00000   2069.15673
    35.86000   2337.00000   2151.86786
    35.87000   2297.00000   2221.98470
    35.88000   2435.00000   2276.25904
    35.89000   2437.00000   2311.91554
    35.90000   2446.00000   2326.49203
    35.91000   2352.00000   2318.81676
    35.92000   2409.00000   2289.04217
    35.93000   2258.00000   2238.58274
    35.94000   2223.00000   2169.96136
    35.95000   2176.00000   2086.52201
    35.96000   2077.00000   1992.08200
    35.97000   1903.00000   1890.59824
    35.98000   1867.00000   1785.89225
    35.99000   1790.00000   1681.44599
    36.00000   1698.00000   1580.26221
    36.01000   1543.00000   1484.77889
    36.02000   1434.00000   1396.83042
    36.03000   1356.00000   1317.65004
    36.04000   1253.00000   1247.90826
    36.05000   1215.00000   1187.77988
    36.06000   1166.00000   1137.03082
    36.07000   1161.00000   1095.11471
    36.08000   1069.00000   1061.26979
    36.09000   1070.00000   1034.60813
    36.10000   1054.00000   1014.19121
    36.11000    972.00000    999.08892
    36.12000    998.00000    988.42086
    36.13000    927.00000    981.38133
    36.14000   1014.00000    977.25043
    36.15000    991.00000    975.39492
    36.16000    973.00000    975.26263
    36.17000    924.00000    976.37327
    36.18000    935.00000    978.30882
    36.19000    904.00000    980.70548
    36.20000    922.00000    983.24864
    36.21000    981.00000    985.67160
    36.22000   1012.00000    987.75850
    36.23000    943.00000    989.35080
    36.24000    941.00000    990.35678
    36.25000    997.00000    990.76034
    36.26000    939.00000    990.62282
    36.27000    959.00000    990.05274
    36.28000   1005.00000    989.24812
    36.29000    971.00000    988.93960
    36.30000    942.00000    989.78448
    36.31000   1009.00000    992.03704
    36.32000    978.00000    996.18897
    36.33000    965.00000   1002.85317
    36.34000   1026.00000   1012.66422
    36.35000    996.00000   1026.25682
    36.36000   1059.00000   1044.24090
    36.37000   1051.00000   1067.18404
    36.38000   1063.00000   1095.56087
    36.39000   1142.00000   1129.49533
    36.40000   1148.00000   1168.80541
    36.41000   1244.00000   1213.49773
    36.42000   1261.00000   1263.10943
    36.43000   1257.00000   1316.82269
    36.44000   1362.00000   1373.48586
    36.45000   1402.00000   1431.62303
    36.46000   1456.00000   1489.46498
    36.47000   1487.00000   1545.00330
    36.48000   1536.00000   1596.14483
    36.49000   1641.00000   1640.88613
    36.50000   1602.00000   1677.08759
    36.51000   1632.00000   1702.94976
    36.52000   1633.00000   1717.11007
    36.53000   1623.00000   1718.77481
    36.54000   1682.00000   1707.82876
    36.55000   1622.00000   1684.87009
    36.56000   1540.00000   1651.15173
    36.57000   1487.00000   1608.43936
    36.58000   1465.00000   1558.83032
    36.59000   1477.00000   1504.54896
    36.60000   1542.00000   1447.71743
    36.61000   1459.00000   1390.36561
    36.62000   1364.00000   1334.27714
    36.63000   1239.00000   1280.90175
    36.64000   1171.00000   1231.34186
    36.65000   1163.00000   1186.35265
    36.66000   1125.00000   1146.36321
    36.67000   1081.00000   1111.51683
    36.68000   1123.00000   1081.72484
    36.69000   1127.00000   1056.71806
    36.70000   1036.00000   1036.08192
    36.71000   1027.00000   1019.36585
    36.72000   1013.00000   1006.08127
    36.73000    952.00000    995.74239
    36.74000    989.00000    987.89417
    36.75000    945.00000    982.12945
    36.76000    925.00000    978.09816
    36.77000    899.00000    975.51033
    36.78000    911.00000    974.13467
    36.79000    951.00000    973.79419
    36.80000    907.00000    974.36031
    36.81000    882.00000    975.74736
    36.82000    926.00000    977.90790
    36.83000    928.00000    980.82990
    36.84000    913.00000    984.53537
    36.85000    978.00000    989.07844
    36.86000    984.00000    994.53301
    36.87000    986.00000   1001.00354
    36.88000    946.00000   1008.87877
    36.89000    969.00000   1018.77213
    36.90000   1001.00000   1030.91967
    36.91000   1047.00000   1045.89221
    36.92000   1057.00000   1064.17983
    36.93000   1078.00000   1086.18076
    36.94000   1135.00000   1113.25156
    36.95000   1163.00000   1146.64708
    36.96000   1188.00000   1187.77851
    36.97000   1193.00000   1238.41994
    36.98000   1318.00000   1300.53684
    36.99000   1364.00000   1376.08313
    37.00000   1481.00000   1467.21780
    37.01000   1606.00000   1576.18532
    37.02000   1768.00000   1705.18800
    37.03000   1873.00000   1856.25931
    37.04000   2176.00000   2031.11347
    37.05000   2281.00000   2230.97611
    37.06000   2541.00000   2456.40425
    37.07000   2821.00000   2707.10613
    37.08000   3035.00000   2981.77322
    37.09000   3381.00000   3277.93836
    37.10000   3649.00000   3591.87315
    37.11000   3973.00000   3918.53608
    37.12000   4288.00000   4251.58012
    37.13000   4696.00000   4583.42851
    37.14000   5014.00000   4905.42695
    37.15000   5244.00000   5208.08492
    37.16000   5393.00000   5481.42669
    37.17000   5565.00000   5715.47967
    37.18000   5890.00000   5900.92566
    37.19000   5949.00000   6029.93098
    37.20000   6049.00000   6096.98823
    37.21000   5901.00000   6099.46973
    37.22000   5889.00000   6038.66653
    37.23000   5739.00000   5919.61824
    37.24000   5686.00000   5749.60982
    37.25000   5523.00000   5537.90267
    37.26000   5225.00000   5296.18005
    37.27000   5037.00000   5035.51982
    37.28000   4768.00000   4766.06109
    37.29000   4494.00000   4496.57962
    37.30000   4243.00000   4234.18980
    37.31000   3948.00000   3984.22268
    37.32000   3794.00000   3750.22970
    37.33000   3503.00000   3534.08044
    37.34000   3274.00000   3336.13815
    37.35000   3130.00000   3155.50410
    37.36000   3001.00000   2990.32229
    37.37000   2834.00000   2838.13178
    37.38000   2731.00000   2696.24329
    37.39000   2550.00000   2562.10277
    37.40000   2383.00000   2433.59285
    37.41000   2392.00000   2309.22501
    37.42000   2190.00000   2188.19970
    37.43000   1997.00000   2070.34879
    37.44000   1885.00000   1956.00543
    37.45000   1801.00000   1845.85011
    37.46000   1694.00000   1740.72560
    37.47000   1539.00000   1641.45541
    37.48000   1466.00000   1548.86925
    37.49000   1433.00000   1463.60693
    37.50000   1281.00000   1386.59963
    37.51000   1196.00000   1318.03021
    37.52000   1265.00000   1258.06349
    37.53000   1195.00000   1206.64725
    37.54000   1156.00000   1163.00730
    37.55000   1103.00000   1126.80290
    37.56000   1023.00000   1097.78954
    37.57000   1062.00000   1075.54554
    37.58000   1061.00000   1059.68070
    37.59000    982.00000   1049.91453
    37.60000   1033.00000   1046.11697
    37.61000   1042.00000   1048.33647
    37.62000   1057.00000   1056.81362
    37.63000   1023.00000   1071.97903
    37.64000   1125.00000   1094.43422
    37.65000   1100.00000   1124.91464
    37.66000   1125.00000   1164.23424
    37.67000   1219.00000   1213.21210
    37.68000   1288.00000   1272.58248
    37.69000   1302.00000   1342.89156
    37.70000   1409.00000   1424.38555
    37.71000   1554.00000   1516.89460
    37.72000   1631.00000   1619.73961
    37.73000   1699.00000   1731.70836
    37.74000   1910.00000   1850.88451
    37.75000   2042.00000   1974.67495
    37.76000   2106.00000   2099.86635
    37.77000   2206.00000   2222.70922
    37.78000   2303.00000   2339.04432
    37.79000   2519.00000   2444.48839
    37.80000   2589.00000   2534.66748
    37.81000   2673.00000   2605.49309
    37.82000   2616.00000   2653.47134
    37.83000   2675.00000   2676.02222
    37.84000   2669.00000   2671.76576
    37.85000   2658.00000   2640.71393
    37.86000   2562.00000   2584.30923
    37.87000   2497.00000   2505.28524
    37.88000   2399.00000   2407.37819
    37.89000   2267.00000   2294.96057
    37.90000   2212.00000   2172.67345
    37.91000   2031.00000   2045.11128
    37.92000   1895.00000   1916.56068
    37.93000   1741.00000   1790.77700
    37.94000   1639.00000   1670.97914
    37.95000   1568.00000   1559.69607
    37.96000   1408.00000   1458.76548
    37.97000   1371.00000   1369.37170
    37.98000   1278.00000   1292.11874
    37.99000   1229.00000   1227.13486
    38.00000   1152.00000   1174.19993
    38.01000   1152.00000   1132.88837
    38.02000   1133.00000   1102.74213
    38.03000   1117.00000   1083.29819
    38.04000   1112.00000   1073.80900
    38.05000   1108.00000   1074.43249
    38.06000   1146.00000   1085.49998
    38.07000   1105.00000   1107.50451
    38.08000   1152.00000   1141.30160
    38.09000   1200.00000   1188.36916
    38.10000   1255.00000   1250.42364
    38.11000   1337.00000   1329.44450
    38.12000   1431.00000   1427.57561
    38.13000   1583.00000   1547.00106
    38.14000   1742.00000   1689.79144
    38.15000   1919.00000   1857.71245
    38.16000   2110.00000   2052.02046
    38.17000   2296.00000   2273.25210
    38.18000   2546.00000   2521.02118
    38.19000   2828.00000   2793.83914
    38.20000   3165.00000   3088.97537
    38.21000   3435.00000   3402.37287
    38.22000   3860.00000   3728.63195
    38.23000   3943.00000   4061.07216
    38.24000   4475.00000   4391.88074
    38.25000   4787.00000   4712.35340
    38.26000   5123.00000   5013.23217
    38.27000   5342.00000   5285.16623
    38.28000   5447.00000   5519.27477
    38.29000   5669.00000   5707.76296
    38.30000   5969.00000   5844.53804
    38.31000   5899.00000   5925.68743
    38.32000   5989.00000   5949.70205
    38.33000   5810.00000   5917.39629
    38.34000   5906.00000   5831.58158
    38.35000   5759.00000   5696.62683
    38.36000   5293.00000   5518.03893
    38.37000   5206.00000   5302.13338
    38.38000   5130.00000   5055.79199
    38.39000   4843.00000   4786.26371
    38.40000   4442.00000   4500.95530
    38.41000   4184.00000   4207.22778
    38.42000   3966.00000   3912.37912
    38.43000   3692.00000   3623.21660
    38.44000   3413.00000   3345.42958
    38.45000   3154.00000   3083.87170
    38.46000   2814.00000   2842.37217
    38.47000   2660.00000   2623.65663
    38.48000   2465.00000   2429.38955
    38.49000   2341.00000   2260.26957
    38.50000   2129.00000   2116.15559
    38.51000   2047.00000   1996.20576
    38.52000   1918.00000   1899.01700
    38.53000   1807.00000   1822.75743
    38.54000   1800.00000   1765.28750
    38.55000   1683.00000   1724.26624
    38.56000   1741.00000   1697.23875
    38.57000   1655.00000   1681.70153
    38.58000   1738.00000   1675.14578
    38.59000   1720.00000   1675.08591
    38.60000   1713.00000   1679.07904
    38.61000   1722.00000   1684.74114
    38.62000   1776.00000   1689.82649
    38.63000   1657.00000   1692.26714
    38.64000   1717.00000   1690.24516
    38.65000   1756.00000   1682.27485
    38.66000   1701.00000   1667.27955
    38.67000   1702.00000   1644.65367
    38.68000   1569.00000   1614.29641
    38.69000   1579.00000   1576.60512
    38.70000   1550.00000   1532.42327
    38.71000   1443.00000   1482.95008
    38.72000   1396.00000   1429.62683
    38.73000   1295.00000   1374.01683
    38.74000   1257.00000   1317.69200
    38.75000   1191.00000   1262.13258
    38.76000   1092.00000   1208.64070
    38.77000   1122.00000   1158.25088
    38.78000   1104.00000   1111.67470
    38.79000   1021.00000   1069.50431
    38.80000   1016.00000   1032.25827
    38.81000    956.00000   1000.98564
    38.82000    947.00000    975.90897
    38.83000    890.00000    956.33704
    38.84000    933.00000    941.84523
    38.85000    916.00000    932.22808
    38.86000    894.00000    927.34319
    38.87000    915.00000    927.10405
    38.88000    859.00000    931.51467
    38.89000    879.00000    940.67697
    38.90000    947.00000    954.76666
    38.91000    969.00000    974.08335
    38.92000    963.00000    999.00360
    38.93000    932.00000   1029.89374
    38.94000   1014.00000   1066.80611
    38.95000   1112.00000   1110.01825
    38.96000   1130.00000   1159.58322
    38.97000   1117.00000   1215.26938
    38.98000   1302.00000   1276.71937
    38.99000   1342.00000   1343.20367
    39.00000   1428.00000   1413.64690
    39.01000   1488.00000   1486.63410
    39.02000   1511.00000   1560.42742
    39.03000   1654.00000   1633.00763
    39.04000   1621.00000   1702.14134
    39.05000   1671.00000   1765.47385
    39.06000   1732.00000   1820.64783
    39.07000   1772.00000   1865.44797
    39.08000   1822.00000   1897.97697
    39.09000   1820.00000   1916.78151
    39.10000   1851.00000   1920.87015
    39.11000   1790.00000   1910.33900
    39.12000   1783.00000   1885.90963
    39.13000   1768.00000   1849.05686
    39.14000   1833.00000   1801.85683
    39.15000   1742.00000   1746.81284
    39.16000   1601.00000   1686.64317
    39.17000   1559.00000   1624.09723
    39.18000   1472.00000   1561.80549
    39.19000   1479.00000   1502.16263
    39.20000   1425.00000   1447.23492
    39.21000   1398.00000   1398.66569
    39.22000   1318.00000   1357.76224
    39.23000   1339.00000   1325.85230
    39.24000   1260.00000   1303.12258
    39.25000   1249.00000   1289.58722
    39.26000   1290.00000   1284.94213
    39.27000   1320.00000   1288.55506
    39.28000   1278.00000   1299.50003
    39.29000   1347.00000   1316.61762
    39.30000   1410.00000   1338.72009
    39.31000   1374.00000   1364.44990
    39.32000   1405.00000   1392.17650
    39.33000   1439.00000   1420.22494
    39.34000   1464.00000   1446.96581
    39.35000   1482.00000   1470.88442
    39.36000   1446.00000   1490.62393
    39.37000   1481.00000   1504.69150
    39.38000   1442.00000   1511.89668
    39.39000   1528.00000   1512.23430
    39.40000   1407.00000   1505.97488
    39.41000   1500.00000   1492.77884
    39.42000   1460.00000   1473.03077
    39.43000   1461.00000   1447.58445
    39.44000   1406.00000   1417.48053
    39.45000   1378.00000   1383.83835
    39.46000   1333.00000   1347.76513
    39.47000   1294.00000   1310.29060
    39.48000   1277.00000   1272.32649
    39.49000   1255.00000   1234.64612
    39.50000   1166.00000   1197.87821
    39.51000   1198.00000   1162.51021
    39.52000   1141.00000   1128.89808
    39.53000   1114.00000   1097.28060
    39.54000   1075.00000   1067.79670
    39.55000   1046.00000   1040.50461
    39.56000   1023.00000   1015.40111
    39.57000    946.00000    992.43875
    39.58000    940.00000    971.53916
    39.59000    951.00000    952.59959
    39.60000    894.00000    935.48087
    39.61000    892.00000    920.05271
    39.62000    918.00000    906.42831
    39.63000    877.00000    894.42623
    39.64000    850.00000    883.90843
    39.65000    813.00000    874.72854
    39.66000    837.00000    866.76758
    39.67000    818.00000    859.93917
    39.68000    801.00000    854.22975
    39.69000    824.00000    849.49514
    39.70000    838.00000    845.64514
    39.71000    827.00000    842.61736
    39.72000    815.00000    840.37516
    39.73000    808.00000    838.93244
    39.74000    814.00000    838.30787
    39.75000    820.00000    838.32166
    39.76000    787.00000    839.12183
    39.77000    798.00000    840.89309
    39.78000    839.00000    843.81404
    39.79000    852.00000    848.10552
    39.80000    868.00000    854.03708
    39.81000    860.00000    861.92424
    39.82000    808.00000    872.12294
    39.83000    857.00000    885.02023
    39.84000    836.00000    901.02070
    39.85000    929.00000    920.52755
    39.86000   1008.00000    943.91856
    39.87000    945.00000    971.51706
    39.88000    997.00000   1003.55889
    39.89000   1088.00000   1040.15675
    39.90000   1087.00000   1081.26424
    39.91000   1138.00000   1126.64248
    39.92000   1150.00000   1175.83279
    39.93000   1233.00000   1228.14032
    39.94000   1286.00000   1282.63689
    39.95000   1344.00000   1338.21492
    39.96000   1419.00000   1393.50700
    39.97000   1372.00000   1446.45308
    39.98000   1474.00000   1495.56690
    39.99000   1486.00000   1539.23563
    40.00000   1481.00000   1575.80490
    40.01000   1593.00000   1603.76058
    40.02000   1670.00000   1621.84245
    40.03000   1617.00000   1629.14716
    40.04000   1616.00000   1625.22595
    40.05000   1585.00000   1610.16063
    40.06000   1584.00000   1584.58656
    40.07000   1521.00000   1549.64370
    40.08000   1454.00000   1506.68552
    40.09000   1485.00000   1457.21637
    40.10000   1419.00000   1403.26970
    40.11000   1308.00000   1346.72563
    40.12000   1268.00000   1289.33571
    40.13000   1224.00000   1232.68376
    40.14000   1175.00000   1178.13578
    40.15000   1126.00000   1126.80898
    40.16000   1079.00000   1079.55772
    40.17000    992.00000   1036.97344
    40.18000    931.00000    999.39311
    40.19000   1002.00000    966.88975
    40.20000    918.00000    939.40751
    40.21000    936.00000    917.23196
    40.22000    893.00000    899.72133
    40.23000    927.00000    886.59796
    40.24000    897.00000    877.43462
    40.25000    918.00000    871.87392
    40.26000    881.00000    869.52079
    40.27000    876.00000    870.03616
    40.28000    903.00000    873.15748
    40.29000    888.00000    878.57024
    40.30000    896.00000    886.03978
    40.31000    869.00000    895.34582
    40.32000    908.00000    906.29602
    40.33000    914.00000    918.71523
    40.34000    952.00000    932.44842
    40.35000    932.00000    947.38303
    40.36000    950.00000    963.37940
    40.37000    966.00000    980.34335
    40.38000    938.00000    998.20044
    40.39000   1026.00000   1016.91208
    40.40000   1044.00000   1036.48069
    40.41000   1065.00000   1056.95656
    40.42000   1109.00000   1078.44186
    40.43000   1061.00000   1101.08807
    40.44000   1122.00000   1125.08379
    40.45000   1135.00000   1150.63064
    40.46000   1253.00000   1177.90949
    40.47000   1243.00000   1207.04110
    40.48000   1319.00000   1238.04840
    40.49000   1361.00000   1270.82900
    40.50000   1286.00000   1305.15875
    40.51000   1306.00000   1340.67565
    40.52000   1384.00000   1376.55228
    40.53000   1387.00000   1411.55101
    40.54000   1514.00000   1445.03034
    40.55000   1584.00000   1475.94821
    40.56000   1513.00000   1503.12434
    40.57000   1554.00000   1525.36521
    40.58000   1535.00000   1541.54925
    40.59000   1601.00000   1550.72759
    40.60000   1573.00000   1552.22893
    40.61000   1563.00000   1545.74930
    40.62000   1551.00000   1531.40494
    40.63000   1493.00000   1509.73218
    40.64000   1535.00000   1481.63506
    40.65000   1479.00000   1448.30000
    40.66000   1426.00000   1411.07885
    40.67000   1446.00000   1371.39004
    40.68000   1377.00000   1330.64603
    40.69000   1329.00000   1290.19966
    40.70000   1258.00000   1251.30782
    40.71000   1316.00000   1215.10998
    40.72000   1223.00000   1182.61393
    40.73000   1201.00000   1154.68466
    40.74000   1110.00000   1132.03416
    40.75000   1097.00000   1115.21118
    40.76000   1105.00000   1104.59098
    40.77000   1124.00000   1100.36567
    40.78000   1136.00000   1102.53583
    40.79000   1098.00000   1110.90458
    40.80000   1132.00000   1125.07485
    40.81000   1092.00000   1144.45093
    40.82000   1176.00000   1168.24531
    40.83000   1231.00000   1195.49177
    40.84000   1238.00000   1225.06550
    40.85000   1277.00000   1255.71089
    40.86000   1330.00000   1286.07745
    40.87000   1299.00000   1314.76419
    40.88000   1291.00000   1340.37328
    40.89000   1342.00000   1361.57363
    40.90000   1318.00000   1377.17421
    40.91000   1331.00000   1386.20416
    40.92000   1352.00000   1387.99148
    40.93000   1319.00000   1382.22628
    40.94000   1387.00000   1368.99243
    40.95000   1304.00000   1348.75579
    40.96000   1283.00000   1322.30920
    40.97000   1238.00000   1290.68660
    40.98000   1269.00000   1255.06583
    40.99000   1157.00000   1216.67666
    41.00000   1158.00000   1176.72245
    41.01000   1135.00000   1136.30839
    41.02000   1142.00000   1096.44073
    41.03000   1066.00000   1058.17003
    41.04000    986.00000   1022.04436
    41.05000    965.00000    988.62782
    41.06000    899.00000    958.26332
    41.07000    945.00000    931.15483
    41.08000    865.00000    907.36517
    41.09000    861.00000    886.83743
    41.10000    871.00000    869.41897
    41.11000    870.00000    854.88590
    41.12000    845.00000    842.96497
    41.13000    856.00000    833.34556
    41.14000    851.00000    825.70750
    41.15000    836.00000    819.85838
    41.16000    828.00000    815.59377
    41.17000    761.00000    812.61545
    41.18000    779.00000    810.70064
    41.19000    836.00000    809.68971
    41.20000    776.00000    809.46360
    41.21000    801.00000    809.94861
    41.22000    834.00000    811.11476
    41.23000    780.00000    812.93290
    41.24000    790.00000    815.40787
    41.25000    904.00000    818.65644
    41.26000    824.00000    822.80283
    41.27000    864.00000    828.13373
    41.28000    849.00000    835.15814
    41.29000    832.00000    844.13578
    41.30000    829.00000    855.53878
    41.31000    884.00000    869.98670
    41.32000    899.00000    888.24205
    41.33000    894.00000    911.21094
    41.34000    990.00000    939.95722
    41.35000    974.00000    975.71356
    41.36000   1031.00000   1019.73010
    41.37000   1063.00000   1073.14325
    41.38000   1186.00000   1137.58862
    41.39000   1247.00000   1214.55256
    41.40000   1313.00000   1305.41001
    41.41000   1487.00000   1411.36518
    41.42000   1567.00000   1533.35482
    41.43000   1706.00000   1671.93918
    41.44000   1933.00000   1827.19225
    41.45000   2099.00000   1998.59866
    41.46000   2327.00000   2184.96513
    41.47000   2484.00000   2384.35453
    41.48000   2673.00000   2594.05027
    41.49000   2934.00000   2810.55699
    41.50000   3081.00000   3029.64223
    41.51000   3450.00000   3246.42178
    41.52000   3614.00000   3455.49074
    41.53000   3576.00000   3651.10134
    41.54000   3940.00000   3827.38616
    41.55000   4028.00000   3978.63787
    41.56000   4108.00000   4099.66052
    41.57000   4147.00000   4185.99813
    41.58000   4222.00000   4234.31410
    41.59000   4365.00000   4242.63673
    41.60000   4232.00000   4210.54970
    41.61000   4199.00000   4139.21840
    41.62000   4082.00000   4031.21956
    41.63000   3866.00000   3890.67394
    41.64000   3840.00000   3722.71751
    41.65000   3663.00000   3533.18223
    41.66000   3394.00000   3328.22813
    41.67000   3177.00000   3113.96287
    41.68000   2938.00000   2896.00991
    41.69000   2811.00000   2679.40872
    41.70000   2503.00000   2468.63640
    41.71000   2323.00000   2267.29486
    41.72000   2144.00000   2078.15582
    41.73000   1973.00000   1903.20465
    41.74000   1802.00000   1743.70193
    41.75000   1630.00000   1600.27193
    41.76000   1487.00000   1472.98833
    41.77000   1414.00000   1361.41421
    41.78000   1319.00000   1264.61324
    41.79000   1239.00000   1181.65018
    41.80000   1174.00000   1111.33036
    41.81000   1126.00000   1052.34346
    41.82000   1054.00000   1003.35020
    41.83000   1011.00000    963.03623
    41.84000    976.00000    930.15285
    41.85000    967.00000    903.54561
    41.86000    859.00000    882.17185
    41.87000    855.00000    865.10908
    41.88000    885.00000    851.55590
    41.89000    840.00000    840.82737
    41.90000    860.00000    832.34661
    41.91000    833.00000    825.63411
    41.92000    846.00000    820.29622
    41.93000    842.00000    816.01412
    41.94000    823.00000    812.53373
    41.95000    837.00000    809.64903
    41.96000    830.00000    807.18613
    41.97000    829.00000    805.03284
    41.98000    782.00000    803.09916
    41.99000    814.00000    801.31710
    42.00000    805.00000    799.63670
    42.01000    803.00000    798.02041
    42.02000    745.00000    796.44033
    42.03000    749.00000    794.87439
    42.04000    812.00000    793.30405
    42.05000    823.00000    791.71297
    42.06000    807.00000    790.08622
    42.07000    796.00000    788.41009
    42.08000    790.00000    786.67218
    42.09000    757.00000    784.86191
    42.10000    781.00000    782.97056
    42.11000    807.00000    780.98756
    42.12000    746.00000    778.88151
    42.13000    729.00000    776.64802
    42.14000    802.00000    774.55492
    42.15000    755.00000    772.48336
    42.16000    796.00000    770.48014
    42.17000    765.00000    768.55144
    42.18000    790.00000    766.73963
    42.19000    722.00000    765.09137
    42.20000    760.00000    763.65830
    42.21000    780.00000    762.49830
    42.22000    793.00000    761.67734
    42.23000    757.00000    761.27175
    42.24000    760.00000    761.36996
    42.25000    790.00000    762.07892
    42.26000    724.00000    763.54272
    42.27000    774.00000    765.90206
    42.28000    771.00000    769.32945
    42.29000    827.00000    773.99200
    42.30000    791.00000    780.11085
    42.31000    821.00000    788.25000
    42.32000    816.00000    798.56275
    42.33000    788.00000    811.36973
    42.34000    836.00000    826.95673
    42.35000    879.00000    845.64217
    42.36000    861.00000    867.72020
    42.37000    896.00000    893.44138
    42.38000    950.00000    922.99211
    42.39000   1004.00000    956.47448
    42.40000   1020.00000    993.88908
    42.41000   1031.00000   1035.11804
    42.42000   1122.00000   1079.89927
    42.43000   1068.00000   1127.84581
    42.44000   1257.00000   1178.45852
    42.45000   1354.00000   1231.11609
    42.46000   1389.00000   1285.10192
    42.47000   1384.00000   1339.63407
    42.48000   1418.00000   1393.90071
    42.49000   1485.00000   1447.10139
    42.50000   1604.00000   1498.49263
    42.51000   1604.00000   1547.43462
    42.52000   1698.00000   1593.43362
    42.53000   1673.00000   1636.17228
    42.54000   1754.00000   1675.52008
    42.55000   1773.00000   1711.51741
    42.56000   1810.00000   1744.33432
    42.57000   1817.00000   1774.20953
    42.58000   1805.00000   1801.37973
    42.59000   1876.00000   1826.03439
    42.60000   1876.00000   1848.26177
    42.61000   1877.00000   1868.02501
    42.62000   1861.00000   1885.15438
    42.63000   1806.00000   1899.33840
    42.64000   1881.00000   1910.16420
    42.65000   1957.00000   1917.51168
    42.66000   1929.00000   1921.43267
    42.67000   1955.00000   1921.45166
    42.68000   1894.00000   1917.39626
    42.69000   1955.00000   1909.28356
    42.70000   1962.00000   1897.20328
    42.71000   1865.00000   1881.27178
    42.72000   1851.00000   1861.58817
    42.73000   1799.00000   1838.20649
    42.74000   1690.00000   1811.12331
    42.75000   1788.00000   1780.29730
    42.76000   1693.00000   1745.69775
    42.77000   1706.00000   1707.32547
    42.78000   1723.00000   1665.13450
    42.79000   1642.00000   1619.45030
    42.80000   1593.00000   1570.71463
    42.81000   1452.00000   1519.52197
    42.82000   1477.00000   1466.60013
    42.83000   1340.00000   1412.76359
    42.84000   1379.00000   1358.83093
    42.85000   1317.00000   1305.46782
    42.86000   1290.00000   1253.42557
    42.87000   1162.00000   1203.33904
    42.88000   1164.00000   1155.72690
    42.89000   1105.00000   1111.00760
    42.90000   1093.00000   1069.50358
    42.91000   1046.00000   1031.44613
    42.92000    990.00000    996.98117
    42.93000    987.00000    966.17537
    42.94000    978.00000    939.02192
    42.95000    905.00000    915.44846
    42.96000    923.00000    895.33091
    42.97000    879.00000    878.48119
    42.98000    911.00000    864.67420
    42.99000    923.00000    853.64905
    43.00000    849.00000    845.12023
    43.01000    844.00000    838.78479
    43.02000    852.00000    834.32990
    43.03000    856.00000    831.43965
    43.04000    808.00000    829.80146
    43.05000    880.00000    829.11254
    43.06000    851.00000    829.08806
    43.07000    859.00000    829.47658
    43.08000    879.00000    830.09522
    43.09000    870.00000    830.84624
    43.10000    822.00000    831.42369
    43.11000    837.00000    830.97302
    43.12000    816.00000    829.90542
    43.13000    801.00000    828.30144
    43.14000    818.00000    826.19584
    43.15000    792.00000    823.66624
    43.16000    833.00000    820.82455
    43.17000    810.00000    817.76600
    43.18000    823.00000    814.45835
    43.19000    785.00000    811.16078
    43.20000    768.00000    808.16022
    43.21000    787.00000    805.37013
    43.22000    830.00000    802.76877
    43.23000    768.00000    800.35207
    43.24000    781.00000    798.08490
    43.25000    761.00000    795.89522
    43.26000    828.00000    793.63466
    43.27000    795.00000    791.19113
    43.28000    772.00000    789.01960
    43.29000    854.00000    786.67121
    43.30000    808.00000    784.12321
    43.31000    783.00000    781.23079
    43.32000    758.00000    777.99209
    43.33000    741.00000    774.54971
    43.34000    760.00000    770.82479
    43.35000    779.00000    766.83189
    43.36000    766.00000    762.62517
    43.37000    748.00000    758.26971
    43.38000    758.00000    753.83551
    43.39000    726.00000    749.39500
    43.40000    735.00000    745.02222
    43.41000    718.00000    740.79241
    43.42000    702.00000    736.74482
    43.43000    731.00000    732.86372
    43.44000    733.00000    729.22695
    43.45000    722.00000    725.86862
    43.46000    723.00000    722.80460
    43.47000    742.00000    720.04171
    43.48000    734.00000    717.57880
    43.49000    688.00000    715.40819
    43.50000    724.00000    713.51712
    43.51000    695.00000    711.88934
    43.52000    720.00000    710.50652
    43.53000    751.00000    709.34948
    43.54000    710.00000    708.39921
    43.55000    705.00000    707.63759
    43.56000    719.00000    707.04803
    43.57000    693.00000    706.61583
    43.58000    651.00000    706.32846
    43.59000    659.00000    706.17551
    43.60000    716.00000    706.14866
    43.61000    687.00000    706.24137
    43.62000    718.00000    706.44838
    43.63000    705.00000    706.76477
    43.64000    665.00000    707.18336
    43.65000    695.00000    707.68361
    43.66000    702.00000    708.24161
    43.67000    657.00000    708.96254
    43.68000    724.00000    709.89784
    43.69000    690.00000    710.99800
    43.70000    698.00000    712.24726
    43.71000    716.00000    713.65578
    43.72000    723.00000    715.23588
    43.73000    709.00000    717.00173
    43.74000    657.00000    718.99065
    43.75000    684.00000    721.37522
    43.76000    741.00000    724.15757
    43.77000    720.00000    727.41605
    43.78000    719.00000    731.26688
    43.79000    754.00000    735.85345
    43.80000    736.00000    741.34873
    43.81000    753.00000    747.95595
    43.82000    768.00000    755.90477
    43.83000    729.00000    765.45144
    43.84000    750.00000    776.92102
    43.85000    803.00000    790.64781
    43.86000    818.00000    806.92023
    43.87000    826.00000    826.03471
    43.88000    896.00000    848.27438
    43.89000    881.00000    873.88113
    43.90000    881.00000    903.04450
    43.91000    912.00000    935.88887
    43.92000    972.00000    972.42636
    43.93000   1050.00000   1012.56822
    43.94000   1079.00000   1056.10383
    43.95000   1119.00000   1102.69756
    43.96000   1127.00000   1151.88713
    43.97000   1227.00000   1203.08908
    43.98000   1244.00000   1255.61332
    43.99000   1279.00000   1308.68695
    44.00000   1352.00000   1361.48711
    44.01000   1370.00000   1413.18546
    44.02000   1442.00000   1463.00224
    44.03000   1510.00000   1510.26196
    44.04000   1524.00000   1554.45129
    44.05000   1657.00000   1595.27119
    44.06000   1594.00000   1632.67711
    44.07000   1784.00000   1666.90283
    44.08000   1720.00000   1698.46834
    44.09000   1791.00000   1728.17041
    44.10000   1845.00000   1757.05436
    44.11000   1816.00000   1786.36546
    44.12000   1839.00000   1817.47933
    44.13000   1857.00000   1851.81351
    44.14000   1958.00000   1890.72522
    44.15000   1968.00000   1935.40086
    44.16000   1995.00000   1986.74252
    44.17000   2018.00000   2045.28330
    44.18000   2151.00000   2111.10372
    44.19000   2221.00000   2183.77372
    44.20000   2273.00000   2262.32716
    44.21000   2358.00000   2345.24651
    44.22000   2517.00000   2430.48123
    44.23000   2554.00000   2515.61518
    44.24000   2636.00000   2598.10344
    44.25000   2707.00000   2674.69646
    44.26000   2739.00000   2742.13694
    44.27000   2744.00000   2797.22175
    44.28000   2786.00000   2836.93960
    44.29000   2845.00000   2858.67143
    44.30000   2821.00000   2860.39949
    44.31000   2826.00000   2840.89872
    44.32000   2738.00000   2799.87475
    44.33000   2727.00000   2738.01213
    44.34000   2552.00000   2656.91186
    44.35000   2591.00000   2558.95188
    44.36000   2382.00000   2447.07036
    44.37000   2221.00000   2324.53088
    44.38000   2213.00000   2194.71015
    44.39000   2043.00000   2060.92054
    44.40000   1919.00000   1926.27261
    44.41000   1894.00000   1793.57357
    44.42000   1752.00000   1665.25634
    44.43000   1583.00000   1543.33452
    44.44000   1445.00000   1429.38157
    44.45000   1390.00000   1324.53714
    44.46000   1258.00000   1229.51313
    44.47000   1219.00000   1144.54672
    44.48000   1107.00000   1069.60167
    44.49000   1039.00000   1004.38793
    44.50000    951.00000    948.36319
    44.51000    913.00000    900.81649
    44.52000    857.00000    860.93138
    44.53000    899.00000    827.83500
    44.54000    813.00000    800.64831
    44.55000    824.00000    778.52188
    44.56000    742.00000    760.65883
    44.57000    724.00000    746.33399
    44.58000    749.00000    734.90398
    44.59000    726.00000    725.80879
    44.60000    741.00000    718.57660
    44.61000    695.00000    712.81548
    44.62000    718.00000    708.20592
    44.63000    703.00000    704.47931
    44.64000    685.00000    701.42306
    44.65000    645.00000    698.88620
    44.66000    727.00000    696.74789
    44.67000    671.00000    694.91544
    44.68000    706.00000    693.31957
    44.69000    667.00000    691.90923
    44.70000    674.00000    690.64728
    44.71000    681.00000    689.50717
    44.72000    630.00000    688.47031
    44.73000    652.00000    687.52412
    44.74000    688.00000    686.66053
    44.75000    689.00000    685.87492
    44.76000    627.00000    685.16534
    44.77000    651.00000    684.53189
    44.78000    631.00000    683.97625
    44.79000    640.00000    683.50135
    44.80000    682.00000    683.11105
    44.81000    663.00000    682.80993
    44.82000    704.00000    682.60304
    44.83000    669.00000    682.49566
    44.84000    654.00000    682.49280
    44.85000    711.00000    682.59889
    44.86000    650.00000    682.81779
    44.87000    660.00000    683.15327
    44.88000    656.00000    683.61140
    44.89000    646.00000    684.21200
    44.90000    642.00000    684.98143
    44.91000    688.00000    685.86921
    44.92000    692.00000    686.91258
    44.93000    677.00000    688.04059
    44.94000    627.00000    688.81326
    44.95000    670.00000    689.49517
    44.96000    681.00000    690.12045
    44.97000    646.00000    690.66047
    44.98000    672.00000    691.08734
    44.99000    700.00000    691.37552
    45.00000    656.00000    691.50339
    45.01000    652.00000    691.45438
    45.02000    632.00000    691.21559
    45.03000    665.00000    690.77988
    45.04000    700.00000    690.17332
    45.05000    695.00000    689.42318
    45.06000    681.00000    688.61022
    45.07000    689.00000    687.71943
    45.08000    692.00000    686.78991
    45.09000    704.00000    686.01279
    45.10000    646.00000    685.33264
    45.11000    647.00000    684.70218
    45.12000    699.00000    684.25720
    45.13000    664.00000    684.08982
    45.14000    661.00000    684.27918
    45.15000    665.00000    684.89769
    45.16000    672.00000    686.04470
    45.17000    659.00000    687.82154
    45.18000    710.00000    690.33546
    45.19000    732.00000    693.70464
    45.20000    693.00000    698.08256
    45.21000    697.00000    703.60243
    45.22000    699.00000    710.07403
    45.23000    720.00000    717.64212
    45.24000    712.00000    726.43356
    45.25000    750.00000    736.47779
    45.26000    762.00000    747.77986
    45.27000    777.00000    760.23381
    45.28000    795.00000    773.75759
    45.29000    774.00000    788.14850
    45.30000    847.00000    803.18968
    45.31000    846.00000    818.60201
    45.32000    888.00000    834.05449
    45.33000    855.00000    849.17482
    45.34000    911.00000    863.56095
    45.35000    907.00000    876.79579
    45.36000    906.00000    888.46493
    45.37000    863.00000    898.17678
    45.38000    942.00000    905.58470
    45.39000    935.00000    910.41014
    45.40000    909.00000    912.46237
    45.41000    933.00000    911.62990
    45.42000    944.00000    907.90940
    45.43000    954.00000    901.61778
    45.44000    933.00000    892.87456
    45.45000    953.00000    882.03967
    45.46000    906.00000    869.48420
    45.47000    871.00000    855.63149
    45.48000    873.00000    840.91785
    45.49000    805.00000    825.77305
    45.50000    825.00000    810.60436
    45.51000    816.00000    795.78469
    45.52000    821.00000    781.63772
    45.53000    768.00000    768.38152
    45.54000    757.00000    756.10212
    45.55000    783.00000    745.18621
    45.56000    828.00000    736.47335
    45.57000    746.00000    729.68345
    45.58000    773.00000    724.83003
    45.59000    792.00000    722.04588
    45.60000    742.00000    721.47404
    45.61000    742.00000    723.28065
    45.62000    727.00000    727.66835
    45.63000    777.00000    734.89320
    45.64000    767.00000    745.23684
    45.65000    762.00000    758.91806
    45.66000    787.00000    776.37042
    45.67000    837.00000    798.01260
    45.68000    855.00000    824.26707
    45.69000    888.00000    855.55324
    45.70000    908.00000    892.26054
    45.71000   1001.00000    934.71640
    45.72000   1084.00000    983.15035
    45.73000   1047.00000   1037.65615
    45.74000   1182.00000   1098.15421
    45.75000   1199.00000   1164.35716
    45.76000   1234.00000   1235.74149
    45.77000   1337.00000   1311.52809
    45.78000   1397.00000   1390.67419
    45.79000   1521.00000   1471.87840
    45.80000   1601.00000   1553.60025
    45.81000   1709.00000   1634.09484
    45.82000   1742.00000   1711.46292
    45.83000   1824.00000   1783.71649
    45.84000   1850.00000   1848.85922
    45.85000   1943.00000   1904.98063
    45.86000   1930.00000   1950.36135
    45.87000   2076.00000   1983.58473
    45.88000   2024.00000   2003.64597
    45.89000   2093.00000   2010.04553
    45.90000   2003.00000   2002.85091
    45.91000   2006.00000   1982.71373
    45.92000   2061.00000   1950.82534
    45.93000   1900.00000   1908.80163
    45.94000   1897.00000   1858.63101
    45.95000   1763.00000   1802.49193
    45.96000   1698.00000   1742.62264
    45.97000   1638.00000   1681.20459
    45.98000   1639.00000   1620.25964
    45.99000   1554.00000   1561.56592
    46.00000   1466.00000   1506.59333
    46.01000   1439.00000   1456.45887
    46.02000   1429.00000   1411.90215
    46.03000   1360.00000   1373.28099
    46.04000   1301.00000   1340.58623
    46.05000   1268.00000   1313.47400
    46.06000   1283.00000   1291.31302
    46.07000   1240.00000   1273.24408
    46.08000   1263.00000   1258.24895
    46.09000   1242.00000   1245.22554
    46.10000   1219.00000   1233.06637
    46.11000   1213.00000   1220.73602
    46.12000   1227.00000   1207.34232
    46.13000   1199.00000   1192.19433
    46.14000   1155.00000   1174.84022
    46.15000   1205.00000   1155.08056
    46.16000   1032.00000   1132.95691
    46.17000   1088.00000   1108.72057
    46.18000   1076.00000   1082.78964
    46.19000   1076.00000   1055.70272
    46.20000    998.00000   1028.07529
    46.21000   1015.00000   1000.56200
    46.22000   1024.00000    973.82608
    46.23000    986.00000    948.51533
    46.24000    921.00000    925.23576
    46.25000    884.00000    904.52650
    46.26000    878.00000    886.89102
    46.27000    906.00000    872.75904
    46.28000    903.00000    862.48730
    46.29000    898.00000    856.32221
    46.30000    928.00000    854.41455
    46.31000    887.00000    856.91393
    46.32000    882.00000    863.86908
    46.33000    914.00000    875.24748
    46.34000    912.00000    890.94145
    46.35000    951.00000    910.76573
    46.36000    963.00000    934.45285
    46.37000    955.00000    961.65673
    46.38000   1039.00000    992.03543
    46.39000   1023.00000   1025.05511
    46.40000   1022.00000   1060.12113
    46.41000   1219.00000   1096.54720
    46.42000   1139.00000   1133.58544
    46.43000   1147.00000   1170.42275
    46.44000   1180.00000   1206.19707
    46.45000   1240.00000   1240.02009
    46.46000   1297.00000   1271.00669
    46.47000   1319.00000   1298.31096
    46.48000   1344.00000   1321.16668
    46.49000   1363.00000   1338.92877
    46.50000   1356.00000   1351.11008
    46.51000   1337.00000   1357.40765
    46.52000   1357.00000   1357.71376
    46.53000   1360.00000   1352.11116
    46.54000   1303.00000   1340.85517
    46.55000   1374.00000   1324.34856
    46.56000   1293.00000   1303.11493
    46.57000   1222.00000   1277.77492
    46.58000   1244.00000   1249.02872
    46.59000   1233.00000   1217.66327
    46.60000   1246.00000   1184.47513
    46.61000   1173.00000   1149.92504
    46.62000   1138.00000   1114.81415
    46.63000   1094.00000   1079.90222
    46.64000   1060.00000   1045.80015
    46.65000   1049.00000   1012.99966
    46.66000   1009.00000    981.91639
    46.67000    991.00000    952.87582
    46.68000    939.00000    926.09602
    46.69000    915.00000    901.71142
    46.70000    851.00000    879.78212
    46.71000    838.00000    860.31126
    46.72000    857.00000    843.26121
    46.73000    806.00000    828.57152
    46.74000    794.00000    816.17612
    46.75000    785.00000    806.01867
    46.76000    795.00000    798.06473
    46.77000    808.00000    792.31031
    46.78000    748.00000    788.78691
    46.79000    792.00000    787.56329
    46.80000    781.00000    788.74423
    46.81000    808.00000    792.46629
    46.82000    836.00000    798.89100
    46.83000    759.00000    808.19564
    46.84000    854.00000    820.56109
    46.85000    854.00000    836.15461
    46.86000    871.00000    855.09398
    46.87000    877.00000    877.42130
    46.88000    959.00000    903.36158
    46.89000    926.00000    933.29383
    46.90000    961.00000    966.92540
    46.91000    989.00000   1004.03586
    46.92000   1077.00000   1044.39139
    46.93000   1061.00000   1087.65357
    46.94000   1216.00000   1133.37275
    46.95000   1187.00000   1180.98647
    46.96000   1234.00000   1229.83444
    46.97000   1274.00000   1279.14221
    46.98000   1306.00000   1328.02980
    46.99000   1348.00000   1375.53772
    47.00000   1351.00000   1420.65392
    47.01000   1455.00000   1462.35997
    47.02000   1437.00000   1499.64714
    47.03000   1450.00000   1531.37498
    47.04000   1493.00000   1556.68205
    47.05000   1500.00000   1574.96884
    47.06000   1544.00000   1585.80636
    47.07000   1544.00000   1589.01902
    47.08000   1507.00000   1584.70735
    47.09000   1543.00000   1573.23298
    47.10000   1445.00000   1555.18282
    47.11000   1418.00000   1531.31971
    47.12000   1362.00000   1502.52702
    47.13000   1400.00000   1469.75794
    47.14000   1314.00000   1433.99877
    47.15000   1361.00000   1396.19396
    47.16000   1298.00000   1357.23763
    47.17000   1241.00000   1317.94491
    47.18000   1203.00000   1279.03486
    47.19000   1214.00000   1241.11856
    47.20000   1198.00000   1204.67906
    47.21000   1153.00000   1170.09778
    47.22000   1115.00000   1137.65014
    47.23000   1131.00000   1107.49663
    47.24000   1074.00000   1079.69211
    47.25000   1079.00000   1054.19543
    47.26000   1003.00000   1030.88154
    47.27000    976.00000   1009.55718
    47.28000    967.00000    989.97977
    47.29000    924.00000    971.87837
    47.30000    889.00000    954.97541
    47.31000    912.00000    939.00774
    47.32000    918.00000    923.74485
    47.33000    860.00000    909.00224
    47.34000    910.00000    894.64802
    47.35000    861.00000    880.60081
    47.36000    814.00000    866.81080
    47.37000    842.00000    853.27193
    47.38000    820.00000    840.17929
    47.39000    828.00000    827.55165
    47.40000    838.00000    815.47085
    47.41000    815.00000    804.00778
    47.42000    773.00000    793.09869
    47.43000    716.00000    782.67858
    47.44000    730.00000    772.87223
    47.45000    762.00000    763.70213
    47.46000    744.00000    755.15164
    47.47000    786.00000    747.18957
    47.48000    723.00000    739.77413
    47.49000    712.00000    732.85880
    47.50000    702.00000    726.39727
    47.51000    719.00000    720.34172
    47.52000    766.00000    714.64191
    47.53000    757.00000    709.28124
    47.54000    784.00000    704.35787
    47.55000    695.00000    699.81568
    47.56000    707.00000    695.66691
    47.57000    656.00000    691.97522
    47.58000    712.00000    688.81601
    47.59000    698.00000    686.23746
    47.60000    686.00000    684.33867
    47.61000    684.00000    683.22698
    47.62000    663.00000    683.03191
    47.63000    683.00000    683.90182
    47.64000    714.00000    686.00406
    47.65000    695.00000    689.52462
    47.66000    662.00000    694.66698
    47.67000    686.00000    701.64969
    47.68000    755.00000    710.70251
    47.69000    802.00000    722.06080
    47.70000    774.00000    735.95961
    47.71000    792.00000    752.62250
    47.72000    794.00000    772.22837
    47.73000    853.00000    794.93639
    47.74000    846.00000    820.85555
    47.75000    890.00000    850.02217
    47.76000    934.00000    882.38843
    47.77000    928.00000    917.80954
    47.78000   1039.00000    956.03265
    47.79000   1076.00000    996.68931
    47.80000   1104.00000   1039.29224
    47.81000   1128.00000   1083.23745
    47.82000   1236.00000   1127.81192
    47.83000   1249.00000   1172.20751
    47.84000   1263.00000   1215.54118
    47.85000   1325.00000   1256.88184
    47.86000   1335.00000   1295.28372
    47.87000   1428.00000   1329.82682
    47.88000   1459.00000   1359.66501
    47.89000   1478.00000   1384.07803
    47.90000   1513.00000   1402.52363
    47.91000   1491.00000   1414.68221
    47.92000   1515.00000   1420.49577
    47.93000   1446.00000   1420.28666
    47.94000   1490.00000   1414.67970
    47.95000   1556.00000   1404.37933
    47.96000   1438.00000   1390.32021
    47.97000   1489.00000   1373.56901
    47.98000   1386.00000   1355.22327
    47.99000   1437.00000   1336.33516
    48.00000   1465.00000   1317.87887
    48.01000   1383.00000   1300.68514
    48.02000   1363.00000   1285.40923
    48.03000   1303.00000   1272.50799
    48.04000   1357.00000   1262.22594
    48.05000   1313.00000   1254.59209
    48.06000   1291.00000   1249.42617
    48.07000   1292.00000   1246.35526
    48.08000   1314.00000   1244.84035
    48.09000   1256.00000   1244.21126
    48.10000   1225.00000   1243.70906
    48.11000   1218.00000   1242.53490
    48.12000   1313.00000   1239.90334
    48.13000   1210.00000   1235.09760
    48.14000   1336.00000   1227.51919
    48.15000   1248.00000   1216.72350
    48.16000   1155.00000   1202.46881
    48.17000   1184.00000   1184.71090
    48.18000   1163.00000   1163.59955
    48.19000   1168.00000   1139.44618
    48.20000   1125.00000   1112.69139
    48.21000   1128.00000   1083.86457
    48.22000   1030.00000   1053.54566
    48.23000    964.00000   1022.32952
    48.24000    953.00000    990.79624
    48.25000    919.00000    959.48710
    48.26000    889.00000    928.88591
    48.27000    883.00000    899.40596
    48.28000    869.00000    871.38199
    48.29000    876.00000    845.06562
    48.30000    827.00000    820.63026
    48.31000    798.00000    798.17817
    48.32000    778.00000    777.74706
    48.33000    773.00000    759.32066
    48.34000    725.00000    742.83959
    48.35000    704.00000    728.21135
    48.36000    722.00000    715.31596
    48.37000    715.00000    704.01990
    48.38000    703.00000    694.24904
    48.39000    661.00000    685.92779
    48.40000    685.00000    679.05467
    48.41000    705.00000    673.57960
    48.42000    679.00000    668.49196
    48.43000    644.00000    664.17606
    48.44000    656.00000    660.68140
    48.45000    679.00000    657.95548
    48.46000    592.00000    655.96210
    48.47000    676.00000    654.68127
    48.48000    660.00000    654.09843
    48.49000    623.00000    654.18809
    48.50000    625.00000    654.96314
    48.51000    614.00000    656.42868
    48.52000    684.00000    658.58493
    48.53000    646.00000    661.42676
    48.54000    675.00000    664.94033
    48.55000    634.00000    669.10000
    48.56000    626.00000    673.86568
    48.57000    632.00000    679.18087
    48.58000    656.00000    684.97165
    48.59000    670.00000    691.14721
    48.60000    659.00000    697.60696
    48.61000    676.00000    704.23362
    48.62000    640.00000    710.83053
    48.63000    649.00000    717.25088
    48.64000    677.00000    723.30834
    48.65000    667.00000    728.83533
    48.66000    677.00000    733.71803
    48.67000    693.00000    737.82221
    48.68000    678.00000    740.84475
    48.69000    679.00000    742.75612
    48.70000    713.00000    743.50828
    48.71000    686.00000    743.06931
    48.72000    665.00000    741.45126
    48.73000    680.00000    738.71259
    48.74000    698.00000    734.96329
    48.75000    701.00000    730.35921
    48.76000    726.00000    724.99254
    48.77000    712.00000    718.90609
    48.78000    706.00000    712.35737
    48.79000    682.00000    705.53314
    48.80000    633.00000    698.59281
    48.81000    635.00000    691.68370
    48.82000    662.00000    684.93732
    48.83000    647.00000    678.46679
    48.84000    647.00000    672.36541
    48.85000    607.00000    666.70604
    48.86000    623.00000    661.54163
    48.87000    674.00000    656.90292
    48.88000    599.00000    652.79896
    48.89000    617.00000    649.25003
    48.90000    642.00000    646.22843
    48.91000    594.00000    643.66509
    48.92000    623.00000    641.50695
    48.93000    578.00000    640.04572
    48.94000    649.00000    639.07377
    48.95000    601.00000    638.59961
    48.96000    604.00000    638.55942
    48.97000    616.00000    638.93260
    48.98000    604.00000    639.71642
    48.99000    666.00000    641.03831
    49.00000    576.00000    642.84838
    49.01000    637.00000    645.18545
    49.02000    646.00000    648.09206
    49.03000    615.00000    651.65029
    49.04000    632.00000    655.95178
    49.05000    688.00000    661.10548
    49.06000    672.00000    667.24067
    49.07000    653.00000    674.50856
    49.08000    639.00000    683.08398
    49.09000    678.00000    693.16716
    49.10000    658.00000    704.98573
    49.11000    713.00000    718.79712
    49.12000    723.00000    734.89392
    49.13000    750.00000    753.59807
    49.14000    760.00000    775.22028
    49.15000    798.00000    800.15681
    49.16000    824.00000    828.82843
    49.17000    865.00000    861.67813
    49.18000    868.00000    899.17576
    49.19000    916.00000    941.81426
    49.20000    966.00000    990.06801
    49.21000    974.00000   1044.31769
    49.22000   1108.00000   1105.05823
    49.23000   1103.00000   1172.68236
    49.24000   1182.00000   1247.45087
    49.25000   1254.00000   1329.52594
    49.26000   1364.00000   1419.28797
    49.27000   1430.00000   1516.39724
    49.28000   1527.00000   1620.49856
    49.29000   1650.00000   1730.90760
    49.30000   1830.00000   1846.93410
    49.31000   1828.00000   1967.35654
    49.32000   1969.00000   2090.73378
    49.33000   2102.00000   2215.34415
    49.34000   2286.00000   2339.27753
    49.35000   2438.00000   2460.43977
    49.36000   2536.00000   2576.63297
    49.37000   2598.00000   2685.58505
    49.38000   2735.00000   2785.00771
    49.39000   2753.00000   2872.65555
    49.40000   2878.00000   2946.38961
    49.41000   3113.00000   3004.24778
    49.42000   3013.00000   3044.53969
    49.43000   2939.00000   3065.94928
    49.44000   2946.00000   3067.62272
    49.45000   3106.00000   3049.24886
    49.46000   3143.00000   3011.10542
    49.47000   2924.00000   2954.06052
    49.48000   2964.00000   2879.52973
    49.49000   2911.00000   2789.39686
    49.50000   2792.00000   2685.91245
    49.51000   2727.00000   2571.58318
    49.52000   2480.00000   2449.06152
    49.53000   2209.00000   2321.04104
    49.54000   2174.00000   2190.16000
    49.55000   2052.00000   2058.91564
    49.56000   1848.00000   1929.59119
    49.57000   1799.00000   1804.19812
    49.58000   1617.00000   1684.43486
    49.59000   1476.00000   1571.66288
    49.60000   1462.00000   1466.89956
    49.61000   1351.00000   1370.82666
    49.62000   1221.00000   1283.81211
    49.63000   1097.00000   1205.94270
    49.64000   1112.00000   1137.06415
    49.65000   1022.00000   1076.82575
    49.66000    976.00000   1024.72619
    49.67000    929.00000    980.15855
    49.68000    947.00000    942.45226
    49.69000    901.00000    910.91147
    49.70000    861.00000    884.84735
    49.71000    833.00000    863.59727
    49.72000    863.00000    846.55323
    49.73000    807.00000    833.20894
    49.74000    826.00000    823.06857
    49.75000    815.00000    815.76496
    49.76000    832.00000    810.97937
    49.77000    775.00000    808.45463
    49.78000    812.00000    807.97905
    49.79000    785.00000    809.37245
    49.80000    817.00000    812.47078
    49.81000    813.00000    817.10418
    49.82000    780.00000    823.09892
    49.83000    802.00000    830.27179
    49.84000    816.00000    838.41601
    49.85000    828.00000    847.30799
    49.86000    840.00000    856.69936
    49.87000    831.00000    866.25839
    49.88000    864.00000    875.72473
    49.89000    858.00000    884.83425
    49.90000    841.00000    893.32834
    49.91000    822.00000    900.98109
    49.92000    870.00000    907.61845
    49.93000    849.00000    913.13533
    49.94000    873.00000    917.51015
    49.95000    900.00000    920.81426
    49.96000    869.00000    923.21448
    49.97000    832.00000    924.96782
    49.98000    858.00000    926.40882
    49.99000    832.00000    927.93150
    50.00000    901.00000    929.96769
    50.01000    937.00000    932.96180
    50.02000    916.00000    937.34834
    50.03000    868.00000    943.53717
    50.04000    972.00000    951.88825
    50.05000    956.00000    962.70014
    50.06000    940.00000    976.18572
    50.07000    965.00000    992.40857
    50.08000    996.00000   1011.41858
    50.09000   1024.00000   1033.13391
    50.10000   1030.00000   1057.23602
    50.11000   1038.00000   1083.38392
    50.12000   1148.00000   1111.17605
    50.13000   1157.00000   1140.07744
    50.14000   1201.00000   1169.46200
    50.15000   1153.00000   1198.63987
    50.16000   1280.00000   1226.88264
    50.17000   1215.00000   1253.43965
    50.18000   1211.00000   1277.54908
    50.19000   1313.00000   1298.53902
    50.20000   1330.00000   1315.79348
    50.21000   1363.00000   1328.78113
    50.22000   1354.00000   1337.11166
    50.23000   1343.00000   1340.51991
    50.24000   1388.00000   1338.87550
    50.25000   1382.00000   1332.19173
    50.26000   1304.00000   1320.57403
    50.27000   1329.00000   1304.30531
    50.28000   1289.00000   1283.81634
    50.29000   1272.00000   1259.46009
    50.30000   1249.00000   1231.67558
    50.31000   1224.00000   1201.00520
    50.32000   1206.00000   1168.03379
    50.33000   1154.00000   1133.37123
    50.34000   1108.00000   1097.63828
    50.35000   1116.00000   1061.44745
    50.36000   1051.00000   1025.38323
    50.37000    963.00000    989.98441
    50.38000    972.00000    955.72972
    50.39000    958.00000    923.02697
    50.40000    921.00000    892.20526
    50.41000    886.00000    863.51919
    50.42000    887.00000    837.15756
    50.43000    833.00000    813.20881
    50.44000    778.00000    791.69653
    50.45000    823.00000    772.58374
    50.46000    776.00000    755.78158
    50.47000    776.00000    741.13380
    50.48000    743.00000    728.36579
    50.49000    733.00000    717.16499
    50.50000    730.00000    707.26005
    50.51000    710.00000    699.43937
    50.52000    693.00000    692.63602
    50.53000    646.00000    686.87386
    50.54000    725.00000    681.83521
    50.55000    679.00000    677.34460
    50.56000    656.00000    673.25185
    50.57000    638.00000    669.43415
    50.58000    657.00000    665.79662
    50.59000    706.00000    662.27154
    50.60000    639.00000    658.81662
    50.61000    647.00000    655.41260
    50.62000    688.00000    652.06073
    50.63000    655.00000    648.77995
    50.64000    660.00000    645.60496
    50.65000    646.00000    642.58624
    50.66000    651.00000    639.78745
    50.67000    675.00000    637.28474
    50.68000    642.00000    635.16584
    50.69000    643.00000    633.52895
    50.70000    636.00000    632.48139
    50.71000    606.00000    632.13808
    50.72000    616.00000    632.62405
    50.73000    625.00000    634.07770
    50.74000    605.00000    636.58203
    50.75000    606.00000    640.22915
    50.76000    633.00000    645.15051
    50.77000    652.00000    651.44625
    50.78000    628.00000    659.19115
    50.79000    702.00000    668.43108
    50.80000    708.00000    679.18320
    50.81000    723.00000    691.47971
    50.82000    727.00000    705.27693
    50.83000    650.00000    720.46534
    50.84000    783.00000    736.90512
    50.85000    798.00000    754.41654
    50.86000    835.00000    772.78386
    50.87000    834.00000    791.73848
    50.88000    897.00000    810.97967
    50.89000    849.00000    830.18022
    50.90000    920.00000    848.99540
    50.91000    908.00000    867.07216
    50.92000    946.00000    884.05475
    50.93000   1002.00000    899.61835
    50.94000   1000.00000    913.46873
    50.95000    997.00000    925.35872
    50.96000   1010.00000    935.10025
    50.97000   1006.00000    942.56905
    50.98000   1006.00000    947.72467
    50.99000   1038.00000    950.59859
    51.00000    943.00000    951.28945
    51.01000   1041.00000    949.95274
    51.02000   1028.00000    946.78576
    51.03000    926.00000    942.01457
    51.04000    980.00000    935.89108
    51.05000    976.00000    928.64751
    51.06000   1001.00000    920.51830
    51.07000    996.00000    911.71749
    51.08000    924.00000    902.43954
    51.09000    908.00000    892.85618
    51.10000    878.00000    883.11658
    51.11000    908.00000    873.34856
    51.12000    891.00000    863.66004
    51.13000    912.00000    854.14081
    51.14000    876.00000    844.86023
    51.15000    880.00000    835.85291
    51.16000    913.00000    827.14755
    51.17000    833.00000    818.75246
    51.18000    884.00000    810.65723
    51.19000    821.00000    802.83533
    51.20000    797.00000    795.22021
    51.21000    851.00000    787.76267
    51.22000    843.00000    780.42822
    51.23000    810.00000    773.18233
    51.24000    833.00000    766.00886
    51.25000    846.00000    758.86702
    51.26000    832.00000    751.64141
    51.27000    838.00000    744.38189
    51.28000    813.00000    737.10377
    51.29000    746.00000    729.87301
    51.30000    757.00000    722.69979
    51.31000    753.00000    715.75563
    51.32000    705.00000    709.16685
    51.33000    795.00000    702.97530
    51.34000    705.00000    697.25583
    51.35000    756.00000    692.13555
    51.36000    698.00000    687.75762
    51.37000    661.00000    684.27336
    51.38000    698.00000    681.82251
    51.39000    685.00000    680.54319
    51.40000    675.00000    680.56234
    51.41000    674.00000    681.98228
    51.42000    710.00000    684.86005
    51.43000    705.00000    689.25542
    51.44000    726.00000    695.30528
    51.45000    690.00000    702.93338
    51.46000    743.00000    712.05157
    51.47000    752.00000    722.54677
    51.48000    765.00000    734.26007
    51.49000    769.00000    746.98593
    51.50000    789.00000    760.47483
    51.51000    755.00000    774.43771
    51.52000    841.00000    788.55244
    51.53000    829.00000    802.47208
    51.54000    824.00000    815.83488
    51.55000    876.00000    828.27606
    51.56000    870.00000    839.44194
    51.57000    898.00000    849.01171
    51.58000    883.00000    856.69518
    51.59000    870.00000    862.15731
    51.60000    884.00000    865.25633
    51.61000    873.00000    865.88979
    51.62000    925.00000    864.01553
    51.63000    905.00000    859.67112
    51.64000    887.00000    852.97236
    51.65000    898.00000    844.09962
    51.66000    884.00000    833.28883
    51.67000    794.00000    820.81976
    51.68000    831.00000    807.00297
    51.69000    854.00000    792.16673
    51.70000    763.00000    776.64408
    51.71000    774.00000    760.76070
    51.72000    776.00000    744.82373
    51.73000    742.00000    729.10709
    51.74000    722.00000    713.85098
    51.75000    729.00000    699.31230
    51.76000    719.00000    685.66972
    51.77000    702.00000    673.04983
    51.78000    719.00000    661.53189
    51.79000    628.00000    651.14080
    51.80000    627.00000    641.88463
    51.81000    637.00000    633.92776
    51.82000    705.00000    627.17224
    51.83000    661.00000    621.53854
    51.84000    673.00000    616.96040
    51.85000    593.00000    613.35135
    51.86000    614.00000    610.62054
    51.87000    651.00000    608.78866
    51.88000    611.00000    607.78475
    51.89000    634.00000    607.49558
    51.90000    595.00000    607.85097
    51.91000    602.00000    608.79697
    51.92000    620.00000    610.28941
    51.93000    609.00000    612.29558
    51.94000    602.00000    614.80034
    51.95000    634.00000    617.80047
    51.96000    628.00000    621.29986
    51.97000    612.00000    625.31705
    51.98000    613.00000    629.88198
    51.99000    636.00000    635.03396
    52.00000    611.00000    640.81941
    52.01000    636.00000    647.28255
    52.02000    618.00000    654.46362
    52.03000    668.00000    662.40878
    52.04000    651.00000    671.16451
    52.05000    636.00000    680.76677
    52.06000    661.00000    691.24142
    52.07000    718.00000    702.60251
    52.08000    706.00000    714.84965
    52.09000    693.00000    727.96542
    52.10000    788.00000    741.91300
    52.11000    706.00000    756.63432
    52.12000    760.00000    772.04907
    52.13000    732.00000    788.05488
    52.14000    811.00000    804.52880
    52.15000    801.00000    821.33057
    52.16000    811.00000    838.30803
    52.17000    817.00000    855.29380
    52.18000    870.00000    872.08647
    52.19000    860.00000    888.51693
    52.20000    932.00000    904.39999
    52.21000    888.00000    919.53779
    52.22000    915.00000    933.73040
    52.23000   1000.00000    946.77104
    52.24000    967.00000    958.44918
    52.25000   1028.00000    968.55599
    52.26000   1049.00000    976.89404
    52.27000    982.00000    983.28267
    52.28000    999.00000    987.54020
    52.29000   1022.00000    989.55071
    52.30000   1032.00000    989.24629
    52.31000   1003.00000    986.60194
    52.32000   1079.00000    981.64151
    52.33000    983.00000    974.43563
    52.34000   1005.00000    965.09639
    52.35000    983.00000    953.77214
    52.36000    943.00000    940.63213
    52.37000    930.00000    925.87073
    52.38000    910.00000    909.76735
    52.39000    941.00000    892.53468
    52.40000    867.00000    874.40117
    52.41000    902.00000    855.61049
    52.42000    859.00000    836.40550
    52.43000    844.00000    817.02197
    52.44000    814.00000    797.68416
    52.45000    811.00000    778.59933
    52.46000    793.00000    759.95514
    52.47000    793.00000    741.94662
    52.48000    747.00000    724.75930
    52.49000    696.00000    708.42726
    52.50000    727.00000    693.08096
    52.51000    707.00000    678.83006
    52.52000    761.00000    665.72028
    52.53000    664.00000    653.78537
    52.54000    643.00000    643.04288
    52.55000    636.00000    633.49294
    52.56000    599.00000    625.11981
    52.57000    577.00000    617.89359
    52.58000    613.00000    611.77409
    52.59000    607.00000    606.71227
    52.60000    592.00000    602.64545
    52.61000    596.00000    599.50552
    52.62000    580.00000    597.21955
    52.63000    561.00000    595.71109
    52.64000    531.00000    594.90198
    52.65000    573.00000    594.71417
    52.66000    575.00000    595.07146
    52.67000    564.00000    595.90131
    52.68000    601.00000    597.13662
    52.69000    566.00000    598.71746
    52.70000    577.00000    600.59312
    52.71000    573.00000    602.72544
    52.72000    599.00000    605.08951
    52.73000    547.00000    607.65367
    52.74000    632.00000    610.39555
    52.75000    595.00000    613.32832
    52.76000    577.00000    616.48794
    52.77000    599.00000    619.90343
    52.78000    627.00000    623.59993
    52.79000    612.00000    627.67201
    52.80000    621.00000    632.11999
    52.81000    646.00000    636.96341
    52.82000    640.00000    642.21964
    52.83000    593.00000    647.89127
    52.84000    659.00000    653.96306
    52.85000    620.00000    660.39979
    52.86000    652.00000    667.14579
    52.87000    701.00000    674.12597
    52.88000    644.00000    681.23674
    52.89000    704.00000    688.33475
    52.90000    734.00000    695.29498
    52.91000    727.00000    701.96946
    52.92000    682.00000    708.19845
    52.93000    704.00000    713.81986
    52.94000    684.00000    718.67610
    52.95000    696.00000    722.62177
    52.96000    724.00000    725.53176
    52.97000    774.00000    727.30925
    52.98000    730.00000    727.89270
    52.99000    742.00000    727.26093
    53.00000    750.00000    725.43530
    53.01000    754.00000    722.47853
    53.02000    794.00000    718.49026
    53.03000    743.00000    713.60016
    53.04000    749.00000    707.95961
    53.05000    710.00000    701.73321
    53.06000    735.00000    695.09097
    53.07000    687.00000    688.20150
    53.08000    661.00000    681.22654
    53.09000    693.00000    674.31677
    53.10000    686.00000    667.60866
    53.11000    651.00000    661.22243
    53.12000    655.00000    655.26093
    53.13000    634.00000    649.80936
    53.14000    621.00000    644.93528
    53.15000    613.00000    640.68900
    53.16000    609.00000    637.10958
    53.17000    636.00000    634.23539
    53.18000    660.00000    632.09324
    53.19000    604.00000    630.66013
    53.20000    602.00000    629.91979
    53.21000    627.00000    629.87020
    53.22000    620.00000    630.49639
    53.23000    586.00000    631.78318
    53.24000    604.00000    633.70367
    53.25000    601.00000    636.23265
    53.26000    628.00000    639.34612
    53.27000    627.00000    643.02129
    53.28000    630.00000    647.23690
    53.29000    642.00000    651.97288
    53.30000    669.00000    657.20922
    53.31000    624.00000    662.92386
    53.32000    648.00000    669.09002
    53.33000    639.00000    675.67192
    53.34000    660.00000    682.61061
    53.35000    678.00000    689.81712
    53.36000    708.00000    697.23156
    53.37000    719.00000    704.85462
    53.38000    745.00000    712.50463
    53.39000    706.00000    720.02884
    53.40000    759.00000    727.27451
    53.41000    731.00000    734.07734
    53.42000    780.00000    740.26665
    53.43000    759.00000    745.67239
    53.44000    729.00000    750.13059
    53.45000    737.00000    753.48108
    53.46000    790.00000    755.59950
    53.47000    803.00000    756.38915
    53.48000    803.00000    755.78899
    53.49000    785.00000    753.78071
    53.50000    803.00000    750.39053
    53.51000    776.00000    745.68215
    53.52000    822.00000    739.76388
    53.53000    758.00000    732.78085
    53.54000    778.00000    724.90210
    53.55000    763.00000    716.31319
    53.56000    720.00000    707.20788
    53.57000    709.00000    697.78003
    53.58000    705.00000    688.21686
    53.59000    726.00000    678.69292
    53.60000    665.00000    669.36383
    53.61000    661.00000    660.36400
    53.62000    648.00000    651.80400
    53.63000    607.00000    643.76920
    53.64000    607.00000    636.31973
    53.65000    628.00000    629.49149
    53.66000    647.00000    623.29790
    53.67000    658.00000    617.73042
    53.68000    667.00000    612.76564
    53.69000    587.00000    608.39792
    53.70000    627.00000    604.59199
    53.71000    617.00000    601.29840
    53.72000    594.00000    598.47692
    53.73000    588.00000    596.09160
    53.74000    625.00000    594.11000
    53.75000    577.00000    592.50414
    53.76000    562.00000    591.25529
    53.77000    528.00000    590.34833
    53.78000    589.00000    589.71710
    53.79000    567.00000    589.35035
    53.80000    539.00000    589.20832
    53.81000    567.00000    589.15768
    53.82000    572.00000    589.22023
    53.83000    564.00000    589.36968
    53.84000    567.00000    589.56870
    53.85000    577.00000    589.77435
    53.86000    591.00000    589.85491
    53.87000    621.00000    589.79091
    53.88000    580.00000    589.54433
    53.89000    581.00000    589.06865
    53.90000    579.00000    588.32339
    53.91000    525.00000    587.27756
    53.92000    549.00000    585.91458
    53.93000    544.00000    584.23608
    53.94000    522.00000    582.23686
    53.95000    582.00000    579.89921
    53.96000    567.00000    577.24384
    53.97000    520.00000    574.29681
    53.98000    553.00000    571.12281
    53.99000    534.00000    567.77509
    54.00000    523.00000    564.30491
    54.01000    505.00000    560.76409
    54.02000    546.00000    557.20082
    54.03000    511.00000    553.65955
    54.04000    531.00000    550.20780
    54.05000    506.00000    546.91240
    54.06000    486.00000    543.79318
    54.07000    506.00000    540.84558
    54.08000    542.00000    538.09736
    54.09000    486.00000    535.57607
    54.10000    502.00000    533.29566
    54.11000    507.00000    531.29108
    54.12000    543.00000    529.56590
    54.13000    534.00000    528.12083
    54.14000    522.00000    526.95336
    54.15000    528.00000    526.06392
    54.16000    509.00000    525.45357
    54.17000    469.00000    525.12383
    54.18000    515.00000    525.07729
    54.19000    541.00000    525.31822
    54.20000    473.00000    525.85357
    54.21000    523.00000    526.68942
    54.22000    532.00000    527.82013
    54.23000    503.00000    529.25897
    54.24000    501.00000    531.01467
    54.25000    513.00000    533.09559
    54.26000    524.00000    535.51032
    54.27000    528.00000    538.23662
    54.28000    489.00000    541.23339
    54.29000    519.00000    544.50348
    54.30000    541.00000    548.08366
    54.31000    542.00000    551.91989
    54.32000    567.00000    555.97015
    54.33000    535.00000    560.19157
    54.34000    576.00000    564.53350
    54.35000    544.00000    568.93796
    54.36000    562.00000    573.34031
    54.37000    571.00000    577.67027
    54.38000    568.00000    581.85294
    54.39000    582.00000    585.80928
    54.40000    587.00000    589.45010
    54.41000    595.00000    592.69490
    54.42000    615.00000    595.56173
    54.43000    636.00000    597.94307
    54.44000    607.00000    599.77976
    54.45000    627.00000    601.06372
    54.46000    593.00000    601.76361
    54.47000    592.00000    601.87409
    54.48000    577.00000    601.40854
    54.49000    562.00000    600.39353
    54.50000    600.00000    598.86587
    54.51000    589.00000    596.86801
    54.52000    577.00000    594.44016
    54.53000    552.00000    591.64057
    54.54000    592.00000    588.59428
    54.55000    590.00000    585.32083
    54.56000    570.00000    581.86800
    54.57000    564.00000    578.29208
    54.58000    599.00000    574.64886
    54.59000    556.00000    570.99293
    54.60000    565.00000    567.37698
    54.61000    585.00000    563.85160
    54.62000    571.00000    560.46492
    54.63000    573.00000    557.26215
    54.64000    569.00000    554.28519
    54.65000    551.00000    551.57238
    54.66000    551.00000    549.15881
    54.67000    548.00000    547.07254
    54.68000    531.00000    545.33218
    54.69000    525.00000    544.00357
    54.70000    564.00000    543.11815
    54.71000    566.00000    542.65348
    54.72000    513.00000    542.60751
    54.73000    517.00000    543.02650
    54.74000    587.00000    543.93815
    54.75000    526.00000    545.36571
    54.76000    515.00000    547.33471
    54.77000    548.00000    549.87385
    54.78000    585.00000    553.01554
    54.79000    573.00000    556.79727
    54.80000    555.00000    561.26447
    54.81000    562.00000    566.46442
    54.82000    560.00000    572.45759
    54.83000    601.00000    579.30470
    54.84000    598.00000    587.07225
    54.85000    604.00000    595.83279
    54.86000    621.00000    605.66260
    54.87000    606.00000    616.63975
    54.88000    574.00000    628.84244
    54.89000    624.00000    642.34844
    54.90000    662.00000    657.22790
    54.91000    673.00000    673.51860
    54.92000    709.00000    691.26658
    54.93000    678.00000    710.50949
    54.94000    687.00000    731.25780
    54.95000    682.00000    753.49532
    54.96000    740.00000    777.17531
    54.97000    840.00000    802.21357
    54.98000    794.00000    828.48368
    54.99000    879.00000    855.82896
    55.00000    851.00000    884.05218
    55.01000    909.00000    912.87528
    55.02000    929.00000    941.97580
    55.03000   1001.00000    970.96559
    55.04000    991.00000    999.44802
    55.05000   1039.00000   1026.98422
    55.06000   1014.00000   1053.10902
    55.07000   1112.00000   1077.34836
    55.08000   1089.00000   1099.23516
    55.09000   1111.00000   1118.32671
    55.10000   1105.00000   1134.22218
    55.11000   1090.00000   1146.57908
    55.12000   1170.00000   1155.12721
    55.13000   1201.00000   1159.67896
    55.14000   1150.00000   1160.13519
    55.15000   1182.00000   1156.48630
    55.16000   1138.00000   1148.80836
    55.17000   1132.00000   1137.25925
    55.18000   1150.00000   1122.08467
    55.19000   1132.00000   1103.58079
    55.20000   1072.00000   1082.10140
    55.21000   1080.00000   1058.05239
    55.22000   1045.00000   1031.88026
    55.23000   1004.00000   1004.06190
    55.24000    995.00000    975.09413
    55.25000    984.00000    945.48808
    55.26000    922.00000    915.75212
    55.27000    854.00000    886.30428
    55.28000    825.00000    857.56429
    55.29000    872.00000    829.97731
    55.30000    800.00000    803.91804
    55.31000    778.00000    779.68013
    55.32000    790.00000    757.53663
    55.33000    733.00000    737.72931
    55.34000    705.00000    720.40918
    55.35000    698.00000    705.55951
    55.36000    664.00000    693.30884
    55.37000    668.00000    683.68861
    55.38000    697.00000    676.66748
    55.39000    695.00000    672.17785
    55.40000    698.00000    670.11427
    55.41000    674.00000    670.33644
    55.42000    670.00000    672.67408
    55.43000    682.00000    676.94119
    55.44000    685.00000    682.92029
    55.45000    686.00000    690.36748
    55.46000    683.00000    699.02508
    55.47000    664.00000    708.62211
    55.48000    738.00000    718.87726
    55.49000    736.00000    729.50332
    55.50000    702.00000    740.21240
    55.51000    780.00000    750.72205
    55.52000    802.00000    760.76217
    55.53000    781.00000    770.08230
    55.54000    805.00000    778.45882
    55.55000    782.00000    785.70142
    55.56000    823.00000    791.65810
    55.57000    801.00000    796.21835
    55.58000    772.00000    799.31530
    55.59000    821.00000    800.92375
    55.60000    812.00000    801.04723
    55.61000    861.00000    799.73948
    55.62000    866.00000    797.08908
    55.63000    777.00000    793.21455
    55.64000    863.00000    788.26275
    55.65000    827.00000    782.40482
    55.66000    871.00000    775.83090
    55.67000    852.00000    768.74380
    55.68000    810.00000    761.35210
    55.69000    797.00000    753.86297
    55.70000    774.00000    746.47519
    55.71000    778.00000    739.37253
    55.72000    763.00000    732.71797
    55.73000    751.00000    726.65156
    55.74000    778.00000    721.30453
    55.75000    742.00000    716.77195
    55.76000    762.00000    713.09809
    55.77000    704.00000    710.30537
    55.78000    731.00000    708.38792
    55.79000    768.00000    707.31192
    55.80000    784.00000    707.01554
    55.81000    722.00000    707.41180
    55.82000    731.00000    708.39196
    55.83000    703.00000    709.82919
    55.84000    730.00000    711.58369
    55.85000    728.00000    713.51514
    55.86000    692.00000    715.49016
    55.87000    745.00000    717.36896
    55.88000    751.00000    718.98588
    55.89000    762.00000    720.24388
    55.90000    750.00000    721.06350
    55.91000    759.00000    721.38197
    55.92000    713.00000    721.15686
    55.93000    737.00000    720.36792
    55.94000    718.00000    719.01374
    55.95000    704.00000    717.10875
    55.96000    719.00000    714.68087
    55.97000    711.00000    711.76656
    55.98000    729.00000    708.41088
    55.99000    709.00000    704.66691
    56.00000    727.00000    700.61781
    56.01000    687.00000    696.35984
    56.02000    727.00000    691.97996
    56.03000    648.00000    687.59128
    56.04000    732.00000    683.34798
    56.05000    732.00000    679.40878
    56.06000    673.00000    675.93912
    56.07000    701.00000    673.10858
    56.08000    671.00000    671.08426
    56.09000    672.00000    670.02408
    56.10000    688.00000    670.07011
    56.11000    645.00000    671.34264
    56.12000    657.00000    673.93475
    56.13000    659.00000    677.90782
    56.14000    688.00000    683.28771
    56.15000    699.00000    690.06198
    56.16000    692.00000    698.17811
    56.17000    704.00000    707.54307
    56.18000    709.00000    718.02491
    56.19000    691.00000    729.45662
    56.20000    703.00000    741.62697
    56.21000    747.00000    754.26756
    56.22000    800.00000    767.12956
    56.23000    752.00000    779.93487
    56.24000    752.00000    792.39019
    56.25000    811.00000    804.20105
    56.26000    828.00000    815.08174
    56.27000    855.00000    824.76605
    56.28000    849.00000    833.02078
    56.29000    876.00000    839.65080
    56.30000    844.00000    844.47090
    56.31000    831.00000    847.39219
    56.32000    836.00000    848.37692
    56.33000    829.00000    847.43532
    56.34000    809.00000    844.62404
    56.35000    847.00000    840.04539
    56.36000    820.00000    833.87906
    56.37000    849.00000    826.29090
    56.38000    807.00000    817.44550
    56.39000    838.00000    807.54561
    56.40000    800.00000    796.79036
    56.41000    775.00000    785.40530
    56.42000    739.00000    773.63894
    56.43000    756.00000    761.64343
    56.44000    706.00000    749.58773
    56.45000    700.00000    737.72036
    56.46000    695.00000    726.15674
    56.47000    648.00000    715.03730
    56.48000    685.00000    704.53985
    56.49000    669.00000    694.73675
    56.50000    622.00000    685.69946
    56.51000    689.00000    677.51469
    56.52000    650.00000    670.28294
    56.53000    595.00000    664.01391
    56.54000    629.00000    658.72620
    56.55000    602.00000    654.43464
    56.56000    617.00000    651.13987
    56.57000    611.00000    648.83241
    56.58000    670.00000    647.54116
    56.59000    654.00000    647.27399
    56.60000    639.00000    647.98365
    56.61000    637.00000    649.63285
    56.62000    613.00000    652.17815
    56.63000    622.00000    655.56213
    56.64000    636.00000    659.71178
    56.65000    632.00000    664.53765
    56.66000    676.00000    669.93361
    56.67000    697.00000    675.77751
    56.68000    703.00000    681.93235
    56.69000    656.00000    688.24808
    56.70000    674.00000    694.56376
    56.71000    697.00000    700.71021
    56.72000    721.00000    706.51300
    56.73000    686.00000    711.79615
    56.74000    728.00000    716.38854
    56.75000    681.00000    720.12505
    56.76000    713.00000    722.82223
    56.77000    710.00000    724.34788
    56.78000    689.00000    724.61140
    56.79000    749.00000    723.53194
    56.80000    689.00000    721.06205
    56.81000    717.00000    717.19302
    56.82000    722.00000    711.97038
    56.83000    674.00000    705.47609
    56.84000    732.00000    697.82486
    56.85000    682.00000    689.15711
    56.86000    659.00000    679.63599
    56.87000    662.00000    669.45764
    56.88000    642.00000    658.79475
    56.89000    632.00000    647.82660
    56.90000    662.00000    636.73053
    56.91000    657.00000    625.67381
    56.92000    645.00000    614.81056
    56.93000    624.00000    604.28253
    56.94000    605.00000    594.21450
    56.95000    577.00000    584.71361
    56.96000    601.00000    575.86929
    56.97000    611.00000    567.75352
    56.98000    617.00000    560.42321
    56.99000    604.00000    553.91876
    57.00000    567.00000    548.24640
    57.01000    577.00000    543.42245
    57.02000    564.00000    539.44930
    57.03000    575.00000    536.31680
    57.04000    541.00000    534.00717
    57.05000    574.00000    532.49705
    57.06000    549.00000    531.75910
    57.07000    549.00000    531.76332
    57.08000    567.00000    532.47806
    57.09000    577.00000    533.87065
    57.10000    565.00000    535.90777
    57.11000    576.00000    538.55552
    57.12000    601.00000    541.77902
    57.13000    582.00000    545.54156
    57.14000    535.00000    549.80322
    57.15000    604.00000    554.51561
    57.16000    557.00000    559.62323
    57.17000    557.00000    565.11320
    57.18000    567.00000    570.97413
    57.19000    638.00000    577.14140
    57.20000    581.00000    583.45707
    57.21000    595.00000    589.88880
    57.22000    656.00000    596.37796
    57.23000    601.00000    602.84806
    57.24000    624.00000    609.21506
    57.25000    612.00000    615.40415
    57.26000    662.00000    621.33871
    57.27000    669.00000    626.93941
    57.28000    622.00000    632.11841
    57.29000    679.00000    636.82895
    57.30000    698.00000    641.14743
    57.31000    650.00000    644.96456
    57.32000    654.00000    648.22128
    57.33000    641.00000    650.89337
    57.34000    650.00000    652.96714
    57.35000    658.00000    654.43367
    57.36000    655.00000    655.29069
    57.37000    650.00000    655.54375
    57.38000    674.00000    655.20700
    57.39000    641.00000    654.30610
    57.40000    657.00000    652.87148
    57.41000    643.00000    650.90487
    57.42000    673.00000    648.45846
    57.43000    639.00000    645.57683
    57.44000    692.00000    642.30010
    57.45000    681.00000    638.66782
    57.46000    595.00000    634.71849
    57.47000    707.00000    630.48985
    57.48000    668.00000    626.01968
    57.49000    669.00000    621.34709
    57.50000    674.00000    616.51373
    57.51000    648.00000    611.56491
    57.52000    628.00000    606.55019
    57.53000    620.00000    601.52341
    57.54000    602.00000    596.54266
    57.55000    634.00000    591.67437
    57.56000    585.00000    586.97952
    57.57000    585.00000    582.44899
    57.58000    585.00000    578.18397
    57.59000    600.00000    574.23720
    57.60000    572.00000    570.64028
    57.61000    594.00000    567.42981
    57.62000    572.00000    564.62853
    57.63000    570.00000    562.25136
    57.64000    610.00000    560.30141
    57.65000    591.00000    558.77691
    57.66000    538.00000    557.66852
    57.67000    599.00000    556.95832
    57.68000    549.00000    556.62139
    57.69000    547.00000    556.62694
    57.70000    567.00000    556.93921
    57.71000    560.00000    557.51834
    57.72000    595.00000    558.32111
    57.73000    556.00000    559.30161
    57.74000    575.00000    560.41196
    57.75000    568.00000    561.60298
    57.76000    554.00000    562.82493
    57.77000    519.00000    564.02820
    57.78000    552.00000    565.16208
    57.79000    618.00000    566.17649
    57.80000    595.00000    567.05267
    57.81000    557.00000    567.78660
    57.82000    558.00000    568.33693
    57.83000    554.00000    568.68770
    57.84000    545.00000    568.83850
    57.85000    587.00000    568.79924
    57.86000    565.00000    568.59259
    57.87000    512.00000    568.24937
    57.88000    565.00000    567.76314
    57.89000    547.00000    567.15125
    57.90000    573.00000    566.45775
    57.91000    597.00000    565.70984
    57.92000    534.00000    564.92859
    57.93000    564.00000    564.13053
    57.94000    551.00000    563.32750
    57.95000    565.00000    562.52705
    57.96000    565.00000    561.73308
    57.97000    563.00000    560.94674
    57.98000    532.00000    560.16798
    57.99000    579.00000    559.39919
    58.00000    590.00000    558.63915
    58.01000    586.00000    557.85838
    58.02000    524.00000    557.10108
    58.03000    547.00000    556.43326
    58.04000    546.00000    555.77379
    58.05000    562.00000    555.17682
    58.06000    556.00000    554.68950
    58.07000    571.00000    554.35207
    58.08000    562.00000    554.20916
    58.09000    617.00000    554.30824
    58.10000    574.00000    554.69774
    58.11000    559.00000    555.42473
    58.12000    590.00000    556.53152
    58.13000    536.00000    558.06162
    58.14000    545.00000    560.07443
    58.15000    601.00000    562.58862
    58.16000    577.00000    565.62339
    58.17000    596.00000    569.19220
    58.18000    565.00000    573.29801
    58.19000    612.00000    577.93230
    58.20000    591.00000    583.07434
    58.21000    581.00000    588.69052
    58.22000    618.00000    594.73389
    58.23000    574.00000    601.14465
    58.24000    583.00000    607.85473
    58.25000    625.00000    614.78341
    58.26000    652.00000    621.84039
    58.27000    640.00000    628.93073
    58.28000    679.00000    635.93621
    58.29000    646.00000    642.74246
    58.30000    634.00000    649.25255
    58.31000    644.00000    655.36567
    58.32000    663.00000    660.97396
    58.33000    643.00000    665.98029
    58.34000    679.00000    670.28683
    58.35000    716.00000    673.79801
    58.36000    685.00000    676.49798
    58.37000    693.00000    678.35049
    58.38000    663.00000    679.27366
    58.39000    672.00000    679.22891
    58.40000    652.00000    678.19037
    58.41000    702.00000    676.16974
    58.42000    631.00000    673.19928
    58.43000    653.00000    669.33261
    58.44000    666.00000    664.64797
    58.45000    623.00000    659.25512
    58.46000    619.00000    653.26899
    58.47000    614.00000    646.70507
    58.48000    601.00000    639.73276
    58.49000    597.00000    632.49510
    58.50000    617.00000    625.12454
    58.51000    588.00000    617.75092
    58.52000    618.00000    610.45636
    58.53000    608.00000    603.34260
    58.54000    596.00000    596.50228
    58.55000    598.00000    590.00485
    58.56000    573.00000    583.90549
    58.57000    620.00000    578.27112
    58.58000    635.00000    573.14496
    58.59000    596.00000    568.53410
    58.60000    594.00000    564.44498
    58.61000    571.00000    560.87731
    58.62000    548.00000    557.81912
    58.63000    553.00000    555.25617
    58.64000    531.00000    553.16892
    58.65000    550.00000    551.53458
    58.66000    545.00000    550.33127
    58.67000    597.00000    549.53611
    58.68000    606.00000    549.09938
    58.69000    603.00000    549.00303
    58.70000    586.00000    549.22745
    58.71000    539.00000    549.74934
    58.72000    555.00000    550.54578
    58.73000    564.00000    551.59445
    58.74000    586.00000    552.87337
    58.75000    566.00000    554.36069
    58.76000    554.00000    556.03459
    58.77000    551.00000    557.87272
    58.78000    590.00000    559.85173
    58.79000    560.00000    561.95033
    58.80000    578.00000    564.14726
    58.81000    569.00000    566.42111
    58.82000    595.00000    568.74922
    58.83000    606.00000    571.12064
    58.84000    554.00000    573.55369
    58.85000    594.00000    576.02544
    58.86000    601.00000    578.52805
    58.87000    597.00000    581.06231
    58.88000    593.00000    583.62909
    58.89000    569.00000    586.21565
    58.90000    577.00000    588.82133
    58.91000    600.00000    591.47338
    58.92000    653.00000    594.15227
    58.93000    565.00000    596.83727
    58.94000    580.00000    599.50824
    58.95000    612.00000    602.12999
    58.96000    599.00000    604.66072
    58.97000    573.00000    607.06496
    58.98000    610.00000    609.30023
    58.99000    624.00000    611.32318
    59.00000    561.00000    613.09034
    59.01000    582.00000    614.54736
    59.02000    592.00000    615.63654
    59.03000    563.00000    616.33967
    59.04000    616.00000    616.64180
    59.05000    599.00000    616.53838
    59.06000    606.00000    616.04031
    59.07000    630.00000    615.17405
    59.08000    620.00000    613.98063
    59.09000    619.00000    612.51337
    59.10000    593.00000    610.83473
    59.11000    630.00000    609.01361
    59.12000    586.00000    607.12250
    59.13000    610.00000    605.23404
    59.14000    615.00000    603.41864
    59.15000    619.00000    601.74240
    59.16000    586.00000    600.26544
    59.17000    622.00000    599.04060
    59.18000    575.00000    598.11249
    59.19000    589.00000    597.51664
    59.20000    549.00000    597.27886
    59.21000    607.00000    597.41466
    59.22000    587.00000    597.92918
    59.23000    585.00000    598.81841
    59.24000    566.00000    600.07693
    59.25000    581.00000    601.68061
    59.26000    608.00000    603.49632
    59.27000    582.00000    605.49661
    59.28000    617.00000    607.63291
    59.29000    642.00000    609.82948
    59.30000    604.00000    612.00134
    59.31000    608.00000    614.05647
    59.32000    624.00000    615.90263
    59.33000    637.00000    617.47905
    59.34000    612.00000    618.69952
    59.35000    644.00000    619.48988
    59.36000    615.00000    619.79549
    59.37000    651.00000    619.57601
    59.38000    626.00000    618.81475
    59.39000    625.00000    617.55911
    59.40000    585.00000    615.82475
    59.41000    626.00000    613.65522
    59.42000    634.00000    611.12384
    59.43000    585.00000    608.32108
    59.44000    587.00000    605.34805
    59.45000    635.00000    602.31855
    59.46000    598.00000    599.35578
    59.47000    594.00000    596.58717
    59.48000    590.00000    594.13717
    59.49000    600.00000    592.13814
    59.50000    604.00000    590.71678
    59.51000    572.00000    589.98594
    59.52000    604.00000    590.05545
    59.53000    566.00000    591.02093
    59.54000    576.00000    592.96235
    59.55000    613.00000    595.94234
    59.56000    620.00000    600.00096
    59.57000    574.00000    605.15691
    59.58000    630.00000    611.40601
    59.59000    638.00000    618.72048
    59.60000    623.00000    627.04386
    59.61000    605.00000    636.28766
    59.62000    646.00000    646.35176
    59.63000    640.00000    657.10895
    59.64000    667.00000    668.40680
    59.65000    712.00000    680.06443
    59.66000    720.00000    691.89171
    59.67000    700.00000    703.77226
    59.68000    708.00000    715.47473
    59.69000    784.00000    726.79309
    59.70000    766.00000    737.44080
    59.71000    751.00000    747.22463
    59.72000    768.00000    755.93269
    59.73000    759.00000    763.42412
    59.74000    781.00000    769.56733
    59.75000    790.00000    774.25797
    59.76000    740.00000    777.43305
    59.77000    767.00000    779.07495
    59.78000    778.00000    779.21314
    59.79000    767.00000    777.92301
    59.80000    774.00000    775.32525
    59.81000    770.00000    771.59207
    59.82000    773.00000    766.91172
    59.83000    725.00000    761.46619
    59.84000    741.00000    755.49571
    59.85000    756.00000    749.25714
    59.86000    749.00000    743.00275
    59.87000    734.00000    736.98064
    59.88000    724.00000    731.43023
    59.89000    708.00000    726.57651
    59.90000    684.00000    722.62563
    59.91000    751.00000    719.75614
    59.92000    732.00000    718.11863
    59.93000    691.00000    717.82998
    59.94000    694.00000    718.97098
    59.95000    725.00000    721.59295
    59.96000    718.00000    725.70126
    59.97000    722.00000    731.25827
    59.98000    718.00000    738.18934
    59.99000    764.00000    746.38212
    60.00000    726.00000    755.68807
    60.01000    693.00000    765.92537
    60.02000    726.00000    776.88269
    60.03000    755.00000    788.32367
    60.04000    717.00000    799.99217
    60.05000    741.00000    811.61815
    60.06000    751.00000    822.92411
    60.07000    800.00000    833.63212
    60.08000    795.00000    843.47199
    60.09000    831.00000    852.18901
    60.10000    858.00000    859.53842
    60.11000    812.00000    865.29401
    60.12000    854.00000    869.28624
    60.13000    790.00000    871.37706
    60.14000    757.00000    871.46746
    60.15000    754.00000    869.50385
    60.16000    757.00000    865.48008
    60.17000    759.00000    859.43791
    60.18000    779.00000    851.46568
    60.19000    757.00000    841.69481
    60.20000    696.00000    830.29439
    60.21000    737.00000    817.46408
    60.22000    739.00000    803.42572
    60.23000    736.00000    788.41454
    60.24000    718.00000    772.67010
    60.25000    734.00000    756.42804
    60.26000    679.00000    739.92192
    60.27000    683.00000    723.38040
    60.28000    686.00000    706.97187
    60.29000    640.00000    690.87161
    60.30000    630.00000    675.22842
    60.31000    653.00000    660.15534
    60.32000    578.00000    645.78104
    60.33000    583.00000    632.16803
    60.34000    610.00000    619.35962
    60.35000    592.00000    607.37869
    60.36000    562.00000    596.23469
    60.37000    550.00000    585.92088
    60.38000    541.00000    576.41498
    60.39000    531.00000    567.68402
    60.40000    529.00000    559.68750
    60.41000    508.00000    552.37486
    60.42000    556.00000    545.69851
    60.43000    564.00000    539.62614
    60.44000    548.00000    534.12911
    60.45000    529.00000    529.07086
    60.46000    514.00000    524.40595
    60.47000    508.00000    520.13002
    60.48000    506.00000    516.21533
    60.49000    514.00000    512.63106
    60.50000    466.00000    509.35047
    60.51000    508.00000    506.34956
    60.52000    531.00000    503.60839
    60.53000    525.00000    501.12335
    60.54000    533.00000    498.87072
    60.55000    477.00000    496.83482
    60.56000    500.00000    495.07240
    60.57000    488.00000    493.55801
    60.58000    501.00000    492.29378
    60.59000    510.00000    491.28250
    60.60000    497.00000    490.53241
    60.61000    505.00000    490.06101
    60.62000    512.00000    489.89612
    60.63000    494.00000    490.05445
    60.64000    456.00000    490.56058
    60.65000    528.00000    491.44500
    60.66000    517.00000    492.74260
    60.67000    503.00000    494.48989
    60.68000    485.00000    496.72470
    60.69000    532.00000    499.49423
    60.70000    516.00000    502.84710
    60.71000    510.00000    506.83324
    60.72000    514.00000    511.50420
    60.73000    526.00000    516.91200
    60.74000    516.00000    523.10774
    60.75000    509.00000    530.14022
    60.76000    550.00000    538.05435
    60.77000    524.00000    546.88939
    60.78000    532.00000    556.67716
    60.79000    579.00000    567.44030
    60.80000    548.00000    579.19070
    60.81000    586.00000    591.92984
    60.82000    627.00000    605.64418
    60.83000    611.00000    620.27871
    60.84000    671.00000    635.79333
    60.85000    680.00000    652.12555
    60.86000    651.00000    669.18832
    60.87000    665.00000    686.86345
    60.88000    708.00000    705.01641
    60.89000    744.00000    723.54091
    60.90000    734.00000    742.28864
    60.91000    764.00000    761.06789
    60.92000    756.00000    779.68812
    60.93000    784.00000    797.95287
    60.94000    784.00000    815.65797
    60.95000    848.00000    832.59838
    60.96000    813.00000    848.57178
    60.97000    825.00000    863.38378
    60.98000    882.00000    876.85406
    60.99000    886.00000    888.82227
    61.00000    880.00000    899.15339
    61.01000    907.00000    907.74202
    61.02000    920.00000    914.51501
    61.03000    930.00000    919.43236
    61.04000    864.00000    922.48614
    61.05000    832.00000    923.69789
    61.06000    901.00000    923.11497
    61.07000    918.00000    920.80658
    61.08000    884.00000    916.85991
    61.09000    874.00000    911.37702
    61.10000    896.00000    904.47260
    61.11000    830.00000    896.27245
    61.12000    815.00000    886.91241
    61.13000    793.00000    876.53716
    61.14000    789.00000    865.29841
    61.15000    826.00000    853.35051
    61.16000    829.00000    840.84992
    61.17000    747.00000    827.97667
    61.18000    769.00000    814.87727
    61.19000    789.00000    801.68281
    61.20000    787.00000    788.53081
    61.21000    766.00000    775.57329
    61.22000    767.00000    762.90900
    61.23000    730.00000    750.61300
    61.24000    772.00000    738.75475
    61.25000    704.00000    727.39039
    61.26000    745.00000    716.57112
    61.27000    736.00000    706.33566
    61.28000    736.00000    696.70111
    61.29000    736.00000    687.67870
    61.30000    697.00000    679.26032
    61.31000    691.00000    671.44369
    61.32000    710.00000    664.21989
    61.33000    636.00000    657.57457
    61.34000    657.00000    651.49177
    61.35000    657.00000    645.95585
    61.36000    650.00000    640.95190
    61.37000    651.00000    636.46927
    61.38000    662.00000    632.50034
    61.39000    638.00000    629.04006
    61.40000    639.00000    626.08497
    61.41000    674.00000    623.63029
    61.42000    620.00000    621.67087
    61.43000    654.00000    620.21888
    61.44000    648.00000    619.26024
    61.45000    704.00000    618.78070
    61.46000    604.00000    618.76409
    61.47000    599.00000    619.17730
    61.48000    618.00000    619.99811
    61.49000    642.00000    621.19717
    61.50000    661.00000    622.73709
    61.51000    618.00000    624.55807
    61.52000    641.00000    626.61183
    61.53000    636.00000    628.95754
    61.54000    683.00000    631.50778
    61.55000    631.00000    634.20564
    61.56000    627.00000    637.01158
    61.57000    666.00000    639.88641
    61.58000    706.00000    642.79493
    61.59000    614.00000    645.72693
    61.60000    662.00000    648.64802
    61.61000    667.00000    651.53496
    61.62000    664.00000    654.37240
    61.63000    651.00000    657.14883
    61.64000    673.00000    659.85596
    61.65000    683.00000    662.48731
    61.66000    699.00000    665.03669
    61.67000    667.00000    667.49636
    61.68000    719.00000    669.85536
    61.69000    647.00000    672.09795
    61.70000    685.00000    674.20256
    61.71000    722.00000    676.14134
    61.72000    687.00000    677.88212
    61.73000    666.00000    679.38749
    61.74000    677.00000    680.59131
    61.75000    688.00000    681.43677
    61.76000    669.00000    681.87818
    61.77000    645.00000    681.86357
    61.78000    662.00000    681.34201
    61.79000    616.00000    680.26894
    61.80000    677.00000    678.60929
    61.81000    674.00000    676.33998
    61.82000    706.00000    673.45179
    61.83000    661.00000    669.95032
    61.84000    674.00000    665.85583
    61.85000    622.00000    661.20187
    61.86000    612.00000    656.03313
    61.87000    576.00000    650.40061
    61.88000    653.00000    644.34584
    61.89000    644.00000    637.92743
    61.90000    632.00000    631.31588
    61.91000    619.00000    624.52683
    61.92000    649.00000    617.60534
    61.93000    609.00000    610.61725
    61.94000    620.00000    603.61540
    61.95000    562.00000    596.64557
    61.96000    586.00000    589.75358
    61.97000    585.00000    582.97310
    61.98000    588.00000    576.34431
    61.99000    598.00000    569.88998
    62.00000    616.00000    563.61990
    62.01000    571.00000    557.54769
    62.02000    599.00000    551.69034
    62.03000    545.00000    546.05895
    62.04000    553.00000    540.66100
    62.05000    585.00000    535.50153
    62.06000    582.00000    530.58724
    62.07000    580.00000    525.92824
    62.08000    548.00000    521.52395
    62.09000    515.00000    517.37464
    62.10000    552.00000    513.48024
    62.11000    554.00000    509.84130
    62.12000    569.00000    506.45699
    62.13000    488.00000    503.32511
    62.14000    512.00000    500.44215
    62.15000    532.00000    497.80301
    62.16000    480.00000    495.39684
    62.17000    538.00000    493.21076
    62.18000    519.00000    491.27268
    62.19000    531.00000    489.57133
    62.20000    479.00000    488.08837
    62.21000    464.00000    486.79142
    62.22000    506.00000    485.67233
    62.23000    486.00000    484.72231
    62.24000    487.00000    483.92758
    62.25000    512.00000    483.27292
    62.26000    516.00000    482.74306
    62.27000    524.00000    482.32709
    62.28000    516.00000    482.01111
    62.29000    519.00000    481.78169
    62.30000    513.00000    481.62786
    62.31000    493.00000    481.54085
    62.32000    493.00000    481.51596
    62.33000    531.00000    481.55001
    62.34000    517.00000    481.64380
    62.35000    520.00000    481.80166
    62.36000    525.00000    482.01498
    62.37000    485.00000    482.29415
    62.38000    515.00000    482.64979
    62.39000    515.00000    483.08391
    62.40000    551.00000    483.60763
    62.41000    534.00000    484.23304
    62.42000    510.00000    485.00128
    62.43000    487.00000    485.91234
    62.44000    488.00000    486.97425
    62.45000    476.00000    488.19937
    62.46000    490.00000    489.60501
    62.47000    510.00000    491.20015
    62.48000    502.00000    492.99317
    62.49000    503.00000    494.99100
    62.50000    509.00000    497.19724
    62.51000    481.00000    499.61635
    62.52000    484.00000    502.25650
    62.53000    498.00000    505.10959
    62.54000    533.00000    508.16730
    62.55000    580.00000    511.41897
    62.56000    504.00000    514.84872
    62.57000    512.00000    518.42698
    62.58000    499.00000    522.12101
    62.59000    514.00000    525.99399
    62.60000    492.00000    529.99743
    62.61000    516.00000    534.08114
    62.62000    543.00000    538.21192
    62.63000    512.00000    542.35578
    62.64000    509.00000    546.47604
    62.65000    543.00000    550.53337
    62.66000    577.00000    554.48629
    62.67000    545.00000    558.29184
    62.68000    568.00000    561.90720
    62.69000    559.00000    565.28999
    62.70000    533.00000    568.39160
    62.71000    539.00000    571.17661
    62.72000    579.00000    573.61237
    62.73000    584.00000    575.67101
    62.74000    541.00000    577.33653
    62.75000    562.00000    578.59707
    62.76000    581.00000    579.45322
    62.77000    591.00000    579.90248
    62.78000    561.00000    579.95048
    62.79000    595.00000    579.64889
    62.80000    561.00000    578.98622
    62.81000    599.00000    578.01743
    62.82000    558.00000    576.77160
    62.83000    535.00000    575.26093
    62.84000    550.00000    573.49993
    62.85000    565.00000    571.50482
    62.86000    550.00000    569.29898
    62.87000    534.00000    566.90429
    62.88000    549.00000    564.34173
    62.89000    572.00000    561.63242
    62.90000    571.00000    558.79788
    62.91000    534.00000    555.86021
    62.92000    534.00000    552.84226
    62.93000    559.00000    549.76740
    62.94000    524.00000    546.65971
    62.95000    538.00000    543.54775
    62.96000    535.00000    540.46138
    62.97000    482.00000    537.42622
    62.98000    554.00000    534.46993
    62.99000    524.00000    531.62058
    63.00000    524.00000    528.90442
    63.01000    502.00000    526.33997
    63.02000    526.00000    523.94776
    63.03000    491.00000    521.81273
    63.04000    525.00000    519.93348
    63.05000    492.00000    518.32012
    63.06000    543.00000    516.99262
    63.07000    513.00000    515.96821
    63.08000    513.00000    515.24782
    63.09000    547.00000    514.84855
    63.10000    526.00000    514.77766
    63.11000    527.00000    515.03634
    63.12000    511.00000    515.62121
    63.13000    535.00000    516.53631
    63.14000    524.00000    517.79196
    63.15000    543.00000    519.37131
    63.16000    493.00000    521.24792
    63.17000    519.00000    523.40968
    63.18000    520.00000    525.83307
    63.19000    584.00000    528.48553
    63.20000    574.00000    531.38355
    63.21000    549.00000    534.51889
    63.22000    544.00000    537.86148
    63.23000    533.00000    541.36763
    63.24000    549.00000    544.99313
    63.25000    570.00000    548.70138
    63.26000    576.00000    552.46361
    63.27000    600.00000    556.25208
    63.28000    598.00000    560.03701
    63.29000    584.00000    563.74074
    63.30000    615.00000    567.34648
    63.31000    616.00000    570.83257
    63.32000    626.00000    574.17244
    63.33000    570.00000    577.34245
    63.34000    595.00000    580.32237
    63.35000    580.00000    583.09505
    63.36000    534.00000    585.64590
    63.37000    596.00000    587.96239
    63.38000    629.00000    590.03350
    63.39000    617.00000    591.84947
    63.40000    542.00000    593.40166
    63.41000    585.00000    594.68277
    63.42000    656.00000    595.68724
    63.43000    595.00000    596.41186
    63.44000    589.00000    596.85625
    63.45000    599.00000    597.02320
    63.46000    587.00000    596.92060
    63.47000    620.00000    596.56040
    63.48000    649.00000    595.95873
    63.49000    577.00000    595.13565
    63.50000    595.00000    594.11441
    63.51000    557.00000    592.92038
    63.52000    628.00000    591.57988
    63.53000    598.00000    590.11893
    63.54000    606.00000    588.56210
    63.55000    603.00000    586.93149
    63.56000    612.00000    585.24591
    63.57000    596.00000    583.52030
    63.58000    566.00000    581.76556
    63.59000    578.00000    579.98896
    63.60000    609.00000    578.19634
    63.61000    612.00000    576.38821
    63.62000    587.00000    574.53780
    63.63000    568.00000    572.64768
    63.64000    571.00000    570.71346
    63.65000    565.00000    568.72600
    63.66000    602.00000    566.67585
    63.67000    576.00000    564.55419
    63.68000    592.00000    562.35234
    63.69000    578.00000    560.06219
    63.70000    587.00000    557.67638
    63.71000    585.00000    555.18837
    63.72000    569.00000    552.59248
    63.73000    535.00000    549.88419
    63.74000    556.00000    547.06055
    63.75000    577.00000    544.12083
    63.76000    525.00000    541.06817
    63.77000    530.00000    537.91062
    63.78000    563.00000    534.64804
    63.79000    527.00000    531.27831
    63.80000    547.00000    527.82454
    63.81000    507.00000    524.30562
    63.82000    525.00000    520.73908
    63.83000    533.00000    517.15084
    63.84000    543.00000    513.56783
    63.85000    538.00000    509.99230
    63.86000    511.00000    506.44997
    63.87000    546.00000    502.96881
    63.88000    504.00000    499.57051
    63.89000    501.00000    496.27425
    63.90000    492.00000    493.09848
    63.91000    446.00000    490.05857
    63.92000    501.00000    487.16792
    63.93000    500.00000    484.43801
    63.94000    503.00000    481.87829
    63.95000    518.00000    479.49620
    63.96000    500.00000    477.29734
    63.97000    456.00000    475.28567
    63.98000    465.00000    473.46378
    63.99000    478.00000    471.83406
    64.00000    449.00000    470.39959
    64.01000    468.00000    469.15273
    64.02000    455.00000    468.09665
    64.03000    477.00000    467.23594
    64.04000    453.00000    466.57650
    64.05000    481.00000    466.10274
    64.06000    474.00000    465.80461
    64.07000    478.00000    465.69485
    64.08000    479.00000    465.78054
    64.09000    489.00000    466.06631
    64.10000    487.00000    466.55817
    64.11000    451.00000    467.26533
    64.12000    488.00000    468.20084
    64.13000    482.00000    469.36023
    64.14000    511.00000    470.73070
    64.15000    472.00000    472.33312
    64.16000    476.00000    474.17328
    64.17000    490.00000    476.25354
    64.18000    464.00000    478.57736
    64.18999    455.00000    481.14152
    64.20000    465.00000    483.94955
    64.21000    510.00000    486.98586
    64.22000    501.00000    490.24099
    64.23000    506.00000    493.69908
    64.24000    480.00000    497.33965
    64.25000    523.00000    501.13332
    64.26000    546.00000    505.05053
    64.27000    496.00000    509.06280
    64.28000    511.00000    513.12855
    64.29000    536.00000    517.20402
    64.30000    574.00000    521.24314
    64.31000    532.00000    525.19717
    64.32000    571.00000    529.01479
    64.33000    530.00000    532.64370
    64.34000    521.00000    536.04075
    64.35000    576.00000    539.15772
    64.36000    551.00000    541.94527
    64.37000    516.00000    544.36068
    64.38000    563.00000    546.37544
    64.39000    573.00000    547.95991
    64.40000    526.00000    549.09050
    64.41000    523.00000    549.75433
    64.42000    539.00000    549.94847
    64.43000    534.00000    549.67831
    64.43999    566.00000    548.95816
    64.45000    544.00000    547.80695
    64.46000    546.00000    546.25563
    64.47000    511.00000    544.33875
    64.48000    542.00000    542.09310
    64.49000    555.00000    539.55530
    64.50000    564.00000    536.76920
    64.51000    526.00000    533.78460
    64.52000    537.00000    530.64997
    64.53000    538.00000    527.41316
    64.54000    506.00000    524.12138
    64.55000    510.00000    520.82046
    64.56000    537.00000    517.55398
    64.57000    519.00000    514.36262
    64.58000    539.00000    511.28336
    64.59000    529.00000    508.34894
    64.60000    502.00000    505.58741
    64.61000    513.00000    503.02171
    64.62000    550.00000    500.66954
    64.63000    507.00000    498.54328
    64.64000    466.00000    496.65003
    64.65000    487.00000    494.99174
    64.66000    500.00000    493.56552
    64.67000    474.00000    492.36388
    64.68000    495.00000    491.37512
    64.68999    471.00000    490.58416
    64.70000    502.00000    489.96741
    64.71000    506.00000    489.50293
    64.72000    490.00000    489.18590
    64.73000    450.00000    488.98684
    64.74000    497.00000    488.87514
    64.75000    463.00000    488.82442
    64.76000    463.00000    488.80905
    64.77000    514.00000    488.80416
    64.78000    494.00000    488.78670
    64.79000    478.00000    488.74038
    64.80000    477.00000    488.65018
    64.81000    462.00000    488.48993
    64.82000    474.00000    488.24488
    64.83000    459.00000    487.91076
    64.84000    435.00000    487.48935
    64.85000    519.00000    486.98297
    64.86000    435.00000    486.39382
    64.87000    510.00000    485.72691
    64.88000    436.00000    484.99770
    64.89000    483.00000    484.22488
    64.90000    464.00000    483.41112
    64.91000    478.00000    482.59046
    64.92000    450.00000    481.79247
    64.93000    468.00000    481.02192
    64.93999    480.00000    480.29422
    64.95000    480.00000    479.62551
    64.96000    461.00000    479.03587
    64.97000    479.00000    478.54213
    64.98000    491.00000    478.16120
    64.99000    521.00000    477.90927
    65.00000    462.00000    477.80181
    65.01000    466.00000    477.85355
    65.02000    462.00000    478.07835
    65.03000    444.00000    478.48848
    65.04000    504.00000    479.08906
    65.05000    477.00000    479.88706
    65.06000    487.00000    480.94316
    65.07000    502.00000    482.25216
    65.08000    468.00000    483.81678
    65.09000    461.00000    485.64918
    65.10000    482.00000    487.76133
    65.11000    489.00000    490.16444
    65.12000    454.00000    492.86896
    65.13000    480.00000    495.88872
    65.14000    458.00000    499.23336
    65.15000    480.00000    502.90192
    65.16000    515.00000    506.90020
    65.17000    506.00000    511.23297
    65.18000    527.00000    515.90108
    65.18999    518.00000    520.87285
    65.20000    550.00000    526.14908
    65.21000    570.00000    531.70014
    65.22000    524.00000    537.50544
    65.23000    561.00000    543.54755
    65.24000    509.00000    549.78697
    65.25000    522.00000    556.17674
    65.26000    541.00000    562.66780
    65.27000    572.00000    569.20634
    65.28000    555.00000    575.73402
    65.29000    542.00000    582.18864
    65.30000    539.00000    588.50488
    65.31000    598.00000    594.61444
    65.32000    614.00000    600.44784
    65.33000    612.00000    605.94745
    65.34000    589.00000    611.05162
    65.35000    588.00000    615.69599
    65.36000    564.00000    619.82560
    65.37000    642.00000    623.39621
    65.38000    605.00000    626.37489
    65.39000    628.00000    628.71650
    65.40000    611.00000    630.39542
    65.41000    622.00000    631.41619
    65.42000    619.00000    631.78977
    65.43000    631.00000    631.53598
    65.43999    601.00000    630.68683
    65.45000    642.00000    629.27912
    65.46000    609.00000    627.36444
    65.47000    607.00000    624.99502
    65.48000    607.00000    622.22754
    65.49000    621.00000    619.11975
    65.50000    618.00000    615.72845
    65.51000    583.00000    612.10720
    65.52000    575.00000    608.30044
    65.53000    609.00000    604.34900
    65.54000    587.00000    600.34521
    65.55000    617.00000    596.30759
    65.56000    593.00000    592.25846
    65.57000    553.00000    588.22472
    65.58000    562.00000    584.22822
    65.59000    558.00000    580.28619
    65.60000    563.00000    576.41167
    65.61000    593.00000    572.61424
    65.62000    562.00000    568.90065
    65.63000    569.00000    565.27491
    65.64000    558.00000    561.74045
    65.65000    558.00000    558.31148
    65.66000    530.00000    554.99076
    65.67000    534.00000    551.78412
    65.68000    558.00000    548.70315
    65.68999    517.00000    545.77789
    65.70000    539.00000    543.03819
    65.71000    490.00000    540.40089
    65.72000    543.00000    537.86591
    65.73000    568.00000    535.46164
    65.74000    531.00000    533.15380
    65.75000    549.00000    530.97691
    65.76000    533.00000    528.94547
    65.77000    505.00000    527.06119
    65.78000    510.00000    525.32519
    65.79000    526.00000    523.73837
    65.80000    531.00000    522.30173
    65.81000    574.00000    521.01651
    65.82000    569.00000    519.88466
    65.83000    536.00000    518.90909
    65.84000    507.00000    518.08948
    65.85000    510.00000    517.42428
    65.86000    500.00000    516.91799
    65.87000    498.00000    516.57351
    65.88000    509.00000    516.39252
    65.89000    463.00000    516.37635
    65.90000    468.00000    516.52582
    65.91000    510.00000    516.84126
    65.92000    523.00000    517.32246
    65.93000    452.00000    517.96882
    65.93999    488.00000    518.77969
    65.95000    505.00000    519.75822
    65.96000    528.00000    520.88484
    65.97000    511.00000    522.15755
    65.98000    536.00000    523.57040
    65.99000    517.00000    525.11789
    66.00000    498.00000    526.79177
    66.01000    539.00000    528.59517
    66.02000    531.00000    530.51420
    66.03000    517.00000    532.53595
    66.04000    512.00000    534.64853
    66.05000    502.00000    536.83849
    66.06000    544.00000    539.09023
    66.07000    518.00000    541.38690
    66.08000    484.00000    543.71405
    66.09000    496.00000    546.04858
    66.10000    492.00000    548.36614
    66.11000    544.00000    550.64057
    66.12000    528.00000    552.84318
    66.13000    538.00000    554.94283
    66.14000    555.00000    556.90645
    66.15000    540.00000    558.70006
    66.16000    552.00000    560.28904
    66.17000    553.00000    561.63163
    66.18000    534.00000    562.69520
    66.18999    558.00000    563.44878
    66.20000    580.00000    563.86648
    66.21000    578.00000    563.92456
    66.22000    510.00000    563.60859
    66.23000    531.00000    562.91186
    66.24000    565.00000    561.83675
    66.25000    549.00000    560.39500
    66.26000    504.00000    558.60761
    66.27000    518.00000    556.50480
    66.28000    522.00000    554.12512
    66.29000    543.00000    551.50599
    66.30000    533.00000    548.68755
    66.31000    530.00000    545.72425
    66.32000    536.00000    542.66480
    66.33000    534.00000    539.56531
    66.34000    506.00000    536.45743
    66.35000    533.00000    533.37150
    66.36000    526.00000    530.36007
    66.37000    540.00000    527.46389
    66.38000    577.00000    524.71526
    66.39000    589.00000    522.14172
    66.40000    550.00000    519.76595
    66.41000    527.00000    517.60564
    66.42000    474.00000    515.67349
    66.43000    507.00000    513.97679
    66.43999    498.00000    512.51930
    66.45000    542.00000    511.30005
    66.46000    495.00000    510.31983
    66.47000    524.00000    509.57113
    66.48000    495.00000    509.03617
    66.49000    528.00000    508.70271
    66.50000    493.00000    508.55661
    66.51000    539.00000    508.59582
    66.52000    508.00000    508.80391
    66.53000    517.00000    509.16409
    66.54000    524.00000    509.66854
    66.55000    502.00000    510.27532
    66.56000    535.00000    510.98766
    66.57000    526.00000    511.80451
    66.58000    501.00000    512.72074
    66.59000    511.00000    513.73351
    66.60000    518.00000    514.84370
    66.61000    522.00000    516.05171
    66.62000    532.00000    517.33720
    66.63000    571.00000    518.70734
    66.64000    553.00000    520.16456
    66.65000    553.00000    521.70109
    66.66000    574.00000    523.31258
    66.67000    549.00000    524.99274
    66.68000    543.00000    526.73217
    66.68999    501.00000    528.51733
    66.70000    535.00000    530.33977
    66.71000    560.00000    532.17837
    66.72000    517.00000    534.01782
    66.73000    534.00000    535.84079
    66.74000    554.00000    537.63053
    66.75000    567.00000    539.36269
    66.76000    551.00000    541.01362
    66.77000    567.00000    542.57156
    66.78000    567.00000    544.02469
    66.79000    540.00000    545.36304
    66.80000    542.00000    546.58074
    66.81000    577.00000    547.67644
    66.82000    598.00000    548.65347
    66.83000    534.00000    549.51980
    66.84000    578.00000    550.28782
    66.85000    592.00000    550.97390
    66.86000    546.00000    551.59800
    66.87000    585.00000    552.18314
    66.88000    585.00000    552.75499
    66.89000    538.00000    553.34174
    66.90000    572.00000    553.97331
    66.91000    594.00000    554.68092
    66.92000    609.00000    555.49700
    66.93000    583.00000    556.45456
    66.93999    582.00000    557.58521
    66.95000    620.00000    558.92447
    66.96000    563.00000    560.49767
    66.97000    568.00000    562.33725
    66.98000    547.00000    564.46469
    66.99000    565.00000    566.89190
    67.00000    591.00000    569.64955
    67.01000    552.00000    572.73561
    67.02000    569.00000    576.13721
    67.03000    555.00000    579.84584
    67.04000    532.00000    583.84901
    67.05000    562.00000    588.10344
    67.06000    597.00000    592.56316
    67.07000    611.00000    597.17447
    67.08000    568.00000    601.86272
    67.09000    609.00000    606.56231
    67.10000    584.00000    611.19887
    67.11000    608.00000    615.67868
    67.12000    580.00000    619.91578
    67.13000    599.00000    623.82309
    67.14000    588.00000    627.31166
    67.15000    622.00000    630.29499
    67.16000    627.00000    632.69194
    67.17000    612.00000    634.42953
    67.18000    678.00000    635.44541
    67.18999    615.00000    635.68878
    67.20000    589.00000    635.12445
    67.21000    610.00000    633.73512
    67.22000    623.00000    631.51871
    67.23000    566.00000    628.48966
    67.24000    615.00000    624.67537
    67.25000    602.00000    620.11417
    67.26000    569.00000    614.88080
    67.27000    589.00000    609.06573
    67.28000    563.00000    602.72790
    67.29000    616.00000    595.94438
    67.30000    546.00000    588.80856
    67.31000    565.00000    581.40669
    67.32000    577.00000    573.82622
    67.33000    576.00000    566.14662
    67.34000    555.00000    558.44895
    67.35000    589.00000    550.81349
    67.36000    568.00000    543.31311
    67.37000    521.00000    536.01368
    67.38000    533.00000    528.97421
    67.39000    539.00000    522.24670
    67.40000    535.00000    515.87703
    67.41000    535.00000    509.90587
    67.42000    534.00000    504.35669
    67.43000    554.00000    499.23764
    67.43999    580.00000    494.57713
    67.45000    528.00000    490.37482
    67.46000    519.00000    486.64737
    67.47000    501.00000    483.39698
    67.48000    478.00000    480.62687
    67.49000    499.00000    478.32827
    67.50000    495.00000    476.49312
    67.51000    477.00000    475.11213
    67.52000    500.00000    474.18070
    67.53000    484.00000    473.69435
    67.54000    482.00000    473.64265
    67.55000    512.00000    474.01600
    67.56000    507.00000    474.80939
    67.57000    521.00000    476.01992
    67.58000    499.00000    477.64461
    67.59000    489.00000    479.68046
    67.60000    528.00000    482.12582
    67.61000    523.00000    484.97967
    67.62000    493.00000    488.24048
    67.63000    489.00000    491.90882
    67.64000    558.00000    495.99816
    67.65000    537.00000    500.49513
    67.66000    567.00000    505.39418
    67.67000    531.00000    510.70348
    67.68000    518.00000    516.42318
    67.68999    515.00000    522.53563
    67.70000    559.00000    529.05320
    67.71000    541.00000    535.95339
    67.72000    526.00000    543.22994
    67.73000    556.00000    550.87175
    67.74000    588.00000    558.86833
    67.75000    640.00000    567.20645
    67.76000    575.00000    575.87124
    67.77000    586.00000    584.84690
    67.78000    655.00000    594.11716
    67.79000    670.00000    603.66633
    67.80000    653.00000    613.47945
    67.81000    669.00000    623.53273
    67.82000    625.00000    633.80829
    67.83000    632.00000    644.29391
    67.84000    687.00000    654.97623
    67.85000    729.00000    665.84373
    67.86000    695.00000    676.88975
    67.87000    709.00000    688.09404
    67.88000    688.00000    699.41305
    67.89000    762.00000    710.84470
    67.90000    725.00000    722.38568
    67.91000    724.00000    734.00318
    67.92000    718.00000    745.63413
    67.93000    740.00000    757.26972
    67.93999    822.00000    768.88086
    67.95000    792.00000    780.46303
    67.96000    742.00000    791.93674
    67.97000    731.00000    803.26407
    67.98000    817.00000    814.38849
    67.99000    795.00000    825.24551
    68.00000    836.00000    835.76257
    68.01000    788.00000    845.86314
    68.02000    790.00000    855.46048
    68.03000    772.00000    864.45990
    68.04000    783.00000    872.76401
    68.05000    844.00000    880.27543
    68.06000    824.00000    886.88950
    68.07000    833.00000    892.49234
    68.08000    806.00000    896.93895
    68.09000    825.00000    900.15765
    68.10000    836.00000    902.07495
    68.11000    820.00000    902.62159
    68.12000    817.00000    901.74673
    68.13000    808.00000    899.42120
    68.14000    806.00000    895.63950
    68.15000    864.00000    890.42069
    68.16000    782.00000    883.80792
    68.17000    806.00000    875.86679
    68.18000    815.00000    866.68261
    68.18999    812.00000    856.36766
    68.20000    813.00000    845.00145
    68.21000    822.00000    832.73386
    68.22000    789.00000    819.69882
    68.23000    841.00000    806.03506
    68.24000    793.00000    791.86472
    68.25000    771.00000    777.31422
    68.26000    768.00000    762.50665
    68.27000    764.00000    747.55849
    68.28000    731.00000    732.58159
    68.29000    686.00000    717.67924
    68.30000    672.00000    702.94563
    68.31000    672.00000    688.46564
    68.32000    702.00000    674.31433
    68.33000    644.00000    660.55624
    68.34000    673.00000    647.24256
    68.35000    623.00000    634.41250
    68.36000    603.00000    622.12973
    68.37000    597.00000    610.43363
    68.38000    607.00000    599.31342
    68.39000    649.00000    588.78249
    68.40000    603.00000    578.84832
    68.41000    561.00000    569.50984
    68.42000    584.00000    560.76200
    68.43000    539.00000    552.59166
    68.43999    598.00000    544.98233
    68.45000    564.00000    537.89884
    68.46000    564.00000    531.34614
    68.47000    563.00000    525.29642
    68.48000    534.00000    519.72862
    68.49000    540.00000    514.62144
    68.50000    540.00000    509.95374
    68.51000    513.00000    505.70505
    68.52000    559.00000    501.85609
    68.53000    515.00000    498.38623
    68.54000    496.00000    495.27027
    68.55000    552.00000    492.49214
    68.56000    493.00000    490.03507
    68.57000    506.00000    487.88163
    68.58000    502.00000    486.01501
    68.59000    505.00000    484.41899
    68.60000    484.00000    483.07796
    68.61000    499.00000    481.97690
    68.62000    515.00000    481.10132
    68.63000    486.00000    480.43721
    68.64000    545.00000    479.97094
    68.65000    518.00000    479.68928
    68.66000    514.00000    479.57925
    68.67000    557.00000    479.62757
    68.68000    508.00000    479.81666
    68.68999    517.00000    480.12167
    68.70000    519.00000    480.55732
    68.71000    539.00000    481.16325
    68.72000    514.00000    481.92197
    68.73000    535.00000    482.82066
    68.74000    531.00000    483.85265
    68.75000    543.00000    485.01953
    68.76000    527.00000    486.32647
    68.77000    502.00000    487.78094
    68.78000    524.00000    489.39264
    68.79000    501.00000    491.17345
    68.80000    521.00000    493.13753
    68.81000    538.00000    495.30121
    68.82000    517.00000    497.68281
    68.83000    569.00000    500.30298
    68.84000    530.00000    503.18738
    68.85000    508.00000    506.37156
    68.86000    506.00000    509.86630
    68.87000    563.00000    513.61957
    68.88000    544.00000    517.68059
    68.89000    538.00000    522.07957
    68.90000    535.00000    526.82831
    68.91000    540.00000    531.93535
    68.92000    578.00000    537.40594
    68.93000    578.00000    543.24191
    68.93999    574.00000    549.43493
    68.95000    611.00000    555.99844
    68.96000    574.00000    562.90347
    68.97000    580.00000    570.14560
    68.98000    609.00000    577.70794
    68.99000    620.00000    585.56960
    69.00000    633.00000    593.70675
    69.01000    626.00000    602.09226
    69.02000    637.00000    610.69676
    69.03000    611.00000    619.48823
    69.04000    683.00000    628.43061
    69.05000    694.00000    637.48592
    69.06000    658.00000    646.61433
    69.07000    671.00000    655.77430
    69.08000    714.00000    664.92277
    69.09000    645.00000    674.01535
    69.10000    727.00000    683.00631
    69.11000    735.00000    691.84846
    69.12000    729.00000    700.49292
    69.13000    739.00000    708.88876
    69.14000    697.00000    716.98277
    69.15000    681.00000    724.71971
    69.16000    693.00000    732.04278
    69.17000    734.00000    738.88801
    69.18000    739.00000    745.18299
    69.18999    735.00000    750.86436
    69.20000    792.00000    755.88625
    69.21000    763.00000    760.14062
    69.22000    798.00000    763.57712
    69.23000    788.00000    766.14008
    69.24000    778.00000    767.77466
    69.25000    779.00000    768.43407
    69.26000    804.00000    768.08170
    69.27000    807.00000    766.69297
    69.28000    783.00000    764.25685
    69.29000    756.00000    760.77695
    69.30000    755.00000    756.27205
    69.31000    758.00000    750.77613
    69.32000    777.00000    744.33790
    69.33000    768.00000    737.01972
    69.34000    768.00000    728.89626
    69.35000    744.00000    720.05274
    69.36000    701.00000    710.58333
    69.37000    666.00000    700.59084
    69.38000    692.00000    690.18433
    69.39000    695.00000    679.45161
    69.40000    679.00000    668.49823
    69.41000    651.00000    657.43441
    69.42000    651.00000    646.36038
    69.43000    662.00000    635.36704
    69.43999    674.00000    624.55710
    69.45000    612.00000    613.99680
    69.46000    610.00000    603.77973
    69.47000    631.00000    593.95297
    69.48000    568.00000    584.56801
    69.49000    628.00000    575.66609
    69.50000    590.00000    567.27817
    69.51000    576.00000    559.42513
    69.52000    566.00000    552.11794
    69.53000    563.00000    545.35629
    69.54000    577.00000    539.12932
    69.55000    526.00000    533.44164
    69.56000    513.00000    528.28590
    69.57000    493.00000    523.62391
    69.58000    554.00000    519.46026
    69.59000    549.00000    515.75574
    69.60000    528.00000    512.47878
    69.61000    488.00000    509.60592
    69.62000    481.00000    507.10782
    69.63000    542.00000    504.95762
    69.64000    553.00000    503.13059
    69.65000    501.00000    501.60374
    69.66000    541.00000    500.35602
    69.67000    520.00000    499.36860
    69.68000    510.00000    498.62495
    69.68999    519.00000    498.11154
    69.70000    526.00000    497.81621
    69.71000    506.00000    497.73108
    69.72000    523.00000    497.84488
    69.73000    503.00000    498.13434
    69.74000    476.00000    498.60456
    69.75000    511.00000    499.25298
    69.76000    507.00000    500.05221
    69.77000    479.00000    501.00058
    69.78000    506.00000    502.09424
    69.79000    514.00000    503.34548
    69.80000    497.00000    504.73874
    69.81000    503.00000    506.26589
    69.82000    497.00000    507.91722
    69.83000    465.00000    509.68311
    69.84000    463.00000    511.55402
    69.85000    493.00000    513.51982
    69.86000    511.00000    515.57030
    69.87000    505.00000    517.69639
    69.88000    505.00000    519.89645
    69.89000    508.00000    522.17094
    69.90000    500.00000    524.44407
    69.91000    497.00000    526.72084
    69.92000    514.00000    529.01097
    69.93000    517.00000    531.30647
    69.93999    502.00000    533.59727
    69.95000    499.00000    535.88445
    69.96000    475.00000    538.15629
    69.97000    534.00000    540.41085
    69.98000    565.00000    542.64437
    69.99000    516.00000    544.85312
    70.00000    540.00000    547.03314
    70.01000    526.00000    549.18000
    70.02000    550.00000    551.28877
    70.03000    539.00000    553.35398
    70.04000    550.00000    555.37013
    70.05000    546.00000    557.33099
    70.06000    534.00000    559.22407
    70.07000    552.00000    561.04873
    70.08000    579.00000    562.79828
    70.09000    516.00000    564.46528
    70.10000    536.00000    566.04404
    70.11000    514.00000    567.52978
    70.12000    556.00000    568.91832
    70.13000    548.00000    570.20766
    70.14000    570.00000    571.39683
    70.15000    553.00000    572.48598
    70.16000    569.00000    573.48428
    70.17000    542.00000    574.40366
    70.18000    566.00000    575.25055
    70.18999    551.00000    576.03633
    70.20000    540.00000    576.77799
    70.21000    528.00000    577.48048
    70.22000    572.00000    578.17678
    70.23000    602.00000    578.85464
    70.24000    572.00000    579.50534
    70.25000    551.00000    580.16300
    70.26000    576.00000    580.84790
    70.27000    594.00000    581.56483
    70.28000    584.00000    582.32226
    70.29000    575.00000    583.12581
    70.30000    583.00000    583.97492
    70.31000    549.00000    584.86147
    70.32000    586.00000    585.78830
    70.33000    589.00000    586.77821
    70.34000    599.00000    587.80454
    70.35000    566.00000    588.84651
    70.36000    539.00000    589.88708
    70.37000    539.00000    590.90745
    70.38000    523.00000    591.89151
    70.39000    541.00000    592.81689
    70.40000    580.00000    593.66215
    70.41000    571.00000    594.40783
    70.42000    603.00000    595.03664
    70.43000    602.00000    595.53451
    70.43999    566.00000    595.89137
    70.45000    577.00000    596.10249
    70.46000    562.00000    596.16820
    70.47000    589.00000    596.09579
    70.48000    573.00000    595.89455
    70.49000    554.00000    595.57463
    70.50000    567.00000    595.15371
    70.51000    574.00000    594.63208
    70.52000    594.00000    594.00200
    70.53000    559.00000    593.27150
    70.54000    622.00000    592.49254
    70.55000    576.00000    591.71640
    70.56000    569.00000    590.90697
    70.57000    581.00000    590.03010
    70.58000    563.00000    589.19800
    70.59000    573.00000    588.43233
    70.60000    593.00000    587.68165
    70.61000    615.00000    586.92412
    70.62000    583.00000    586.16612
    70.63000    568.00000    585.43949
    70.64000    571.00000    584.71772
    70.65000    534.00000    583.98454
    70.66000    540.00000    583.23105
    70.67000    568.00000    582.44672
    70.68000    530.00000    581.61989
    70.68999    561.00000    580.75179
    70.70000    495.00000    579.83209
    70.71000    539.00000    578.85002
    70.72000    584.00000    577.79174
    70.73000    559.00000    576.65274
    70.74000    585.00000    575.42935
    70.75000    548.00000    574.11796
    70.76000    570.00000    572.71783
    70.77000    564.00000    571.23437
    70.78000    567.00000    569.67705
    70.79000    515.00000    568.05184
    70.80000    557.00000    566.36856
    70.81000    528.00000    564.63983
    70.82000    541.00000    562.87956
    70.83000    499.00000    561.10242
    70.84000    519.00000    559.32277
    70.85000    535.00000    557.55473
    70.86000    523.00000    555.81810
    70.87000    529.00000    554.12391
    70.88000    526.00000    552.48511
    70.89000    515.00000    550.91315
    70.90000    533.00000    549.41861
    70.91000    549.00000    548.01185
    70.92000    498.00000    546.70284
    70.93000    508.00000    545.49783
    70.93999    519.00000    544.40593
    70.95000    535.00000    543.43437
    70.96000    520.00000    542.59476
    70.97000    476.00000    541.89234
    70.98000    514.00000    541.33762
    70.99000    516.00000    540.94035
    71.00000    501.00000    540.71145
    71.01000    523.00000    540.66209
    71.02000    518.00000    540.80036
    71.03000    518.00000    541.13390
    71.04000    504.00000    541.67002
    71.05000    509.00000    542.41500
    71.06000    537.00000    543.37366
    71.07000    581.00000    544.54930
    71.08000    578.00000    545.94369
    71.09000    549.00000    547.55706
    71.10000    563.00000    549.38817
    71.11000    528.00000    551.43446
    71.12000    568.00000    553.69215
    71.13000    516.00000    556.15651
    71.14000    522.00000    558.82216
    71.15000    558.00000    561.68334
    71.16000    528.00000    564.73435
    71.17000    552.00000    567.97000
    71.18000    633.00000    571.38607
    71.18999    584.00000    574.97610
    71.20000    559.00000    578.75006
    71.21000    599.00000    582.70015
    71.22000    556.00000    586.83830
    71.23000    580.00000    591.15620
    71.24000    558.00000    595.63671
    71.25000    595.00000    600.29622
    71.26000    598.00000    605.14331
    71.27000    600.00000    610.17983
    71.28000    627.00000    615.41366
    71.29000    611.00000    620.84552
    71.30000    600.00000    626.46935
    71.31000    631.00000    632.27964
    71.32000    620.00000    638.26783
    71.33000    610.00000    644.41896
    71.34000    607.00000    650.71463
    71.35000    629.00000    657.13296
    71.36000    658.00000    663.64550
    71.37000    649.00000    670.21384
    71.38000    643.00000    676.80299
    71.39000    650.00000    683.37192
    71.40000    632.00000    689.87303
    71.41000    669.00000    696.25391
    71.42000    710.00000    702.45795
    71.43000    680.00000    708.42409
    71.43999    674.00000    714.08185
    71.45000    687.00000    719.37958
    71.46000    715.00000    724.22983
    71.47000    716.00000    728.56587
    71.48000    726.00000    732.32310
    71.49000    662.00000    735.43511
    71.50000    689.00000    737.83572
    71.51000    709.00000    739.46658
    71.52000    714.00000    740.27734
    71.53000    722.00000    740.22580
    71.54000    731.00000    739.27954
    71.55000    755.00000    737.42886
    71.56000    737.00000    734.67525
    71.57000    685.00000    731.02231
    71.58000    697.00000    726.49202
    71.59000    739.00000    721.12216
    71.60000    687.00000    714.95536
    71.61000    650.00000    708.05435
    71.62000    706.00000    700.49253
    71.63000    699.00000    692.35743
    71.64000    667.00000    683.74063
    71.65000    691.00000    674.73902
    71.66000    678.00000    665.44836
    71.67000    639.00000    655.95751
    71.68000    651.00000    646.37996
    71.68999    647.00000    636.82915
    71.70000    589.00000    627.37197
    71.71000    597.00000    618.12897
    71.72000    584.00000    609.17724
    71.73000    598.00000    600.59610
    71.74000    586.00000    592.45666
    71.75000    626.00000    584.82097
    71.76000    571.00000    577.74146
    71.77000    555.00000    571.26049
    71.78000    542.00000    565.41005
    71.79000    512.00000    560.21164
    71.80000    556.00000    555.67594
    71.81000    571.00000    551.80335
    71.82000    531.00000    548.58973
    71.83000    534.00000    546.01654
    71.84000    550.00000    544.05646
    71.85000    553.00000    542.67611
    71.86000    565.00000    541.83742
    71.87000    556.00000    541.49802
    71.88000    542.00000    541.58769
    71.89000    561.00000    542.04723
    71.90000    553.00000    542.82377
    71.91000    555.00000    543.85868
    71.92000    568.00000    545.09103
    71.93000    551.00000    546.44300
    71.93999    574.00000    547.85448
    71.95000    572.00000    549.27234
    71.96000    566.00000    550.63568
    71.97000    554.00000    551.89355
    71.98000    565.00000    552.99980
    71.99000    556.00000    553.91783
    72.00000    587.00000    554.61977
    72.01000    565.00000    555.05396
    72.02000    587.00000    555.20051
    72.03000    561.00000    555.05679
    72.04000    575.00000    554.61603
    72.05000    571.00000    553.88252
    72.06000    599.00000    552.92126
    72.07000    563.00000    551.71971
    72.08000    580.00000    550.28826
    72.09000    551.00000    548.66056
    72.10000    589.00000    546.87175
    72.11000    552.00000    544.96818
    72.12000    588.00000    542.98367
    72.13000    551.00000    540.95478
    72.14000    590.00000    538.91994
    72.15000    530.00000    536.91705
    72.16000    533.00000    534.98309
    72.17000    559.00000    533.15370
    72.18000    516.00000    531.46338
    72.18999    536.00000    529.94927
    72.20000    519.00000    528.65948
    72.21000    547.00000    527.64911
    72.22000    537.00000    526.76329
    72.23000    498.00000    526.07719
    72.24000    515.00000    525.63633
    72.25000    512.00000    525.44866
    72.26000    545.00000    525.51909
    72.27000    515.00000    525.84576
    72.28000    540.00000    526.41231
    72.29000    506.00000    527.21267
    72.30000    537.00000    528.25009
    72.31000    548.00000    529.52423
    72.32000    541.00000    531.01445
    72.33000    528.00000    532.70381
    72.34000    513.00000    534.57679
    72.35000    566.00000    536.61639
    72.36000    518.00000    538.80698
    72.37000    561.00000    541.13747
    72.38000    541.00000    543.58631
    72.39000    584.00000    546.13210
    72.40000    548.00000    548.77116
    72.41000    551.00000    551.48899
    72.42000    544.00000    554.26224
    72.43000    543.00000    557.07010
    72.43999    588.00000    559.88730
    72.45000    582.00000    562.70893
    72.46000    585.00000    565.52021
    72.47000    568.00000    568.29400
    72.48000    563.00000    571.00407
    72.49000    597.00000    573.62630
    72.50000    582.00000    576.13563
    72.51000    590.00000    578.50587
    72.52000    604.00000    580.71060
    72.53000    582.00000    582.71963
    72.54000    609.00000    584.50356
    72.55000    625.00000    586.07374
    72.56000    635.00000    587.39387
    72.57000    614.00000    588.43662
    72.58000    641.00000    589.18446
    72.59000    634.00000    589.62159
    72.60000    607.00000    589.73545
    72.61000    627.00000    589.51698
    72.62000    635.00000    588.96100
    72.63000    645.00000    588.06702
    72.64000    628.00000    586.83988
    72.65000    620.00000    585.28675
    72.66000    602.00000    583.41769
    72.67000    630.00000    581.25254
    72.68000    630.00000    578.81612
    72.68999    639.00000    576.15053
    72.70000    636.00000    573.27122
    72.71000    619.00000    570.21010
    72.72000    587.00000    567.00189
    72.73000    583.00000    563.68319
    72.74000    610.00000    560.31773
    72.75000    584.00000    556.93378
    72.76000    566.00000    553.56275
    72.77000    553.00000    550.23935
    72.78000    588.00000    546.99588
    72.79000    567.00000    543.86194
    72.80000    546.00000    540.86479
    72.81000    560.00000    538.02596
    72.82000    570.00000    535.35322
    72.83000    533.00000    532.86116
    72.84000    524.00000    530.55851
    72.85000    527.00000    528.44568
    72.86000    533.00000    526.51219
    72.87000    549.00000    524.77954
    72.88000    513.00000    523.24179
    72.89000    532.00000    521.87901
    72.90000    462.00000    520.67564
    72.91000    527.00000    519.59259
    72.92000    506.00000    518.61452
    72.93000    502.00000    517.72546
    72.93999    500.00000    516.92778
    72.95000    540.00000    516.21773
    72.96000    495.00000    515.55596
    72.97000    485.00000    514.91611
    72.98000    511.00000    514.28223
    72.99000    508.00000    513.63725
    73.00000    511.00000    512.96311
    73.01000    505.00000    512.25482
    73.02000    520.00000    511.50900
    73.03000    529.00000    510.72491
    73.04000    505.00000    509.90605
    73.05000    563.00000    509.06002
    73.06000    527.00000    508.19862
    73.07000    506.00000    507.33844
    73.08000    561.00000    506.49870
    73.09000    519.00000    505.70186
    73.10000    500.00000    504.96952
    73.11000    514.00000    504.32976
    73.12000    534.00000    503.81197
    73.13000    516.00000    503.44613
    73.14000    535.00000    503.26312
    73.15000    499.00000    503.29437
    73.16000    487.00000    503.57151
    73.17000    482.00000    504.12607
    73.18000    537.00000    504.98920
    73.18999    507.00000    506.18998
    73.20000    508.00000    507.76252
    73.21000    519.00000    509.73120
    73.22000    511.00000    512.12502
    73.23000    526.00000    514.97019
    73.24000    506.00000    518.29141
    73.25000    535.00000    522.11158
    73.26000    523.00000    526.45161
    73.27000    537.00000    531.33020
    73.28000    540.00000    536.76340
    73.29000    540.00000    542.76342
    73.30000    538.00000    549.33592
    73.31000    538.00000    556.49040
    73.32000    555.00000    564.26453
    73.33000    544.00000    572.63659
    73.34000    567.00000    581.59116
    73.35000    577.00000    591.12093
    73.36000    559.00000    601.21154
    73.37000    578.00000    611.85990
    73.38000    588.00000    623.03348
    73.39000    630.00000    634.69638
    73.40000    655.00000    646.80939
    73.41000    686.00000    659.32659
    73.42000    666.00000    672.19332
    73.43000    606.00000    685.34175
    73.43999    653.00000    698.68945
    73.45000    722.00000    712.19947
    73.46000    681.00000    725.74474
    73.47000    678.00000    739.24041
    73.48000    742.00000    752.58552
    73.49000    753.00000    765.67297
    73.50000    732.00000    778.38977
    73.51000    800.00000    790.61899
    73.52000    814.00000    802.24132
    73.53000    776.00000    813.13658
    73.54000    838.00000    823.18349
    73.55000    828.00000    832.26223
    73.56000    786.00000    840.28502
    73.57000    818.00000    847.16376
    73.58000    897.00000    852.79304
    73.59000    897.00000    857.09795
    73.60000    854.00000    860.02131
    73.61000    888.00000    861.52173
    73.62000    880.00000    861.57567
    73.63000    875.00000    860.17714
    73.64000    885.00000    857.33896
    73.65000    899.00000    853.09114
    73.66000    872.00000    847.47959
    73.67000    841.00000    840.56479
    73.68000    894.00000    832.42018
    73.68999    873.00000    823.14028
    73.70000    841.00000    812.78852
    73.71000    839.00000    801.50186
    73.72000    863.00000    789.38171
    73.73000    779.00000    776.54313
    73.74000    803.00000    763.10359
    73.75000    798.00000    749.17789
    73.76000    764.00000    734.89150
    73.77000    738.00000    720.36778
    73.78000    725.00000    705.72230
    73.79000    702.00000    691.07294
    73.80000    664.00000    676.55145
    73.81000    649.00000    662.21419
    73.82000    671.00000    648.16601
    73.83000    653.00000    634.50111
    73.84000    605.00000    621.29644
    73.85000    577.00000    608.62041
    73.86000    592.00000    596.53314
    73.87000    593.00000    585.07329
    73.88000    554.00000    574.27453
    73.89000    574.00000    564.17252
    73.90000    566.00000    554.78831
    73.91000    520.00000    546.13459
    73.92000    548.00000    538.21633
    73.93000    517.00000    531.03211
    73.93999    544.00000    524.58117
    73.95000    533.00000    518.83536
    73.96000    499.00000    513.79777
    73.97000    519.00000    509.42203
    73.98000    514.00000    505.69245
    73.99000    511.00000    502.58810
    74.00000    498.00000    500.07585
    74.01000    512.00000    498.12242
    74.02000    542.00000    496.69405
    74.03000    516.00000    495.75611
    74.04000    547.00000    495.27340
    74.05000    502.00000    495.21075
    74.06000    520.00000    495.53519
    74.07000    529.00000    496.21687
    74.08000    501.00000    497.20432
    74.09000    525.00000    498.44755
    74.10000    501.00000    499.91840
    74.11000    537.00000    501.57988
    74.12000    557.00000    503.41016
    74.13000    525.00000    505.39910
    74.14000    524.00000    507.50178
    74.15000    517.00000    509.67464
    74.16000    574.00000    511.89294
    74.17000    555.00000    514.13257
    74.18000    541.00000    516.37008
    74.18999    512.00000    518.58082
    74.20000    529.00000    520.74545
    74.21000    537.00000    522.84365
    74.22000    523.00000    524.86648
    74.23000    553.00000    526.77645
    74.24000    542.00000    528.56277
    74.25000    566.00000    530.21912
    74.26000    576.00000    531.73595
    74.27000    592.00000    533.10448
    74.28000    574.00000    534.31704
    74.29000    569.00000    535.36718
    74.30000    570.00000    536.25967
    74.31000    565.00000    536.99941
    74.32000    575.00000    537.58091
    74.33000    607.00000    538.00009
    74.34000    584.00000    538.26787
    74.35000    594.00000    538.39494
    74.36000    579.00000    538.39352
    74.37000    587.00000    538.26057
    74.38000    568.00000    537.97793
    74.39000    598.00000    537.56367
    74.40000    563.00000    537.02799
    74.41000    578.00000    536.38182
    74.42000    592.00000    535.64245
    74.43000    573.00000    534.80132
    74.43999    584.00000    533.86973
    74.45000    548.00000    532.85179
    74.46000    532.00000    531.75676
    74.47000    573.00000    530.59057
    74.48000    552.00000    529.36039
    74.49000    518.00000    528.07379
    74.50000    573.00000    526.73842
    74.51000    550.00000    525.36195
    74.52000    562.00000    523.95159
    74.53000    615.00000    522.51242
    74.54000    562.00000    521.04818
    74.55000    551.00000    519.57595
    74.56000    541.00000    518.10698
    74.57000    559.00000    516.64100
    74.58000    525.00000    515.18140
    74.59000    521.00000    513.73263
    74.60000    548.00000    512.29867
    74.61000    540.00000    510.88273
    74.62000    538.00000    509.48692
    74.63000    487.00000    508.11494
    74.64000    497.00000    506.77557
    74.65000    515.00000    505.47007
    74.66000    519.00000    504.20212
    74.67000    513.00000    502.96842
    74.68000    538.00000    501.76726
    74.68999    500.00000    500.60595
    74.70000    523.00000    499.48495
    74.71000    524.00000    498.41045
    74.72000    518.00000    497.38389
    74.73000    492.00000    496.40755
    74.74000    533.00000    495.48443
    74.75000    542.00000    494.62292
    74.76000    501.00000    493.83407
    74.77000    492.00000    493.11318
    74.78000    458.00000    492.44774
    74.79000    489.00000    491.84834
    74.80000    470.00000    491.32181
    74.81000    526.00000    490.87083
    74.82000    508.00000    490.49754
    74.83000    489.00000    490.20361
    74.84000    453.00000    489.99022
    74.85000    488.00000    489.85791
    74.86000    509.00000    489.80651
    74.87000    520.00000    489.83500
    74.88000    496.00000    489.94261
    74.89000    473.00000    490.12692
    74.90000    464.00000    490.38124
    74.91000    489.00000    490.72191
    74.92000    503.00000    491.15058
    74.93000    468.00000    491.65966
    74.93999    478.00000    492.24757
    74.95000    480.00000    492.91752
    74.96000    491.00000    493.66972
    74.97000    488.00000    494.50723
    74.98000    479.00000    495.43269
    74.99000    516.00000    496.44836
    75.00000    500.00000    497.55240
    75.01000    507.00000    498.72375
    75.02000    518.00000    499.94133
    75.03000    530.00000    501.38276
    75.04000    504.00000    502.99121
    75.05000    506.00000    504.73605
    75.06000    503.00000    506.62145
    75.07000    488.00000    508.65172
    75.08000    498.00000    510.83078
    75.09000    542.00000    513.16216
    75.10000    505.00000    515.64017
    75.11000    515.00000    518.26019
    75.12000    503.00000    521.02136
    75.13000    518.00000    523.91248
    75.14000    463.00000    526.92731
    75.15000    528.00000    530.05806
    75.16000    509.00000    533.29572
    75.17000    536.00000    536.62533
    75.18000    535.00000    540.03111
    75.18999    560.00000    543.49326
    75.20000    511.00000    547.00567
    75.21000    517.00000    550.53829
    75.22000    527.00000    554.07274
    75.23000    510.00000    557.57832
    75.24000    509.00000    561.04785
    75.25000    549.00000    564.45345
    75.26000    538.00000    567.77113
    75.27000    563.00000    570.98638
    75.28000    545.00000    574.08373
    75.29000    524.00000    577.04871
    75.30000    554.00000    579.86933
    75.31000    552.00000    582.53641
    75.32000    579.00000    585.04378
    75.33000    548.00000    587.38841
    75.34000    528.00000    589.57098
    75.35000    599.00000    591.59394
    75.36000    573.00000    593.45090
    75.37000    551.00000    595.15725
    75.38000    552.00000    596.71817
    75.39000    562.00000    598.13563
    75.40000    529.00000    599.43067
    75.41000    546.00000    600.61497
    75.42000    552.00000    601.68698
    75.43000    566.00000    602.64901
    75.43999    592.00000    603.50684
    75.45000    589.00000    604.26042
    75.46000    575.00000    604.90310
    75.47000    557.00000    605.43040
    75.48000    588.00000    605.82985
    75.49000    580.00000    606.08396
    75.50000    617.00000    606.20613
    75.51000    594.00000    606.18399
    75.52000    556.00000    605.99204
    75.53000    605.00000    605.61248
    75.54000    547.00000    605.02902
    75.55000    592.00000    604.22517
    75.56000    590.00000    603.18802
    75.57000    571.00000    601.91672
    75.58000    603.00000    600.39965
    75.59000    587.00000    598.63100
    75.60000    589.00000    596.61167
    75.61000    567.00000    594.34782
    75.62000    585.00000    591.84768
    75.63000    567.00000    589.12366
    75.64000    545.00000    586.19725
    75.65000    594.00000    583.09391
    75.66000    572.00000    579.84267
    75.67000    559.00000    576.47492
    75.68000    526.00000    573.02708
    75.68999    565.00000    569.54159
    75.70000    579.00000    566.04828
    75.71000    566.00000    562.59942
    75.72000    552.00000    559.23343
    75.73000    565.00000    555.99191
    75.74000    546.00000    552.91540
    75.75000    552.00000    550.04271
    75.76000    512.00000    547.41037
    75.77000    513.00000    545.05264
    75.78000    537.00000    543.00138
    75.79000    524.00000    541.27785
    75.80000    519.00000    539.89838
    75.81000    533.00000    538.88274
    75.82000    527.00000    538.24392
    75.83000    524.00000    537.98831
    75.84000    525.00000    538.11704
    75.85000    507.00000    538.62632
    75.86000    506.00000    539.50759
    75.87000    517.00000    540.74248
    75.88000    505.00000    542.30819
    75.89000    501.00000    544.17868
    75.90000    513.00000    546.32041
    75.91000    493.00000    548.71961
    75.92000    536.00000    551.34239
    75.93000    526.00000    554.14169
    75.93999    494.00000    557.07097
    75.95000    507.00000    560.09682
    75.96000    539.00000    563.16621
    75.97000    533.00000    566.23835
    75.98000    548.00000    569.26960
    75.99000    569.00000    572.21720
    76.00000    537.00000    575.03967
    76.01000    523.00000    577.69715
    76.02000    542.00000    580.15168
    76.03000    555.00000    582.36713
    76.04000    540.00000    584.30793
    76.05000    558.00000    585.94000
    76.06000    546.00000    587.25157
    76.07000    575.00000    588.21349
    76.08000    565.00000    588.79934
    76.09000    547.00000    588.99034
    76.10000    542.00000    588.77135
    76.11000    524.00000    588.13137
    76.12000    534.00000    587.06376
    76.13000    562.00000    585.56666
    76.14000    567.00000    583.64320
    76.15000    541.00000    581.30163
    76.16000    510.00000    578.55513
    76.17000    535.00000    575.42345
    76.18000    527.00000    571.93438
    76.18999    531.00000    568.12005
    76.20000    515.00000    564.00297
    76.21000    542.00000    559.63601
    76.22000    530.00000    555.04110
    76.23000    537.00000    550.25880
    76.24000    484.00000    545.33631
    76.25000    528.00000    540.31842
    76.26000    530.00000    535.24830
    76.27000    496.00000    530.16825
    76.28000    518.00000    525.11892
    76.29000    487.00000    520.13929
    76.30000    530.00000    515.26879
    76.31000    516.00000    510.54048
    76.32000    499.00000    505.98559
    76.33000    490.00000    501.64015
    76.34000    475.00000    497.52658
    76.35000    504.00000    493.66553
    76.36000    461.00000    490.07562
    76.37000    490.00000    486.77195
    76.38000    478.00000    483.76602
    76.39000    473.00000    481.06574
    76.40000    445.00000    478.67550
    76.41000    489.00000    476.59625
    76.42000    496.00000    474.82567
    76.43000    472.00000    473.35832
    76.43999    485.00000    472.18684
    76.45000    495.00000    471.29713
    76.46000    489.00000    470.67872
    76.47000    516.00000    470.31492
    76.48000    480.00000    470.18812
    76.49000    460.00000    470.27912
    76.50000    467.00000    470.56747
    76.51000    459.00000    471.03177
    76.52000    460.00000    471.65010
    76.53000    504.00000    472.40038
    76.54000    491.00000    473.26161
    76.55000    494.00000    474.21450
    76.56000    513.00000    475.23107
    76.57000    492.00000    476.28535
    76.58000    474.00000    477.36213
    76.59000    444.00000    478.44610
    76.60000    483.00000    479.52288
    76.61000    475.00000    480.57027
    76.62000    487.00000    481.57138
    76.63000    499.00000    482.51777
    76.64000    520.00000    483.40073
    76.65000    512.00000    484.21222
    76.66000    501.00000    484.94597
    76.67000    491.00000    485.59760
    76.68000    515.00000    486.16481
    76.68999    481.00000    486.64676
    76.70000    493.00000    487.04674
    76.71000    484.00000    487.36715
    76.72000    498.00000    487.60734
    76.73000    494.00000    487.77210
    76.74000    478.00000    487.86858
    76.75000    539.00000    487.90338
    76.76000    489.00000    487.88286
    76.77000    424.00000    487.81485
    76.78000    475.00000    487.70961
    76.79000    470.00000    487.56826
    76.80000    512.00000    487.37650
    76.81000    533.00000    487.14508
    76.82000    490.00000    486.88391
    76.83000    491.00000    486.59695
    76.84000    489.00000    486.28244
    76.85000    518.00000    485.99410
    76.86000    504.00000    485.64711
    76.87000    511.00000    485.23309
    76.88000    483.00000    484.77311
    76.89000    518.00000    484.26954
    76.90000    536.00000    483.71814
    76.91000    490.00000    483.11390
    76.92000    477.00000    482.46033
    76.93000    464.00000    481.75652
    76.93999    477.00000    480.99969
    76.95000    463.00000    480.18737
    76.96000    464.00000    479.32359
    76.97000    462.00000    478.41078
    76.98000    514.00000    477.45370
    76.99000    503.00000    476.45857
    77.00000    466.00000    475.43307
    77.01000    499.00000    474.38626
    77.02000    466.00000    473.32983
    77.03000    504.00000    472.27868
    77.04000    499.00000    471.22792
    77.05000    502.00000    470.18945
    77.06000    470.00000    469.17854
    77.07000    491.00000    468.21369
    77.08000    469.00000    467.30321
    77.09000    472.00000    466.45618
    77.10000    507.00000    465.68256
    77.11000    471.00000    464.99147
    77.12000    510.00000    464.39069
    77.13000    463.00000    463.88815
    77.14000    491.00000    463.49600
    77.15000    504.00000    463.21831
    77.16000    442.00000    463.05921
    77.17000    470.00000    463.02291
    77.18000    492.00000    463.11297
    77.18999    486.00000    463.33207
    77.20000    453.00000    463.67875
    77.21000    498.00000    464.14673
    77.22000    479.00000    464.73095
    77.23000    462.00000    465.44571
    77.24000    481.00000    466.30217
    77.25000    466.00000    467.29015
    77.25999    489.00000    468.40481
    77.27000    495.00000    469.65056
    77.28000    492.00000    471.03037
    77.29000    517.00000    472.52049
    77.30000    525.00000    474.10374
    77.31000    442.00000    475.78919
    77.32000    496.00000    477.57773
    77.33000    497.00000    479.46537
    77.34000    505.00000    481.44618
    77.35000    511.00000    483.51253
    77.36000    481.00000    485.65169
    77.37000    528.00000    487.84806
    77.38000    502.00000    490.13372
    77.39000    522.00000    492.48536
    77.40000    484.00000    494.88388
    77.41000    504.00000    497.31776
    77.42000    496.00000    499.77498
    77.43000    520.00000    502.24279
    77.43999    520.00000    504.70550
    77.45000    528.00000    507.15716
    77.46000    514.00000    509.57745
    77.47000    495.00000    511.95679
    77.48000    532.00000    514.28527
    77.49000    508.00000    516.55953
    77.50000    509.00000    518.78290
    77.50999    524.00000    520.88030
    77.52000    581.00000    522.86729
    77.53000    521.00000    524.74574
    77.54000    499.00000    526.51299
    77.55000    539.00000    528.16460
    77.56000    533.00000    529.69724
    77.57000    520.00000    531.10869
    77.58000    549.00000    532.39772
    77.59000    549.00000    533.56423
    77.60000    560.00000    534.60986
    77.61000    556.00000    535.53538
    77.62000    553.00000    536.33425
    77.63000    550.00000    537.01124
    77.64000    557.00000    537.57067
    77.65000    545.00000    538.01577
    77.66000    556.00000    538.35033
    77.67000    540.00000    538.57881
    77.68000    550.00000    538.70585
    77.68999    546.00000    538.73556
    77.70000    551.00000    538.67562
    77.71000    546.00000    538.54457
    77.72000    578.00000    538.34467
    77.73000    573.00000    538.07099
    77.74000    569.00000    537.75707
    77.75000    565.00000    537.41137
    77.75999    536.00000    537.03792
    77.77000    562.00000    536.64493
    77.78000    541.00000    536.24521
    77.79000    576.00000    535.85090
    77.80000    544.00000    535.47013
    77.81000    571.00000    535.11119
    77.82000    513.00000    534.78236
    77.83000    518.00000    534.49180
    77.84000    527.00000    534.24362
    77.85000    536.00000    534.03364
    77.86000    552.00000    533.86773
    77.87000    568.00000    533.74712
    77.88000    553.00000    533.67112
    77.89000    596.00000    533.63734
    77.90000    553.00000    533.64167
    77.91000    546.00000    533.67845
    77.92000    518.00000    533.73895
    77.93000    569.00000    533.80984
    77.93999    572.00000    533.89463
    77.95000    558.00000    534.01252
    77.96000    532.00000    534.14522
    77.97000    546.00000    534.27844
    77.98000    558.00000    534.40968
    77.99000    580.00000    534.53870
    78.00000    547.00000    534.66654
    78.00999    563.00000    534.79448
    78.02000    539.00000    534.92642
    78.03000    519.00000    535.06660
    78.04000    570.00000    535.22047
    78.05000    548.00000    535.39913
    78.06000    521.00000    535.61574
    78.07000    574.00000    535.87429
    78.08000    538.00000    536.20238
    78.09000    582.00000    536.61102
    78.10000    512.00000    537.10841
    78.11000    503.00000    537.70813
    78.12000    520.00000    538.42435
    78.13000    504.00000    539.27162
    78.14000    556.00000    540.26461
    78.15000    567.00000    541.41802
    78.16000    555.00000    542.74659
    78.17000    523.00000    544.26501
    78.18000    609.00000    545.98836
    78.18999    586.00000    547.92984
    78.20000    531.00000    550.10386
    78.21000    557.00000    552.51834
    78.22000    565.00000    555.18846
    78.23000    581.00000    558.12508
    78.24000    549.00000    561.33742
    78.25000    550.00000    564.83256
    78.25999    583.00000    568.61055
    78.27000    601.00000    572.68718
    78.28000    560.00000    577.06055
    78.29000    558.00000    581.72978
    78.30000    579.00000    586.68552
    78.31000    582.00000    591.91506
    78.32000    596.00000    597.40701
    78.33000    578.00000    603.14415
    78.34000    594.00000    609.10317
    78.35000    592.00000    615.26424
    78.36000    606.00000    621.60123
    78.37000    616.00000    628.07730
    78.38000    613.00000    634.65544
    78.39000    646.00000    641.29083
    78.40000    628.00000    647.92892
    78.41000    646.00000    654.52273
    78.42000    624.00000    661.01516
    78.43000    661.00000    667.34166
    78.43999    642.00000    673.44179
    78.45000    676.00000    679.27527
    78.46000    666.00000    684.76199
    78.47000    677.00000    689.84649
    78.48000    648.00000    694.46926
    78.49000    687.00000    698.57309
    78.50000    674.00000    702.10409
    78.50999    688.00000    705.01026
    78.52000    699.00000    707.25605
    78.53000    672.00000    708.79627
    78.54000    703.00000    709.60406
    78.55000    704.00000    709.65814
    78.56000    671.00000    708.94607
    78.57000    698.00000    707.46461
    78.58000    663.00000    705.21982
    78.59000    697.00000    702.22695
    78.60000    708.00000    698.51003
    78.61000    696.00000    694.10124
    78.62000    720.00000    689.04011
    78.63000    707.00000    683.37282
    78.64000    689.00000    677.15107
    78.65000    675.00000    670.43090
    78.66000    634.00000    663.27109
    78.67000    661.00000    655.73182
    78.68000    674.00000    647.88278
    78.68999    649.00000    639.80009
    78.70000    654.00000    631.52197
    78.71000    639.00000    623.13899
    78.72000    586.00000    614.70089
    78.73000    578.00000    606.26313
    78.74000    597.00000    597.89319
    78.75000    557.00000    589.64252
    78.75999    573.00000    581.57204
    78.77000    563.00000    573.69879
    78.78000    572.00000    566.08479
    78.79000    549.00000    558.75686
    78.80000    529.00000    551.74493
    78.81000    553.00000    545.07391
    78.82000    526.00000    538.76382
    78.83000    552.00000    532.82989
    78.84000    525.00000    527.28283
    78.85000    516.00000    522.12911
    78.86000    505.00000    517.37122
    78.87000    553.00000    513.00808
    78.88000    543.00000    509.03540
    78.89000    503.00000    505.44600
    78.90000    534.00000    502.22994
    78.91000    479.00000    499.37473
    78.92000    451.00000    496.86991
    78.93000    446.00000    494.70447
    78.93999    498.00000    492.86342
    78.95000    519.00000    491.32579
    78.96000    475.00000    490.08159
    78.97000    468.00000    489.11437
    78.98000    504.00000    488.40980
    78.99000    473.00000    487.95425
    79.00000    449.00000    487.73495
    79.00999    484.00000    487.74010
    79.02000    539.00000    487.95935
    79.03000    486.00000    488.38293
    79.04000    484.00000    489.00260
    79.05000    502.00000    489.81108
    79.06000    512.00000    490.80209
    79.07000    526.00000    491.97020
    79.08000    506.00000    493.31066
    79.09000    507.00000    494.81925
    79.10000    498.00000    496.49203
    79.11000    509.00000    498.32517
    79.12000    482.00000    500.31468
    79.13000    456.00000    502.45623
    79.14000    486.00000    504.74495
    79.15000    527.00000    507.17518
    79.16000    492.00000    509.74036
    79.17000    507.00000    512.43278
    79.18000    526.00000    515.24353
    79.18999    493.00000    518.15941
    79.20000    531.00000    521.17740
    79.21000    478.00000    524.27555
    79.22000    534.00000    527.44206
    79.23000    536.00000    530.66074
    79.24000    538.00000    533.91405
    79.25000    502.00000    537.18318
    79.25999    530.00000    540.44503
    79.27000    534.00000    543.68842
    79.28000    550.00000    546.88217
    79.29000    577.00000    550.00694
    79.30000    563.00000    553.03967
    79.31000    564.00000    555.96400
    79.32000    578.00000    558.76328
    79.33000    585.00000    561.41450
    79.34000    537.00000    563.89793
    79.35000    559.00000    566.19609
    79.36000    585.00000    568.29286
    79.37000    556.00000    570.17353
    79.38000    543.00000    571.82488
    79.39000    552.00000    573.23530
    79.40000    564.00000    574.39489
    79.41000    595.00000    575.29565
    79.42000    564.00000    575.93171
    79.43000    576.00000    576.29948
    79.43999    544.00000    576.39750
    79.45000    588.00000    576.22709
    79.46000    598.00000    575.79660
    79.47000    558.00000    575.11720
    79.48000    552.00000    574.19938
    79.49000    538.00000    573.05852
    79.50000    548.00000    571.71394
    79.50999    555.00000    570.19014
    79.52000    584.00000    568.50841
    79.53000    561.00000    566.70066
    79.54000    563.00000    564.79479
    79.55000    525.00000    562.82132
    79.56000    526.00000    560.81121
    79.57000    577.00000    558.79525
    79.58000    589.00000    556.80341
    79.59000    571.00000    554.86428
    79.60000    525.00000    553.00452
    79.61000    575.00000    551.24938
    79.62000    595.00000    549.62047
    79.63000    555.00000    548.13630
    79.64000    517.00000    546.81198
    79.65000    558.00000    545.65840
    79.66000    561.00000    544.68361
    79.67000    544.00000    543.89744
    79.68000    554.00000    543.29813
    79.68999    527.00000    542.88130
    79.70000    508.00000    542.63826
    79.71000    490.00000    542.55857
    79.72000    536.00000    542.62638
    79.73000    534.00000    542.82580
    79.74000    524.00000    543.13376
    79.75000    521.00000    543.52338
    79.75999    537.00000    543.97038
    79.77000    520.00000    544.44511
    79.78000    524.00000    544.90718
    79.79000    535.00000    545.34089
    79.80000    553.00000    545.72028
    79.81000    568.00000    546.00613
    79.82000    543.00000    546.16084
    79.83000    549.00000    546.14927
    79.84000    531.00000    545.94825
    79.85000    523.00000    545.53321
    79.86000    560.00000    544.87535
    79.87000    534.00000    543.95196
    79.88000    579.00000    542.74501
    79.89000    587.00000    541.24075
    79.90000    552.00000    539.42977
    79.91000    568.00000    537.30714
    79.92000    587.00000    534.87237
    79.93000    567.00000    532.12920
    79.93999    528.00000    529.08855
    79.95000    523.00000    525.75213
    79.96000    545.00000    522.14395
    79.97000    552.00000    518.27779
    79.98000    517.00000    514.17270
    79.99000    566.00000    509.84922
