# Supplementary material for: On the correlation between hydrogen bonding and melting points in the inositols
Source: IUCrJ. 2013 Oct 18;1(Pt 1):61–73. doi: 10.1107/S2052252513026511 (PMC4104965; doi:10.1107/S2052252513026511)
Supplement: Supplementary file 5 [file m-01-00061-7-Csup5.rtv]

data_7-C
_pd_proc_wavelength           1.54056
_pd_proc_2theta_range_min     4.01
_pd_proc_2theta_range_max    79.99
_pd_proc_2theta_range_inc     0.0100
loop_
    _pd_meas_2theta_scan
    _pd_proc_intensity_total
    _pd_calc_intensity_total
     4.01000   1309.00000   1329.36764
     4.02000   1341.00000   1327.24138
     4.03000   1326.00000   1325.14693
     4.04000   1336.00000   1323.08378
     4.05000   1366.00000   1321.05146
     4.06000   1279.00000   1319.04949
     4.07000   1307.00000   1317.07739
     4.08000   1344.00000   1315.13470
     4.09000   1292.00000   1313.22097
     4.10000   1304.00000   1311.33573
     4.11000   1318.00000   1309.47854
     4.12000   1345.00000   1307.64896
     4.13000   1304.00000   1305.84656
     4.14000   1295.00000   1304.07090
     4.15000   1244.00000   1302.32156
     4.16000   1288.00000   1300.59811
     4.17000   1300.00000   1298.90016
     4.18000   1342.00000   1297.22728
     4.19000   1281.00000   1295.57908
     4.20000   1276.00000   1293.95517
     4.21000   1294.00000   1292.35514
     4.22000   1296.00000   1290.77861
     4.23000   1295.00000   1289.22520
     4.24000   1364.00000   1287.69454
     4.25000   1276.00000   1286.18625
     4.26000   1243.00000   1284.69998
     4.27000   1316.00000   1283.23534
     4.28000   1265.00000   1281.79200
     4.29000   1257.00000   1280.36961
     4.30000   1291.00000   1278.96780
     4.31000   1250.00000   1277.58625
     4.32000   1271.00000   1276.22461
     4.33000   1261.00000   1274.88256
     4.34000   1267.00000   1273.55977
     4.35000   1291.00000   1272.25590
     4.36000   1258.00000   1270.97066
     4.37000   1319.00000   1269.70371
     4.38000   1266.00000   1268.45476
     4.39000   1191.00000   1267.22349
     4.40000   1289.00000   1266.00961
     4.41000   1260.00000   1264.81281
     4.42000   1245.00000   1263.63282
     4.43000   1259.00000   1262.46933
     4.44000   1219.00000   1261.32207
     4.45000   1253.00000   1260.19075
     4.46000   1324.00000   1259.07510
     4.47000   1281.00000   1257.97484
     4.48000   1328.00000   1256.88972
     4.49000   1288.00000   1255.81945
     4.50000   1286.00000   1254.76380
     4.51000   1254.00000   1253.72249
     4.52000   1254.00000   1252.69527
     4.53000   1251.00000   1251.68190
     4.54000   1278.00000   1250.68214
     4.55000   1221.00000   1249.69573
     4.56000   1224.00000   1248.72244
     4.57000   1251.00000   1247.76204
     4.58000   1275.00000   1246.81429
     4.59000   1215.00000   1245.87897
     4.60000   1254.00000   1244.95586
     4.61000   1277.00000   1244.04473
     4.62000   1230.00000   1243.14536
     4.63000   1286.00000   1242.25755
     4.64000   1249.00000   1241.38108
     4.65000   1275.00000   1240.51574
     4.66000   1235.00000   1239.66133
     4.67000   1259.00000   1238.81764
     4.68000   1257.00000   1237.98449
     4.69000   1232.00000   1237.16167
     4.70000   1260.00000   1236.34900
     4.71000   1229.00000   1235.54628
     4.72000   1252.00000   1234.75332
     4.73000   1306.00000   1233.96996
     4.74000   1275.00000   1233.19599
     4.75000   1192.00000   1232.43126
     4.76000   1228.00000   1231.67557
     4.77000   1173.00000   1230.92877
     4.78000   1247.00000   1230.19068
     4.79000   1235.00000   1229.46114
     4.80000   1244.00000   1228.73998
     4.81000   1176.00000   1228.02705
     4.82000   1219.00000   1227.32217
     4.83000   1182.00000   1226.62521
     4.84000   1258.00000   1225.93600
     4.85000   1260.00000   1225.25439
     4.86000   1177.00000   1224.58025
     4.87000   1210.00000   1223.91341
     4.88000   1203.00000   1223.25374
     4.89000   1250.00000   1222.60110
     4.90000   1223.00000   1221.95535
     4.91000   1248.00000   1221.31635
     4.92000   1180.00000   1220.68398
     4.93000   1175.00000   1220.05809
     4.94000   1200.00000   1219.43856
     4.95000   1153.00000   1218.82526
     4.96000   1180.00000   1218.21807
     4.97000   1217.00000   1217.61686
     4.98000   1214.00000   1217.02152
     4.99000   1261.00000   1216.43192
     5.00000   1212.00000   1215.84796
     5.01000   1217.00000   1215.26951
     5.02000   1267.00000   1214.69647
     5.03000   1210.00000   1214.12871
     5.04000   1245.00000   1213.56615
     5.05000   1217.00000   1213.00866
     5.06000   1254.00000   1212.45615
     5.07000   1188.00000   1211.90851
     5.08000   1197.00000   1211.36565
     5.09000   1229.00000   1210.82745
     5.10000   1184.00000   1210.29384
     5.11000   1187.00000   1209.76470
     5.12000   1214.00000   1209.23996
     5.13000   1223.00000   1208.71951
     5.14000   1220.00000   1208.20327
     5.15000   1224.00000   1207.69115
     5.16000   1245.00000   1207.18306
     5.17000   1227.00000   1206.67891
     5.18000   1258.00000   1206.17864
     5.19000   1207.00000   1205.68214
     5.20000   1236.00000   1205.18935
     5.21000   1112.00000   1204.70018
     5.22000   1212.00000   1204.21457
     5.23000   1155.00000   1203.73242
     5.24000   1229.00000   1203.25367
     5.25000   1155.00000   1202.77825
     5.26000   1165.00000   1202.30609
     5.27000   1196.00000   1201.83711
     5.28000   1201.00000   1201.37124
     5.29000   1209.00000   1200.90843
     5.30000   1194.00000   1200.44861
     5.31000   1201.00000   1199.99171
     5.32000   1159.00000   1199.53766
     5.33000   1134.00000   1199.08642
     5.34000   1239.00000   1198.63791
     5.35000   1170.00000   1198.19208
     5.36000   1241.00000   1197.74887
     5.37000   1171.00000   1197.30823
     5.38000   1177.00000   1196.87010
     5.39000   1201.00000   1196.43442
     5.40000   1231.00000   1196.00115
     5.41000   1254.00000   1195.57023
     5.42000   1212.00000   1195.14162
     5.43000   1233.00000   1194.71525
     5.44000   1198.00000   1194.29109
     5.45000   1205.00000   1193.86909
     5.46000   1157.00000   1193.44919
     5.47000   1185.00000   1193.03137
     5.48000   1136.00000   1192.61556
     5.49000   1183.00000   1192.20174
     5.50000   1207.00000   1191.78985
     5.51000   1165.00000   1191.37986
     5.52000   1181.00000   1190.97173
     5.53000   1186.00000   1190.56542
     5.54000   1172.00000   1190.16088
     5.55000   1201.00000   1189.75809
     5.56000   1173.00000   1189.35700
     5.57000   1183.00000   1188.95759
     5.58000   1206.00000   1188.55981
     5.59000   1219.00000   1188.16363
     5.60000   1164.00000   1187.76903
     5.61000   1137.00000   1187.37596
     5.62000   1164.00000   1186.98441
     5.63000   1190.00000   1186.59433
     5.64000   1154.00000   1186.20569
     5.65000   1233.00000   1185.81848
     5.66000   1194.00000   1185.43266
     5.67000   1161.00000   1185.04820
     5.68000   1210.00000   1184.66509
     5.69000   1157.00000   1184.28328
     5.70000   1221.00000   1183.90276
     5.71000   1212.00000   1183.52351
     5.72000   1198.00000   1183.14549
     5.73000   1176.00000   1182.76869
     5.74000   1174.00000   1182.39309
     5.75000   1214.00000   1182.01866
     5.76000   1221.00000   1181.64538
     5.77000   1133.00000   1181.27323
     5.78000   1123.00000   1180.90220
     5.79000   1149.00000   1180.53225
     5.80000   1207.00000   1180.16339
     5.81000   1147.00000   1179.79558
     5.82000   1150.00000   1179.42880
     5.83000   1216.00000   1179.06306
     5.84000   1153.00000   1178.69831
     5.85000   1155.00000   1178.33456
     5.86000   1209.00000   1177.97179
     5.87000   1133.00000   1177.60997
     5.88000   1170.00000   1177.24911
     5.89000   1165.00000   1176.88917
     5.90000   1116.00000   1176.53016
     5.91000   1113.00000   1176.17205
     5.92000   1186.00000   1175.81484
     5.93000   1192.00000   1175.45851
     5.94000   1175.00000   1175.10306
     5.95000   1198.00000   1174.74846
     5.96000   1137.00000   1174.39472
     5.97000   1172.00000   1174.04182
     5.98000   1157.00000   1173.68975
     5.99000   1135.00000   1173.33850
     6.00000   1172.00000   1172.98806
     6.01000   1166.00000   1172.63843
     6.02000   1194.00000   1172.28960
     6.03000   1157.00000   1171.94155
     6.04000   1177.00000   1171.59429
     6.05000   1140.00000   1171.24780
     6.06000   1175.00000   1170.90208
     6.07000   1167.00000   1170.55712
     6.08000   1159.00000   1170.21292
     6.09000   1164.00000   1169.86947
     6.10000   1165.00000   1169.52676
     6.11000   1165.00000   1169.18480
     6.12000   1139.00000   1168.84356
     6.13000   1181.00000   1168.50306
     6.14000   1131.00000   1168.16329
     6.15000   1127.00000   1167.82424
     6.16000   1207.00000   1167.48590
     6.17000   1192.00000   1167.14828
     6.18000   1190.00000   1166.81138
     6.19000   1234.00000   1166.47518
     6.20000   1188.00000   1166.13969
     6.21000   1211.00000   1165.80491
     6.22000   1218.00000   1165.47082
     6.23000   1203.00000   1165.13744
     6.24000   1166.00000   1164.80476
     6.25000   1208.00000   1164.47277
     6.26000   1184.00000   1164.14148
     6.27000   1166.00000   1163.81088
     6.28000   1155.00000   1163.48097
     6.29000   1151.00000   1163.15176
     6.30000   1157.00000   1162.82324
     6.31000   1185.00000   1162.49541
     6.32000   1144.00000   1162.16827
     6.33000   1223.00000   1161.84182
     6.34000   1149.00000   1161.51607
     6.35000   1154.00000   1161.19100
     6.36000   1170.00000   1160.86662
     6.37000   1208.00000   1160.54294
     6.38000   1180.00000   1160.21995
     6.39000   1148.00000   1159.89765
     6.40000   1199.00000   1159.57605
     6.41000   1182.00000   1159.25514
     6.42000   1098.00000   1158.93493
     6.43000   1135.00000   1158.61541
     6.44000   1186.00000   1158.29659
     6.45000   1206.00000   1157.97847
     6.46000   1164.00000   1157.66106
     6.47000   1129.00000   1157.34434
     6.48000   1143.00000   1157.02833
     6.49000   1139.00000   1156.71302
     6.50000   1135.00000   1156.39843
     6.51000   1126.00000   1156.08454
     6.52000   1178.00000   1155.77136
     6.53000   1188.00000   1155.45890
     6.54000   1179.00000   1155.14715
     6.55000   1134.00000   1154.83612
     6.56000   1190.00000   1154.52581
     6.57000   1128.00000   1154.21623
     6.58000   1144.00000   1153.90736
     6.59000   1150.00000   1153.59923
     6.60000   1088.00000   1153.29182
     6.61000   1149.00000   1152.98514
     6.62000   1150.00000   1152.67920
     6.63000   1126.00000   1152.37400
     6.64000   1152.00000   1152.06953
     6.65000   1116.00000   1151.76580
     6.66000   1156.00000   1151.46282
     6.67000   1134.00000   1151.16058
     6.68000   1154.00000   1150.85910
     6.69000   1128.00000   1150.55836
     6.70000   1152.00000   1150.25838
     6.71000   1165.00000   1149.95915
     6.72000   1163.00000   1149.66069
     6.73000   1186.00000   1149.36298
     6.74000   1169.00000   1149.06604
     6.75000   1187.00000   1148.76987
     6.76000   1124.00000   1148.47446
     6.77000   1158.00000   1148.17983
     6.78000   1129.00000   1147.88597
     6.79000   1155.00000   1147.59289
     6.80000   1116.00000   1147.30059
     6.81000   1125.00000   1147.00907
     6.82000   1146.00000   1146.71833
     6.83000   1150.00000   1146.42839
     6.84000   1137.00000   1146.13923
     6.85000   1208.00000   1145.85086
     6.86000   1159.00000   1145.56328
     6.87000   1222.00000   1145.27651
     6.88000   1165.00000   1144.99053
     6.89000   1166.00000   1144.70535
     6.90000   1119.00000   1144.42097
     6.91000   1185.00000   1144.13740
     6.92000   1219.00000   1143.85464
     6.93000   1183.00000   1143.57269
     6.94000   1141.00000   1143.29155
     6.95000   1118.00000   1143.01122
     6.96000   1140.00000   1142.73171
     6.97000   1127.00000   1142.45301
     6.98000   1177.00000   1142.17513
     6.99000   1175.00000   1141.89808
     7.00000   1203.00000   1141.62185
     7.01000   1143.00000   1141.34644
     7.02000   1101.00000   1141.07185
     7.03000   1118.00000   1140.79810
     7.04000   1200.00000   1140.52517
     7.05000   1115.00000   1140.25308
     7.06000   1181.00000   1139.98181
     7.07000   1151.00000   1139.71138
     7.08000   1156.00000   1139.44179
     7.09000   1130.00000   1139.17303
     7.10000   1166.00000   1138.90510
     7.11000   1140.00000   1138.63802
     7.12000   1144.00000   1138.37177
     7.13000   1093.00000   1138.10636
     7.14000   1109.00000   1137.84180
     7.15000   1159.00000   1137.57807
     7.16000   1141.00000   1137.31519
     7.17000   1142.00000   1137.05315
     7.18000   1181.00000   1136.79195
     7.19000   1156.00000   1136.53160
     7.20000   1123.00000   1136.27209
     7.21000   1142.00000   1136.01343
     7.22000   1137.00000   1135.75561
     7.23000   1141.00000   1135.49863
     7.24000   1121.00000   1135.24250
     7.25000   1163.00000   1134.98722
     7.25999   1113.00000   1134.73304
     7.27000   1150.00000   1134.47919
     7.27999   1169.00000   1134.22669
     7.29000   1148.00000   1133.97454
     7.29999   1168.00000   1133.72373
     7.31000   1102.00000   1133.47326
     7.31999   1078.00000   1133.22414
     7.33000   1178.00000   1132.97536
     7.33999   1133.00000   1132.72792
     7.35000   1073.00000   1132.48083
     7.35999   1119.00000   1132.23507
     7.37000   1121.00000   1131.98966
     7.37999   1151.00000   1131.74558
     7.39000   1118.00000   1131.50184
     7.39999   1135.00000   1131.25943
     7.41000   1136.00000   1131.01737
     7.41999   1103.00000   1130.77663
     7.43000   1116.00000   1130.53624
     7.43999   1083.00000   1130.29715
     7.45000   1146.00000   1130.05842
     7.45999   1133.00000   1129.82100
     7.47000   1131.00000   1129.58392
     7.47999   1141.00000   1129.34815
     7.49000   1151.00000   1129.11272
     7.49999   1129.00000   1128.87858
     7.50999   1174.00000   1128.64503
     7.51999   1127.00000   1128.41229
     7.52999   1117.00000   1128.18037
     7.53999   1150.00000   1127.94926
     7.54999   1161.00000   1127.71896
     7.55999   1155.00000   1127.48946
     7.56999   1117.00000   1127.26077
     7.57999   1146.00000   1127.03288
     7.58999   1093.00000   1126.80579
     7.59999   1110.00000   1126.57950
     7.60999   1109.00000   1126.35400
     7.61999   1140.00000   1126.12929
     7.62999   1116.00000   1125.90537
     7.63999   1143.00000   1125.68223
     7.64999   1121.00000   1125.45987
     7.65999   1152.00000   1125.23829
     7.66999   1129.00000   1125.01748
     7.67999   1155.00000   1124.79745
     7.68999   1112.00000   1124.57818
     7.69999   1101.00000   1124.35968
     7.70999   1125.00000   1124.14193
     7.71999   1100.00000   1123.92495
     7.72999   1130.00000   1123.70871
     7.73999   1137.00000   1123.49323
     7.74999   1096.00000   1123.27849
     7.75999   1154.00000   1123.06449
     7.76999   1184.00000   1122.85123
     7.77999   1113.00000   1122.63870
     7.78999   1142.00000   1122.42690
     7.79999   1182.00000   1122.21582
     7.80999   1086.00000   1122.00546
     7.81999   1118.00000   1121.79582
     7.82999   1120.00000   1121.58689
     7.83999   1127.00000   1121.37867
     7.84999   1088.00000   1121.17114
     7.85999   1071.00000   1120.96432
     7.86999   1090.00000   1120.75818
     7.87999   1132.00000   1120.55273
     7.88999   1194.00000   1120.34797
     7.89999   1167.00000   1120.14388
     7.90999   1120.00000   1119.94047
     7.91999   1061.00000   1119.73772
     7.92999   1114.00000   1119.53563
     7.93999   1140.00000   1119.33420
     7.94999   1118.00000   1119.13342
     7.95999   1066.00000   1118.93329
     7.96999   1173.00000   1118.73379
     7.97999   1107.00000   1118.53493
     7.98999   1077.00000   1118.33671
     7.99999   1077.00000   1118.13910
     8.00999   1121.00000   1117.94211
     8.01999   1159.00000   1117.74574
     8.02999   1113.00000   1117.54997
     8.03999   1114.00000   1117.35480
     8.04999   1129.00000   1117.16023
     8.05999   1162.00000   1116.96625
     8.06999   1148.00000   1116.77284
     8.07999   1120.00000   1116.58002
     8.08999   1113.00000   1116.38777
     8.09999   1052.00000   1116.19608
     8.10999   1121.00000   1116.00495
     8.11999   1084.00000   1115.81437
     8.12999   1133.00000   1115.62433
     8.13999   1159.00000   1115.43484
     8.14999   1079.00000   1115.24588
     8.15999   1092.00000   1115.05744
     8.16999   1134.00000   1114.86953
     8.17999   1104.00000   1114.68212
     8.18999   1109.00000   1114.49523
     8.19999   1099.00000   1114.30883
     8.20999   1182.00000   1114.12293
     8.21999   1101.00000   1113.93751
     8.22999   1116.00000   1113.75258
     8.23999   1131.00000   1113.56812
     8.24999   1071.00000   1113.38412
     8.25999   1115.00000   1113.20058
     8.26999   1062.00000   1113.01750
     8.27999   1100.00000   1112.83486
     8.28999   1104.00000   1112.65266
     8.29999   1089.00000   1112.47089
     8.30999   1096.00000   1112.28954
     8.31999   1071.00000   1112.10861
     8.32999   1123.00000   1111.92810
     8.33999   1145.00000   1111.74798
     8.34999   1094.00000   1111.56826
     8.35999   1137.00000   1111.38893
     8.36999   1138.00000   1111.20998
     8.37999   1178.00000   1111.03141
     8.38999   1086.00000   1110.85320
     8.39999   1079.00000   1110.67535
     8.40999   1119.00000   1110.49785
     8.41999   1106.00000   1110.32069
     8.42999   1127.00000   1110.14388
     8.43999   1080.00000   1109.96739
     8.44999   1168.00000   1109.79122
     8.45999   1132.00000   1109.61537
     8.46999   1120.00000   1109.43983
     8.47999   1147.00000   1109.26459
     8.48999   1158.00000   1109.08963
     8.49999   1129.00000   1108.91497
     8.50999   1116.00000   1108.74058
     8.51999   1062.00000   1108.56645
     8.52999   1100.00000   1108.39259
     8.53999   1118.00000   1108.21899
     8.54999   1154.00000   1108.04563
     8.55999   1121.00000   1107.87251
     8.56999   1119.00000   1107.69962
     8.57999   1137.00000   1107.52695
     8.58999   1085.00000   1107.35450
     8.59999   1125.00000   1107.18226
     8.60999   1123.00000   1107.01022
     8.61999   1133.00000   1106.83837
     8.62999   1122.00000   1106.66670
     8.63999   1099.00000   1106.49521
     8.64999   1101.00000   1106.32389
     8.65999   1188.00000   1106.15274
     8.66999   1106.00000   1105.98173
     8.67999   1066.00000   1105.81087
     8.68999   1125.00000   1105.64015
     8.69999   1084.00000   1105.46957
     8.70999   1053.00000   1105.29910
     8.71999   1095.00000   1105.12875
     8.72999   1115.00000   1104.95850
     8.73999   1131.00000   1104.78836
     8.74999   1118.00000   1104.61830
     8.75999   1064.00000   1104.44833
     8.76999   1098.00000   1104.27844
     8.77999   1098.00000   1104.10861
     8.78999   1047.00000   1103.93885
     8.79999   1081.00000   1103.76914
     8.80999   1118.00000   1103.59947
     8.81999   1111.00000   1103.42984
     8.82999   1089.00000   1103.26024
     8.83999   1114.00000   1103.09066
     8.84999   1137.00000   1102.92110
     8.85999   1089.00000   1102.75154
     8.86999   1119.00000   1102.58198
     8.87999   1124.00000   1102.41242
     8.88999   1093.00000   1102.24283
     8.89999   1129.00000   1102.07322
     8.90999   1098.00000   1101.90358
     8.91999   1109.00000   1101.73391
     8.92999   1149.00000   1101.56418
     8.93999   1073.00000   1101.39440
     8.94999   1133.00000   1101.22456
     8.95999   1128.00000   1101.05464
     8.96999   1077.00000   1100.88466
     8.97999   1078.00000   1100.71458
     8.98999   1121.00000   1100.54442
     8.99999   1074.00000   1100.37415
     9.00999   1137.00000   1100.20378
     9.01999   1081.00000   1100.03329
     9.02999   1115.00000   1099.86268
     9.03999   1075.00000   1099.69194
     9.04999   1041.00000   1099.52107
     9.05999   1102.00000   1099.35005
     9.06999   1105.00000   1099.17888
     9.07999   1122.00000   1099.00755
     9.08999   1112.00000   1098.83606
     9.09999   1091.00000   1098.66439
     9.10999   1148.00000   1098.49254
     9.11999   1133.00000   1098.32051
     9.12999   1093.00000   1098.14828
     9.13999   1105.00000   1097.97585
     9.14999   1139.00000   1097.80321
     9.15999   1109.00000   1097.63035
     9.16999   1020.00000   1097.45727
     9.17999   1102.00000   1097.28396
     9.18999   1091.00000   1097.11042
     9.19999   1110.00000   1096.93663
     9.20999   1086.00000   1096.76259
     9.21999   1130.00000   1096.58830
     9.22999   1105.00000   1096.41374
     9.23999   1073.00000   1096.23891
     9.24999   1064.00000   1096.06380
     9.25999   1087.00000   1095.88841
     9.26999   1059.00000   1095.71273
     9.27999   1067.00000   1095.53675
     9.28999   1086.00000   1095.36046
     9.29999   1105.00000   1095.18387
     9.30999   1122.00000   1095.00695
     9.31999   1025.00000   1094.82972
     9.32999   1146.00000   1094.65215
     9.33999   1110.00000   1094.47425
     9.34999   1092.00000   1094.29600
     9.35999   1070.00000   1094.11741
     9.36999   1148.00000   1093.93846
     9.37999   1097.00000   1093.75915
     9.38999   1120.00000   1093.57947
     9.39999   1142.00000   1093.39942
     9.40999   1104.00000   1093.21899
     9.41999   1067.00000   1093.03817
     9.42999   1141.00000   1092.85696
     9.43999   1105.00000   1092.67535
     9.44999   1103.00000   1092.49334
     9.45999   1113.00000   1092.31092
     9.46999   1130.00000   1092.12809
     9.47999   1072.00000   1091.94483
     9.48999   1095.00000   1091.76115
     9.49999    999.00000   1091.57703
     9.50999   1070.00000   1091.39248
     9.51999   1098.00000   1091.20748
     9.52999   1093.00000   1091.02203
     9.53999   1066.00000   1090.83613
     9.54999   1042.00000   1090.64977
     9.55999   1069.00000   1090.46295
     9.56999   1081.00000   1090.27565
     9.57999   1107.00000   1090.08788
     9.58999   1096.00000   1089.89963
     9.59999   1022.00000   1089.71089
     9.60999   1047.00000   1089.52166
     9.61999   1063.00000   1089.33194
     9.62999   1115.00000   1089.14171
     9.63999   1111.00000   1088.95098
     9.64999   1098.00000   1088.75974
     9.65999   1097.00000   1088.56798
     9.66999   1046.00000   1088.37570
     9.67999   1069.00000   1088.18290
     9.68999   1125.00000   1087.98957
     9.69999   1102.00000   1087.79570
     9.70999   1076.00000   1087.60130
     9.71999   1102.00000   1087.40635
     9.72999   1111.00000   1087.21085
     9.73999   1112.00000   1087.01480
     9.74999   1091.00000   1086.81820
     9.75999   1065.00000   1086.62104
     9.76999   1080.00000   1086.42331
     9.77999   1092.00000   1086.22501
     9.78999   1048.00000   1086.02614
     9.79999   1056.00000   1085.82670
     9.80999   1026.00000   1085.62667
     9.81999   1073.00000   1085.42606
     9.82999   1073.00000   1085.22486
     9.83999   1034.00000   1085.02307
     9.84999   1081.00000   1084.82069
     9.85999   1097.00000   1084.61770
     9.86999   1124.00000   1084.41411
     9.87999   1081.00000   1084.20992
     9.88999   1086.00000   1084.00512
     9.89999   1089.00000   1083.79970
     9.90999   1079.00000   1083.59367
     9.91999   1093.00000   1083.38701
     9.92999   1082.00000   1083.17974
     9.93999   1071.00000   1082.97184
     9.94999   1021.00000   1082.76331
     9.95999   1069.00000   1082.55415
     9.96999   1091.00000   1082.34435
     9.97999   1115.00000   1082.13392
     9.98999   1067.00000   1081.92284
     9.99999   1080.00000   1081.71112
    10.00999   1079.00000   1081.49876
    10.01999   1067.00000   1081.28575
    10.02999   1090.00000   1081.07209
    10.03999   1041.00000   1080.85777
    10.04999   1060.00000   1080.64280
    10.05999   1110.00000   1080.42717
    10.06999   1107.00000   1080.21088
    10.07999   1116.00000   1079.99392
    10.08999   1124.00000   1079.77631
    10.09999   1050.00000   1079.55802
    10.10999   1050.00000   1079.33907
    10.11999   1106.00000   1079.11944
    10.12999   1090.00000   1078.89915
    10.13999   1090.00000   1078.67818
    10.14999   1075.00000   1078.45653
    10.15999   1049.00000   1078.23420
    10.16999   1064.00000   1078.01120
    10.17999   1074.00000   1077.78751
    10.18999   1057.00000   1077.56314
    10.19999   1087.00000   1077.33809
    10.20999    979.00000   1077.11235
    10.21999   1059.00000   1076.88592
    10.22999   1083.00000   1076.65881
    10.23999   1076.00000   1076.43101
    10.24999   1103.00000   1076.20252
    10.25999   1044.00000   1075.97333
    10.26999   1033.00000   1075.74346
    10.27999   1036.00000   1075.51289
    10.28999   1048.00000   1075.28163
    10.29999   1063.00000   1075.04967
    10.30999   1053.00000   1074.81702
    10.31999   1082.00000   1074.58367
    10.32999   1093.00000   1074.34963
    10.33999   1075.00000   1074.11489
    10.34999   1056.00000   1073.87945
    10.35999   1074.00000   1073.64331
    10.36999   1074.00000   1073.40648
    10.37999   1126.00000   1073.16895
    10.38999   1076.00000   1072.93072
    10.39999   1119.00000   1072.69179
    10.40999   1127.00000   1072.45216
    10.41999   1072.00000   1072.21184
    10.42999   1013.00000   1071.97081
    10.43999   1039.00000   1071.72909
    10.44999   1092.00000   1071.48667
    10.45999   1063.00000   1071.24355
    10.46999   1038.00000   1070.99974
    10.47999   1054.00000   1070.75523
    10.48999   1099.00000   1070.51002
    10.49999   1043.00000   1070.26412
    10.50999   1069.00000   1070.01752
    10.51999   1007.00000   1069.77023
    10.52999   1103.00000   1069.52224
    10.53999   1073.00000   1069.27357
    10.54999   1066.00000   1069.02420
    10.55999   1071.00000   1068.77413
    10.56999   1072.00000   1068.52338
    10.57999   1072.00000   1068.27195
    10.58999   1060.00000   1068.01982
    10.59999   1091.00000   1067.76701
    10.60999   1077.00000   1067.51351
    10.61999   1088.00000   1067.25933
    10.62999   1106.00000   1067.00446
    10.63999   1035.00000   1066.74892
    10.64999   1069.00000   1066.49269
    10.65999   1088.00000   1066.23579
    10.66999   1005.00000   1065.97822
    10.67999   1099.00000   1065.71996
    10.68999   1111.00000   1065.46104
    10.69999   1003.00000   1065.20145
    10.70999   1035.00000   1064.94118
    10.71999   1073.00000   1064.68026
    10.72999   1048.00000   1064.41866
    10.73999   1060.00000   1064.15641
    10.74999   1032.00000   1063.89349
    10.75999   1004.00000   1063.62991
    10.76999   1095.00000   1063.36568
    10.77999   1101.00000   1063.10080
    10.78999   1053.00000   1062.83527
    10.79999   1074.00000   1062.56908
    10.80999   1132.00000   1062.30226
    10.81999   1061.00000   1062.03478
    10.82999   1067.00000   1061.76667
    10.83999   1057.00000   1061.49792
    10.84999   1019.00000   1061.22854
    10.85999   1084.00000   1060.95852
    10.86999   1024.00000   1060.68787
    10.87999   1032.00000   1060.41660
    10.88999   1130.00000   1060.14470
    10.89999   1077.00000   1059.87219
    10.90999   1060.00000   1059.59905
    10.91999   1028.00000   1059.32531
    10.92999   1085.00000   1059.05095
    10.93999   1063.00000   1058.77600
    10.94999   1090.00000   1058.50044
    10.95999   1016.00000   1058.22429
    10.96999   1035.00000   1057.94754
    10.97999   1052.00000   1057.67021
    10.98999   1074.00000   1057.39230
    10.99999   1013.00000   1057.11381
    11.00999   1052.00000   1056.83475
    11.01999   1031.00000   1056.55513
    11.02999   1038.00000   1056.27494
    11.03999   1039.00000   1055.99420
    11.04999   1142.00000   1055.71290
    11.05999   1021.00000   1055.43107
    11.06999   1015.00000   1055.14869
    11.07999   1089.00000   1054.86579
    11.08999   1038.00000   1054.58236
    11.09999   1038.00000   1054.29842
    11.10999   1021.00000   1054.01397
    11.11999   1001.00000   1053.72901
    11.12999   1141.00000   1053.44357
    11.13999   1073.00000   1053.15764
    11.14999   1052.00000   1052.87123
    11.15999   1071.00000   1052.58437
    11.16999   1088.00000   1052.29705
    11.17999   1081.00000   1052.00929
    11.18999   1037.00000   1051.72110
    11.19999   1030.00000   1051.43249
    11.20999   1074.00000   1051.14349
    11.21999   1050.00000   1050.85410
    11.22999   1082.00000   1050.56436
    11.23999   1085.00000   1050.27427
    11.24999   1076.00000   1049.98386
    11.25999   1039.00000   1049.69317
    11.26999   1084.00000   1049.40222
    11.27999   1104.00000   1049.11107
    11.28999   1010.00000   1048.81978
    11.29999    981.00000   1048.52841
    11.30999   1022.00000   1048.23705
    11.31999   1062.00000   1047.94581
    11.32999   1037.00000   1047.65485
    11.33999   1046.00000   1047.36439
    11.34999    942.00000   1047.07481
    11.35999   1041.00000   1046.78690
    11.36999   1042.00000   1046.50348
    11.37999   1086.00000   1046.22385
    11.38999   1087.00000   1045.93139
    11.39999   1019.00000   1045.63485
    11.40999   1008.00000   1045.33775
    11.41999   1032.00000   1045.04031
    11.42999   1032.00000   1044.74254
    11.43999   1037.00000   1044.44444
    11.44999   1056.00000   1044.14603
    11.45999    989.00000   1043.84730
    11.46999   1044.00000   1043.54827
    11.47999   1054.00000   1043.24895
    11.48999   1065.00000   1042.94934
    11.49999   1009.00000   1042.64945
    11.50999    997.00000   1042.34929
    11.51999   1024.00000   1042.04887
    11.52999   1032.00000   1041.74820
    11.53999   1054.00000   1041.44728
    11.54999   1068.00000   1041.14613
    11.55999    998.00000   1040.84476
    11.56999   1084.00000   1040.54317
    11.57999   1059.00000   1040.24137
    11.58999   1067.00000   1039.93938
    11.59999   1049.00000   1039.63720
    11.60999   1042.00000   1039.33485
    11.61999   1035.00000   1039.03233
    11.62999   1034.00000   1038.72966
    11.63999   1040.00000   1038.42685
    11.64999   1079.00000   1038.12390
    11.65999   1003.00000   1037.82084
    11.66999   1074.00000   1037.51766
    11.67999   1048.00000   1037.21440
    11.68999   1015.00000   1036.91105
    11.69999   1015.00000   1036.60763
    11.70999    986.00000   1036.30416
    11.71999   1052.00000   1036.00064
    11.72999   1049.00000   1035.69710
    11.73999   1033.00000   1035.39355
    11.74999   1014.00000   1035.09001
    11.75999    986.00000   1034.78648
    11.76999   1045.00000   1034.48300
    11.77999   1048.00000   1034.17957
    11.78999   1010.00000   1033.87621
    11.79999   1024.00000   1033.57295
    11.80999    962.00000   1033.26981
    11.81999   1003.00000   1032.96680
    11.82999   1033.00000   1032.66395
    11.83999   1013.00000   1032.36129
    11.84999   1034.00000   1032.05883
    11.85999   1074.00000   1031.75661
    11.86999   1017.00000   1031.45465
    11.87999   1016.00000   1031.15299
    11.88999   1035.00000   1030.85165
    11.89999   1008.00000   1030.55067
    11.90999   1034.00000   1030.25009
    11.91999    994.00000   1029.94994
    11.92999   1022.00000   1029.65028
    11.93999   1050.00000   1029.35114
    11.94999   1027.00000   1029.05257
    11.95999   1001.00000   1028.75464
    11.96999   1063.00000   1028.45740
    11.97999   1036.00000   1028.16091
    11.98999   1029.00000   1027.86526
    11.99999    981.00000   1027.57052
    12.00999   1014.00000   1027.27679
    12.01999    968.00000   1026.98418
    12.02999    990.00000   1026.69282
    12.03999   1045.00000   1026.40287
    12.04999   1059.00000   1026.11452
    12.05999   1032.00000   1025.82803
    12.06999   1012.00000   1025.54368
    12.07999    999.00000   1025.26185
    12.08999   1046.00000   1024.98302
    12.09999   1052.00000   1024.70773
    12.10999   1032.00000   1024.43668
    12.11999    999.00000   1024.17066
    12.12999   1041.00000   1023.91056
    12.13999   1048.00000   1023.65739
    12.14999   1020.00000   1023.41220
    12.15999   1045.00000   1023.17608
    12.16999   1025.00000   1022.95013
    12.17999   1022.00000   1022.73543
    12.18999   1056.00000   1022.53308
    12.19999    988.00000   1022.34422
    12.20999   1060.00000   1022.17002
    12.21999   1015.00000   1022.01171
    12.22999   1049.00000   1021.87056
    12.23999   1031.00000   1021.74794
    12.24999    998.00000   1021.64533
    12.25999   1006.00000   1021.56436
    12.26999    932.00000   1021.50679
    12.27999    981.00000   1021.47457
    12.28999   1049.00000   1021.46983
    12.29999   1042.00000   1021.49496
    12.30999    991.00000   1021.55263
    12.31999    988.00000   1021.64581
    12.32999   1031.00000   1021.77783
    12.33999   1054.00000   1021.95247
    12.34999    988.00000   1022.17402
    12.35999   1001.00000   1022.44739
    12.36999   1041.00000   1022.77823
    12.37999   1030.00000   1023.17309
    12.38999   1042.00000   1023.63967
    12.39999   1058.00000   1024.18712
    12.40999   1078.00000   1024.82637
    12.41999   1071.00000   1025.57073
    12.42999    980.00000   1026.43647
    12.43999   1014.00000   1027.44362
    12.44999    990.00000   1028.61679
    12.45999   1080.00000   1029.98590
    12.46999   1085.00000   1031.58649
    12.47999   1063.00000   1033.45908
    12.48999   1091.00000   1035.64689
    12.49999   1025.00000   1038.19117
    12.50999   1044.00000   1041.12340
    12.51999   1084.00000   1044.45422
    12.52999   1083.00000   1048.15952
    12.53999   1056.00000   1052.16542
    12.54999   1111.00000   1056.33420
    12.55999   1048.00000   1060.45414
    12.56999   1040.00000   1064.23557
    12.57999   1083.00000   1067.31634
    12.58999   1087.00000   1069.28329
    12.59999   1107.00000   1069.72314
    12.60999   1105.00000   1068.31867
    12.61999   1091.00000   1064.97960
    12.62999   1101.00000   1059.93755
    12.63999   1047.00000   1053.71180
    12.64999   1041.00000   1046.94387
    12.65999   1067.00000   1040.21455
    12.66999   1024.00000   1033.94454
    12.67999   1055.00000   1028.38329
    12.68999   1032.00000   1023.63965
    12.69999   1007.00000   1019.72008
    12.70999   1023.00000   1016.56247
    12.71999   1024.00000   1014.06476
    12.72999   1045.00000   1012.10823
    12.73999   1007.00000   1010.57523
    12.74999   1084.00000   1009.36071
    12.75999   1001.00000   1008.37811
    12.76999    996.00000   1007.56060
    12.77999   1066.00000   1006.85934
    12.78999   1030.00000   1006.24011
    12.79999   1032.00000   1005.67974
    12.80999   1016.00000   1005.16280
    12.81999   1000.00000   1004.67906
    12.82999   1029.00000   1004.22163
    12.83999   1025.00000   1003.78571
    12.84999   1037.00000   1003.36780
    12.85999    971.00000   1002.96526
    12.86999    990.00000   1002.57602
    12.87999    996.00000   1002.19838
    12.88999    978.00000   1001.83095
    12.89999   1003.00000   1001.47257
    12.90999    932.00000   1001.12223
    12.91999    930.00000   1000.77909
    12.92999    975.00000   1000.44243
    12.93999   1022.00000   1000.11162
    12.94999    996.00000    999.78612
    12.95999   1013.00000    999.46547
    12.96999   1026.00000    999.14926
    12.97999   1020.00000    998.83712
    12.98999   1020.00000    998.52875
    12.99999    970.00000    998.22388
    13.00999    985.00000    997.92225
    13.01999   1013.00000    997.62366
    13.02999    937.00000    997.32792
    13.03999   1036.00000    997.03485
    13.04999   1007.00000    996.74432
    13.05999   1034.00000    996.45618
    13.06999   1008.00000    996.17032
    13.07999   1015.00000    995.88663
    13.08999    988.00000    995.60502
    13.09999    988.00000    995.32539
    13.10999    948.00000    995.04768
    13.11999   1050.00000    994.77181
    13.12999    958.00000    994.49772
    13.13999   1075.00000    994.22536
    13.14999   1023.00000    993.95467
    13.15999   1012.00000    993.68562
    13.16999   1027.00000    993.41815
    13.17999   1002.00000    993.15223
    13.18999    982.00000    992.88782
    13.19999    931.00000    992.62491
    13.20999   1006.00000    992.36345
    13.21999    942.00000    992.10343
    13.22999   1005.00000    991.84482
    13.23999   1008.00000    991.58760
    13.24999    987.00000    991.33176
    13.25999    980.00000    991.07727
    13.26999    960.00000    990.82413
    13.27999    983.00000    990.57231
    13.28999    982.00000    990.32182
    13.29999   1025.00000    990.07263
    13.30999    990.00000    989.82473
    13.31999    977.00000    989.57813
    13.32999   1020.00000    989.33281
    13.33999    987.00000    989.08876
    13.34999    962.00000    988.84599
    13.35999    980.00000    988.60447
    13.36999   1012.00000    988.36422
    13.37999   1056.00000    988.12523
    13.38999    985.00000    987.88749
    13.39999    985.00000    987.65100
    13.40999    954.00000    987.41576
    13.41999    914.00000    987.18176
    13.42999    991.00000    986.94900
    13.43999    977.00000    986.71749
    13.44999    930.00000    986.48723
    13.45999    958.00000    986.25820
    13.46999    966.00000    986.03041
    13.47999    979.00000    985.80386
    13.48999    973.00000    985.57855
    13.49999    941.00000    985.35448
    13.50999    993.00000    985.13165
    13.51999   1012.00000    984.91006
    13.52999   1037.00000    984.68974
    13.53999    981.00000    984.47076
    13.54999   1014.00000    984.25316
    13.55999    991.00000    984.03698
    13.56999   1060.00000    983.82223
    13.57999    937.00000    983.60898
    13.58999    957.00000    983.39732
    13.59999    934.00000    983.18731
    13.60999    943.00000    982.97897
    13.61999    952.00000    982.77240
    13.62999   1045.00000    982.56772
    13.63999    996.00000    982.36501
    13.64999   1005.00000    982.16434
    13.65999    953.00000    981.96584
    13.66999    925.00000    981.76968
    13.67999   1018.00000    981.57598
    13.68999    954.00000    981.38486
    13.69999    998.00000    981.19654
    13.70999   1022.00000    981.01123
    13.71999    999.00000    980.82914
    13.72999   1064.00000    980.65050
    13.73999    942.00000    980.47565
    13.74999    982.00000    980.30489
    13.75999   1001.00000    980.13858
    13.76999   1004.00000    979.97717
    13.77999   1033.00000    979.82116
    13.78999    983.00000    979.67107
    13.79999    952.00000    979.52765
    13.80999    978.00000    979.39162
    13.81999    922.00000    979.26398
    13.82999    960.00000    979.14587
    13.83999   1015.00000    979.03870
    13.84999    967.00000    978.94426
    13.85999   1003.00000    978.86298
    13.86999   1022.00000    978.79981
    13.87999   1001.00000    978.77788
    13.88999   1082.00000    978.79292
    13.89999   1015.00000    978.85730
    13.90999    992.00000    978.99600
    13.91999   1002.00000    979.29623
    13.92999    990.00000    979.76687
    13.93999    985.00000    979.92077
    13.94999    972.00000    979.87037
    13.95999    962.00000    979.81175
    13.96999   1044.00000    979.75954
    13.97999   1031.00000    979.71409
    13.98999    959.00000    979.67575
    13.99999    971.00000    979.64496
    14.00999    989.00000    979.62219
    14.01999   1039.00000    979.60793
    14.02999    993.00000    979.60271
    14.03999    970.00000    979.60714
    14.04999   1013.00000    979.62190
    14.05999    997.00000    979.64771
    14.06999   1015.00000    979.68539
    14.07999   1036.00000    979.73582
    14.08999    991.00000    979.80003
    14.09999   1000.00000    979.87915
    14.10999    971.00000    979.97445
    14.11999    969.00000    980.08738
    14.12999   1001.00000    980.21963
    14.13999    994.00000    980.37321
    14.14999   1009.00000    980.55058
    14.15999   1008.00000    980.75488
    14.16999   1010.00000    980.99038
    14.17999   1013.00000    981.26294
    14.18999   1013.00000    981.58087
    14.19999   1014.00000    981.95595
    14.20999    993.00000    982.40451
    14.21999    954.00000    982.94858
    14.22999   1021.00000    983.61678
    14.23999   1028.00000    984.44477
    14.24999   1034.00000    985.47492
    14.25999    958.00000    986.75527
    14.26999   1012.00000    988.33758
    14.27999   1017.00000    990.27516
    14.28999    968.00000    992.62140
    14.29999   1034.00000    995.42953
    14.30999    979.00000    998.75352
    14.31999   1014.00000   1002.64881
    14.32999   1086.00000   1007.17320
    14.33999   1064.00000   1012.38839
    14.34999   1077.00000   1018.36197
    14.35999   1079.00000   1025.17004
    14.36999   1084.00000   1032.90123
    14.37999   1095.00000   1041.67406
    14.38999   1063.00000   1051.59397
    14.39999   1061.00000   1062.61576
    14.40999   1098.00000   1074.90244
    14.41999   1098.00000   1088.67269
    14.42999   1138.00000   1104.10725
    14.43999   1188.00000   1121.41179
    14.44999   1149.00000   1140.82911
    14.45999   1187.00000   1162.64922
    14.46999   1261.00000   1187.22345
    14.47999   1289.00000   1214.98435
    14.48999   1287.00000   1246.47398
    14.49999   1340.00000   1282.38445
    14.50999   1390.00000   1323.61409
    14.51999   1450.00000   1371.34148
    14.52999   1502.00000   1427.11355
    14.53999   1621.00000   1492.93045
    14.54999   1743.00000   1571.28481
    14.55999   1699.00000   1665.07959
    14.56999   1879.00000   1777.31576
    14.57999   1951.00000   1910.43485
    14.58999   2038.00000   2065.25624
    14.59999   2215.00000   2239.58716
    14.60999   2369.00000   2426.78793
    14.61999   2624.00000   2614.76675
    14.62999   2785.00000   2785.94640
    14.63999   2780.00000   2918.63828
    14.64999   2878.00000   2990.10556
    14.65999   2849.00000   2981.55055
    14.66999   2704.00000   2884.71785
    14.67999   2473.00000   2707.47660
    14.68999   2210.00000   2473.47727
    14.69999   2022.00000   2214.40410
    14.70999   1757.00000   1960.17821
    14.71999   1588.00000   1732.85377
    14.72999   1471.00000   1544.96588
    14.73999   1348.00000   1400.49204
    14.74999   1240.00000   1297.01043
    14.75999   1171.00000   1228.28148
    14.76999   1198.00000   1186.66060
    14.77999   1178.00000   1164.90277
    14.78999   1200.00000   1157.18941
    14.79999   1174.00000   1159.47163
    14.80999   1194.00000   1169.36642
    14.81999   1193.00000   1185.84675
    14.82999   1205.00000   1208.88327
    14.83999   1221.00000   1239.08707
    14.84999   1280.00000   1277.31717
    14.85999   1349.00000   1324.18253
    14.86999   1379.00000   1379.40238
    14.87999   1447.00000   1441.08855
    14.88999   1527.00000   1505.14722
    14.89999   1555.00000   1565.09449
    14.90999   1572.00000   1612.56224
    14.91999   1638.00000   1638.62664
    14.92999   1584.00000   1635.90527
    14.93999   1579.00000   1601.10105
    14.94999   1519.00000   1537.00404
    14.95999   1481.00000   1452.32767
    14.96999   1370.00000   1358.89679
    14.97999   1256.00000   1268.00135
    14.98999   1142.00000   1187.93344
    14.99999   1163.00000   1123.14307
    15.00999   1077.00000   1074.55348
    15.01999   1063.00000   1040.53883
    15.02999   1041.00000   1018.12922
    15.03999    985.00000   1004.07000
    15.04999    963.00000    995.51521
    15.05999   1017.00000    990.32511
    15.06999    987.00000    987.07047
    15.07999    955.00000    984.88637
    15.08999    994.00000    983.29098
    15.09999    973.00000    982.03244
    15.10999    913.00000    980.98373
    15.11999   1039.00000    980.08027
    15.12999   1011.00000    979.28711
    15.13999    986.00000    978.58306
    15.14999   1003.00000    977.95352
    15.15999    961.00000    977.38742
    15.16999   1052.00000    976.87598
    15.17999   1021.00000    976.41203
    15.18999    960.00000    975.98952
    15.19999   1020.00000    975.60330
    15.20999   1032.00000    975.24906
    15.21999    987.00000    974.92305
    15.22999   1001.00000    974.62197
    15.23999   1005.00000    974.34294
    15.24999   1015.00000    974.08343
    15.25999    994.00000    973.84108
    15.26999    995.00000    973.61381
    15.27999    946.00000    973.39964
    15.28999   1025.00000    973.19664
    15.29999   1066.00000    973.00303
    15.30999    951.00000    972.81692
    15.31999    967.00000    972.63634
    15.32999    997.00000    972.45909
    15.33999   1008.00000    972.28236
    15.34999    904.00000    972.10295
    15.35999   1008.00000    971.91691
    15.36999   1026.00000    971.71903
    15.37999   1034.00000    971.50228
    15.38999    974.00000    971.25507
    15.39999    972.00000    970.95345
    15.40999    993.00000    970.51532
    15.41999    966.00000    969.93915
    15.42999    941.00000    969.73676
    15.43999    942.00000    969.68931
    15.44999    986.00000    969.68414
    15.45999    970.00000    969.67402
    15.46999    948.00000    969.65528
    15.47999    981.00000    969.62019
    15.48999    956.00000    969.54205
    15.49999    971.00000    969.42002
    15.50999    995.00000    969.42244
    15.51999    969.00000    969.48145
    15.52999    988.00000    969.55709
    15.53999    991.00000    969.63417
    15.54999    994.00000    969.71269
    15.55999    946.00000    969.79265
    15.56999    947.00000    969.87404
    15.57999   1008.00000    969.95686
    15.58999   1017.00000    970.04111
    15.59999    941.00000    970.12679
    15.60999    947.00000    970.21388
    15.61999    950.00000    970.30239
    15.62999   1006.00000    970.39232
    15.63999   1003.00000    970.48365
    15.64999    920.00000    970.57638
    15.65999    997.00000    970.67052
    15.66999    943.00000    970.76605
    15.67999    951.00000    970.86298
    15.68999    969.00000    970.96129
    15.69999   1000.00000    971.06099
    15.70999    966.00000    971.16206
    15.71999    955.00000    971.26452
    15.72999    966.00000    971.36834
    15.73999    959.00000    971.47353
    15.74999    955.00000    971.58009
    15.75999   1022.00000    971.68800
    15.76999    966.00000    971.79726
    15.77999   1043.00000    971.90788
    15.78999    989.00000    972.01984
    15.79999    986.00000    972.13314
    15.80999   1022.00000    972.24778
    15.81999    960.00000    972.36375
    15.82999    958.00000    972.48104
    15.83999    973.00000    972.59966
    15.84999    972.00000    972.71959
    15.85999    985.00000    972.84084
    15.86999    981.00000    972.96339
    15.87999    956.00000    973.08725
    15.88999   1005.00000    973.21240
    15.89999    900.00000    973.33884
    15.90999    929.00000    973.46658
    15.91999    933.00000    973.59559
    15.92999   1012.00000    973.72588
    15.93999    997.00000    973.85745
    15.94999    989.00000    973.99028
    15.95999    949.00000    974.12437
    15.96999    938.00000    974.25972
    15.97999    988.00000    974.39632
    15.98999    991.00000    974.53417
    15.99999    952.00000    974.67326
    16.00999    963.00000    974.81358
    16.01999   1007.00000    974.95513
    16.02999    893.00000    975.09791
    16.03999    963.00000    975.24190
    16.04999    962.00000    975.38711
    16.05999    951.00000    975.53353
    16.06999    898.00000    975.68114
    16.07999    974.00000    975.82996
    16.08999    943.00000    975.97996
    16.09999    925.00000    976.13115
    16.10999    975.00000    976.28352
    16.11999   1031.00000    976.43706
    16.12999    999.00000    976.59177
    16.13999    978.00000    976.74764
    16.14999    997.00000    976.90467
    16.15999    985.00000    977.06284
    16.16999   1024.00000    977.22216
    16.17999    991.00000    977.38262
    16.18999    981.00000    977.54420
    16.19999    989.00000    977.70692
    16.20999    968.00000    977.87075
    16.21999    987.00000    978.03569
    16.22999    920.00000    978.20175
    16.23999    905.00000    978.36890
    16.24999    950.00000    978.53715
    16.25999    982.00000    978.70648
    16.26999    973.00000    978.87690
    16.27999    982.00000    979.04839
    16.28999   1019.00000    979.22095
    16.29999    953.00000    979.39457
    16.30999   1036.00000    979.56925
    16.31999    983.00000    979.74498
    16.32999    989.00000    979.92176
    16.33999    994.00000    980.09956
    16.34999    953.00000    980.27840
    16.35999   1036.00000    980.45826
    16.37000    955.00000    980.63932
    16.38000    996.00000    980.82121
    16.39000   1007.00000    981.00410
    16.40000    992.00000    981.18799
    16.41000    954.00000    981.37287
    16.42000   1004.00000    981.55873
    16.43000    981.00000    981.74557
    16.44000    984.00000    981.93337
    16.45000    992.00000    982.12214
    16.46000    936.00000    982.31186
    16.47000    946.00000    982.50253
    16.48000   1018.00000    982.69415
    16.49000    972.00000    982.88669
    16.50000    986.00000    983.08017
    16.51000    988.00000    983.27456
    16.52000    952.00000    983.46987
    16.53000    947.00000    983.66608
    16.54000    990.00000    983.86319
    16.55000    981.00000    984.06119
    16.56000    991.00000    984.26008
    16.57000   1036.00000    984.45984
    16.58000   1023.00000    984.66048
    16.59000    962.00000    984.86197
    16.60000    978.00000    985.06432
    16.61000    950.00000    985.26752
    16.62000    963.00000    985.47156
    16.63000   1020.00000    985.67644
    16.64000    950.00000    985.88213
    16.65000    952.00000    986.08865
    16.66000    990.00000    986.29598
    16.67000    980.00000    986.50411
    16.68000    963.00000    986.71303
    16.69000    945.00000    986.92275
    16.70000    962.00000    987.13324
    16.71000    932.00000    987.34451
    16.72000    954.00000    987.55654
    16.73000    973.00000    987.76933
    16.74000    988.00000    987.98287
    16.75000    968.00000    988.19716
    16.76000   1001.00000    988.41218
    16.77000   1023.00000    988.62796
    16.78000   1013.00000    988.84474
    16.79000    969.00000    989.06281
    16.80000    984.00000    989.28231
    16.81001    971.00000    989.50359
    16.82001    996.00000    989.72662
    16.83001    973.00000    989.95197
    16.84001    971.00000    990.17982
    16.85001    998.00000    990.41060
    16.86001    962.00000    990.64487
    16.87001    949.00000    990.88300
    16.88001   1001.00000    991.12553
    16.89001   1047.00000    991.37323
    16.90001    975.00000    991.62676
    16.91001   1003.00000    991.88688
    16.92001    985.00000    992.15471
    16.93001    991.00000    992.43126
    16.94001    988.00000    992.71783
    16.95001   1004.00000    993.01604
    16.96001   1050.00000    993.32755
    16.97001   1010.00000    993.65462
    16.98001    917.00000    993.99980
    16.99001    987.00000    994.36620
    17.00001   1005.00000    994.75776
    17.01001   1004.00000    995.17939
    17.02001    977.00000    995.63744
    17.03001   1003.00000    996.14109
    17.04001    975.00000    996.70361
    17.05001    995.00000    997.34321
    17.06001    959.00000    998.08605
    17.07001    968.00000    998.97259
    17.08001   1011.00000   1000.08132
    17.09001    959.00000   1001.66212
    17.10001   1005.00000   1003.82397
    17.11001    978.00000   1005.24961
    17.12001    939.00000   1005.80305
    17.13001    972.00000   1006.29866
    17.14001    919.00000   1006.80585
    17.15001   1023.00000   1007.32525
    17.16001   1040.00000   1007.85755
    17.17001    994.00000   1008.40351
    17.18001   1054.00000   1008.96394
    17.19001    955.00000   1009.53970
    17.20001    994.00000   1010.13174
    17.21001    951.00000   1010.74108
    17.22001   1032.00000   1011.36882
    17.23001    999.00000   1012.01617
    17.24002    998.00000   1012.68512
    17.25002   1008.00000   1013.37574
    17.26002   1024.00000   1014.09026
    17.27002   1049.00000   1014.83051
    17.28002   1032.00000   1015.59864
    17.29002   1000.00000   1016.39687
    17.30002   1001.00000   1017.22756
    17.31002    978.00000   1018.09350
    17.32002   1000.00000   1018.99785
    17.33002   1000.00000   1019.94386
    17.34002    996.00000   1020.93521
    17.35002    986.00000   1021.97620
    17.36002   1027.00000   1023.07147
    17.37002   1033.00000   1024.22610
    17.38002   1011.00000   1025.44609
    17.39002    966.00000   1026.73811
    17.40002   1014.00000   1028.10955
    17.41002   1007.00000   1029.56919
    17.42002    992.00000   1031.12715
    17.43002   1011.00000   1032.79525
    17.44002    991.00000   1034.58823
    17.45002   1057.00000   1036.52442
    17.46002   1021.00000   1038.62774
    17.47002    986.00000   1040.93056
    17.48002   1043.00000   1043.47675
    17.49002   1001.00000   1046.32705
    17.50002   1036.00000   1049.56420
    17.51002   1027.00000   1053.29937
    17.52002   1061.00000   1057.67833
    17.53002   1032.00000   1062.88764
    17.54002   1035.00000   1069.15769
    17.55002   1091.00000   1076.76381
    17.56002   1069.00000   1086.02736
    17.57002   1071.00000   1097.32366
    17.58002   1112.00000   1111.15249
    17.59002   1133.00000   1128.13907
    17.60002   1125.00000   1148.06150
    17.61002   1116.00000   1169.84883
    17.62002   1142.00000   1195.22956
    17.63002   1219.00000   1224.78853
    17.64002   1238.00000   1259.04556
    17.65002   1292.00000   1298.59294
    17.66002   1303.00000   1344.11608
    17.67002   1383.00000   1396.42038
    17.68003   1394.00000   1456.53029
    17.69003   1510.00000   1525.49255
    17.70003   1609.00000   1604.80128
    17.71003   1678.00000   1696.26808
    17.72003   1858.00000   1802.21803
    17.73003   1901.00000   1925.68100
    17.74003   2070.00000   2070.63335
    17.75003   2254.00000   2242.26430
    17.76003   2526.00000   2447.19333
    17.77003   2744.00000   2693.49300
    17.78003   2981.00000   2990.28859
    17.79003   3398.00000   3346.65079
    17.80003   3753.00000   3769.53272
    17.81003   4068.00000   4260.69464
    17.82003   4776.00000   4812.93032
    17.83003   5423.00000   5406.38733
    17.84003   5852.00000   6006.16572
    17.85003   6492.00000   6562.45581
    17.86003   7334.00000   7014.20201
    17.87003   7564.00000   7297.02398
    17.88003   7697.00000   7356.14788
    17.89003   7416.00000   7163.80802
    17.90003   7002.00000   6734.96742
    17.91003   6112.00000   6129.17533
    17.92003   5312.00000   5432.89703
    17.93003   4636.00000   4733.51711
    17.94003   3954.00000   4100.79644
    17.95003   3421.00000   3580.29381
    17.96003   3177.00000   3194.59793
    17.97003   2985.00000   2948.24846
    17.98003   2889.00000   2834.26122
    17.99003   2925.00000   2840.84298
    18.00003   3158.00000   2956.95764
    18.01003   3334.00000   3175.66231
    18.02003   3758.00000   3494.56020
    18.03003   4038.00000   3913.15948
    18.04003   4543.00000   4427.42436
    18.05003   5126.00000   5022.52660
    18.06003   5836.00000   5665.76958
    18.07003   6533.00000   6302.49716
    18.08003   6952.00000   6857.86156
    18.09003   7006.00000   7246.19687
    18.10003   7426.00000   7387.82164
    18.11003   6868.00000   7230.96032
    18.12004   6400.00000   6772.23932
    18.13004   5697.00000   6067.99540
    18.14004   4823.00000   5216.77529
    18.15004   3960.00000   4330.01625
    18.16004   3113.00000   3502.69402
    18.17004   2614.00000   2797.85841
    18.18004   2169.00000   2243.61387
    18.19004   1818.00000   1838.52009
    18.20004   1581.00000   1561.61519
    18.21004   1365.00000   1383.26994
    18.22004   1322.00000   1273.84651
    18.23004   1229.00000   1208.77116
    18.24004   1105.00000   1170.24243
    18.25004   1077.00000   1146.70098
    18.26004   1106.00000   1131.30664
    18.27004   1092.00000   1120.31721
    18.28004   1088.00000   1111.80629
    18.29004   1115.00000   1104.81557
    18.30004   1094.00000   1098.86434
    18.31004   1021.00000   1093.69517
    18.32004   1033.00000   1089.15311
    18.33004   1061.00000   1085.13231
    18.34004   1101.00000   1081.55338
    18.35004   1026.00000   1078.35337
    18.36004   1063.00000   1075.48056
    18.37004   1051.00000   1072.89169
    18.38004   1070.00000   1070.55060
    18.39004   1037.00000   1068.42675
    18.40004   1057.00000   1066.49392
    18.41004   1006.00000   1064.72951
    18.42004   1046.00000   1063.11415
    18.43004   1050.00000   1061.63089
    18.44004   1015.00000   1060.26479
    18.45004   1047.00000   1059.00271
    18.46004   1027.00000   1057.83291
    18.47004   1031.00000   1056.74483
    18.48004   1027.00000   1055.72883
    18.49004   1066.00000   1054.77602
    18.50004   1035.00000   1053.87821
    18.51004   1010.00000   1053.02745
    18.52004   1081.00000   1052.21601
    18.53004   1066.00000   1051.43646
    18.54004   1005.00000   1050.68077
    18.55005   1012.00000   1049.94006
    18.56005   1001.00000   1049.20643
    18.57005   1067.00000   1048.46823
    18.58005   1052.00000   1047.71100
    18.59005   1058.00000   1046.91595
    18.60005    936.00000   1046.05818
    18.61005    961.00000   1045.10155
    18.62005   1063.00000   1043.98393
    18.63005   1046.00000   1042.54346
    18.64005   1047.00000   1040.52415
    18.65005   1062.00000   1038.55731
    18.66005   1029.00000   1037.89411
    18.67005   1008.00000   1037.21119
    18.68005   1036.00000   1036.11284
    18.69005   1012.00000   1034.51667
    18.70005   1041.00000   1033.83013
    18.71005   1053.00000   1033.86972
    18.72005   1036.00000   1034.06569
    18.73005   1055.00000   1034.26074
    18.74005   1043.00000   1034.45485
    18.75005   1017.00000   1034.64802
    18.76005   1068.00000   1034.84024
    18.77005   1012.00000   1035.03150
    18.78005   1096.00000   1035.22179
    18.79005   1051.00000   1035.41112
    18.80005    980.00000   1035.59946
    18.81005    998.00000   1035.78681
    18.82005   1050.00000   1035.97317
    18.83005   1024.00000   1036.15853
    18.84005   1012.00000   1036.34287
    18.85005   1004.00000   1036.52620
    18.86005   1041.00000   1036.70850
    18.87005   1017.00000   1036.88977
    18.88005   1074.00000   1037.06999
    18.89005   1000.00000   1037.24917
    18.90005   1045.00000   1037.42730
    18.91005   1025.00000   1037.60436
    18.92005    987.00000   1037.78035
    18.93005   1052.00000   1037.95527
    18.94005   1053.00000   1038.12910
    18.95005   1039.00000   1038.30184
    18.96005   1071.00000   1038.47348
    18.97005   1070.00000   1038.64402
    18.98005   1065.00000   1038.81345
    18.99006   1030.00000   1038.98193
    19.00006   1005.00000   1039.14911
    19.01006   1080.00000   1039.31517
    19.02006   1072.00000   1039.48008
    19.03006    989.00000   1039.64386
    19.04006   1020.00000   1039.80648
    19.05006   1042.00000   1039.96794
    19.06006   1082.00000   1040.12825
    19.07006   1061.00000   1040.28738
    19.08006   1033.00000   1040.44535
    19.09006   1032.00000   1040.60214
    19.10006   1025.00000   1040.75774
    19.11006   1010.00000   1040.91216
    19.12006   1077.00000   1041.06540
    19.13006   1023.00000   1041.21745
    19.14006   1025.00000   1041.36831
    19.15006    992.00000   1041.51800
    19.16006   1034.00000   1041.66651
    19.17006   1023.00000   1041.81389
    19.18006   1033.00000   1041.96016
    19.19006   1035.00000   1042.10552
    19.20006   1041.00000   1042.24996
    19.21006   1008.00000   1042.39244
    19.22006   1057.00000   1042.53348
    19.23006   1065.00000   1042.67329
    19.24006   1055.00000   1042.81194
    19.25006   1049.00000   1042.94947
    19.26006   1057.00000   1043.08596
    19.27006   1049.00000   1043.22153
    19.28006   1028.00000   1043.35629
    19.29006   1062.00000   1043.49042
    19.30006   1058.00000   1043.62410
    19.31006   1087.00000   1043.75754
    19.32006   1011.00000   1043.89096
    19.33006   1049.00000   1044.02458
    19.34006   1069.00000   1044.15865
    19.35006   1070.00000   1044.29345
    19.36006   1047.00000   1044.42925
    19.37006   1027.00000   1044.56640
    19.38006   1073.00000   1044.70527
    19.39006   1107.00000   1044.84632
    19.40006   1066.00000   1044.99011
    19.41006   1009.00000   1045.13731
    19.42006   1072.00000   1045.28877
    19.43007   1066.00000   1045.44577
    19.44007   1056.00000   1045.60945
    19.45007   1086.00000   1045.78193
    19.46007   1088.00000   1045.96590
    19.47007   1021.00000   1046.16508
    19.48007   1087.00000   1046.38440
    19.49007   1038.00000   1046.63014
    19.50007   1054.00000   1046.90951
    19.51007   1029.00000   1047.22954
    19.52007   1020.00000   1047.59475
    19.53007   1063.00000   1048.00384
    19.54007   1048.00000   1048.44586
    19.55007   1017.00000   1048.89760
    19.56007   1082.00000   1049.32428
    19.57007   1091.00000   1049.68199
    19.58007   1016.00000   1049.92543
    19.59007   1129.00000   1050.02132
    19.60007   1063.00000   1049.95931
    19.61007   1029.00000   1049.75779
    19.62007   1044.00000   1049.46333
    19.63007   1147.00000   1049.13669
    19.64007   1024.00000   1048.83546
    19.65007   1034.00000   1048.60529
    19.66007   1082.00000   1048.47313
    19.67007   1026.00000   1048.44777
    19.68007   1082.00000   1048.52716
    19.69007   1022.00000   1048.70131
    19.70007   1044.00000   1048.96109
    19.71007    981.00000   1049.30056
    19.72007    998.00000   1049.71870
    19.73007   1059.00000   1050.22153
    19.74007   1031.00000   1050.82008
    19.75007   1067.00000   1051.53289
    19.76007    972.00000   1052.38501
    19.77007   1061.00000   1053.41228
    19.78007   1067.00000   1054.67110
    19.79007   1079.00000   1056.24440
    19.80007   1043.00000   1058.25487
    19.81007   1023.00000   1060.90552
    19.82007   1070.00000   1064.65140
    19.83007   1101.00000   1070.68780
    19.84007   1056.00000   1078.09969
    19.85007   1056.00000   1079.75770
    19.86007   1101.00000   1080.93317
    19.87008   1147.00000   1082.17139
    19.88008   1103.00000   1083.47468
    19.89008   1113.00000   1084.84958
    19.90008   1047.00000   1086.30193
    19.91008   1084.00000   1087.83821
    19.92008   1041.00000   1089.46556
    19.93008   1078.00000   1091.19191
    19.94008   1039.00000   1093.02609
    19.95008   1089.00000   1094.97792
    19.96008   1080.00000   1097.05840
    19.97008   1067.00000   1099.27986
    19.98008   1069.00000   1101.65615
    19.99008   1086.00000   1104.20294
    20.00008   1149.00000   1106.93788
    20.01008   1115.00000   1109.88143
    20.02008   1228.00000   1113.05837
    20.03008   1117.00000   1116.49596
    20.04008   1071.00000   1120.22837
    20.05008   1091.00000   1124.29901
    20.06008   1094.00000   1128.76603
    20.07008   1164.00000   1133.71102
    20.08008   1210.00000   1139.25246
    20.09008   1121.00000   1145.56522
    20.10008   1165.00000   1152.90634
    20.11008   1132.00000   1161.64649
    20.12008   1160.00000   1172.30424
    20.13008   1193.00000   1185.57902
    20.14008   1203.00000   1202.37721
    20.15008   1264.00000   1223.82607
    20.16008   1217.00000   1251.27165
    20.17008   1341.00000   1286.26025
    20.18008   1361.00000   1330.51049
    20.19008   1488.00000   1385.89076
    20.20008   1485.00000   1454.41647
    20.21008   1566.00000   1538.27251
    20.22008   1670.00000   1639.86143
    20.23008   1782.00000   1761.88091
    20.24008   2038.00000   1907.43377
    20.25008   2130.00000   2080.17662
    20.26008   2304.00000   2284.52341
    20.27008   2463.00000   2525.93203
    20.28008   2814.00000   2811.31615
    20.29008   2995.00000   3149.64166
    20.30009   3482.00000   3553.24475
    20.31009   3927.00000   4037.14472
    20.32009   4506.00000   4622.92655
    20.33009   5285.00000   5338.25327
    20.34009   6050.00000   6217.57380
    20.35009   7145.00000   7300.40892
    20.36009   8648.00000   8626.11138
    20.37009  10233.00000  10223.79183
    20.38009  12015.00000  12097.21549
    20.39009  13694.00000  14206.64509
    20.40009  16205.00000  16452.34871
    20.41009  18662.00000  18666.56924
    20.42009  20926.00000  20620.67579
    20.43009  22754.00000  22051.53437
    20.44009  23174.00000  22707.48104
    20.45009  22771.00000  22410.87438
    20.46009  21274.00000  21125.07354
    20.47009  18971.00000  18992.30720
    20.48009  16305.00000  16302.44431
    20.49009  13172.00000  13401.32107
    20.50009  10373.00000  10599.08314
    20.51009   7824.00000   8118.75016
    20.52009   5862.00000   6082.10478
    20.53009   4635.00000   4519.23764
    20.54009   3523.00000   3392.08617
    20.55009   2742.00000   2623.55054
    20.56009   2258.00000   2124.23629
    20.57009   1864.00000   1811.50105
    20.58009   1702.00000   1619.31027
    20.59009   1522.00000   1500.48844
    20.60009   1416.00000   1424.32539
    20.61009   1351.00000   1372.35071
    20.62009   1364.00000   1334.16078
    20.63009   1306.00000   1304.17144
    20.64009   1273.00000   1279.45143
    20.65009   1177.00000   1258.43732
    20.66009   1217.00000   1240.24133
    20.67009   1136.00000   1224.30664
    20.68009   1185.00000   1210.24549
    20.69009   1109.00000   1197.76511
    20.70009   1193.00000   1186.63317
    20.71009   1171.00000   1176.66010
    20.72009   1144.00000   1167.68890
    20.73009   1175.00000   1159.58828
    20.74010   1124.00000   1152.24094
    20.75010   1094.00000   1145.56728
    20.76010   1080.00000   1139.48018
    20.77010   1162.00000   1133.91143
    20.78010   1167.00000   1128.80240
    20.79010   1102.00000   1124.10246
    20.80010   1103.00000   1119.76746
    20.81010   1154.00000   1115.75782
    20.82010   1090.00000   1112.03904
    20.83010   1133.00000   1108.58160
    20.84010   1121.00000   1105.35835
    20.85010   1131.00000   1102.34493
    20.86010   1108.00000   1099.52070
    20.87010   1120.00000   1096.86603
    20.88010   1118.00000   1094.36292
    20.89010   1079.00000   1091.99616
    20.90010   1066.00000   1089.75034
    20.91010   1150.00000   1087.61152
    20.92010   1134.00000   1085.56732
    20.93010   1139.00000   1083.60418
    20.94010   1180.00000   1081.71063
    20.95010   1124.00000   1079.87395
    20.96010   1089.00000   1078.08150
    20.97010   1151.00000   1076.32046
    20.98010   1089.00000   1074.57585
    20.99010   1080.00000   1072.83192
    21.00010   1075.00000   1071.06885
    21.01010   1086.00000   1069.26323
    21.02010    998.00000   1067.38364
    21.03010   1091.00000   1065.38146
    21.04010   1042.00000   1063.18605
    21.05010   1051.00000   1060.69335
    21.06010   1101.00000   1057.72859
    21.07010   1089.00000   1053.88290
    21.08010   1060.00000   1048.06522
    21.09010   1101.00000   1041.37176
    21.10010   1091.00000   1040.58442
    21.11010   1027.00000   1040.40257
    21.12010   1085.00000   1040.21880
    21.13010   1081.00000   1040.03310
    21.14010   1105.00000   1039.84547
    21.15010   1047.00000   1039.65592
    21.16010   1044.00000   1039.46445
    21.17010   1081.00000   1039.27105
    21.18011   1119.00000   1039.07552
    21.19011   1056.00000   1038.87827
    21.20011   1130.00000   1038.67909
    21.21011   1083.00000   1038.47798
    21.22011   1041.00000   1038.27495
    21.23011   1005.00000   1038.07000
    21.24011   1023.00000   1037.86312
    21.25011   1023.00000   1037.65432
    21.26011   1042.00000   1037.44359
    21.27011   1092.00000   1037.23095
    21.28011   1124.00000   1037.01638
    21.29011   1077.00000   1036.79989
    21.30011   1076.00000   1036.58150
    21.31011   1028.00000   1036.36128
    21.32011   1045.00000   1036.13929
    21.33011   1037.00000   1035.91558
    21.34011   1070.00000   1035.69024
    21.35011   1058.00000   1035.46337
    21.36011   1020.00000   1035.23505
    21.37011   1045.00000   1035.00543
    21.38011   1117.00000   1034.77463
    21.39011   1067.00000   1034.54282
    21.40011   1091.00000   1034.31021
    21.41011   1047.00000   1034.07700
    21.42011   1024.00000   1033.84350
    21.43011   1056.00000   1033.61001
    21.44011   1075.00000   1033.37694
    21.45011   1112.00000   1033.14477
    21.46011   1133.00000   1032.91411
    21.47011   1107.00000   1032.68571
    21.48011   1053.00000   1032.46054
    21.49011   1069.00000   1032.23989
    21.50011   1036.00000   1032.02553
    21.51011   1046.00000   1031.82020
    21.52011   1015.00000   1031.62811
    21.53011   1033.00000   1031.45576
    21.54011    987.00000   1031.31467
    21.55011   1018.00000   1031.23643
    21.56011   1092.00000   1031.25696
    21.57011   1116.00000   1031.24281
    21.58011   1042.00000   1031.03944
    21.59011   1061.00000   1030.81932
    21.60011   1057.00000   1030.60059
    21.61012   1044.00000   1030.38333
    21.62012   1006.00000   1030.16827
    21.63012    977.00000   1029.95555
    21.64012    998.00000   1029.74555
    21.65012   1040.00000   1029.53870
    21.66012   1056.00000   1029.33547
    21.67012   1025.00000   1029.13642
    21.68012   1038.00000   1028.94215
    21.69012   1040.00000   1028.75336
    21.70012   1064.00000   1028.57084
    21.71012   1044.00000   1028.39550
    21.72012   1066.00000   1028.22842
    21.73012   1102.00000   1028.07086
    21.74012   1095.00000   1027.92443
    21.75012    977.00000   1027.79121
    21.76012   1028.00000   1027.67406
    21.77012   1083.00000   1027.57715
    21.78012   1085.00000   1027.50666
    21.79012   1045.00000   1027.47191
    21.80012   1057.00000   1027.48681
    21.81012   1062.00000   1027.57162
    21.82012   1072.00000   1027.75491
    21.83012   1106.00000   1028.07548
    21.84012   1044.00000   1028.58394
    21.85012   1060.00000   1029.34373
    21.86012   1056.00000   1030.43131
    21.87012   1053.00000   1031.93567
    21.88012   1034.00000   1033.95745
    21.89012   1065.00000   1036.60845
    21.90012   1076.00000   1040.01227
    21.91012   1059.00000   1044.30662
    21.92012   1083.00000   1049.64763
    21.93012   1053.00000   1056.21681
    21.94012   1119.00000   1064.23127
    21.95012   1154.00000   1073.95867
    21.96012   1134.00000   1085.73894
    21.97012   1156.00000   1100.01539
    21.98012   1172.00000   1117.37791
    21.99012   1216.00000   1138.61817
    22.00012   1245.00000   1164.79037
    22.01012   1221.00000   1197.25768
    22.02012   1321.00000   1237.68590
    22.03012   1355.00000   1287.92542
    22.04012   1473.00000   1349.71350
    22.05013   1431.00000   1424.23212
    22.06013   1609.00000   1511.05316
    22.07013   1663.00000   1607.77900
    22.08013   1796.00000   1709.09584
    22.09013   1870.00000   1806.67009
    22.10013   1872.00000   1889.73324
    22.11013   1858.00000   1946.55187
    22.12013   1860.00000   1966.71713
    22.13013   2015.00000   1943.95220
    22.14013   1830.00000   1878.63507
    22.15013   1817.00000   1778.58064
    22.16013   1614.00000   1657.03832
    22.17013   1554.00000   1528.84467
    22.18013   1446.00000   1406.92292
    22.19013   1391.00000   1300.33124
    22.20013   1187.00000   1213.74926
    22.21013   1216.00000   1147.96113
    22.22013   1115.00000   1100.93835
    22.23013   1083.00000   1069.12618
    22.24013   1123.00000   1048.58144
    22.25013   1043.00000   1035.74957
    22.26013   1063.00000   1027.84104
    22.27013   1062.00000   1022.89142
    22.28013   1009.00000   1019.63770
    22.29013    941.00000   1017.32899
    22.30013   1009.00000   1015.54736
    22.31013    992.00000   1014.07150
    22.32013   1059.00000   1012.78719
    22.33013   1034.00000   1011.63480
    22.34013   1075.00000   1010.58131
    22.35013   1081.00000   1009.60646
    22.36013    986.00000   1008.69641
    22.37013   1006.00000   1007.84078
    22.38013   1009.00000   1007.03137
    22.39013   1022.00000   1006.26149
    22.40013   1042.00000   1005.52560
    22.41013    972.00000   1004.81906
    22.42013    946.00000   1004.13797
    22.43013    963.00000   1003.47901
    22.44013    994.00000   1002.83937
    22.45013   1036.00000   1002.21661
    22.46013   1034.00000   1001.60859
    22.47013    977.00000   1001.01345
    22.48013    995.00000   1000.42961
    22.49014   1038.00000    999.85507
    22.50014   1019.00000    999.28972
    22.51014   1013.00000    998.73188
    22.52014   1028.00000    998.18053
    22.53014   1051.00000    997.63479
    22.54014   1051.00000    997.09384
    22.55014   1010.00000    996.55689
    22.56014    915.00000    996.02324
    22.57014    996.00000    995.49220
    22.58014   1015.00000    994.96311
    22.59014    972.00000    994.43530
    22.60014   1022.00000    993.90807
    22.61014    963.00000    993.38071
    22.62014    990.00000    992.85238
    22.63014   1025.00000    992.32214
    22.64014   1048.00000    991.78882
    22.65014    979.00000    991.25087
    22.66014   1042.00000    990.70598
    22.67014    971.00000    990.15053
    22.68014   1006.00000    989.57903
    22.69014   1022.00000    988.98153
    22.70014   1043.00000    988.32935
    22.71014   1017.00000    987.59202
    22.72014    971.00000    986.91575
    22.73014   1018.00000    986.41539
    22.74014    973.00000    985.94189
    22.75014    934.00000    985.46688
    22.76014    997.00000    984.99034
    22.77014   1072.00000    984.51229
    22.78014   1030.00000    984.03273
    22.79014    967.00000    983.55167
    22.80014    968.00000    983.06911
    22.81014   1010.00000    982.58505
    22.82014    990.00000    982.09951
    22.83014   1032.00000    981.61248
    22.84014   1007.00000    981.12397
    22.85014   1005.00000    980.63398
    22.86014    987.00000    980.14253
    22.87014    966.00000    979.64961
    22.88014    994.00000    979.15523
    22.89014   1011.00000    978.65939
    22.90014    947.00000    978.16210
    22.91014    985.00000    977.66337
    22.92015   1015.00000    977.16269
    22.93015   1014.00000    976.66108
    22.94015    987.00000    976.15803
    22.95015    996.00000    975.65357
    22.96015   1007.00000    975.14769
    22.97015    954.00000    974.64045
    22.98015   1029.00000    974.13191
    22.99015    996.00000    973.62212
    23.00015    943.00000    973.11115
    23.01015    940.00000    972.59907
    23.02015    965.00000    972.08597
    23.03015    980.00000    971.57196
    23.04015    985.00000    971.05714
    23.05015   1058.00000    970.54168
    23.06015   1045.00000    970.02572
    23.07015    949.00000    969.50946
    23.08015    977.00000    968.99316
    23.09015    939.00000    968.47709
    23.10015    982.00000    967.96163
    23.11015    956.00000    967.44724
    23.12015    936.00000    966.93450
    23.13015    929.00000    966.42420
    23.14015   1022.00000    965.91745
    23.15015    982.00000    965.41589
    23.16015    938.00000    964.92222
    23.17015   1008.00000    964.44080
    23.18015   1000.00000    963.97949
    23.19015    952.00000    963.56068
    23.20015    989.00000    963.20523
    23.21015    930.00000    962.80921
    23.22015    925.00000    962.29737
    23.23015    957.00000    961.77371
    23.24015    958.00000    961.24944
    23.25015    995.00000    960.72461
    23.26015    924.00000    960.19926
    23.27015    963.00000    959.67343
    23.28015    976.00000    959.14716
    23.29015    969.00000    958.62051
    23.30015    942.00000    958.09352
    23.31015    947.00000    957.56624
    23.32015    969.00000    957.03874
    23.33015   1023.00000    956.51107
    23.34015    950.00000    955.98330
    23.35015    954.00000    955.45548
    23.36016    980.00000    954.92718
    23.37016    962.00000    954.39952
    23.38016    989.00000    953.87205
    23.39016    913.00000    953.34486
    23.40016    969.00000    952.81805
    23.41016    939.00000    952.29172
    23.42016    973.00000    951.76597
    23.43016    971.00000    951.24092
    23.44016    926.00000    950.71670
    23.45016    954.00000    950.19344
    23.46016    917.00000    949.67129
    23.47016    974.00000    949.15040
    23.48016    932.00000    948.63094
    23.49016    934.00000    948.11310
    23.50016    926.00000    947.59708
    23.51016    948.00000    947.08309
    23.52016    948.00000    946.57138
    23.53016    934.00000    946.06220
    23.54016    944.00000    945.55584
    23.55016    950.00000    945.05260
    23.56016    964.00000    944.55284
    23.57016    943.00000    944.05691
    23.58016    999.00000    943.56525
    23.59016    965.00000    943.07830
    23.60016    905.00000    942.59657
    23.61016    959.00000    942.12063
    23.62016    945.00000    941.65110
    23.63016    959.00000    941.18868
    23.64016    994.00000    940.73416
    23.65016    947.00000    940.28840
    23.66016    942.00000    939.85242
    23.67016    863.00000    939.42732
    23.68016    915.00000    939.01438
    23.69016    948.00000    938.61508
    23.70016    933.00000    938.23112
    23.71016    954.00000    937.86450
    23.72016    936.00000    937.51764
    23.73016    943.00000    937.19354
    23.74016    939.00000    936.89600
    23.75016    950.00000    936.63004
    23.76016    959.00000    936.40230
    23.77016    943.00000    936.22187
    23.78016    965.00000    936.10111
    23.79016    899.00000    936.05679
    23.80017    939.00000    936.11156
    23.81017    951.00000    936.29503
    23.82017    942.00000    936.64560
    23.83017    924.00000    937.21173
    23.84017    855.00000    938.05322
    23.85017    957.00000    939.24222
    23.86017    924.00000    940.86403
    23.87017    918.00000    943.01806
    23.88017    928.00000    945.81940
    23.89017    962.00000    949.40187
    23.90017    994.00000    953.92329
    23.91017    990.00000    959.57377
    23.92017    979.00000    966.58773
    23.93017    999.00000    975.26028
    23.94017    995.00000    985.96766
    23.95017   1005.00000    999.19321
    23.96017   1060.00000   1015.53856
    23.97017   1069.00000   1035.67149
    23.98017   1053.00000   1060.35873
    23.99017   1103.00000   1090.48454
    24.00017   1188.00000   1126.78018
    24.01017   1174.00000   1169.66097
    24.02017   1262.00000   1218.97397
    24.03017   1322.00000   1273.71991
    24.04017   1347.00000   1331.81596
    24.05017   1412.00000   1389.97163
    24.06017   1431.00000   1443.74649
    24.07017   1468.00000   1487.84553
    24.08017   1537.00000   1516.71115
    24.09017   1494.00000   1525.48201
    24.10017   1438.00000   1511.29141
    24.11017   1385.00000   1474.50493
    24.12017   1302.00000   1419.08339
    24.13017   1342.00000   1351.55536
    24.14017   1232.00000   1279.14676
    24.15017   1189.00000   1208.17857
    24.16017   1124.00000   1143.28104
    24.17017   1047.00000   1087.25555
    24.18017    998.00000   1041.26448
    24.19017    990.00000   1005.17190
    24.20017    981.00000    977.95197
    24.21017    985.00000    958.09856
    24.22017    945.00000    943.97395
    24.23018    990.00000    934.04926
    24.24018    926.00000    927.07638
    24.25018    928.00000    922.07685
    24.26018    909.00000    918.36322
    24.27018    957.00000    915.47581
    24.28018    893.00000    913.12280
    24.29018    864.00000    911.12630
    24.30018    860.00000    909.38095
    24.31018    830.00000    907.82527
    24.32018    892.00000    906.42347
    24.33018    862.00000    905.15502
    24.34018    906.00000    904.00899
    24.35018    875.00000    902.98153
    24.36018    915.00000    902.07552
    24.37018    920.00000    901.30267
    24.38018    915.00000    900.68967
    24.39018    856.00000    900.28647
    24.40018    921.00000    900.19123
    24.41018    898.00000    900.71167
    24.42018    915.00000    902.02029
    24.43018    882.00000    902.47495
    24.44018    913.00000    901.90718
    24.45018    916.00000    901.26578
    24.46018    844.00000    900.65165
    24.47018    856.00000    900.06345
    24.48018    849.00000    899.50013
    24.49018    919.00000    898.96085
    24.50018    878.00000    898.44497
    24.51018    874.00000    897.95205
    24.52018    899.00000    897.48180
    24.53018    942.00000    897.03417
    24.54018    902.00000    896.60948
    24.55018    876.00000    896.20854
    24.56018    848.00000    895.83277
    24.57018    888.00000    895.48379
    24.58018    919.00000    895.16351
    24.59018    872.00000    894.87438
    24.60018    843.00000    894.61909
    24.61018    898.00000    894.40096
    24.62018    951.00000    894.22383
    24.63018    925.00000    894.09228
    24.64018    888.00000    894.01170
    24.65018    884.00000    893.98851
    24.66018    897.00000    894.03048
    24.67019    897.00000    894.14720
    24.68019    882.00000    894.35008
    24.69019    895.00000    894.65391
    24.70019    873.00000    895.07768
    24.71019    863.00000    895.64693
    24.72019    898.00000    896.39842
    24.73019    912.00000    897.39089
    24.74019    878.00000    898.71990
    24.75019    807.00000    900.55497
    24.76019    873.00000    903.36999
    24.77019    894.00000    907.57806
    24.78019    863.00000    910.99233
    24.79019    868.00000    912.34970
    24.80019    901.00000    913.60342
    24.81019    893.00000    914.98682
    24.82019    884.00000    916.51173
    24.83019    915.00000    918.19142
    24.84019    901.00000    920.04089
    24.85019    918.00000    922.07720
    24.86019    937.00000    924.31982
    24.87019    918.00000    926.79135
    24.88019    911.00000    929.51833
    24.89019    903.00000    932.53269
    24.90019    895.00000    935.87382
    24.91019    882.00000    939.59181
    24.92019    903.00000    943.75218
    24.93019    906.00000    948.44265
    24.94019    947.00000    953.78242
    24.95019    970.00000    959.93430
    24.96019    955.00000    967.11953
    24.97019    961.00000    975.63519
    24.98019    982.00000    985.87335
    24.99019    999.00000    998.34005
    25.00019    974.00000   1013.66516
    25.01019   1021.00000   1032.63830
    25.02019   1007.00000   1056.35615
    25.03019   1099.00000   1086.04078
    25.04019   1153.00000   1123.00368
    25.05019   1101.00000   1168.87161
    25.06019   1263.00000   1225.60515
    25.07019   1276.00000   1295.57773
    25.08019   1300.00000   1381.72348
    25.09019   1436.00000   1487.74249
    25.10019   1587.00000   1618.35985
    25.11020   1659.00000   1779.78697
    25.12020   1896.00000   1979.30249
    25.13020   2100.00000   2226.26487
    25.14020   2439.00000   2531.23073
    25.15020   2712.00000   2905.22599
    25.16020   3170.00000   3358.08672
    25.17020   3718.00000   3895.93861
    25.18020   4226.00000   4517.98946
    25.19020   4905.00000   5213.13726
    25.20020   5741.00000   5957.20227
    25.21020   6532.00000   6711.73547
    25.22020   7468.00000   7425.27621
    25.23020   8063.00000   8037.75185
    25.24020   8419.00000   8488.41450
    25.25020   8881.00000   8727.73034
    25.26020   8954.00000   8734.26940
    25.27020   8708.00000   8527.63559
    25.28020   8396.00000   8170.65358
    25.29020   7873.00000   7756.15581
    25.30020   7568.00000   7385.65027
    25.31020   7257.00000   7151.26972
    25.32020   6989.00000   7125.07114
    25.33020   7326.00000   7353.06061
    25.34020   7727.00000   7850.82604
    25.35020   8445.00000   8599.78242
    25.36020   9378.00000   9544.71413
    25.37020  10289.00000  10594.51556
    25.38020  11551.00000  11627.57657
    25.39020  12250.00000  12503.08120
    25.40020  12998.00000  13078.97472
    25.41020  13187.00000  13236.06738
    25.42020  12931.00000  12906.11699
    25.43020  12477.00000  12095.77056
    25.44020  11186.00000  10891.48384
    25.45020   9946.00000   9436.54489
    25.46020   8399.00000   7891.33123
    25.47020   6765.00000   6398.07659
    25.48020   5275.00000   5061.00793
    25.49020   4207.00000   3940.28378
    25.50020   3282.00000   3055.23590
    25.51020   2505.00000   2393.44483
    25.52020   1981.00000   1922.52800
    25.53020   1702.00000   1601.62334
    25.54021   1474.00000   1390.16664
    25.55021   1267.00000   1254.03701
    25.56021   1116.00000   1166.55435
    25.57021   1119.00000   1109.18740
    25.58021   1093.00000   1069.89066
    25.59021   1015.00000   1041.32939
    25.60021    964.00000   1019.27479
    25.61021    979.00000   1001.38806
    25.62021    925.00000    986.40697
    25.63021    980.00000    973.65276
    25.64021    911.00000    962.75501
    25.65021    932.00000    953.50852
    25.66021    885.00000    945.80370
    25.67021    915.00000    939.59557
    25.68021    928.00000    934.89314
    25.69021    908.00000    931.76050
    25.70021    905.00000    930.32639
    25.71021    968.00000    930.80060
    25.72021    931.00000    933.49529
    25.73021    951.00000    938.84567
    25.74021    957.00000    947.41941
    25.75021    954.00000    959.89645
    25.76021    966.00000    976.99582
    25.77021    998.00000    999.32697
    25.78021   1034.00000   1027.15768
    25.79021   1039.00000   1060.12037
    25.80021   1126.00000   1096.92049
    25.81021   1140.00000   1135.14691
    25.82021   1173.00000   1171.29620
    25.83021   1202.00000   1201.09154
    25.84021   1197.00000   1220.11219
    25.85021   1240.00000   1224.67291
    25.86021   1190.00000   1212.79934
    25.87021   1216.00000   1184.98511
    25.88021   1172.00000   1144.28864
    25.89021   1051.00000   1095.56622
    25.90021    958.00000   1044.20806
    25.91021    900.00000    994.99173
    25.92021    935.00000    951.38160
    25.93021    924.00000    915.28612
    25.94021    871.00000    887.17420
    25.95021    831.00000    866.42889
    25.96021    831.00000    851.79867
    25.97021    858.00000    841.81674
    25.98022    792.00000    835.09985
    25.99022    811.00000    830.53561
    26.00022    793.00000    827.28971
    26.01022    756.00000    824.80359
    26.02022    787.00000    822.72127
    26.03022    817.00000    820.81865
    26.04022    808.00000    818.93897
    26.05022    798.00000    816.94070
    26.06022    768.00000    814.63712
    26.07022    801.00000    811.55662
    26.08022    793.00000    807.30538
    26.09022    787.00000    804.19317
    26.10022    749.00000    802.52240
    26.11022    728.00000    800.70621
    26.12022    820.00000    800.12411
    26.13022    763.00000    800.47314
    26.14022    826.00000    801.21516
    26.15022    761.00000    802.12975
    26.16022    823.00000    803.24588
    26.17022    813.00000    804.60130
    26.18022    814.00000    806.24520
    26.19022    811.00000    808.24144
    26.20022    845.00000    810.67239
    26.21022    786.00000    813.64347
    26.22022    787.00000    817.28826
    26.23022    768.00000    821.77430
    26.24022    814.00000    827.30963
    26.25022    857.00000    834.15022
    26.26022    853.00000    842.60847
    26.27022    869.00000    853.06374
    26.28022    825.00000    865.97548
    26.29022    821.00000    881.90033
    26.30022    920.00000    901.51301
    26.31022    902.00000    925.62966
    26.32022    932.00000    955.22918
    26.33022    964.00000    991.46466
    26.34022   1046.00000   1035.65266
    26.35022   1111.00000   1089.22551
    26.36022   1172.00000   1153.62927
    26.37022   1154.00000   1230.14819
    26.38022   1275.00000   1319.67973
    26.39022   1392.00000   1422.51974
    26.40022   1440.00000   1537.83862
    26.41022   1587.00000   1663.39456
    26.42023   1710.00000   1795.44370
    26.43023   1878.00000   1928.02320
    26.44023   1911.00000   2053.71648
    26.45023   2135.00000   2163.35008
    26.46023   2258.00000   2246.70936
    26.47023   2334.00000   2293.72950
    26.48023   2290.00000   2296.47270
    26.49023   2292.00000   2251.59389
    26.50023   2141.00000   2162.15143
    26.51023   2014.00000   2037.35603
    26.52023   1753.00000   1890.06374
    26.53023   1660.00000   1733.48553
    26.54023   1476.00000   1578.80032
    26.55023   1346.00000   1434.19546
    26.56023   1178.00000   1304.88716
    26.57023   1083.00000   1193.54474
    26.58023    962.00000   1100.81231
    26.59023    921.00000   1025.83427
    26.60023    925.00000    966.75986
    26.61023    857.00000    921.20187
    26.62023    828.00000    886.61878
    26.63023    841.00000    860.59661
    26.64023    866.00000    841.02436
    26.65023    835.00000    826.17365
    26.66023    762.00000    814.70528
    26.67023    736.00000    805.62907
    26.68023    759.00000    798.24104
    26.69023    753.00000    792.05589
    26.70023    736.00000    786.74616
    26.71023    768.00000    782.09286
    26.72023    765.00000    777.94887
    26.73023    730.00000    774.21324
    26.74023    765.00000    770.81436
    26.75023    722.00000    767.69920
    26.76023    800.00000    764.82662
    26.77023    744.00000    762.16322
    26.78023    718.00000    759.68064
    26.79023    757.00000    757.35329
    26.80023    761.00000    755.15264
    26.81023    725.00000    753.05291
    26.82023    738.00000    751.08940
    26.83023    749.00000    749.27837
    26.84023    694.00000    747.56939
    26.85023    712.00000    745.94349
    26.86024    708.00000    744.39102
    26.87024    776.00000    742.90798
    26.88024    757.00000    741.48644
    26.89024    718.00000    740.12083
    26.90024    718.00000    738.80618
    26.91024    717.00000    737.53807
    26.92024    733.00000    736.31254
    26.93024    735.00000    735.12608
    26.94024    745.00000    733.97551
    26.95024    705.00000    732.85798
    26.96024    683.00000    731.77093
    26.97024    760.00000    730.71203
    26.98024    714.00000    729.67920
    26.99024    739.00000    728.67052
    27.00024    738.00000    727.68428
    27.01024    703.00000    726.71892
    27.02024    680.00000    725.77299
    27.03024    734.00000    724.84522
    27.04024    710.00000    723.93442
    27.05024    718.00000    723.03949
    27.06024    706.00000    722.15948
    27.07024    701.00000    721.29357
    27.08024    724.00000    720.44103
    27.09024    751.00000    719.60122
    27.10024    685.00000    718.77363
    27.11024    701.00000    717.95777
    27.12024    742.00000    717.15331
    27.13024    732.00000    716.35999
    27.14024    696.00000    715.57768
    27.15024    705.00000    714.80640
    27.16024    697.00000    714.04636
    27.17024    708.00000    713.29804
    27.18024    702.00000    712.56243
    27.19024    727.00000    711.84140
    27.20024    677.00000    711.13933
    27.21024    640.00000    710.45630
    27.22024    712.00000    709.77389
    27.23024    753.00000    709.11058
    27.24024    685.00000    708.47631
    27.25024    681.00000    707.88622
    27.26024    694.00000    707.38719
    27.27024    704.00000    706.99701
    27.28024    663.00000    706.44993
    27.29025    705.00000    705.80769
    27.30025    686.00000    705.16318
    27.31025    709.00000    704.52545
    27.32025    739.00000    703.89452
    27.33025    777.00000    703.27048
    27.34025    699.00000    702.65342
    27.35025    709.00000    702.04349
    27.36025    661.00000    701.44086
    27.37025    684.00000    700.84574
    27.38025    737.00000    700.25839
    27.39025    727.00000    699.67911
    27.40025    676.00000    699.10825
    27.41025    678.00000    698.54624
    27.42025    727.00000    697.99356
    27.43025    719.00000    697.45076
    27.44025    732.00000    696.91851
    27.45025    682.00000    696.39755
    27.46025    697.00000    695.88876
    27.47025    671.00000    695.39316
    27.48025    692.00000    694.91193
    27.49025    678.00000    694.44649
    27.50025    714.00000    693.99861
    27.51025    693.00000    693.57068
    27.52025    706.00000    693.16601
    27.53025    742.00000    692.78903
    27.54025    669.00000    692.44599
    27.55025    720.00000    692.14592
    27.56025    733.00000    691.90215
    27.57025    650.00000    691.73445
    27.58025    649.00000    691.67172
    27.59025    700.00000    691.75545
    27.60025    762.00000    692.04368
    27.61025    746.00000    692.61535
    27.62025    699.00000    693.57490
    27.63025    686.00000    695.05693
    27.64025    701.00000    697.23115
    27.65025    696.00000    700.30820
    27.66025    689.00000    704.54799
    27.67025    722.00000    710.27418
    27.68025    760.00000    717.89894
    27.69025    712.00000    727.96445
    27.70025    754.00000    741.26316
    27.71025    757.00000    758.77175
    27.72025    766.00000    780.69430
    27.73026    804.00000    807.65389
    27.74026    865.00000    841.86881
    27.75026    949.00000    885.11976
    27.76026    973.00000    939.50412
    27.77026   1065.00000   1005.76003
    27.78026   1120.00000   1083.91476
    27.79026   1126.00000   1172.30873
    27.80026   1296.00000   1267.19916
    27.81026   1411.00000   1362.48751
    27.82026   1500.00000   1449.97407
    27.83026   1594.00000   1520.18662
    27.84026   1547.00000   1563.78046
    27.85026   1654.00000   1573.40209
    27.86026   1564.00000   1545.70835
    27.87026   1576.00000   1482.80656
    27.88026   1440.00000   1392.13334
    27.89026   1340.00000   1284.53485
    27.90026   1213.00000   1171.57003
    27.91026   1080.00000   1063.28892
    27.92026   1016.00000    966.97373
    27.93026    909.00000    886.74188
    27.94026    841.00000    823.79092
    27.95026    811.00000    777.06931
    27.96026    720.00000    744.13744
    27.97026    778.00000    721.99312
    27.98026    732.00000    707.70332
    27.99026    723.00000    698.78108
    28.00026    717.00000    693.32979
    28.01026    735.00000    690.02445
    28.02026    666.00000    688.00715
    28.03026    671.00000    686.75876
    28.04026    667.00000    685.98358
    28.05026    683.00000    685.52197
    28.06026    704.00000    685.29185
    28.07026    653.00000    685.25319
    28.08026    665.00000    685.38814
    28.09026    685.00000    685.69088
    28.10026    635.00000    686.16283
    28.11026    648.00000    686.81071
    28.12026    699.00000    687.64633
    28.13026    660.00000    688.68736
    28.14026    720.00000    689.95926
    28.15026    676.00000    691.49845
    28.16026    653.00000    693.35726
    28.17027    674.00000    695.61362
    28.18027    736.00000    698.37153
    28.19027    707.00000    701.78779
    28.20027    731.00000    706.07984
    28.21027    745.00000    711.54771
    28.22027    727.00000    718.59684
    28.23027    747.00000    727.76340
    28.24027    758.00000    739.74203
    28.25027    749.00000    755.41660
    28.26027    782.00000    775.89589
    28.27027    824.00000    802.55906
    28.28027    886.00000    837.11826
    28.29027    983.00000    881.70824
    28.30027    985.00000    939.01132
    28.31027   1114.00000   1012.41765
    28.32027   1146.00000   1106.20343
    28.33027   1329.00000   1225.68046
    28.34027   1517.00000   1377.23103
    28.35027   1698.00000   1568.09942
    28.36027   1925.00000   1805.78445
    28.37027   2183.00000   2096.89168
    28.38027   2546.00000   2445.38855
    28.39027   3017.00000   2850.37275
    28.40027   3500.00000   3303.69029
    28.41027   3876.00000   3787.95981
    28.42027   4463.00000   4275.67614
    28.43027   4911.00000   4730.01038
    28.44027   5171.00000   5107.71998
    28.45027   5419.00000   5364.35918
    28.46027   5511.00000   5461.92889
    28.47027   5314.00000   5378.43705
    28.48027   5010.00000   5115.44619
    28.49027   4731.00000   4701.02781
    28.50027   4133.00000   4183.00139
    28.51027   3478.00000   3616.48775
    28.52027   2989.00000   3052.24079
    28.53027   2400.00000   2529.74870
    28.54027   2101.00000   2074.74282
    28.55027   1706.00000   1699.55263
    28.56027   1456.00000   1405.22409
    28.57027   1170.00000   1184.66022
    28.58027   1042.00000   1026.06144
    28.59027    947.00000    916.00215
    28.60028    858.00000    841.64714
    28.61028    794.00000    792.34021
    28.62028    743.00000    759.65192
    28.63028    776.00000    737.46077
    28.64028    719.00000    721.85402
    28.65028    734.00000    710.31220
    28.66028    721.00000    701.30028
    28.67028    736.00000    693.91915
    28.68028    657.00000    687.65016
    28.69028    674.00000    682.19110
    28.70028    604.00000    677.35871
    28.71028    644.00000    673.03419
    28.72028    618.00000    669.13431
    28.73028    650.00000    665.59646
    28.74028    678.00000    662.37105
    28.75028    672.00000    659.41744
    28.76028    676.00000    656.70172
    28.77028    645.00000    654.19517
    28.78028    619.00000    651.87334
    28.79028    642.00000    649.71527
    28.80028    675.00000    647.70292
    28.81028    635.00000    645.82067
    28.82028    652.00000    644.05496
    28.83028    650.00000    642.39399
    28.84028    690.00000    640.82744
    28.85028    656.00000    639.34625
    28.86028    620.00000    637.94245
    28.87028    636.00000    636.60901
    28.88028    612.00000    635.33972
    28.89028    666.00000    634.12906
    28.90028    659.00000    632.97214
    28.91028    634.00000    631.86458
    28.92028    649.00000    630.80249
    28.93028    626.00000    629.78240
    28.94028    618.00000    628.80117
    28.95028    645.00000    627.85603
    28.96028    618.00000    626.94445
    28.97028    641.00000    626.06420
    28.98028    659.00000    625.21325
    28.99028    654.00000    624.38979
    29.00028    623.00000    623.59219
    29.01028    638.00000    622.81899
    29.02028    653.00000    622.06890
    29.03028    646.00000    621.34071
    29.04029    623.00000    620.63249
    29.05029    626.00000    619.94428
    29.06029    642.00000    619.27406
    29.07029    616.00000    618.62049
    29.08029    667.00000    617.98225
    29.09029    632.00000    617.35804
    29.10029    632.00000    616.74645
    29.11029    607.00000    616.14603
    29.12029    615.00000    615.55512
    29.13029    637.00000    614.97187
    29.14029    614.00000    614.39405
    29.15029    615.00000    613.81893
    29.16029    616.00000    613.24302
    29.17029    611.00000    612.66164
    29.18029    615.00000    612.06824
    29.19029    603.00000    611.45304
    29.20029    623.00000    610.79942
    29.21029    584.00000    610.07668
    29.22029    641.00000    609.22565
    29.23029    632.00000    608.07762
    29.24029    639.00000    606.47001
    29.25029    617.00000    605.30531
    29.26029    604.00000    604.97165
    29.27029    614.00000    604.86390
    29.28029    586.00000    604.80059
    29.29029    632.00000    604.79331
    29.30029    602.00000    604.85807
    29.31029    634.00000    605.01691
    29.32029    568.00000    605.30018
    29.33029    605.00000    605.75140
    29.34029    552.00000    606.42449
    29.35029    635.00000    607.35415
    29.36029    615.00000    608.61388
    29.37029    656.00000    610.32737
    29.38029    647.00000    612.62853
    29.39029    634.00000    615.68244
    29.40029    635.00000    619.69584
    29.41029    654.00000    624.92610
    29.42029    636.00000    631.68975
    29.43029    651.00000    640.36710
    29.44029    664.00000    651.39781
    29.45029    679.00000    665.26048
    29.46029    640.00000    682.42899
    29.47029    723.00000    703.30010
    29.48030    731.00000    728.11686
    29.49030    722.00000    756.74989
    29.50030    786.00000    788.70751
    29.51030    801.00000    822.94184
    29.52030    836.00000    857.81283
    29.53030    909.00000    891.10577
    29.54030    916.00000    920.14317
    29.55030    933.00000    942.01300
    29.56030    948.00000    953.94863
    29.57030    946.00000    953.88646
    29.58030    937.00000    941.11233
    29.59030    926.00000    916.68696
    29.60030    860.00000    883.28558
    29.61030    808.00000    844.45908
    29.62030    787.00000    803.76732
    29.63030    737.00000    764.19646
    29.64030    742.00000    727.92256
    29.65030    629.00000    696.29071
    29.66030    667.00000    669.89924
    29.67030    645.00000    648.73996
    29.68030    608.00000    632.36917
    29.69030    617.00000    620.08368
    29.70030    594.00000    611.08619
    29.71030    624.00000    604.61886
    29.72030    602.00000    599.98759
    29.73030    612.00000    596.64211
    29.74030    607.00000    594.16997
    29.75030    586.00000    592.27829
    29.76030    640.00000    590.76921
    29.77030    619.00000    589.51454
    29.78030    625.00000    588.43380
    29.79030    602.00000    587.47747
    29.80030    589.00000    586.61520
    29.81030    597.00000    585.82826
    29.82030    573.00000    585.10489
    29.83030    590.00000    584.43773
    29.84030    573.00000    583.82254
    29.85030    542.00000    583.25763
    29.86030    537.00000    582.74388
    29.87030    601.00000    582.28498
    29.88030    590.00000    581.88802
    29.89030    560.00000    581.56411
    29.90030    601.00000    581.32936
    29.91031    615.00000    581.20578
    29.92031    541.00000    581.22310
    29.93031    574.00000    581.41950
    29.94031    613.00000    581.84443
    29.95031    630.00000    582.56118
    29.96031    607.00000    583.65047
    29.97031    575.00000    585.21464
    29.98031    636.00000    587.38180
    29.99031    578.00000    590.30842
    30.00031    631.00000    594.17769
    30.01031    590.00000    599.19032
    30.02031    689.00000    605.54404
    30.03031    646.00000    613.39905
    30.04031    659.00000    622.82958
    30.05031    675.00000    633.76607
    30.06031    679.00000    645.93791
    30.07031    682.00000    658.83074
    30.08031    740.00000    671.67397
    30.09031    745.00000    683.47117
    30.10031    695.00000    693.08158
    30.11031    718.00000    699.35834
    30.12031    751.00000    701.34568
    30.13031    715.00000    698.51603
    30.14031    704.00000    690.96982
    30.15031    738.00000    679.47339
    30.16031    671.00000    665.27443
    30.17031    666.00000    649.78803
    30.18031    661.00000    634.31530
    30.19031    673.00000    619.87769
    30.20031    591.00000    607.15549
    30.21031    626.00000    596.49434
    30.22031    546.00000    587.95352
    30.23031    570.00000    581.38001
    30.24031    606.00000    576.49132
    30.25031    568.00000    572.95211
    30.26031    581.00000    570.43324
    30.27031    580.00000    568.64890
    30.28031    577.00000    567.37344
    30.29031    617.00000    566.44281
    30.30031    594.00000    565.74735
    30.31031    584.00000    565.22143
    30.32031    566.00000    564.83571
    30.33031    552.00000    564.59661
    30.34031    563.00000    564.55697
    30.35032    554.00000    564.93095
    30.36032    569.00000    565.75018
    30.37032    560.00000    565.59612
    30.38032    587.00000    565.25117
    30.39032    578.00000    564.91161
    30.40032    557.00000    564.58471
    30.41032    586.00000    564.26928
    30.42032    563.00000    563.96435
    30.43032    580.00000    563.66909
    30.44032    541.00000    563.38274
    30.45032    578.00000    563.10465
    30.46032    541.00000    562.83416
    30.47032    572.00000    562.57065
    30.48032    562.00000    562.31339
    30.49032    550.00000    562.06156
    30.50032    536.00000    561.81402
    30.51032    545.00000    561.56889
    30.52032    580.00000    561.32280
    30.53032    531.00000    561.06905
    30.54032    566.00000    560.78533
    30.55032    548.00000    560.47128
    30.56032    580.00000    560.29136
    30.57032    573.00000    560.10781
    30.58032    547.00000    559.94786
    30.59032    544.00000    559.79655
    30.60032    527.00000    559.65414
    30.61032    557.00000    559.52096
    30.62032    570.00000    559.39734
    30.63032    588.00000    559.28368
    30.64032    548.00000    559.18038
    30.65032    581.00000    559.08791
    30.66032    532.00000    559.00678
    30.67032    584.00000    558.93753
    30.68032    554.00000    558.88078
    30.69032    581.00000    558.83716
    30.70032    519.00000    558.80741
    30.71032    570.00000    558.79228
    30.72032    546.00000    558.79263
    30.73032    544.00000    558.80937
    30.74032    561.00000    558.84350
    30.75032    549.00000    558.89608
    30.76032    558.00000    558.96830
    30.77032    547.00000    559.06141
    30.78032    556.00000    559.17682
    30.79033    544.00000    559.31618
    30.80033    563.00000    559.48089
    30.81033    598.00000    559.67289
    30.82033    574.00000    559.89416
    30.83033    607.00000    560.14689
    30.84033    543.00000    560.43345
    30.85033    552.00000    560.75647
    30.86033    575.00000    561.11881
    30.87033    500.00000    561.52361
    30.88033    551.00000    561.97425
    30.89033    568.00000    562.47435
    30.90033    571.00000    563.02754
    30.91033    557.00000    563.63710
    30.92033    550.00000    564.30340
    30.93033    597.00000    565.02925
    30.94033    575.00000    565.85466
    30.95033    560.00000    566.78644
    30.96033    580.00000    567.82317
    30.97033    566.00000    568.97045
    30.98033    577.00000    570.24120
    30.99033    535.00000    571.65056
    31.00033    592.00000    573.21641
    31.01033    544.00000    574.96027
    31.02033    602.00000    576.90872
    31.03033    571.00000    579.09534
    31.04033    555.00000    581.56380
    31.05033    553.00000    584.37262
    31.06033    572.00000    587.60307
    31.07033    570.00000    591.37187
    31.08033    602.00000    595.86254
    31.09033    599.00000    601.32929
    31.10033    586.00000    607.84053
    31.11033    583.00000    615.40870
    31.12033    613.00000    624.76613
    31.13033    641.00000    636.55172
    31.14033    648.00000    651.54251
    31.15033    678.00000    670.74783
    31.16033    676.00000    695.46741
    31.17033    739.00000    727.35935
    31.18033    716.00000    768.51526
    31.19033    799.00000    821.53403
    31.20033    857.00000    889.57644
    31.21033    968.00000    976.36875
    31.22034   1103.00000   1086.22042
    31.23034   1174.00000   1223.36143
    31.24034   1329.00000   1392.07765
    31.25034   1549.00000   1595.65228
    31.26034   1724.00000   1835.54576
    31.27034   2014.00000   2110.35025
    31.28034   2328.00000   2414.75878
    31.29034   2613.00000   2738.75248
    31.30034   2970.00000   3067.21935
    31.31034   3324.00000   3380.18591
    31.32034   3612.00000   3653.81236
    31.33034   3896.00000   3862.34917
    31.34034   4181.00000   3981.38066
    31.35034   4139.00000   3992.56948
    31.36034   4101.00000   3889.12428
    31.37034   4047.00000   3679.43992
    31.38034   3590.00000   3385.95970
    31.39034   3082.00000   3039.21839
    31.40034   2839.00000   2670.56229
    31.41034   2494.00000   2306.98419
    31.42034   2038.00000   1968.82867
    31.43034   1712.00000   1669.40306
    31.44034   1447.00000   1415.53582
    31.45034   1279.00000   1208.62451
    31.46034   1111.00000   1045.96963
    31.47034    982.00000    922.21576
    31.48034    824.00000    830.70679
    31.49034    742.00000    764.59438
    31.50034    747.00000    717.61270
    31.51034    722.00000    684.52942
    31.52034    651.00000    661.25766
    31.53034    658.00000    644.49366
    31.54034    631.00000    631.86407
    31.55034    605.00000    622.16541
    31.56034    645.00000    614.49808
    31.57034    602.00000    608.27100
    31.58034    579.00000    603.12086
    31.59034    539.00000    598.82958
    31.60034    601.00000    595.27234
    31.61034    606.00000    592.38785
    31.62034    605.00000    590.16417
    31.63034    553.00000    588.63465
    31.64034    613.00000    587.88092
    31.65034    571.00000    588.04081
    31.66035    581.00000    589.32250
    31.67035    621.00000    592.01402
    31.68035    637.00000    596.51172
    31.69035    670.00000    603.34249
    31.70035    600.00000    613.19735
    31.71035    675.00000    626.97117
    31.72035    699.00000    645.80690
    31.73035    749.00000    671.13723
    31.74035    737.00000    704.70799
    31.75035    805.00000    748.55744
    31.76035    824.00000    804.91686
    31.77035    876.00000    875.99515
    31.78035    993.00000    963.62014
    31.79035   1073.00000   1068.73689
    31.80035   1239.00000   1190.80690
    31.81035   1338.00000   1327.20553
    31.82035   1513.00000   1472.75830
    31.83035   1582.00000   1619.57267
    31.84035   1749.00000   1757.29801
    31.85035   1902.00000   1873.89857
    31.86035   2027.00000   1956.98740
    31.87035   2013.00000   1995.74390
    31.88035   2095.00000   1983.28505
    31.89035   2066.00000   1918.88164
    31.90035   1879.00000   1808.85047
    31.91035   1758.00000   1665.23610
    31.92035   1530.00000   1502.80544
    31.93035   1439.00000   1335.94554
    31.94035   1193.00000   1176.59575
    31.95035   1081.00000   1033.30553
    31.96035    891.00000    911.06956
    31.97035    872.00000    811.66281
    31.98035    776.00000    734.30286
    31.99035    773.00000    676.47974
    32.00035    645.00000    634.78782
    32.01035    660.00000    605.62372
    32.02035    622.00000    585.67404
    32.03035    572.00000    572.18202
    32.04035    584.00000    563.03011
    32.05035    579.00000    556.69830
    32.06035    567.00000    552.15840
    32.07035    595.00000    548.75095
    32.08035    573.00000    546.07702
    32.09035    575.00000    543.89807
    32.10035    548.00000    542.01548
    32.11036    518.00000    540.34567
    32.12035    524.00000    538.86502
    32.13036    531.00000    537.53733
    32.14035    538.00000    536.34462
    32.15036    509.00000    535.26495
    32.16035    532.00000    534.28915
    32.17036    543.00000    533.40249
    32.18036    541.00000    532.59867
    32.19036    518.00000    531.86900
    32.20036    532.00000    531.20665
    32.21036    486.00000    530.60582
    32.22036    509.00000    530.06138
    32.23036    497.00000    529.56891
    32.24036    522.00000    529.12442
    32.25036    530.00000    528.72428
    32.26036    538.00000    528.36513
    32.27036    498.00000    528.04368
    32.28036    517.00000    527.75658
    32.29036    525.00000    527.50005
    32.30036    516.00000    527.26958
    32.31036    536.00000    527.05916
    32.32036    526.00000    526.85999
    32.33036    526.00000    526.65680
    32.34036    544.00000    526.41896
    32.35036    524.00000    526.08376
    32.36036    499.00000    525.44015
    32.37036    514.00000    524.47028
    32.38036    528.00000    524.73775
    32.39036    520.00000    524.97902
    32.40036    539.00000    525.45333
    32.41036    516.00000    526.01407
    32.42036    527.00000    526.68431
    32.43036    538.00000    527.49104
    32.44036    518.00000    528.38031
    32.45036    532.00000    529.30811
    32.46036    530.00000    530.37209
    32.47036    533.00000    531.57746
    32.48036    510.00000    532.85633
    32.49036    485.00000    534.29500
    32.50036    547.00000    535.93559
    32.51036    508.00000    537.81854
    32.52036    530.00000    539.99781
    32.53036    521.00000    542.54599
    32.54036    516.00000    545.56072
    32.55037    540.00000    549.17729
    32.56036    552.00000    553.55923
    32.57037    560.00000    558.95791
    32.58036    587.00000    565.65900
    32.59037    568.00000    574.09275
    32.60036    593.00000    584.74614
    32.61037    595.00000    598.33068
    32.62037    642.00000    615.65187
    32.63037    675.00000    637.76181
    32.64037    675.00000    665.91154
    32.65037    692.00000    701.55226
    32.66037    783.00000    746.28571
    32.67037    805.00000    801.74733
    32.68037    873.00000    869.45683
    32.69037    929.00000    950.87811
    32.70037   1037.00000   1046.89890
    32.71037   1146.00000   1156.98992
    32.72037   1242.00000   1279.53575
    32.73037   1404.00000   1411.49608
    32.74037   1493.00000   1548.21324
    32.75037   1676.00000   1683.44781
    32.76037   1757.00000   1809.60587
    32.77037   1905.00000   1918.19009
    32.78037   2004.00000   2000.51202
    32.79037   1997.00000   2048.68707
    32.80037   1962.00000   2056.88146
    32.81037   1938.00000   2022.66342
    32.82037   1883.00000   1948.05158
    32.83037   1771.00000   1839.60881
    32.84037   1609.00000   1707.19773
    32.85037   1490.00000   1561.84536
    32.86037   1314.00000   1413.72359
    32.87037   1157.00000   1270.95531
    32.88037   1100.00000   1139.27455
    32.89037   1035.00000   1022.19675
    32.90037    825.00000    921.38336
    32.91037    732.00000    837.04359
    32.92037    756.00000    768.32282
    32.93037    665.00000    713.66316
    32.94037    588.00000    671.12462
    32.95037    635.00000    638.65305
    32.96037    621.00000    614.28436
    32.97038    577.00000    596.26686
    32.98037    532.00000    583.21064
    32.99038    600.00000    573.95819
    33.00037    603.00000    567.75991
    33.01038    582.00000    564.09699
    33.02037    527.00000    562.74533
    33.03038    537.00000    563.68476
    33.04037    551.00000    567.08708
    33.05038    561.00000    573.30752
    33.06038    605.00000    582.80069
    33.07038    620.00000    596.12001
    33.08038    613.00000    613.81532
    33.09038    654.00000    636.32572
    33.10038    713.00000    663.83348
    33.11038    726.00000    696.09748
    33.12038    761.00000    732.29363
    33.13038    819.00000    770.90091
    33.14038    852.00000    809.67401
    33.15038    874.00000    845.73577
    33.16038    863.00000    875.80831
    33.17038    890.00000    896.59092
    33.18038    911.00000    905.28191
    33.19038    957.00000    900.19521
    33.20038    868.00000    881.29886
    33.21038    887.00000    850.38476
    33.22038    858.00000    810.68584
    33.23038    726.00000    766.10395
    33.24038    725.00000    720.43304
    33.25038    693.00000    676.83501
    33.26038    662.00000    637.58854
    33.27038    611.00000    604.03552
    33.28038    561.00000    576.66197
    33.29038    538.00000    555.26966
    33.30038    511.00000    539.19489
    33.31038    477.00000    527.52946
    33.32038    529.00000    519.30730
    33.33038    516.00000    513.63599
    33.34038    497.00000    509.77001
    33.35038    539.00000    507.13519
    33.36038    527.00000    505.32076
    33.37038    540.00000    504.04876
    33.38038    506.00000    503.12528
    33.39038    524.00000    502.45424
    33.40038    477.00000    502.00184
    33.41039    484.00000    501.75268
    33.42038    533.00000    501.57694
    33.43039    500.00000    501.47918
    33.44038    516.00000    501.52965
    33.45039    464.00000    501.76259
    33.46038    529.00000    502.21406
    33.47039    495.00000    502.93292
    33.48038    474.00000    503.98667
    33.49039    499.00000    505.54095
    33.50039    509.00000    507.69623
    33.51039    517.00000    510.61055
    33.52039    541.00000    514.47420
    33.53039    517.00000    519.52535
    33.54039    537.00000    526.03673
    33.55039    507.00000    534.30544
    33.56039    565.00000    544.63389
    33.57039    576.00000    557.30011
    33.58039    547.00000    572.51691
    33.59039    567.00000    590.38200
    33.60039    602.00000    610.82289
    33.61039    639.00000    633.54519
    33.62039    708.00000    657.99446
    33.63039    719.00000    683.35739
    33.64039    715.00000    708.52498
    33.65039    760.00000    731.77391
    33.66039    803.00000    751.25968
    33.67039    765.00000    765.64854
    33.68039    734.00000    773.54451
    33.69039    784.00000    773.20906
    33.70039    745.00000    764.18046
    33.71039    732.00000    747.67081
    33.72039    782.00000    725.36859
    33.73039    740.00000    699.34342
    33.74039    667.00000    671.67515
    33.75039    618.00000    644.14993
    33.76039    622.00000    618.13261
    33.77039    599.00000    594.55520
    33.78039    602.00000    573.95763
    33.79039    545.00000    556.54817
    33.80039    533.00000    542.27287
    33.81039    524.00000    530.88896
    33.82039    507.00000    522.03689
    33.83039    507.00000    515.30450
    33.84039    496.00000    510.27836
    33.85040    494.00000    506.57670
    33.86039    527.00000    503.88418
    33.87040    498.00000    501.92944
    33.88039    455.00000    500.51949
    33.89040    480.00000    499.50226
    33.90039    522.00000    498.77864
    33.91040    491.00000    498.27674
    33.92039    505.00000    497.95432
    33.93040    498.00000    497.78354
    33.94040    522.00000    497.74959
    33.95040    477.00000    497.83814
    33.96040    471.00000    498.04332
    33.97040    493.00000    498.45949
    33.98040    509.00000    499.15080
    33.99040    491.00000    500.10879
    34.00040    527.00000    501.36514
    34.01040    534.00000    502.98347
    34.02040    505.00000    505.03942
    34.03040    521.00000    507.61794
    34.04040    508.00000    510.80716
    34.05040    489.00000    514.68812
    34.06040    508.00000    519.31996
    34.07040    546.00000    524.72155
    34.08040    503.00000    530.85127
    34.09040    546.00000    537.58763
    34.10040    569.00000    544.70020
    34.11040    516.00000    551.88863
    34.12040    574.00000    559.13832
    34.13040    565.00000    566.29652
    34.14040    558.00000    572.99586
    34.15040    540.00000    579.13391
    34.16040    579.00000    584.94582
    34.17040    608.00000    591.02550
    34.18040    579.00000    598.36286
    34.19040    611.00000    608.32041
    34.20040    657.00000    622.58389
    34.21040    702.00000    643.12980
    34.22040    700.00000    672.22474
    34.23040    751.00000    712.44666
    34.24040    824.00000    766.71239
    34.25040    880.00000    838.29607
    34.26040    994.00000    930.82121
    34.27040   1090.00000   1048.20009
    34.28040   1238.00000   1194.48217
    34.29041   1341.00000   1373.75857
    34.30040   1612.00000   1588.70173
    34.31041   1811.00000   1842.10390
    34.32040   2055.00000   2132.68413
    34.33041   2343.00000   2458.23043
    34.34040   2811.00000   2810.23451
    34.35041   3182.00000   3178.73635
    34.36040   3585.00000   3546.88768
    34.37041   3882.00000   3897.30405
    34.38041   4320.00000   4207.51722
    34.39041   4620.00000   4455.72628
    34.40041   4767.00000   4621.78851
    34.41041   4808.00000   4691.37372
    34.42041   4768.00000   4659.42259
    34.43041   4650.00000   4531.24117
    34.44041   4484.00000   4320.23632
    34.45041   4191.00000   4043.72846
    34.46041   3892.00000   3719.47140
    34.47041   3518.00000   3364.29263
    34.48041   3179.00000   2994.30124
    34.49041   2717.00000   2625.14785
    34.50041   2366.00000   2271.31124
    34.51041   1972.00000   1944.69251
    34.52041   1651.00000   1653.53235
    34.53041   1392.00000   1402.21518
    34.54041   1239.00000   1191.76250
    34.55041   1015.00000   1020.58485
    34.56041    945.00000    885.23798
    34.57041    829.00000    781.11311
    34.58041    737.00000    703.05210
    34.59041    666.00000    645.87146
    34.60041    610.00000    604.76745
    34.61041    568.00000    575.58140
    34.62041    591.00000    554.92462
    34.63041    578.00000    540.18426
    34.64041    551.00000    529.44541
    34.65041    519.00000    521.36832
    34.66041    543.00000    515.05360
    34.67041    539.00000    509.91817
    34.68041    526.00000    505.59372
    34.69041    522.00000    501.85062
    34.70041    473.00000    498.54524
    34.71041    525.00000    495.58548
    34.72041    468.00000    492.90963
    34.73042    502.00000    490.47157
    34.74041    483.00000    488.24531
    34.75042    470.00000    486.19588
    34.76041    451.00000    484.31008
    34.77042    469.00000    482.56237
    34.78041    491.00000    480.94438
    34.79042    465.00000    479.43644
    34.80042    481.00000    478.03183
    34.81042    477.00000    476.71914
    34.82042    464.00000    475.48993
    34.83042    474.00000    474.33700
    34.84042    476.00000    473.25449
    34.85042    487.00000    472.23808
    34.86042    452.00000    471.28620
    34.87042    463.00000    470.40397
    34.88042    477.00000    469.60616
    34.89042    504.00000    468.86393
    34.90042    468.00000    468.06938
    34.91042    436.00000    467.28821
    34.92042    472.00000    466.52332
    34.93042    457.00000    465.75643
    34.94042    515.00000    465.00966
    34.95042    450.00000    464.35384
    34.96042    448.00000    463.73081
    34.97042    457.00000    463.14415
    34.98042    474.00000    462.58039
    34.99042    447.00000    462.03886
    35.00042    448.00000    461.51508
    35.01042    455.00000    461.00732
    35.02042    445.00000    460.51383
    35.03042    442.00000    460.03281
    35.04042    443.00000    459.56233
    35.05042    439.00000    459.10035
    35.06042    487.00000    458.64453
    35.07042    450.00000    458.19211
    35.08042    454.00000    457.73971
    35.09042    481.00000    457.28288
    35.10042    484.00000    456.81558
    35.11042    470.00000    456.32917
    35.12042    406.00000    455.80837
    35.13042    461.00000    455.22794
    35.14042    475.00000    454.46254
    35.15042    467.00000    453.27596
    35.16042    444.00000    452.49606
    35.17043    468.00000    452.09272
    35.18042    477.00000    451.85044
    35.19043    442.00000    451.61026
    35.20042    458.00000    451.37227
    35.21043    435.00000    451.13450
    35.22042    478.00000    450.89657
    35.23043    451.00000    450.65580
    35.24043    451.00000    450.41054
    35.25043    409.00000    450.15715
    35.26043    427.00000    449.89051
    35.27043    453.00000    449.60193
    35.28043    463.00000    449.27412
    35.29043    444.00000    448.86423
    35.30043    452.00000    448.29879
    35.31043    468.00000    447.64975
    35.32043    482.00000    447.18529
    35.33043    438.00000    446.99560
    35.34043    457.00000    446.89315
    35.35043    434.00000    446.79816
    35.36043    435.00000    446.71142
    35.37043    450.00000    446.63387
    35.38043    475.00000    446.56658
    35.39043    432.00000    446.51081
    35.40043    463.00000    446.46810
    35.41043    434.00000    446.44032
    35.42043    436.00000    446.42990
    35.43043    439.00000    446.43999
    35.44043    463.00000    446.47491
    35.45043    429.00000    446.54069
    35.46043    442.00000    446.64588
    35.47043    420.00000    446.80276
    35.48043    417.00000    447.02898
    35.49043    438.00000    447.34981
    35.50043    459.00000    447.80112
    35.51043    421.00000    448.43333
    35.52043    449.00000    449.31643
    35.53043    480.00000    450.54633
    35.54043    484.00000    452.25258
    35.55043    472.00000    454.60726
    35.56043    425.00000    457.83443
    35.57043    444.00000    462.21865
    35.58043    478.00000    468.10996
    35.59044    490.00000    475.93122
    35.60043    476.00000    486.11515
    35.61044    488.00000    499.18393
    35.62043    526.00000    515.51954
    35.63044    544.00000    535.51264
    35.64043    592.00000    559.18277
    35.65044    587.00000    586.40866
    35.66043    622.00000    616.43649
    35.67044    626.00000    648.25799
    35.68044    643.00000    680.14984
    35.69044    657.00000    710.07852
    35.70044    664.00000    735.68621
    35.71044    724.00000    754.55837
    35.72044    722.00000    764.55892
    35.73044    747.00000    764.24890
    35.74044    703.00000    753.29282
    35.75044    721.00000    732.65905
    35.76044    687.00000    704.44721
    35.77044    655.00000    671.39478
    35.78044    603.00000    636.31555
    35.79044    594.00000    601.68722
    35.80044    584.00000    569.43428
    35.81044    540.00000    540.85450
    35.82044    488.00000    516.63710
    35.83044    480.00000    496.94349
    35.84044    491.00000    481.52910
    35.85044    453.00000    469.88281
    35.86044    494.00000    461.35943
    35.87044    455.00000    455.29239
    35.88044    435.00000    451.07152
    35.89044    467.00000    448.18388
    35.90044    454.00000    446.22969
    35.91044    428.00000    444.92055
    35.92044    459.00000    444.06164
    35.93044    435.00000    443.49155
    35.94044    405.00000    443.08473
    35.95044    442.00000    442.83289
    35.96044    436.00000    442.72322
    35.97044    438.00000    442.75479
    35.98044    460.00000    442.94255
    35.99044    421.00000    443.31687
    36.00044    459.00000    443.92530
    36.01044    427.00000    444.83617
    36.02044    422.00000    446.14358
    36.03045    475.00000    447.97542
    36.04044    413.00000    450.49060
    36.05045    464.00000    453.90730
    36.06044    431.00000    458.47084
    36.07045    488.00000    464.50335
    36.08044    449.00000    472.32881
    36.09045    479.00000    482.34350
    36.10044    490.00000    494.86955
    36.11045    498.00000    510.25676
    36.12045    507.00000    528.65694
    36.13045    539.00000    550.09031
    36.14045    563.00000    574.31225
    36.15045    596.00000    600.76531
    36.16045    627.00000    628.53968
    36.17045    652.00000    656.36513
    36.18045    714.00000    682.64328
    36.19045    729.00000    705.52874
    36.20045    748.00000    723.07444
    36.21045    715.00000    733.46370
    36.22045    749.00000    735.33779
    36.23045    702.00000    728.15872
    36.24045    714.00000    712.44616
    36.25045    724.00000    689.71624
    36.26045    686.00000    662.11651
    36.27045    634.00000    631.95221
    36.28045    584.00000    601.31631
    36.29045    562.00000    571.89556
    36.30045    532.00000    544.90985
    36.31045    504.00000    521.12357
    36.32045    486.00000    500.89395
    36.33045    472.00000    484.24187
    36.34045    457.00000    470.93641
    36.35045    478.00000    460.58345
    36.36045    438.00000    452.70796
    36.37045    461.00000    446.82136
    36.38045    443.00000    442.46975
    36.39045    452.00000    439.26224
    36.40045    423.00000    436.88248
    36.41045    420.00000    435.08757
    36.42045    411.00000    433.69945
    36.43045    416.00000    432.59275
    36.44045    405.00000    431.68224
    36.45045    401.00000    430.91167
    36.46045    463.00000    430.24481
    36.47046    433.00000    429.65827
    36.48045    416.00000    429.13979
    36.49046    430.00000    428.67902
    36.50045    427.00000    428.27374
    36.51046    406.00000    427.92118
    36.52045    415.00000    427.62420
    36.53046    412.00000    427.38533
    36.54045    396.00000    427.21148
    36.55046    440.00000    427.10987
    36.56046    434.00000    427.09034
    36.57046    441.00000    427.16208
    36.58046    422.00000    427.32991
    36.59046    427.00000    427.59087
    36.60046    430.00000    427.99001
    36.61046    393.00000    428.63253
    36.62046    462.00000    429.47170
    36.63046    429.00000    430.50992
    36.64046    409.00000    431.77546
    36.65046    426.00000    433.31094
    36.66046    441.00000    435.18192
    36.67046    443.00000    437.48706
    36.68046    409.00000    440.36861
    36.69046    446.00000    444.02094
    36.70046    455.00000    448.69221
    36.71046    438.00000    454.67307
    36.72046    466.00000    462.26816
    36.73046    460.00000    471.75127
    36.74046    493.00000    483.30934
    36.75046    550.00000    496.98185
    36.76046    541.00000    512.60292
    36.77046    569.00000    529.75494
    36.78046    541.00000    547.74385
    36.79046    544.00000    565.60534
    36.80046    607.00000    582.14883
    36.81046    625.00000    596.04426
    36.82046    624.00000    605.95842
    36.83046    614.00000    610.74284
    36.84046    614.00000    609.65557
    36.85046    627.00000    602.59649
    36.86046    571.00000    590.17282
    36.87046    561.00000    573.58194
    36.88046    555.00000    554.33826
    36.89046    528.00000    533.97786
    36.90046    513.00000    513.84755
    36.91047    522.00000    494.97930
    36.92046    493.00000    478.14397
    36.93047    446.00000    463.67302
    36.94046    423.00000    451.73910
    36.95047    436.00000    442.19238
    36.96046    437.00000    434.81572
    36.97047    448.00000    429.24459
    36.98046    429.00000    425.14092
    36.99047    395.00000    422.14837
    37.00047    422.00000    419.98174
    37.01047    412.00000    418.39918
    37.02047    396.00000    417.21892
    37.03047    383.00000    416.30939
    37.04047    401.00000    415.57951
    37.05047    419.00000    414.96867
    37.06047    439.00000    414.43773
    37.07047    415.00000    413.96203
    37.08047    410.00000    413.52614
    37.09047    389.00000    413.12035
    37.10047    381.00000    412.73840
    37.11047    388.00000    412.37607
    37.12047    390.00000    412.03035
    37.13047    411.00000    411.69897
    37.14047    392.00000    411.38014
    37.15047    395.00000    411.07237
    37.16047    399.00000    410.77443
    37.17047    406.00000    410.48525
    37.18047    402.00000    410.20385
    37.19047    398.00000    409.92937
    37.20047    412.00000    409.66102
    37.21047    425.00000    409.39809
    37.22047    406.00000    409.13990
    37.23047    399.00000    408.88582
    37.24047    393.00000    408.63519
    37.25047    436.00000    408.38735
    37.26047    403.00000    408.14155
    37.27047    369.00000    407.89694
    37.28047    377.00000    407.65235
    37.29047    375.00000    407.40613
    37.30047    415.00000    407.15527
    37.31047    401.00000    406.89337
    37.32047    371.00000    406.60050
    37.33047    391.00000    406.27149
    37.34047    393.00000    406.05153
    37.35048    419.00000    405.82226
    37.36047    403.00000    405.61194
    37.37048    427.00000    405.40270
    37.38047    455.00000    405.19530
    37.39048    405.00000    404.98881
    37.40047    395.00000    404.78398
    37.41048    407.00000    404.57993
    37.42048    399.00000    404.37719
    37.43048    390.00000    404.17551
    37.44048    425.00000    403.97483
    37.45048    431.00000    403.77509
    37.46048    404.00000    403.57625
    37.47048    395.00000    403.37825
    37.48048    372.00000    403.18105
    37.49048    393.00000    402.98460
    37.50048    377.00000    402.78884
    37.51048    380.00000    402.59370
    37.52048    456.00000    402.39906
    37.53048    443.00000    402.20462
    37.54048    381.00000    402.01010
    37.55048    374.00000    401.81705
    37.56048    407.00000    401.62546
    37.57048    393.00000    401.43484
    37.58048    383.00000    401.24483
    37.59048    341.00000    401.05543
    37.60048    386.00000    400.86665
    37.61048    384.00000    400.67848
    37.62048    404.00000    400.49094
    37.63048    402.00000    400.30401
    37.64048    379.00000    400.11773
    37.65048    409.00000    399.93221
    37.66048    399.00000    399.74798
    37.67048    387.00000    399.56523
    37.68048    391.00000    399.38021
    37.69048    392.00000    399.19411
    37.70048    386.00000    399.00756
    37.71048    366.00000    398.82036
    37.72048    414.00000    398.63205
    37.73048    398.00000    398.44194
    37.74048    369.00000    398.24882
    37.75048    398.00000    398.05010
    37.76048    374.00000    397.83864
    37.77048    387.00000    397.60470
    37.78048    398.00000    397.37951
    37.79049    417.00000    397.19315
    37.80048    405.00000    397.01854
    37.81049    392.00000    396.84398
    37.82048    415.00000    396.67018
    37.83049    406.00000    396.49646
    37.84048    393.00000    396.32354
    37.85049    422.00000    396.15072
    37.86049    401.00000    395.97855
    37.87049    379.00000    395.80688
    37.88049    384.00000    395.63573
    37.89049    399.00000    395.46511
    37.90049    366.00000    395.29505
    37.91049    384.00000    395.12559
    37.92049    385.00000    394.95673
    37.93049    370.00000    394.78852
    37.94049    416.00000    394.62099
    37.95049    399.00000    394.45417
    37.96049    407.00000    394.28811
    37.97049    427.00000    394.12287
    37.98049    419.00000    393.95850
    37.99049    382.00000    393.79508
    38.00049    361.00000    393.63270
    38.01049    381.00000    393.47146
    38.02049    379.00000    393.31148
    38.03049    377.00000    393.15290
    38.04049    409.00000    392.99590
    38.05049    412.00000    392.84069
    38.06049    377.00000    392.68759
    38.07049    384.00000    392.53703
    38.08049    392.00000    392.38975
    38.09049    383.00000    392.24744
    38.10049    373.00000    392.11396
    38.11049    378.00000    391.98832
    38.12049    371.00000    391.84943
    38.13049    366.00000    391.71059
    38.14049    407.00000    391.57499
    38.15049    418.00000    391.44309
    38.16049    399.00000    391.31544
    38.17049    388.00000    391.19278
    38.18049    403.00000    391.07603
    38.19049    376.00000    390.96644
    38.20049    381.00000    390.86560
    38.21049    416.00000    390.77566
    38.22049    398.00000    390.69940
    38.23050    391.00000    390.64043
    38.24049    342.00000    390.60367
    38.25050    373.00000    390.59499
    38.26049    374.00000    390.62211
    38.27050    390.00000    390.69447
    38.28049    410.00000    390.82320
    38.29050    417.00000    391.02203
    38.30050    429.00000    391.30562
    38.31050    336.00000    391.69056
    38.32050    368.00000    392.19386
    38.33050    397.00000    392.83200
    38.34050    425.00000    393.61938
    38.35050    394.00000    394.56646
    38.36050    377.00000    395.67763
    38.37050    402.00000    396.94901
    38.38050    454.00000    398.36632
    38.39050    398.00000    399.90288
    38.40050    390.00000    401.51814
    38.41050    444.00000    403.15663
    38.42050    406.00000    404.74770
    38.43050    441.00000    406.20648
    38.44050    422.00000    407.43702
    38.45050    415.00000    408.33903
    38.46050    469.00000    408.81972
    38.47050    476.00000    408.81021
    38.48050    463.00000    408.28274
    38.49050    462.00000    407.26115
    38.50050    410.00000    405.81832
    38.51050    439.00000    404.06031
    38.52050    407.00000    402.10474
    38.53050    441.00000    400.06221
    38.54050    417.00000    398.02544
    38.55050    422.00000    396.06576
    38.56050    381.00000    394.23381
    38.57050    417.00000    392.56219
    38.58050    393.00000    391.06827
    38.59050    374.00000    389.75712
    38.60050    401.00000    388.62418
    38.61050    405.00000    387.65783
    38.62050    397.00000    386.84185
    38.63050    406.00000    386.15754
    38.64050    397.00000    385.58562
    38.65051    375.00000    385.10716
    38.66050    420.00000    384.70703
    38.67051    379.00000    384.36952
    38.68050    403.00000    384.08509
    38.69051    419.00000    383.84478
    38.70050    404.00000    383.64521
    38.71051    361.00000    383.48485
    38.72050    380.00000    383.36758
    38.73051    358.00000    383.30084
    38.74051    395.00000    383.29827
    38.75051    382.00000    383.37987
    38.76051    379.00000    383.57380
    38.77051    378.00000    383.91786
    38.78051    399.00000    384.46065
    38.79051    403.00000    385.26214
    38.80051    384.00000    386.39269
    38.81051    369.00000    387.92997
    38.82051    400.00000    389.95285
    38.83051    388.00000    392.53178
    38.84051    378.00000    395.71577
    38.85051    390.00000    399.51684
    38.86051    388.00000    403.89376
    38.87051    397.00000    408.73800
    38.88051    368.00000    413.86509
    38.89051    385.00000    419.01458
    38.90051    369.00000    423.86071
    38.91051    399.00000    428.03507
    38.92051    376.00000    431.16193
    38.93051    404.00000    432.90691
    38.94051    395.00000    433.03653
    38.95051    391.00000    431.47676
    38.96051    395.00000    428.34533
    38.97051    402.00000    423.93403
    38.98051    371.00000    418.64468
    38.99051    410.00000    412.91001
    39.00051    423.00000    407.12954
    39.01051    362.00000    401.62854
    39.02051    379.00000    396.64686
    39.03051    379.00000    392.33493
    39.04051    382.00000    388.75899
    39.05051    381.00000    385.91783
    39.06051    372.00000    383.76465
    39.07051    415.00000    382.23639
    39.08051    329.00000    381.27167
    39.09052    411.00000    380.71865
    39.10051    411.00000    380.35539
    39.11052    403.00000    380.22804
    39.12051    388.00000    380.31820
    39.13052    374.00000    380.60578
    39.14051    396.00000    381.11611
    39.15052    383.00000    381.86803
    39.16051    373.00000    382.53459
    39.17052    382.00000    383.10918
    39.18052    386.00000    383.68888
    39.19052    359.00000    384.26223
    39.20052    417.00000    384.79205
    39.21052    390.00000    385.23709
    39.22052    380.00000    385.55446
    39.23052    392.00000    385.70418
    39.24052    432.00000    385.65587
    39.25052    421.00000    385.39579
    39.26052    392.00000    384.93129
    39.27052    383.00000    384.29047
    39.28052    401.00000    383.51660
    39.29052    406.00000    382.65850
    39.30052    374.00000    381.76284
    39.31052    391.00000    380.86929
    39.32052    400.00000    380.00878
    39.33052    402.00000    379.20355
    39.34052    393.00000    378.46808
    39.35052    379.00000    377.81022
    39.36052    386.00000    377.23238
    39.37052    406.00000    376.73267
    39.38052    395.00000    376.30608
    39.39052    389.00000    375.94550
    39.40052    381.00000    375.64274
    39.41052    327.00000    375.38933
    39.42052    356.00000    375.17715
    39.43052    364.00000    374.99884
    39.44052    421.00000    374.84807
    39.45052    374.00000    374.71961
    39.46052    362.00000    374.60928
    39.47052    405.00000    374.51390
    39.48052    371.00000    374.43115
    39.49052    378.00000    374.35937
    39.50052    381.00000    374.29750
    39.51052    357.00000    374.24491
    39.52052    387.00000    374.20139
    39.53053    404.00000    374.16701
    39.54052    379.00000    374.14233
    39.55053    383.00000    374.12810
    39.56052    374.00000    374.12570
    39.57053    374.00000    374.13704
    39.58052    406.00000    374.16482
    39.59053    366.00000    374.21291
    39.60052    358.00000    374.28621
    39.61053    384.00000    374.39172
    39.62053    386.00000    374.53784
    39.63053    380.00000    374.73541
    39.64053    377.00000    374.99735
    39.65053    359.00000    375.33834
    39.66053    388.00000    375.77397
    39.67053    360.00000    376.31930
    39.68053    386.00000    376.98679
    39.69053    337.00000    377.78357
    39.70053    374.00000    378.70858
    39.71053    369.00000    379.74970
    39.72053    391.00000    380.88184
    39.73053    387.00000    382.06630
    39.74053    392.00000    383.25249
    39.75053    403.00000    384.38299
    39.76053    421.00000    385.40245
    39.77053    373.00000    386.24638
    39.78053    366.00000    386.80991
    39.79053    345.00000    387.10141
    39.80053    423.00000    387.14187
    39.81053    409.00000    386.99656
    39.82053    400.00000    386.72566
    39.83053    398.00000    386.41426
    39.84053    389.00000    386.15552
    39.85053    379.00000    386.04205
    39.86053    395.00000    386.17036
    39.87053    421.00000    386.67286
    39.88053    384.00000    387.65208
    39.89053    390.00000    388.82291
    39.90053    405.00000    390.42380
    39.91053    412.00000    392.67711
    39.92053    402.00000    395.78705
    39.93053    414.00000    400.02956
    39.94053    445.00000    405.78608
    39.95053    411.00000    413.56941
    39.96053    442.00000    424.04731
    39.97054    437.00000    438.07380
    39.98053    467.00000    456.61384
    39.99054    467.00000    480.89952
    40.00053    503.00000    512.08790
    40.01054    556.00000    551.54190
    40.02053    547.00000    600.19200
    40.03054    634.00000    658.96031
    40.04053    694.00000    727.77831
    40.05054    736.00000    806.27391
    40.06054    895.00000    892.59232
    40.07054    896.00000    984.04290
    40.08054   1001.00000   1076.71506
    40.09054   1182.00000   1165.65999
    40.10054   1235.00000   1245.15326
    40.11054   1243.00000   1309.13632
    40.12054   1248.00000   1351.87028
    40.13054   1313.00000   1368.81126
    40.14054   1287.00000   1357.58740
    40.15054   1255.00000   1318.74380
    40.16054   1271.00000   1255.78356
    40.17054   1230.00000   1174.47043
    40.18054   1095.00000   1081.61807
    40.19054    966.00000    983.95420
    40.20054    920.00000    887.34753
    40.21054    822.00000    796.41772
    40.22054    733.00000    714.40911
    40.23054    668.00000    643.22856
    40.24054    624.00000    583.59394
    40.25054    570.00000    535.25958
    40.26054    494.00000    497.28424
    40.27054    465.00000    468.30412
    40.28054    453.00000    446.77700
    40.29054    448.00000    431.17454
    40.30054    424.00000    420.11321
    40.31054    412.00000    412.42658
    40.32054    419.00000    407.19125
    40.33054    451.00000    403.72803
    40.34054    418.00000    401.55167
    40.35054    397.00000    400.19201
    40.36054    386.00000    399.41298
    40.37054    432.00000    399.14383
    40.38054    418.00000    399.33037
    40.39054    409.00000    399.95812
    40.40054    389.00000    401.05401
    40.41055    408.00000    402.68444
    40.42054    410.00000    404.94537
    40.43055    411.00000    407.98930
    40.44054    409.00000    411.99132
    40.45055    394.00000    417.20693
    40.46054    412.00000    423.90601
    40.47055    458.00000    432.46409
    40.48055    455.00000    443.25533
    40.49055    439.00000    456.72653
    40.50055    460.00000    473.33905
    40.51055    479.00000    493.54931
    40.52055    503.00000    517.77201
    40.53055    537.00000    546.33492
    40.54055    484.00000    579.42727
    40.55055    570.00000    617.04457
    40.56055    605.00000    658.93312
    40.57055    662.00000    704.53779
    40.58055    686.00000    752.95661
    40.59055    780.00000    802.91232
    40.60055    830.00000    852.76565
    40.61055    858.00000    900.45666
    40.62055    923.00000    943.21727
    40.63055    985.00000    978.34250
    40.64055    998.00000   1003.57986
    40.65055   1077.00000   1017.02813
    40.66055   1038.00000   1017.63364
    40.67055   1037.00000   1005.42582
    40.68055    985.00000    981.43996
    40.69055    956.00000    947.42484
    40.70055    897.00000    905.50885
    40.71055    849.00000    857.96729
    40.72055    812.00000    807.09939
    40.73055    787.00000    755.13311
    40.74055    713.00000    704.10236
    40.75055    678.00000    655.71865
    40.76055    615.00000    611.28438
    40.77055    576.00000    571.66633
    40.78055    529.00000    537.31714
    40.79055    488.00000    508.32737
    40.80055    492.00000    484.49517
    40.81055    442.00000    465.40536
    40.82055    430.00000    450.51020
    40.83055    452.00000    439.20425
    40.84055    446.00000    430.88866
    40.85056    437.00000    425.01933
    40.86055    408.00000    421.15023
    40.87056    407.00000    418.91767
    40.88055    414.00000    418.09544
    40.89056    403.00000    418.56516
    40.90055    418.00000    420.33022
    40.91056    441.00000    423.52506
    40.92056    422.00000    428.39925
    40.93056    443.00000    435.34742
    40.94056    413.00000    444.90718
    40.95056    418.00000    457.76789
    40.96056    472.00000    474.77002
    40.97056    503.00000    496.89145
    40.98056    522.00000    525.21475
    40.99056    527.00000    560.87042
    41.00056    579.00000    604.95176
    41.01056    634.00000    658.40286
    41.02056    707.00000    721.88436
    41.03056    833.00000    795.62420
    41.04056    873.00000    879.26498
    41.05056    954.00000    971.72093
    41.06056   1063.00000   1071.05784
    41.07056   1176.00000   1174.41007
    41.08056   1201.00000   1277.95449
    41.09056   1335.00000   1376.97641
    41.10056   1386.00000   1466.08702
    41.11056   1431.00000   1539.66447
    41.12056   1536.00000   1592.54229
    41.13056   1561.00000   1620.80940
    41.14056   1564.00000   1622.52083
    41.15056   1576.00000   1598.23497
    41.16056   1531.00000   1549.79268
    41.17056   1508.00000   1480.39191
    41.18056   1411.00000   1393.96920
    41.19056   1336.00000   1295.11791
    41.20056   1206.00000   1188.85144
    41.21056   1124.00000   1080.27035
    41.22056   1027.00000    974.10342
    41.23056    901.00000    874.29457
    41.24056    811.00000    783.76030
    41.25056    710.00000    704.32844
    41.26056    690.00000    636.80955
    41.27057    640.00000    581.09889
    41.28056    563.00000    536.64097
    41.29057    517.00000    502.09348
    41.30056    485.00000    476.22608
    41.31057    475.00000    457.51150
    41.32056    495.00000    444.72347
    41.33057    451.00000    436.70516
    41.34056    472.00000    432.65168
    41.35057    474.00000    431.98170
    41.36057    447.00000    434.40842
    41.37057    446.00000    439.87852
    41.38057    501.00000    448.55404
    41.39057    480.00000    460.77940
    41.40057    508.00000    477.05622
    41.41057    496.00000    498.02238
    41.42057    560.00000    524.42303
    41.43057    607.00000    557.09846
    41.44057    628.00000    596.98358
    41.45057    689.00000    645.02589
    41.46057    763.00000    702.10873
    41.47057    791.00000    768.93523
    41.48057    891.00000    845.87856
    41.49057    976.00000    932.81067
    41.50057   1083.00000   1028.91432
    41.51057   1175.00000   1132.47737
    41.52057   1371.00000   1240.68517
    41.53057   1458.00000   1349.46873
    41.54057   1562.00000   1453.49499
    41.55057   1681.00000   1546.37038
    41.56057   1687.00000   1621.09904
    41.57057   1687.00000   1670.82429
    41.58057   1746.00000   1689.85416
    41.59057   1632.00000   1674.84305
    41.60057   1582.00000   1625.76644
    41.61057   1556.00000   1546.19563
    41.62057   1397.00000   1442.62978
    41.63057   1329.00000   1323.16801
    41.64057   1245.00000   1196.11391
    41.65057   1085.00000   1068.94589
    41.66057    938.00000    947.76324
    41.67057    817.00000    837.08492
    41.68057    714.00000    739.70004
    41.69057    638.00000    656.90620
    41.70057    593.00000    588.73493
    41.71058    542.00000    534.20194
    41.72057    482.00000    491.87936
    41.73058    479.00000    459.69862
    41.74057    456.00000    435.82939
    41.75058    405.00000    418.33562
    41.76057    423.00000    405.68887
    41.77058    417.00000    396.52497
    41.78057    387.00000    389.85992
    41.79058    387.00000    384.90542
    41.80058    390.00000    381.13430
    41.81058    408.00000    378.16493
    41.82058    410.00000    375.74505
    41.83058    369.00000    373.70922
    41.84058    371.00000    371.95041
    41.85058    368.00000    370.39953
    41.86058    367.00000    369.01143
    41.87058    390.00000    367.75577
    41.88058    413.00000    366.61129
    41.89058    375.00000    365.56235
    41.90058    378.00000    364.59676
    41.91058    358.00000    363.70463
    41.92058    393.00000    362.87766
    41.93058    385.00000    362.10871
    41.94058    385.00000    361.39154
    41.95058    345.00000    360.72057
    41.96058    366.00000    360.09071
    41.97058    369.00000    359.49720
    41.98058    368.00000    358.93544
    41.99058    375.00000    358.40060
    42.00058    336.00000    357.88673
    42.01058    316.00000    357.38400
    42.02058    386.00000    356.86727
    42.03058    375.00000    356.31648
    42.04058    365.00000    355.85507
    42.05058    367.00000    355.49019
    42.06058    346.00000    355.15833
    42.07058    342.00000    354.84932
    42.08058    390.00000    354.56758
    42.09058    367.00000    354.32980
    42.10058    333.00000    354.14475
    42.11058    351.00000    353.90522
    42.12058    379.00000    353.65079
    42.13058    330.00000    353.40426
    42.14058    388.00000    353.16694
    42.15059    365.00000    352.93753
    42.16058    352.00000    352.71554
    42.17059    381.00000    352.49871
    42.18058    374.00000    352.28616
    42.19059    347.00000    352.07470
    42.20058    369.00000    351.86146
    42.21059    375.00000    351.63825
    42.22058    354.00000    351.38630
    42.23059    338.00000    351.07332
    42.24059    348.00000    350.77368
    42.25059    376.00000    350.59674
    42.26059    380.00000    350.46150
    42.27059    345.00000    350.33345
    42.28059    369.00000    350.21301
    42.29059    349.00000    350.10106
    42.30059    348.00000    349.99925
    42.31059    319.00000    349.91103
    42.32059    369.00000    349.84559
    42.33059    337.00000    349.83487
    42.34059    348.00000    349.89663
    42.35059    384.00000    349.82688
    42.36059    348.00000    349.68076
    42.37059    358.00000    349.49025
    42.38059    364.00000    349.19851
    42.39059    354.00000    348.77141
    42.40059    362.00000    348.58745
    42.41059    359.00000    348.52968
    42.42059    371.00000    348.49022
    42.43059    334.00000    348.45581
    42.44059    340.00000    348.42687
    42.45059    370.00000    348.40377
    42.46059    352.00000    348.38683
    42.47059    322.00000    348.37643
    42.48059    371.00000    348.37310
    42.49059    368.00000    348.37771
    42.50059    338.00000    348.39163
    42.51059    368.00000    348.41728
    42.52059    377.00000    348.46030
    42.53059    396.00000    348.53859
    42.54059    372.00000    348.67604
    42.55059    346.00000    348.79258
    42.56059    353.00000    348.77966
    42.57059    371.00000    348.66337
    42.58059    359.00000    348.40844
    42.59060    350.00000    348.32401
    42.60059    379.00000    348.54002
    42.61060    350.00000    348.86327
    42.62059    349.00000    349.27090
    42.63060    355.00000    349.78966
    42.64059    366.00000    350.44819
    42.65060    347.00000    351.28594
    42.66059    359.00000    352.34157
    42.67060    368.00000    353.66603
    42.68060    371.00000    355.30440
    42.69060    374.00000    357.30581
    42.70060    394.00000    359.71416
    42.71060    351.00000    362.56960
    42.72060    383.00000    365.89026
    42.73060    373.00000    369.59451
    42.74060    379.00000    373.65246
    42.75060    422.00000    378.00357
    42.76060    411.00000    382.53103
    42.77060    379.00000    387.07570
    42.78060    427.00000    391.44135
    42.79060    444.00000    395.40103
    42.80060    406.00000    398.70968
    42.81060    414.00000    401.12565
    42.82060    430.00000    402.44252
    42.83060    400.00000    402.52778
    42.84060    415.00000    401.35677
    42.85060    424.00000    399.02610
    42.86060    415.00000    395.73680
    42.87060    438.00000    391.75335
    42.88060    409.00000    387.35636
    42.89060    375.00000    382.80566
    42.90060    423.00000    378.31986
    42.91060    383.00000    374.06948
    42.92060    397.00000    370.17691
    42.93060    388.00000    366.72078
    42.94060    369.00000    363.74157
    42.95060    377.00000    361.24820
    42.96060    353.00000    359.22509
    42.97060    386.00000    357.63940
    42.98060    377.00000    356.44817
    42.99060    350.00000    355.60485
    43.00060    337.00000    355.06492
    43.01060    358.00000    354.79065
    43.02060    364.00000    354.75494
    43.03061    354.00000    354.94526
    43.04060    399.00000    355.36652
    43.05061    353.00000    356.05401
    43.06060    328.00000    357.09832
    43.07061    355.00000    358.61797
    43.08060    397.00000    360.40830
    43.09061    392.00000    362.53365
    43.10061    360.00000    365.29929
    43.11061    386.00000    368.92661
    43.12061    396.00000    373.63832
    43.13061    410.00000    379.68531
    43.14061    377.00000    387.33398
    43.15061    407.00000    396.84613
    43.16061    364.00000    408.45074
    43.17061    412.00000    422.30877
    43.18061    398.00000    438.47322
    43.19061    459.00000    456.84855
    43.20061    458.00000    477.15437
    43.21061    433.00000    498.89908
    43.22061    450.00000    521.36862
    43.23061    534.00000    543.63560
    43.24061    537.00000    564.58361
    43.25061    518.00000    582.93367
    43.26061    522.00000    597.40048
    43.27061    568.00000    606.80589
    43.28061    539.00000    610.25307
    43.29061    564.00000    607.33072
    43.30061    528.00000    598.24626
    43.31061    514.00000    583.81324
    43.32061    542.00000    565.28485
    43.33061    496.00000    544.11000
    43.34061    494.00000    521.71277
    43.35061    480.00000    499.34958
    43.36061    464.00000    478.04227
    43.37061    447.00000    458.56158
    43.38061    460.00000    441.44210
    43.39061    410.00000    427.02900
    43.40061    426.00000    415.47693
    43.41061    401.00000    406.57266
    43.42061    424.00000    400.33719
    43.43061    420.00000    396.74274
    43.44061    411.00000    395.75039
    43.45061    396.00000    397.39039
    43.46061    411.00000    401.79450
    43.47062    424.00000    409.21712
    43.48061    450.00000    419.98488
    43.49062    443.00000    434.57951
    43.50061    498.00000    453.42018
    43.51062    480.00000    477.04078
    43.52061    515.00000    505.70324
    43.53062    577.00000    539.69343
    43.54062    591.00000    578.80838
    43.55062    588.00000    622.61006
    43.56062    682.00000    670.20289
    43.57062    747.00000    720.22847
    43.58062    754.00000    770.86603
    43.59062    809.00000    819.88005
    43.60062    902.00000    864.72983
    43.61062    969.00000    902.76115
    43.62062    874.00000    931.49350
    43.63062    910.00000    948.97737
    43.64062    936.00000    954.12605
    43.65062    961.00000    946.88142
    43.66062    970.00000    928.13083
    43.67062    943.00000    899.43840
    43.68062    899.00000    862.75656
    43.69062    857.00000    820.23956
    43.70062    763.00000    774.15190
    43.71062    805.00000    726.78499
    43.72062    696.00000    680.32679
    43.73062    678.00000    636.70857
    43.74062    583.00000    597.48952
    43.75062    606.00000    563.81398
    43.76062    552.00000    536.43616
    43.77062    550.00000    515.79473
    43.78062    514.00000    502.05656
    43.79062    476.00000    495.01447
    43.80062    502.00000    494.55731
    43.81062    484.00000    500.47941
    43.82062    448.00000    512.47996
    43.83062    511.00000    530.19855
    43.84062    493.00000    553.20392
    43.85062    572.00000    580.96310
    43.86062    593.00000    612.80225
    43.87062    596.00000    647.86566
    43.88062    650.00000    685.07949
    43.89062    684.00000    723.12587
    43.90062    727.00000    760.43364
    43.91063    756.00000    795.22986
    43.92062    833.00000    825.42806
    43.93063    796.00000    849.11905
    43.94062    904.00000    864.32596
    43.95063    922.00000    869.69105
    43.96062    867.00000    864.49795
    43.97063    876.00000    848.99998
    43.98063    847.00000    824.40924
    43.99063    838.00000    792.60423
    44.00063    762.00000    755.80429
    44.01063    732.00000    716.21883
    44.02063    690.00000    675.81356
    44.03063    600.00000    636.19995
    44.04063    531.00000    598.61227
    44.05063    523.00000    563.92969
    44.06063    517.00000    532.71572
    44.07063    506.00000    505.26309
    44.08063    462.00000    481.64067
    44.09063    455.00000    461.74158
    44.10063    439.00000    445.33175
    44.11063    398.00000    432.09662
    44.12063    421.00000    421.68404
    44.13063    415.00000    413.74095
    44.14063    413.00000    407.94317
    44.15063    423.00000    404.01898
    44.16063    389.00000    401.75809
    44.17063    402.00000    400.98820
    44.18063    399.00000    401.63670
    44.19063    406.00000    403.70456
    44.20063    399.00000    407.24454
    44.21063    379.00000    412.36005
    44.22063    426.00000    419.19869
    44.23063    414.00000    427.94480
    44.24063    427.00000    438.81304
    44.25063    427.00000    452.04202
    44.26063    454.00000    467.88886
    44.27063    487.00000    486.63219
    44.28063    505.00000    508.54942
    44.29063    479.00000    533.86441
    44.30063    542.00000    562.74431
    44.31063    573.00000    595.25339
    44.32063    625.00000    631.30904
    44.33064    622.00000    670.67948
    44.34063    715.00000    712.73668
    44.35064    750.00000    756.83121
    44.36063    780.00000    801.60554
    44.37064    854.00000    845.63104
    44.38063    891.00000    886.72461
    44.39064    965.00000    922.74881
    44.40063    957.00000    951.15907
    44.41064    951.00000    969.91141
    44.42064    976.00000    977.39222
    44.43064    911.00000    973.16590
    44.44064    852.00000    958.12912
    44.45064    918.00000    934.53546
    44.46064    847.00000    905.65843
    44.47064    826.00000    875.23827
    44.48064    807.00000    847.06735
    44.49064    788.00000    824.66053
    44.50064    769.00000    811.09583
    44.51064    759.00000    808.62656
    44.52064    778.00000    818.76942
    44.53064    824.00000    842.25772
    44.54064    844.00000    879.00358
    44.55064    914.00000    928.10456
    44.56064    950.00000    987.87432
    44.57064   1009.00000   1055.88908
    44.58064   1145.00000   1129.04608
    44.59064   1208.00000   1203.63531
    44.60064   1270.00000   1275.43754
    44.61064   1335.00000   1339.87835
    44.62064   1455.00000   1392.28582
    44.63064   1498.00000   1428.30316
    44.64064   1425.00000   1444.47666
    44.65064   1426.00000   1438.90042
    44.66064   1377.00000   1411.38692
    44.67064   1325.00000   1363.30655
    44.68064   1243.00000   1298.71036
    44.69064   1153.00000   1222.22577
    44.70064   1145.00000   1138.55804
    44.71064   1020.00000   1052.04441
    44.72064    893.00000    966.32523
    44.73064    803.00000    884.24833
    44.74064    773.00000    807.99493
    44.75064    656.00000    739.06224
    44.76064    623.00000    678.16923
    44.77065    580.00000    625.54612
    44.78064    520.00000    581.24126
    44.79065    502.00000    544.69044
    44.80064    511.00000    515.50273
    44.81065    453.00000    492.92622
    44.82064    460.00000    476.18905
    44.83065    483.00000    464.65379
    44.84064    460.00000    457.97225
    44.85065    455.00000    455.79267
    44.86065    448.00000    457.93622
    44.87065    487.00000    464.32306
    44.88065    460.00000    474.95880
    44.89065    436.00000    489.87440
    44.90065    443.00000    509.06010
    44.91065    516.00000    532.39435
    44.92065    507.00000    559.57474
    44.93065    521.00000    590.05882
    44.94065    528.00000    623.02210
    44.95065    613.00000    657.33921
    44.96065    678.00000    691.59289
    44.97065    665.00000    724.11527
    44.98065    743.00000    753.06939
    44.99065    769.00000    776.58779
    45.00065    792.00000    792.96371
    45.01065    804.00000    800.84637
    45.02065    779.00000    799.63453
    45.03065    741.00000    789.63713
    45.04065    793.00000    771.99182
    45.05065    736.00000    748.43955
    45.06065    681.00000    720.97211
    45.07065    661.00000    691.50035
    45.08065    667.00000    661.63385
    45.09065    582.00000    632.57832
    45.10065    570.00000    605.11773
    45.11065    565.00000    579.64977
    45.12065    577.00000    556.25806
    45.13065    493.00000    534.81245
    45.14065    501.00000    515.08448
    45.15065    494.00000    496.85300
    45.16065    466.00000    479.97170
    45.17065    427.00000    464.38634
    45.18065    428.00000    450.11471
    45.19065    438.00000    437.21622
    45.20065    437.00000    425.77425
    45.21066    428.00000    415.85595
    45.22065    439.00000    407.45052
    45.23066    387.00000    400.57249
    45.24065    368.00000    395.31208
    45.25066    408.00000    391.68715
    45.26065    403.00000    389.74030
    45.27066    377.00000    389.35125
    45.28065    388.00000    390.58013
    45.29066    406.00000    393.51101
    45.30066    392.00000    398.16616
    45.31066    398.00000    404.58322
    45.32066    400.00000    412.76084
    45.33066    447.00000    422.63191
    45.34066    415.00000    434.04040
    45.35066    446.00000    446.72014
    45.36066    502.00000    460.28357
    45.37066    515.00000    474.22527
    45.38066    503.00000    487.94340
    45.39066    516.00000    500.78189
    45.40066    558.00000    512.09577
    45.41066    555.00000    521.34246
    45.42066    580.00000    528.19713
    45.43066    579.00000    532.68829
    45.44066    565.00000    535.33864
    45.45066    586.00000    537.15030
    45.46066    556.00000    539.58962
    45.47066    611.00000    544.55634
    45.48066    581.00000    554.49323
    45.49066    641.00000    571.72962
    45.50066    661.00000    598.72410
    45.51066    676.00000    637.94550
    45.52066    719.00000    691.66476
    45.53066    818.00000    761.73546
    45.54066    904.00000    849.33626
    45.55066   1038.00000    954.69126
    45.56066   1172.00000   1076.78220
    45.57066   1342.00000   1213.05946
    45.58066   1514.00000   1359.40416
    45.59066   1674.00000   1510.08928
    45.60066   1805.00000   1658.12619
    45.61066   1998.00000   1795.12191
    45.62066   2066.00000   1912.10865
    45.63066   2188.00000   2000.35418
    45.64066   2209.00000   2052.36031
    45.65067   2145.00000   2063.05324
    45.66066   2049.00000   2031.02581
    45.67067   1963.00000   1958.75294
    45.68066   1855.00000   1852.97978
    45.69067   1674.00000   1722.25529
    45.70066   1572.00000   1577.18565
    45.71067   1415.00000   1427.03904
    45.72066   1304.00000   1281.18348
    45.73067   1170.00000   1146.27745
    45.74067   1041.00000   1028.21443
    45.75067    947.00000    930.53751
    45.76067    877.00000    855.21996
    45.77067    802.00000    802.69813
    45.78067    811.00000    772.09952
    45.79067    802.00000    761.49097
    45.80067    803.00000    768.11738
    45.81067    804.00000    788.61228
    45.82067    865.00000    819.17597
    45.83067    860.00000    855.72769
    45.84067    948.00000    894.04742
    45.85067    902.00000    929.92967
    45.86067    974.00000    959.37854
    45.87067   1025.00000    978.87469
    45.88067    996.00000    985.72206
    45.89067    988.00000    978.41962
    45.90067    998.00000    956.92118
    45.91067    905.00000    922.62917
    45.92067    858.00000    878.07678
    45.93067    845.00000    826.41916
    45.94067    790.00000    770.92808
    45.95067    759.00000    714.62035
    45.96067    725.00000    660.04218
    45.97067    614.00000    609.17109
    45.98067    586.00000    563.39373
    45.99067    554.00000    523.53447
    46.00067    492.00000    489.92207
    46.01067    499.00000    462.48347
    46.02067    469.00000    440.85318
    46.03067    487.00000    424.48657
    46.04067    451.00000    412.75917
    46.05067    446.00000    405.00711
    46.06067    453.00000    400.59208
    46.07067    405.00000    399.04030
    46.08067    398.00000    399.94621
    46.09068    388.00000    402.98894
    46.10067    427.00000    407.91052
    46.11068    416.00000    414.54253
    46.12067    412.00000    422.71533
    46.13068    427.00000    432.34994
    46.14067    428.00000    443.35260
    46.15068    471.00000    455.70110
    46.16068    437.00000    469.31197
    46.17068    453.00000    484.18880
    46.18068    508.00000    500.36605
    46.19068    502.00000    517.91794
    46.20068    529.00000    536.93661
    46.21068    528.00000    557.48703
    46.22068    538.00000    579.54581
    46.23068    612.00000    602.92267
    46.24068    627.00000    627.26923
    46.25068    675.00000    652.40417
    46.26068    735.00000    677.73978
    46.27068    708.00000    702.40121
    46.28068    754.00000    725.81825
    46.29068    789.00000    747.28374
    46.30068    783.00000    766.18055
    46.31068    778.00000    781.94978
    46.32068    836.00000    793.97086
    46.33068    844.00000    801.49774
    46.34068    835.00000    803.67741
    46.35068    797.00000    799.66595
    46.36068    793.00000    788.82769
    46.37068    773.00000    770.96500
    46.38068    752.00000    746.48815
    46.39068    689.00000    716.43566
    46.40068    663.00000    682.32079
    46.41068    598.00000    645.88720
    46.42068    588.00000    608.90987
    46.43068    580.00000    572.94890
    46.44068    569.00000    539.26488
    46.45068    501.00000    508.83563
    46.46068    512.00000    482.35054
    46.47068    466.00000    460.23752
    46.48068    419.00000    442.69669
    46.49068    444.00000    429.71705
    46.50068    471.00000    421.23357
    46.51068    421.00000    417.10705
    46.52068    414.00000    417.17603
    46.53069    414.00000    421.29665
    46.54068    390.00000    429.32790
    46.55069    437.00000    441.18795
    46.56068    451.00000    456.71554
    46.57069    498.00000    475.80741
    46.58068    478.00000    498.14219
    46.59069    518.00000    523.42381
    46.60069    512.00000    551.02593
    46.61069    582.00000    580.20646
    46.62069    606.00000    609.97245
    46.63069    615.00000    639.10330
    46.64069    673.00000    666.17561
    46.65069    631.00000    689.60818
    46.66069    691.00000    707.75973
    46.67069    688.00000    719.38833
    46.68069    699.00000    724.06939
    46.69069    693.00000    720.94816
    46.70069    680.00000    710.06410
    46.71069    652.00000    692.14769
    46.72069    613.00000    668.40205
    46.73069    609.00000    640.32617
    46.74069    543.00000    609.52427
    46.75069    547.00000    577.53764
    46.76069    502.00000    545.72534
    46.77069    482.00000    515.20434
    46.78069    468.00000    486.81909
    46.79069    445.00000    461.14532
    46.80069    392.00000    438.51057
    46.81069    389.00000    419.02570
    46.82069    375.00000    402.62417
    46.83069    369.00000    389.10570
    46.84069    387.00000    378.18078
    46.85069    373.00000    369.51215
    46.86069    389.00000    362.75046
    46.87069    378.00000    357.56230
    46.88069    357.00000    353.65031
    46.89069    336.00000    350.76571
    46.90069    332.00000    348.71457
    46.91069    345.00000    347.35970
    46.92069    337.00000    346.61947
    46.93069    345.00000    346.46503
    46.94069    349.00000    346.91633
    46.95070    343.00000    348.03849
    46.96069    350.00000    349.92431
    46.97070    353.00000    352.68721
    46.98069    341.00000    356.45244
    46.99070    387.00000    361.61676
    47.00069    376.00000    368.29255
    47.01070    387.00000    376.55837
    47.02069    388.00000    386.43443
    47.03070    445.00000    397.93893
    47.04070    441.00000    410.90038
    47.05070    413.00000    425.05433
    47.06070    447.00000    439.97662
    47.07070    475.00000    455.09355
    47.08070    542.00000    469.70108
    47.09070    490.00000    483.01691
    47.10070    526.00000    494.18439
    47.11070    493.00000    502.37682
    47.12070    519.00000    506.89892
    47.13070    527.00000    507.29762
    47.14070    483.00000    503.46162
    47.15070    468.00000    495.66421
    47.16070    481.00000    484.52132
    47.17070    485.00000    470.87774
    47.18070    444.00000    455.66928
    47.19070    453.00000    439.80653
    47.20070    419.00000    424.09986
    47.21070    402.00000    409.22079
    47.22070    401.00000    395.68825
    47.23070    392.00000    383.87051
    47.24070    403.00000    373.99824
    47.25070    340.00000    366.18521
    47.26070    354.00000    360.45325
    47.27070    368.00000    356.75756
    47.28070    325.00000    355.00832
    47.29070    350.00000    355.08563
    47.30070    361.00000    356.84624
    47.31070    373.00000    360.12232
    47.32070    379.00000    364.71424
    47.33070    398.00000    370.38042
    47.34070    399.00000    376.82815
    47.35070    367.00000    383.70878
    47.36070    389.00000    390.62019
    47.37070    379.00000    397.11830
    47.38070    405.00000    402.73897
    47.39071    368.00000    407.03387
    47.40070    397.00000    409.60253
    47.41071    368.00000    410.17160
    47.42070    393.00000    408.62785
    47.43071    399.00000    405.04138
    47.44070    409.00000    399.69359
    47.45071    410.00000    392.95872
    47.46070    367.00000    385.32625
    47.47071    378.00000    377.22371
    47.48071    397.00000    369.07409
    47.49071    353.00000    361.20335
    47.50071    362.00000    354.00412
    47.51071    326.00000    347.62095
    47.52071    373.00000    342.10493
    47.53071    328.00000    337.46885
    47.54071    332.00000    333.67320
    47.55071    319.00000    330.63651
    47.56071    320.00000    328.24671
    47.57071    324.00000    326.38482
    47.58071    330.00000    325.00339
    47.59071    313.00000    324.01244
    47.60071    331.00000    323.30483
    47.61071    351.00000    322.81370
    47.62071    351.00000    322.49404
    47.63071    343.00000    322.31512
    47.64071    331.00000    322.25750
    47.65071    311.00000    322.30975
    47.66071    325.00000    322.46516
    47.67071    348.00000    322.71861
    47.68071    328.00000    323.06380
    47.69071    336.00000    323.49091
    47.70071    347.00000    323.98485
    47.71071    330.00000    324.52419
    47.72071    341.00000    325.08091
    47.73071    320.00000    325.62088
    47.74071    294.00000    326.10537
    47.75071    359.00000    326.49342
    47.76071    315.00000    326.74523
    47.77071    346.00000    326.82687
    47.78071    335.00000    326.71548
    47.79071    335.00000    326.40402
    47.80071    331.00000    325.90343
    47.81071    330.00000    325.24094
    47.82071    326.00000    324.45502
    47.83072    347.00000    323.58810
    47.84071    343.00000    322.68516
    47.85072    344.00000    321.77905
    47.86071    340.00000    320.89749
    47.87072    296.00000    320.05705
    47.88071    303.00000    319.32939
    47.89072    292.00000    318.70827
    47.90071    283.00000    318.19179
    47.91072    315.00000    317.78865
    47.92072    328.00000    317.54201
    47.93072    321.00000    317.49874
    47.94072    304.00000    317.43074
    47.95072    312.00000    317.23441
    47.96072    324.00000    317.04449
    47.97072    327.00000    316.89042
    47.98072    310.00000    316.77901
    47.99072    307.00000    316.72036
    48.00072    319.00000    316.65084
    48.01072    317.00000    316.54107
    48.02072    308.00000    316.42792
    48.03072    302.00000    316.31927
    48.04072    319.00000    316.21418
    48.05072    314.00000    316.11189
    48.06072    312.00000    316.01180
    48.07072    305.00000    315.91344
    48.08072    298.00000    315.81637
    48.09072    285.00000    315.72009
    48.10072    304.00000    315.62402
    48.11072    306.00000    315.52735
    48.12072    324.00000    315.42880
    48.13072    299.00000    315.32608
    48.14072    297.00000    315.21409
    48.15072    313.00000    315.07634
    48.16072    337.00000    314.90028
    48.17072    291.00000    314.77797
    48.18072    292.00000    314.69515
    48.19072    357.00000    314.61764
    48.20072    322.00000    314.53892
    48.21072    293.00000    314.45666
    48.22072    301.00000    314.36397
    48.23072    322.00000    314.24957
    48.24072    327.00000    314.13664
    48.25072    313.00000    314.07101
    48.26072    313.00000    314.01697
    48.27073    288.00000    313.96523
    48.28072    284.00000    313.91596
    48.29073    306.00000    313.86900
    48.30072    341.00000    313.82457
    48.31073    301.00000    313.78246
    48.32072    317.00000    313.74274
    48.33073    311.00000    313.70499
    48.34072    317.00000    313.66875
    48.35073    300.00000    313.63203
    48.36073    292.00000    313.58901
    48.37073    294.00000    313.53890
    48.38073    319.00000    313.52077
    48.39073    317.00000    313.51443
    48.40073    288.00000    313.51468
    48.41073    288.00000    313.52272
    48.42073    297.00000    313.54023
    48.43073    274.00000    313.56963
    48.44073    316.00000    313.61491
    48.45073    332.00000    313.68470
    48.46073    319.00000    313.79649
    48.47073    322.00000    313.95605
    48.48073    278.00000    314.13666
    48.49073    294.00000    314.32710
    48.50073    305.00000    314.43503
    48.51073    302.00000    314.53557
    48.52073    295.00000    314.65209
    48.53073    270.00000    314.78828
    48.54073    319.00000    314.95083
    48.55073    317.00000    315.15944
    48.56073    316.00000    315.43002
    48.57073    299.00000    315.66364
    48.58073    308.00000    315.88649
    48.59073    323.00000    316.13209
    48.60073    340.00000    316.40981
    48.61073    307.00000    316.72711
    48.62073    326.00000    317.09912
    48.63073    315.00000    317.56358
    48.64073    335.00000    318.12498
    48.65073    311.00000    318.59541
    48.66073    344.00000    319.08225
    48.67073    340.00000    319.62619
    48.68073    325.00000    320.23833
    48.69073    308.00000    320.93370
    48.70073    361.00000    321.73356
    48.71074    309.00000    322.66945
    48.72073    314.00000    323.78254
    48.73074    306.00000    325.14126
    48.74073    314.00000    326.83192
    48.75074    368.00000    328.99159
    48.76073    331.00000    331.79322
    48.77074    353.00000    335.49656
    48.78074    338.00000    340.42384
    48.79074    355.00000    347.00941
    48.80074    360.00000    355.79715
    48.81074    400.00000    367.45005
    48.82074    383.00000    382.74522
    48.83074    430.00000    402.55242
    48.84074    475.00000    427.79316
    48.85074    478.00000    459.37386
    48.86074    514.00000    498.08682
    48.87074    548.00000    544.50081
    48.88074    602.00000    598.83051
    48.89074    661.00000    660.80454
    48.90074    750.00000    729.54864
    48.91074    836.00000    803.50194
    48.92074    888.00000    880.38309
    48.93074    941.00000    957.21970
    48.94074    974.00000   1030.45050
    48.95074   1145.00000   1096.10894
    48.96074   1183.00000   1150.10039
    48.97074   1189.00000   1188.58620
    48.98074   1301.00000   1208.46833
    48.99074   1245.00000   1207.90837
    49.00074   1230.00000   1186.73161
    49.01074   1176.00000   1146.53715
    49.02074   1088.00000   1090.43123
    49.03074   1015.00000   1022.48001
    49.04074    958.00000    947.09285
    49.05074    884.00000    868.51454
    49.06074    792.00000    790.49072
    49.07074    700.00000    716.08406
    49.08074    625.00000    647.59682
    49.09074    577.00000    586.56785
    49.10074    529.00000    533.82664
    49.11074    461.00000    489.59237
    49.12074    498.00000    453.60435
    49.13074    436.00000    425.26860
    49.14074    423.00000    403.81164
    49.15075    425.00000    388.40629
    49.16074    392.00000    378.19618
    49.17075    423.00000    372.12527
    49.18074    391.00000    369.76297
    49.19075    357.00000    370.68214
    49.20074    409.00000    374.54407
    49.21075    371.00000    381.13157
    49.22075    399.00000    390.26225
    49.23075    421.00000    401.79551
    49.24075    381.00000    415.56206
    49.25075    430.00000    431.32795
    49.26075    442.00000    448.76049
    49.27075    454.00000    467.40367
    49.28075    511.00000    486.66514
    49.29075    536.00000    505.81632
    49.30075    502.00000    524.00742
    49.31075    537.00000    540.30113
    49.32075    528.00000    553.73058
    49.33075    539.00000    563.38799
    49.34075    542.00000    568.54300
    49.35075    545.00000    568.77303
    49.36075    529.00000    564.06671
    49.37075    526.00000    554.85634
    49.38075    500.00000    541.95963
    49.39075    477.00000    526.45393
    49.40075    460.00000    509.53435
    49.41075    473.00000    492.40021
    49.42075    420.00000    476.18671
    49.43075    440.00000    461.93424
    49.44075    449.00000    450.57946
    49.45075    459.00000    442.95454
    49.46075    487.00000    439.78609
    49.47075    443.00000    441.68906
    49.48075    458.00000    449.15247
    49.49075    484.00000    462.51514
    49.50075    485.00000    481.93102
    49.51075    557.00000    507.32584
    49.52075    606.00000    538.34974
    49.53075    631.00000    574.33264
    49.54075    715.00000    614.25076
    49.55075    732.00000    656.71280
    49.56075    796.00000    699.97329
    49.57076    869.00000    742.02021
    49.58075    933.00000    780.46548
    49.59076    989.00000    813.08614
    49.60075    994.00000    837.43245
    49.61076   1016.00000    851.67068
    49.62075    987.00000    854.49751
    49.63076    963.00000    845.55041
    49.64075    957.00000    825.51657
    49.65076    899.00000    795.86921
    49.66076    889.00000    758.89713
    49.67076    813.00000    717.07696
    49.68076    710.00000    672.90488
    49.69076    685.00000    628.66152
    49.70076    652.00000    586.29774
    49.71076    575.00000    547.38604
    49.72076    516.00000    513.11422
    49.73076    513.00000    484.30791
    49.74076    490.00000    461.47478
    49.75076    436.00000    444.86373
    49.76076    442.00000    434.53114
    49.77076    436.00000    430.40531
    49.78076    404.00000    432.34115
    49.79076    463.00000    440.15873
    49.80076    459.00000    453.66274
    49.81076    470.00000    472.64214
    49.82076    476.00000    496.85229
    49.83076    548.00000    525.98345
    49.84076    541.00000    559.62045
    49.85076    610.00000    597.19906
    49.86076    688.00000    637.96508
    49.87076    722.00000    680.94331
    49.88076    764.00000    724.92639
    49.89076    785.00000    768.49526
    49.90076    832.00000    810.08222
    49.91076    880.00000    848.07649
    49.92076    921.00000    880.95180
    49.93076    937.00000    907.37387
    49.94076    942.00000    926.24357
    49.95076    914.00000    936.69233
    49.96076    942.00000    938.07984
    49.97076    916.00000    930.00974
    49.98076    876.00000    912.44020
    49.99076    866.00000    885.82823
    50.00076    786.00000    851.21641
    50.01077    792.00000    810.13917
    50.02076    693.00000    764.67003
    50.03077    632.00000    716.65552
    50.04076    616.00000    668.19619
    50.05077    542.00000    620.66928
    50.06076    516.00000    575.52550
    50.07077    525.00000    533.77270
    50.08076    446.00000    496.29280
    50.09077    416.00000    463.12864
    50.10077    400.00000    434.43396
    50.11077    362.00000    410.05210
    50.12077    380.00000    389.70541
    50.13077    396.00000    373.00930
    50.14077    374.00000    359.51781
    50.15077    338.00000    348.76327
    50.16077    375.00000    340.28814
    50.17077    316.00000    333.66833
    50.18077    326.00000    328.52852
    50.19077    315.00000    324.54837
    50.20077    310.00000    321.45598
    50.21077    308.00000    319.03958
    50.22077    294.00000    317.13657
    50.23077    310.00000    315.62220
    50.24077    294.00000    314.40367
    50.25077    302.00000    313.41364
    50.26077    289.00000    312.60417
    50.27077    315.00000    311.94168
    50.28077    350.00000    311.40302
    50.29077    312.00000    310.97250
    50.30077    294.00000    310.63982
    50.31077    306.00000    310.39862
    50.32077    288.00000    310.24577
    50.33077    311.00000    310.18156
    50.34077    306.00000    310.21333
    50.35077    294.00000    310.35635
    50.36077    330.00000    310.58802
    50.37077    308.00000    310.85257
    50.38077    276.00000    311.19339
    50.39077    291.00000    311.62873
    50.40077    289.00000    312.16640
    50.41077    327.00000    312.81688
    50.42077    311.00000    313.59441
    50.43077    318.00000    314.51845
    50.44077    307.00000    315.61572
    50.45078    334.00000    316.92446
    50.46077    330.00000    318.49070
    50.47078    300.00000    320.39035
    50.48077    301.00000    322.70923
    50.49078    336.00000    325.58364
    50.50077    328.00000    329.16855
    50.51078    315.00000    333.69818
    50.52077    312.00000    339.42807
    50.53078    361.00000    346.71885
    50.54078    363.00000    355.97328
    50.55078    367.00000    367.69445
    50.56078    384.00000    382.44803
    50.57078    375.00000    400.85745
    50.58078    440.00000    423.58002
    50.59078    450.00000    451.27119
    50.60078    505.00000    484.53660
    50.61078    513.00000    523.87331
    50.62078    561.00000    569.60250
    50.63078    640.00000    621.79821
    50.64078    698.00000    680.21709
    50.65078    768.00000    744.23542
    50.66078    851.00000    812.79917
    50.67078    846.00000    884.39272
    50.68078    971.00000    957.03222
    50.69078   1018.00000   1028.29045
    50.70078   1060.00000   1095.36328
    50.71078   1147.00000   1155.18826
    50.72078   1177.00000   1204.64941
    50.73078   1239.00000   1240.92754
    50.74078   1199.00000   1261.71762
    50.75078   1220.00000   1265.52906
    50.76078   1211.00000   1252.02062
    50.77078   1153.00000   1222.05686
    50.78078   1116.00000   1177.64794
    50.79078   1067.00000   1121.62233
    50.80078    989.00000   1057.04921
    50.81078    934.00000    987.14824
    50.82078    856.00000    914.87938
    50.83078    799.00000    842.87600
    50.84078    729.00000    773.34290
    50.85078    655.00000    708.00608
    50.86078    582.00000    648.11531
    50.87078    549.00000    594.46931
    50.88078    509.00000    547.45961
    50.89079    511.00000    507.09239
    50.90078    474.00000    473.22958
    50.91079    404.00000    445.27515
    50.92078    392.00000    422.71501
    50.93079    378.00000    404.74456
    50.94078    366.00000    390.67405
    50.95079    385.00000    379.69416
    50.96078    400.00000    371.13574
    50.97079    376.00000    364.32680
    50.98079    379.00000    358.74926
    50.99079    332.00000    353.97275
    51.00079    340.00000    349.70150
    51.01079    338.00000    345.76574
    51.02079    318.00000    342.10711
    51.03079    316.00000    338.75341
    51.04079    349.00000    335.78912
    51.05079    324.00000    333.32499
    51.06079    344.00000    331.47161
    51.07079    341.00000    330.33264
    51.08079    367.00000    329.98011
    51.09079    321.00000    330.44545
    51.10079    365.00000    331.71057
    51.11079    337.00000    333.70334
    51.12079    307.00000    336.29686
    51.13079    358.00000    339.31273
    51.14079    346.00000    342.52813
    51.15079    354.00000    345.68692
    51.16079    349.00000    348.51500
    51.17079    353.00000    350.74063
    51.18079    358.00000    352.12067
    51.19079    372.00000    352.47165
    51.20079    327.00000    351.70076
    51.21079    346.00000    349.82739
    51.22079    337.00000    346.98581
    51.23079    325.00000    343.40736
    51.24079    315.00000    339.38950
    51.25079    309.00000    335.26396
    51.26079    351.00000    331.37188
    51.27079    316.00000    328.04661
    51.28079    325.00000    325.59503
    51.29079    329.00000    324.30840
    51.30079    306.00000    324.56636
    51.31079    311.00000    326.58673
    51.32079    313.00000    330.53713
    51.33080    336.00000    336.55566
    51.34079    364.00000    344.66217
    51.35080    389.00000    354.87793
    51.36079    381.00000    367.22659
    51.37080    355.00000    381.39615
    51.38079    430.00000    396.91047
    51.39080    429.00000    413.30476
    51.40079    437.00000    429.85230
    51.41080    469.00000    445.84186
    51.42080    469.00000    460.36881
    51.43080    491.00000    472.56548
    51.44080    505.00000    481.59164
    51.45080    534.00000    486.74286
    51.46080    500.00000    487.55299
    51.47080    485.00000    483.88164
    51.48080    458.00000    475.95244
    51.49080    448.00000    464.31996
    51.50080    441.00000    449.77409
    51.51080    409.00000    433.21818
    51.52080    399.00000    415.55910
    51.53080    413.00000    397.62848
    51.54080    369.00000    380.13560
    51.55080    389.00000    363.64341
    51.56080    330.00000    348.56061
    51.57080    321.00000    335.14548
    51.58080    333.00000    323.51920
    51.59080    325.00000    313.68656
    51.60080    305.00000    305.56156
    51.61080    282.00000    298.99476
    51.62080    291.00000    293.79973
    51.63080    295.00000    289.77619
    51.64080    319.00000    286.72842
    51.65080    289.00000    284.47835
    51.66080    277.00000    282.87339
    51.67080    256.00000    281.78978
    51.68080    268.00000    281.13240
    51.69080    271.00000    280.83189
    51.70080    285.00000    280.84022
    51.71080    265.00000    281.12538
    51.72080    264.00000    281.66576
    51.73080    288.00000    282.44466
    51.74080    294.00000    283.44527
    51.75080    271.00000    284.64632
    51.76080    281.00000    286.01860
    51.77081    274.00000    287.52397
    51.78080    287.00000    289.10611
    51.79081    254.00000    290.70761
    51.80080    293.00000    292.24751
    51.81081    308.00000    293.64855
    51.82080    304.00000    294.81835
    51.83081    285.00000    295.67661
    51.84081    296.00000    296.14792
    51.85081    286.00000    296.18281
    51.86081    300.00000    295.76121
    51.87081    307.00000    294.89436
    51.88081    273.00000    293.64354
    51.89081    298.00000    292.15293
    51.90081    266.00000    290.48817
    51.91081    249.00000    288.73889
    51.92081    280.00000    286.99953
    51.93081    301.00000    285.35359
    51.94081    286.00000    283.87119
    51.95081    270.00000    282.60846
    51.96081    299.00000    281.60597
    51.97081    289.00000    280.88572
    51.98081    270.00000    280.46314
    51.99081    249.00000    280.33968
    52.00081    263.00000    280.50155
    52.01081    295.00000    280.92749
    52.02081    276.00000    281.62783
    52.03081    296.00000    282.56670
    52.04081    288.00000    283.69677
    52.05081    265.00000    284.97424
    52.06081    295.00000    286.35070
    52.07081    255.00000    287.77859
    52.08081    304.00000    289.20824
    52.09081    285.00000    290.57400
    52.10081    299.00000    291.81436
    52.11081    297.00000    292.87386
    52.12081    292.00000    293.70746
    52.13081    279.00000    294.28435
    52.14081    277.00000    294.58778
    52.15081    287.00000    294.61230
    52.16081    292.00000    294.35889
    52.17081    290.00000    293.83048
    52.18081    316.00000    293.02993
    52.19081    305.00000    291.96168
    52.20081    311.00000    290.63633
    52.21082    307.00000    289.07426
    52.22081    287.00000    287.31805
    52.23082    299.00000    285.41211
    52.24081    313.00000    283.42630
    52.25082    311.00000    281.41808
    52.26081    278.00000    279.45901
    52.27082    301.00000    277.59805
    52.28082    285.00000    275.88960
    52.29082    252.00000    274.37124
    52.30082    279.00000    273.07367
    52.31082    305.00000    272.01919
    52.32082    277.00000    271.22209
    52.33082    280.00000    270.68842
    52.34082    255.00000    270.41379
    52.35082    281.00000    270.37093
    52.36082    297.00000    270.49527
    52.37082    279.00000    270.82775
    52.38082    286.00000    271.63258
    52.39082    263.00000    272.71522
    52.40082    275.00000    273.97877
    52.41082    296.00000    275.37289
    52.42082    284.00000    276.83802
    52.43082    267.00000    278.30497
    52.44082    299.00000    279.69696
    52.45082    288.00000    280.93318
    52.46082    281.00000    281.93403
    52.47082    296.00000    282.62825
    52.48082    266.00000    282.96164
    52.49082    255.00000    282.90571
    52.50082    271.00000    282.46353
    52.51082    283.00000    281.66981
    52.52082    265.00000    280.58475
    52.53082    271.00000    279.28366
    52.54082    297.00000    277.84612
    52.55082    262.00000    276.34707
    52.56082    277.00000    274.85039
    52.57082    280.00000    273.40192
    52.58082    286.00000    272.02764
    52.59082    287.00000    270.77956
    52.60082    268.00000    269.72936
    52.61082    270.00000    268.84138
    52.62082    271.00000    268.10013
    52.63083    251.00000    267.49601
    52.64082    276.00000    267.01743
    52.65083    293.00000    266.64527
    52.66082    264.00000    266.36146
    52.67083    274.00000    266.14304
    52.68082    263.00000    265.96834
    52.69083    256.00000    265.81416
    52.70082    224.00000    265.66072
    52.71083    256.00000    265.49335
    52.72083    263.00000    265.30808
    52.73083    262.00000    265.08016
    52.74083    292.00000    264.76248
    52.75083    278.00000    264.37785
    52.76083    243.00000    263.93933
    52.77083    255.00000    263.46393
    52.78083    263.00000    262.96620
    52.79083    275.00000    262.45890
    52.80083    249.00000    261.95346
    52.81083    251.00000    261.45948
    52.82083    288.00000    260.98459
    52.83083    267.00000    260.53454
    52.84083    258.00000    260.11334
    52.85083    280.00000    259.72346
    52.86083    262.00000    259.36608
    52.87083    256.00000    259.04129
    52.88083    254.00000    258.74838
    52.89083    280.00000    258.48663
    52.90083    244.00000    258.25519
    52.91083    249.00000    258.04789
    52.92083    262.00000    257.85911
    52.93083    268.00000    257.68957
    52.94083    259.00000    257.53818
    52.95083    249.00000    257.40331
    52.96083    245.00000    257.28379
    52.97083    272.00000    257.17897
    52.98083    275.00000    257.08872
    52.99083    245.00000    257.01338
    53.00083    240.00000    256.95368
    53.01083    241.00000    256.91058
    53.02083    237.00000    256.88510
    53.03083    245.00000    256.87808
    53.04083    276.00000    256.88993
    53.05083    266.00000    256.92034
    53.06083    279.00000    256.96805
    53.07084    272.00000    257.03068
    53.08083    271.00000    257.10431
    53.09084    237.00000    257.18416
    53.10083    263.00000    257.26361
    53.11084    262.00000    257.33566
    53.12083    249.00000    257.39210
    53.13084    265.00000    257.42511
    53.14083    264.00000    257.42716
    53.15084    273.00000    257.39239
    53.16084    254.00000    257.31742
    53.17084    259.00000    257.20205
    53.18084    238.00000    257.05025
    53.19084    242.00000    256.86854
    53.20084    255.00000    256.65574
    53.21084    232.00000    256.41989
    53.22084    280.00000    256.18159
    53.23084    279.00000    255.94440
    53.24084    246.00000    255.71315
    53.25084    261.00000    255.49304
    53.26084    257.00000    255.28782
    53.27084    273.00000    255.09987
    53.28084    284.00000    254.93028
    53.29084    277.00000    254.77904
    53.30084    234.00000    254.64532
    53.31084    273.00000    254.52766
    53.32084    235.00000    254.42428
    53.33084    256.00000    254.33322
    53.34084    278.00000    254.25255
    53.35084    262.00000    254.18042
    53.36084    255.00000    254.11491
    53.37084    253.00000    254.05382
    53.38084    248.00000    253.99685
    53.39084    256.00000    253.94833
    53.40084    254.00000    253.90488
    53.41084    264.00000    253.86520
    53.42084    265.00000    253.82913
    53.43084    266.00000    253.79660
    53.44084    243.00000    253.76769
    53.45084    276.00000    253.74250
    53.46084    247.00000    253.72125
    53.47084    237.00000    253.70418
    53.48084    261.00000    253.69161
    53.49084    235.00000    253.68392
    53.50084    267.00000    253.68156
    53.51085    235.00000    253.68509
    53.52084    292.00000    253.69516
    53.53085    252.00000    253.71272
    53.54084    272.00000    253.73873
    53.55085    268.00000    253.77379
    53.56084    233.00000    253.81929
    53.57085    264.00000    253.87743
    53.58084    283.00000    253.95025
    53.59085    263.00000    254.04086
    53.60085    274.00000    254.15252
    53.61085    261.00000    254.28962
    53.62085    248.00000    254.45682
    53.63085    268.00000    254.66070
    53.64085    266.00000    254.91887
    53.65085    274.00000    255.24212
    53.66085    262.00000    255.64427
    53.67085    256.00000    256.14593
    53.68085    266.00000    256.77421
    53.69085    254.00000    257.56523
    53.70085    272.00000    258.56414
    53.71085    248.00000    259.81024
    53.72085    262.00000    261.36519
    53.73085    259.00000    263.31189
    53.74085    249.00000    265.74117
    53.75085    276.00000    268.75352
    53.76085    301.00000    272.45765
    53.77085    275.00000    276.96518
    53.78085    273.00000    282.38288
    53.79085    274.00000    288.80244
    53.80085    308.00000    296.28844
    53.81085    297.00000    304.86622
    53.82085    298.00000    314.51031
    53.83085    342.00000    325.11350
    53.84085    336.00000    336.46159
    53.85085    330.00000    348.31745
    53.86085    384.00000    360.35221
    53.87085    376.00000    372.15580
    53.88085    390.00000    383.25645
    53.89085    405.00000    393.13945
    53.90085    392.00000    401.27557
    53.91085    428.00000    407.16264
    53.92085    397.00000    410.38066
    53.93085    398.00000    410.65442
    53.94085    384.00000    407.90777
    53.95086    346.00000    402.28158
    53.96085    375.00000    394.15388
    53.97086    363.00000    383.99871
    53.98085    364.00000    372.44516
    53.99086    321.00000    360.04583
    54.00085    332.00000    347.41047
    54.01086    313.00000    334.98007
    54.02085    314.00000    323.20896
    54.03086    317.00000    312.36460
    54.04086    307.00000    302.70224
    54.05086    305.00000    294.34560
    54.06086    280.00000    287.35325
    54.07086    283.00000    281.72781
    54.08086    316.00000    277.41501
    54.09086    288.00000    274.32405
    54.10086    261.00000    272.34818
    54.11086    252.00000    271.36896
    54.12086    284.00000    271.22011
    54.13086    256.00000    271.77213
    54.14086    289.00000    272.91164
    54.15086    298.00000    274.51675
    54.16086    274.00000    276.46432
    54.17086    295.00000    278.63180
    54.18086    299.00000    280.89499
    54.19086    286.00000    283.13103
    54.20086    297.00000    285.22191
    54.21086    301.00000    287.05980
    54.22086    293.00000    288.55268
    54.23086    307.00000    289.62794
    54.24086    299.00000    290.23366
    54.25086    321.00000    290.33623
    54.26086    306.00000    289.91957
    54.27086    328.00000    288.98792
    54.28086    319.00000    287.57033
    54.29086    310.00000    285.72485
    54.30086    270.00000    283.53878
    54.31086    277.00000    281.12307
    54.32086    288.00000    278.60215
    54.33086    294.00000    276.10247
    54.34086    298.00000    273.74280
    54.35086    298.00000    271.62752
    54.36086    259.00000    269.84267
    54.37086    286.00000    268.45387
    54.38086    274.00000    267.50553
    54.39087    271.00000    267.02065
    54.40086    286.00000    267.00287
    54.41087    256.00000    267.43555
    54.42086    288.00000    268.28287
    54.43087    264.00000    269.49778
    54.44086    251.00000    271.01075
    54.45087    276.00000    272.74997
    54.46087    312.00000    274.62135
    54.47087    247.00000    276.52748
    54.48087    270.00000    278.36164
    54.49087    277.00000    280.01284
    54.50087    285.00000    281.37126
    54.51087    265.00000    282.33617
    54.52087    280.00000    282.82620
    54.53087    265.00000    282.78993
    54.54087    284.00000    282.21400
    54.55087    267.00000    281.12536
    54.56087    272.00000    279.58549
    54.57087    267.00000    277.68050
    54.58087    264.00000    275.50953
    54.59087    295.00000    273.17183
    54.60087    288.00000    270.75916
    54.61087    287.00000    268.35163
    54.62087    256.00000    266.01254
    54.63087    234.00000    263.78892
    54.64087    238.00000    261.72364
    54.65087    270.00000    259.84432
    54.66087    237.00000    258.16637
    54.67087    258.00000    256.69677
    54.68087    241.00000    255.43523
    54.69087    235.00000    254.37573
    54.70087    244.00000    253.50824
    54.71087    252.00000    252.82042
    54.72087    246.00000    252.29912
    54.73087    270.00000    251.93179
    54.74087    242.00000    251.70775
    54.75087    257.00000    251.61921
    54.76087    242.00000    251.66221
    54.77087    237.00000    251.83739
    54.78087    275.00000    252.15071
    54.79087    248.00000    252.61400
    54.80087    260.00000    253.24550
    54.81087    264.00000    254.07012
    54.82087    288.00000    255.11958
    54.83088    274.00000    256.43374
    54.84087    272.00000    258.05279
    54.85088    261.00000    260.03320
    54.86087    256.00000    262.42089
    54.87088    286.00000    265.28169
    54.88087    245.00000    268.65955
    54.89088    274.00000    272.61978
    54.90088    274.00000    277.19412
    54.91088    290.00000    282.41535
    54.92088    272.00000    288.29316
    54.93088    288.00000    294.81226
    54.94088    275.00000    301.92716
    54.95088    319.00000    309.55772
    54.96088    304.00000    317.58654
    54.97088    296.00000    325.85932
    54.98088    319.00000    334.18959
    54.99088    339.00000    342.36822
    55.00088    326.00000    350.17600
    55.01088    359.00000    357.39309
    55.02088    340.00000    363.80110
    55.03088    365.00000    369.19424
    55.04088    335.00000    373.36675
    55.05088    387.00000    376.11360
    55.06088    366.00000    377.24265
    55.07088    357.00000    376.59918
    55.08088    353.00000    374.09993
    55.09088    340.00000    369.76733
    55.10088    381.00000    363.74377
    55.11088    332.00000    356.26086
    55.12088    342.00000    347.65450
    55.13088    331.00000    338.30258
    55.14088    316.00000    328.57289
    55.15088    307.00000    318.79633
    55.16088    343.00000    309.28269
    55.17088    290.00000    300.31270
    55.18088    278.00000    292.03450
    55.19088    271.00000    284.55747
    55.20088    287.00000    277.94726
    55.21088    311.00000    272.22252
    55.22088    295.00000    267.36258
    55.23088    237.00000    263.31438
    55.24088    249.00000    260.00446
    55.25089    264.00000    257.34633
    55.26088    273.00000    255.25727
    55.27089    266.00000    253.64167
    55.28088    249.00000    252.42490
    55.29089    235.00000    251.53185
    55.30088    258.00000    250.90771
    55.31089    235.00000    250.50525
    55.32088    276.00000    250.29466
    55.33089    254.00000    250.25725
    55.34089    269.00000    250.38854
    55.35089    262.00000    250.69679
    55.36089    259.00000    251.20199
    55.37089    252.00000    251.92797
    55.38089    252.00000    252.91666
    55.39089    261.00000    254.22858
    55.40089    246.00000    255.92615
    55.41089    261.00000    258.07635
    55.42089    256.00000    260.75569
    55.43089    260.00000    264.00751
    55.44089    259.00000    267.85123
    55.45089    279.00000    272.35384
    55.46089    288.00000    277.54581
    55.47089    295.00000    283.42012
    55.48089    302.00000    289.93475
    55.49089    293.00000    297.00711
    55.50089    305.00000    304.50982
    55.51089    315.00000    312.26829
    55.52089    328.00000    320.06053
    55.53089    328.00000    327.62083
    55.54089    367.00000    334.65288
    55.55089    328.00000    340.83704
    55.56089    352.00000    345.84565
    55.57089    329.00000    349.38084
    55.58089    362.00000    351.20961
    55.59089    343.00000    351.19974
    55.60089    368.00000    349.34654
    55.61089    359.00000    345.78044
    55.62089    350.00000    340.76399
    55.63089    375.00000    334.62804
    55.64089    331.00000    327.54354
    55.65089    347.00000    319.91793
    55.66089    320.00000    312.09836
    55.67089    287.00000    304.35602
    55.68089    333.00000    296.91234
    55.69090    276.00000    289.93126
    55.70089    286.00000    283.55413
    55.71090    268.00000    277.82885
    55.72089    296.00000    272.81032
    55.73090    306.00000    268.47297
    55.74089    251.00000    264.80050
    55.75090    268.00000    261.72144
    55.76089    237.00000    259.17850
    55.77090    254.00000    257.08472
    55.78090    233.00000    255.36758
    55.79090    230.00000    253.94955
    55.80090    244.00000    252.76713
    55.81090    246.00000    251.76707
    55.82090    259.00000    250.90728
    55.83090    254.00000    250.15638
    55.84090    257.00000    249.49197
    55.85090    254.00000    248.89869
    55.86090    255.00000    248.36640
    55.87090    272.00000    247.88859
    55.88090    239.00000    247.46117
    55.89090    262.00000    247.08148
    55.90090    239.00000    246.74755
    55.91090    251.00000    246.45765
    55.92090    235.00000    246.21003
    55.93090    246.00000    246.00280
    55.94090    260.00000    245.83407
    55.95090    270.00000    245.70207
    55.96090    222.00000    245.60545
    55.97090    259.00000    245.54353
    55.98090    247.00000    245.51661
    55.99090    241.00000    245.52621
    56.00090    258.00000    245.57532
    56.01090    268.00000    245.66852
    56.02090    252.00000    245.81214
    56.03090    270.00000    246.01423
    56.04090    280.00000    246.28443
    56.05090    259.00000    246.63379
    56.06090    246.00000    247.07441
    56.07090    258.00000    247.61902
    56.08090    268.00000    248.28044
    56.09090    231.00000    249.07108
    56.10090    251.00000    250.00239
    56.11090    251.00000    251.08450
    56.12090    269.00000    252.32586
    56.13091    239.00000    253.73460
    56.14090    260.00000    255.31117
    56.15091    265.00000    257.06474
    56.16090    255.00000    258.98985
    56.17091    283.00000    261.09331
    56.18090    287.00000    263.36485
    56.19091    258.00000    265.80896
    56.20090    249.00000    268.41096
    56.21091    298.00000    271.17394
    56.22091    279.00000    274.08313
    56.23091    310.00000    277.12988
    56.24091    275.00000    280.29515
    56.25091    303.00000    283.54211
    56.26091    281.00000    286.81865
    56.27091    269.00000    290.04950
    56.28091    286.00000    293.13365
    56.29091    294.00000    295.94755
    56.30091    278.00000    298.35059
    56.31091    293.00000    300.19791
    56.32091    294.00000    301.37093
    56.33091    306.00000    301.76864
    56.34091    300.00000    301.33901
    56.35091    272.00000    300.09068
    56.36091    258.00000    298.10296
    56.37091    295.00000    295.53818
    56.38091    284.00000    292.54473
    56.39091    262.00000    289.30278
    56.40091    256.00000    285.99747
    56.41091    280.00000    282.79975
    56.42091    297.00000    279.85870
    56.43091    274.00000    277.29684
    56.44091    273.00000    275.20760
    56.45091    288.00000    273.65447
    56.46091    256.00000    272.67161
    56.47091    272.00000    272.26589
    56.48091    247.00000    272.42011
    56.49091    243.00000    273.09733
    56.50091    287.00000    274.24600
    56.51091    286.00000    275.80583
    56.52091    280.00000    277.71419
    56.53091    303.00000    279.91312
    56.54091    281.00000    282.35695
    56.55091    319.00000    285.02019
    56.56091    305.00000    287.90516
    56.57092    290.00000    291.05174
    56.58091    307.00000    294.52397
    56.59092    292.00000    298.44741
    56.60091    288.00000    302.94774
    56.61092    325.00000    308.20516
    56.62091    306.00000    314.36400
    56.63092    341.00000    321.60355
    56.64091    348.00000    330.02191
    56.65092    394.00000    339.74168
    56.66092    377.00000    350.77838
    56.67092    379.00000    363.13303
    56.68092    436.00000    376.74607
    56.69092    384.00000    391.50801
    56.70092    423.00000    407.26358
    56.71092    425.00000    423.81916
    56.72092    440.00000    440.95477
    56.73092    420.00000    458.44173
    56.74092    444.00000    476.06683
    56.75092    500.00000    493.65886
    56.76092    508.00000    511.10285
    56.77092    557.00000    528.33370
    56.78092    537.00000    545.30228
    56.79092    583.00000    561.92144
    56.80092    585.00000    578.00699
    56.81092    666.00000    593.21400
    56.82092    608.00000    607.02901
    56.83092    671.00000    618.81868
    56.84092    641.00000    627.71964
    56.85092    704.00000    632.94179
    56.86092    713.00000    633.75072
    56.87092    676.00000    629.57466
    56.88092    686.00000    620.14149
    56.89092    676.00000    605.55845
    56.90092    638.00000    586.31686
    56.91092    647.00000    563.22070
    56.92092    581.00000    537.26750
    56.93092    547.00000    509.52330
    56.94092    578.00000    481.02197
    56.95092    529.00000    452.69815
    56.96092    489.00000    425.34839
    56.97092    437.00000    399.61165
    56.98092    443.00000    375.96233
    56.99092    408.00000    354.71287
    57.00092    375.00000    336.02423
    57.01093    375.00000    319.90703
    57.02092    327.00000    306.32457
    57.03093    331.00000    295.04790
    57.04092    298.00000    285.89747
    57.05093    303.00000    278.56959
    57.06092    319.00000    272.82100
    57.07093    294.00000    268.34805
    57.08092    268.00000    264.91187
    57.09093    251.00000    262.30590
    57.10093    285.00000    260.34188
    57.11093    271.00000    258.83568
    57.12093    274.00000    257.64926
    57.13093    261.00000    256.67632
    57.14093    264.00000    255.83751
    57.15093    260.00000    255.07735
    57.16093    246.00000    254.36087
    57.17093    250.00000    253.66960
    57.18093    270.00000    252.99751
    57.19093    261.00000    252.34710
    57.20093    237.00000    251.72617
    57.21093    242.00000    251.14547
    57.22093    288.00000    250.61713
    57.23093    244.00000    250.15376
    57.24093    251.00000    249.76793
    57.25093    258.00000    249.47189
    57.26093    265.00000    249.27728
    57.27093    257.00000    249.19496
    57.28093    232.00000    249.23471
    57.29093    260.00000    249.40494
    57.30093    269.00000    249.71234
    57.31093    249.00000    250.16148
    57.32093    243.00000    250.75437
    57.33093    297.00000    251.49010
    57.34093    239.00000    252.36437
    57.35093    242.00000    253.36912
    57.36093    249.00000    254.49208
    57.37093    254.00000    255.71646
    57.38093    258.00000    257.02057
    57.39093    258.00000    258.37762
    57.40093    264.00000    259.75579
    57.41093    295.00000    261.11889
    57.42093    281.00000    262.42769
    57.43093    302.00000    263.64222
    57.44093    269.00000    264.72689
    57.45094    257.00000    265.65835
    57.46093    270.00000    266.41191
    57.47094    250.00000    266.97952
    57.48093    254.00000    267.35477
    57.49094    270.00000    267.53868
    57.50093    278.00000    267.52895
    57.51094    281.00000    267.32119
    57.52094    238.00000    266.90798
    57.53094    225.00000    266.28105
    57.54094    230.00000    265.43573
    57.55094    265.00000    264.37446
    57.56094    272.00000    263.11185
    57.57094    247.00000    261.67599
    57.58094    263.00000    260.10341
    57.59094    249.00000    258.43778
    57.60094    272.00000    256.74810
    57.61094    242.00000    255.07772
    57.62094    246.00000    253.46133
    57.63094    238.00000    251.93254
    57.64094    226.00000    250.51822
    57.65094    263.00000    249.23769
    57.66094    272.00000    248.10293
    57.67094    247.00000    247.11937
    57.68094    241.00000    246.28687
    57.69094    265.00000    245.60090
    57.70094    256.00000    245.05386
    57.71094    262.00000    244.63635
    57.72094    240.00000    244.33836
    57.73094    246.00000    244.15025
    57.74094    233.00000    244.06345
    57.75094    245.00000    244.07091
    57.76094    231.00000    244.16729
    57.77094    254.00000    244.34891
    57.78094    268.00000    244.61335
    57.79094    272.00000    244.95902
    57.80094    238.00000    245.38453
    57.81094    254.00000    245.88809
    57.82094    250.00000    246.46668
    57.83094    246.00000    247.11870
    57.84094    225.00000    247.84976
    57.85094    234.00000    248.63003
    57.86094    263.00000    249.41973
    57.87094    224.00000    250.21683
    57.88094    251.00000    251.00537
    57.89095    252.00000    251.76032
    57.90094    246.00000    252.45112
    57.91095    238.00000    253.05145
    57.92094    242.00000    253.53114
    57.93095    263.00000    253.86894
    57.94094    268.00000    254.04729
    57.95095    258.00000    254.06038
    57.96095    260.00000    253.91123
    57.97095    273.00000    253.61276
    57.98095    277.00000    253.18505
    57.99095    254.00000    252.65308
    58.00095    259.00000    252.04437
    58.01095    253.00000    251.38693
    58.02095    238.00000    250.70770
    58.03095    234.00000    250.03128
    58.04095    257.00000    249.37908
    58.05095    244.00000    248.76854
    58.06095    273.00000    248.21276
    58.07095    230.00000    247.72011
    58.08095    238.00000    247.29158
    58.09095    240.00000    246.92155
    58.10095    250.00000    246.63006
    58.11095    242.00000    246.43991
    58.12095    258.00000    246.32107
    58.13095    250.00000    246.23879
    58.14095    229.00000    246.17324
    58.15095    235.00000    246.27984
    58.16095    264.00000    246.48433
    58.17095    255.00000    246.75623
    58.18095    227.00000    247.10219
    58.19095    265.00000    247.52914
    58.20095    258.00000    248.04953
    58.21095    245.00000    248.68239
    58.22095    257.00000    249.45820
    58.23095    241.00000    250.41644
    58.24095    238.00000    251.56542
    58.25095    240.00000    252.96066
    58.26095    264.00000    254.68188
    58.27095    267.00000    256.81360
    58.28095    278.00000    259.45285
    58.29095    265.00000    262.71187
    58.30095    293.00000    266.71693
    58.31096    266.00000    271.61095
    58.32095    258.00000    277.52361
    58.33096    269.00000    284.62385
    58.34095    299.00000    293.02328
    58.35096    319.00000    302.87631
    58.36095    294.00000    314.23833
    58.37096    311.00000    327.20657
    58.38095    340.00000    341.73231
    58.39096    353.00000    357.82090
    58.40096    369.00000    375.30034
    58.41096    394.00000    393.84369
    58.42096    390.00000    413.11881
    58.43096    430.00000    432.73625
    58.44096    456.00000    452.17894
    58.45096    438.00000    470.83094
    58.46096    443.00000    488.00306
    58.47096    498.00000    502.96253
    58.48096    448.00000    514.97964
    58.49096    455.00000    523.39295
    58.50096    476.00000    527.68774
    58.51096    446.00000    527.57224
    58.52096    475.00000    523.03038
    58.53096    466.00000    514.33421
    58.54096    469.00000    502.00117
    58.55096    432.00000    486.70765
    58.56096    399.00000    469.21623
    58.57096    416.00000    450.29158
    58.58096    402.00000    430.64467
    58.59096    372.00000    410.90154
    58.60096    358.00000    391.58886
    58.61096    365.00000    373.13014
    58.62096    345.00000    355.84801
    58.63096    334.00000    339.96976
    58.64096    290.00000    325.63537
    58.65096    306.00000    312.90738
    58.66096    300.00000    301.78239
    58.67096    262.00000    292.20362
    58.68096    300.00000    284.07383
    58.69096    284.00000    277.26805
    58.70096    290.00000    271.64510
    58.71096    269.00000    267.05781
    58.72096    250.00000    263.36165
    58.73096    248.00000    260.42113
    58.74096    265.00000    258.10676
    58.75097    260.00000    256.29564
    58.76096    276.00000    254.90669
    58.77097    281.00000    253.85521
    58.78096    265.00000    253.07582
    58.79097    263.00000    252.50875
    58.80096    255.00000    252.11055
    58.81097    262.00000    251.84186
    58.82096    248.00000    251.67301
    58.83097    268.00000    251.57795
    58.84097    255.00000    251.53674
    58.85097    249.00000    251.53347
    58.86097    251.00000    251.55709
    58.87097    281.00000    251.60154
    58.88097    273.00000    251.66642
    58.89097    265.00000    251.75779
    58.90097    276.00000    251.88935
    58.91097    252.00000    252.08364
    58.92097    270.00000    252.37328
    58.93097    276.00000    252.80160
    58.94097    264.00000    253.42247
    58.95097    253.00000    254.29930
    58.96097    270.00000    255.50302
    58.97097    257.00000    257.10940
    58.98097    256.00000    259.19544
    58.99097    240.00000    261.83496
    59.00097    255.00000    265.09323
    59.01097    290.00000    269.02086
    59.02097    264.00000    273.64707
    59.03097    268.00000    278.97285
    59.04097    286.00000    284.96459
    59.05097    297.00000    291.54863
    59.06097    281.00000    298.60734
    59.07097    313.00000    305.97770
    59.08097    308.00000    313.45428
    59.09097    308.00000    320.79057
    59.10097    301.00000    327.70612
    59.11097    270.00000    333.90077
    59.12097    300.00000    339.07187
    59.13097    334.00000    342.93729
    59.14097    323.00000    345.26553
    59.15097    349.00000    345.91341
    59.16097    329.00000    344.83684
    59.17097    328.00000    342.10646
    59.18097    316.00000    337.90216
    59.19098    301.00000    332.48021
    59.20097    297.00000    326.16948
    59.21098    291.00000    319.27159
    59.22097    309.00000    312.13101
    59.23098    266.00000    305.00957
    59.24097    257.00000    298.18766
    59.25098    244.00000    291.84689
    59.26097    293.00000    286.17441
    59.27098    292.00000    281.26353
    59.28098    272.00000    277.19885
    59.29098    270.00000    274.00230
    59.30098    277.00000    271.66414
    59.31098    270.00000    270.14374
    59.32098    256.00000    269.37639
    59.33098    263.00000    269.28050
    59.34098    273.00000    269.76462
    59.35098    287.00000    270.73420
    59.36098    254.00000    272.09791
    59.37098    262.00000    273.77356
    59.38098    226.00000    275.69393
    59.39098    282.00000    277.81259
    59.40098    250.00000    280.10973
    59.41098    283.00000    282.59760
    59.42098    279.00000    285.32247
    59.43098    291.00000    288.35557
    59.44098    273.00000    291.79681
    59.45098    277.00000    295.76008
    59.46098    280.00000    300.35207
    59.47098    289.00000    305.65661
    59.48098    305.00000    311.72032
    59.49098    329.00000    318.54048
    59.50098    303.00000    326.05624
    59.51098    310.00000    334.14320
    59.52098    373.00000    342.61152
    59.53098    322.00000    351.20794
    59.54098    390.00000    359.62207
    59.55098    381.00000    367.49806
    59.56098    395.00000    374.45276
    59.57098    388.00000    380.10195
    59.58098    404.00000    384.09510
    59.59098    380.00000    386.15634
    59.60098    368.00000    386.12473
    59.61098    397.00000    383.98309
    59.62098    346.00000    379.86569
    59.63099    358.00000    374.03502
    59.64098    382.00000    366.87749
    59.65099    354.00000    358.79135
    59.66098    319.00000    350.25789
    59.67099    332.00000    341.68303
    59.68098    337.00000    333.51616
    59.69099    328.00000    326.10893
    59.70098    303.00000    319.83920
    59.71099    316.00000    314.99043
    59.72099    323.00000    311.85026
    59.73099    296.00000    310.64264
    59.74099    305.00000    311.55666
    59.75099    333.00000    314.73884
    59.76099    311.00000    320.29001
    59.77099    304.00000    328.26077
    59.78099    339.00000    338.64474
    59.79099    322.00000    351.36560
    59.80099    363.00000    366.27257
    59.81099    394.00000    383.13781
    59.82099    389.00000    401.64179
    59.83099    411.00000    421.36900
    59.84099    419.00000    441.80743
    59.85099    453.00000    462.35186
    59.86099    482.00000    482.31338
    59.87099    525.00000    500.93775
    59.88099    528.00000    517.43617
    59.89099    520.00000    531.03241
    59.90099    565.00000    541.02721
    59.91099    516.00000    546.87534
    59.92099    541.00000    548.26106
    59.93099    580.00000    545.15007
    59.94099    537.00000    537.79825
    59.95099    484.00000    526.71098
    59.96099    513.00000    512.56554
    59.97099    507.00000    496.12082
    59.98099    443.00000    478.13716
    59.99099    467.00000    459.31845
    60.00099    439.00000    440.27745
    60.01099    412.00000    421.51959
    60.02099    364.00000    403.43949
    60.03099    368.00000    386.32640
    60.04099    359.00000    370.37803
    60.05099    324.00000    355.71582
    60.06099    346.00000    342.37114
    60.07100    339.00000    330.31288
    60.08099    292.00000    319.56372
    60.09100    300.00000    310.03048
    60.10099    291.00000    301.67826
    60.11100    274.00000    294.38279
    60.12099    272.00000    288.07473
    60.13100    263.00000    282.61841
    60.14100    292.00000    277.92187
    60.15100    311.00000    273.87363
    60.16100    291.00000    270.37140
    60.17100    300.00000    267.31854
    60.18100    272.00000    264.62533
    60.19100    254.00000    262.20204
    60.20100    264.00000    259.97419
    60.21100    283.00000    257.98713
    60.22100    272.00000    256.17320
    60.23100    273.00000    254.47799
    60.24100    247.00000    252.89580
    60.25100    262.00000    251.43980
    60.26100    251.00000    250.08935
    60.27100    253.00000    248.83510
    60.28100    269.00000    247.67433
    60.29100    257.00000    246.60493
    60.30100    251.00000    245.62584
    60.31100    254.00000    244.73534
    60.32100    280.00000    243.93041
    60.33100    246.00000    243.20779
    60.34100    242.00000    242.56383
    60.35100    229.00000    241.99438
    60.36100    227.00000    241.49514
    60.37100    247.00000    241.06210
    60.38100    247.00000    240.69277
    60.39100    251.00000    240.39121
    60.40100    269.00000    240.15964
    60.41100    238.00000    239.94385
    60.42100    255.00000    239.76211
    60.43100    225.00000    239.62360
    60.44100    225.00000    239.52941
    60.45100    231.00000    239.48263
    60.46100    215.00000    239.48452
    60.47100    245.00000    239.53512
    60.48100    226.00000    239.66163
    60.49100    222.00000    239.89966
    60.50100    237.00000    240.25284
    60.51101    248.00000    240.72727
    60.52100    260.00000    241.26747
    60.53101    254.00000    241.90691
    60.54100    261.00000    242.65929
    60.55101    239.00000    243.52539
    60.56100    252.00000    244.49363
    60.57101    245.00000    245.55316
    60.58101    250.00000    246.67929
    60.59101    244.00000    247.84422
    60.60101    252.00000    249.01233
    60.61101    264.00000    250.14205
    60.62101    275.00000    251.18730
    60.63101    235.00000    252.09967
    60.64101    239.00000    252.83147
    60.65101    233.00000    253.33965
    60.66101    252.00000    253.59042
    60.67101    253.00000    253.56368
    60.68101    250.00000    253.25630
    60.69101    253.00000    252.68287
    60.70101    246.00000    251.87366
    60.71101    251.00000    250.87033
    60.72101    228.00000    249.72114
    60.73101    252.00000    248.47542
    60.74101    264.00000    247.17884
    60.75101    249.00000    245.87591
    60.76101    258.00000    244.61322
    60.77101    241.00000    243.41731
    60.78101    240.00000    242.30887
    60.79101    264.00000    241.29773
    60.80101    256.00000    240.39529
    60.81101    223.00000    239.60582
    60.82101    264.00000    238.92726
    60.83101    217.00000    238.35362
    60.84101    217.00000    237.87611
    60.85101    239.00000    237.48426
    60.86101    246.00000    237.16683
    60.87101    232.00000    236.91263
    60.88101    234.00000    236.71104
    60.89101    244.00000    236.55243
    60.90101    234.00000    236.42835
    60.91101    240.00000    236.33156
    60.92101    267.00000    236.25606
    60.93102    230.00000    236.19685
    60.94101    205.00000    236.15002
    60.95102    240.00000    236.11184
    60.96101    241.00000    236.07869
    60.97102    246.00000    236.04278
    60.98101    237.00000    235.99664
    60.99102    235.00000    235.97396
    61.00101    205.00000    235.97218
    61.01102    233.00000    235.97791
    61.02102    248.00000    235.98878
    61.03102    240.00000    236.00465
    61.04102    253.00000    236.02560
    61.05102    269.00000    236.05153
    61.06102    234.00000    236.08071
    61.07102    210.00000    236.11128
    61.08102    250.00000    236.15918
    61.09102    238.00000    236.22863
    61.10102    239.00000    236.31650
    61.11102    229.00000    236.42503
    61.12102    233.00000    236.55747
    61.13102    242.00000    236.72100
    61.14102    229.00000    236.92387
    61.15102    227.00000    237.17554
    61.16102    231.00000    237.48746
    61.17102    222.00000    237.87299
    61.18102    249.00000    238.34436
    61.19102    264.00000    238.91473
    61.20102    227.00000    239.60132
    61.21102    248.00000    240.42038
    61.22102    243.00000    241.38651
    61.23102    260.00000    242.51223
    61.24102    238.00000    243.80683
    61.25102    245.00000    245.27520
    61.26102    247.00000    246.91678
    61.27102    222.00000    248.72470
    61.28102    242.00000    250.68543
    61.29102    242.00000    252.77953
    61.30102    275.00000    254.98288
    61.31102    237.00000    257.25779
    61.32102    231.00000    259.54964
    61.33102    256.00000    261.82641
    61.34102    270.00000    264.05363
    61.35102    261.00000    266.19839
    61.36102    247.00000    268.23888
    61.37103    298.00000    270.17200
    61.38102    284.00000    272.00959
    61.39103    277.00000    273.81065
    61.40102    265.00000    275.65417
    61.41103    260.00000    277.63166
    61.42102    282.00000    279.81593
    61.43103    322.00000    282.32906
    61.44102    290.00000    285.24382
    61.45103    285.00000    288.62619
    61.46103    295.00000    292.61721
    61.47103    292.00000    297.22592
    61.48103    306.00000    302.37641
    61.49103    289.00000    307.98293
    61.50103    334.00000    313.92202
    61.51103    325.00000    320.02708
    61.52103    347.00000    326.09145
    61.53103    312.00000    331.87525
    61.54103    349.00000    337.11630
    61.55103    326.00000    341.54609
    61.56103    344.00000    344.91141
    61.57103    336.00000    347.00054
    61.58103    382.00000    347.67026
    61.59103    328.00000    346.86725
    61.60103    352.00000    344.63752
    61.61103    319.00000    341.12012
    61.62103    350.00000    336.52736
    61.63103    344.00000    331.11801
    61.64103    337.00000    325.17114
    61.65103    312.00000    318.96563
    61.66103    344.00000    312.76683
    61.67103    340.00000    306.81940
    61.68103    300.00000    301.34425
    61.69103    316.00000    296.53769
    61.70103    315.00000    292.57171
    61.71103    294.00000    289.59400
    61.72103    298.00000    287.72736
    61.73103    320.00000    287.06787
    61.74103    318.00000    287.68205
    61.75103    297.00000    289.60327
    61.76103    297.00000    292.82784
    61.77103    299.00000    297.31127
    61.78103    298.00000    302.96492
    61.79103    311.00000    309.65344
    61.80103    319.00000    317.19332
    61.81104    323.00000    325.36132
    61.82103    322.00000    333.85443
    61.83104    337.00000    342.38665
    61.84103    374.00000    350.57152
    61.85104    359.00000    358.06444
    61.86103    318.00000    364.45719
    61.87104    378.00000    369.41352
    61.88103    357.00000    372.61068
    61.89104    338.00000    373.83183
    61.90104    354.00000    372.96232
    61.91104    365.00000    370.02535
    61.92104    404.00000    365.17071
    61.93104    324.00000    358.65384
    61.94104    341.00000    350.80742
    61.95104    363.00000    341.99198
    61.96104    321.00000    332.56577
    61.97104    286.00000    322.86697
    61.98104    321.00000    313.19785
    61.99104    299.00000    303.81622
    62.00104    293.00000    294.93202
    62.01104    269.00000    286.70609
    62.02104    286.00000    279.24428
    62.03104    284.00000    272.61017
    62.04104    249.00000    266.83374
    62.05104    254.00000    261.91037
    62.06104    258.00000    257.80917
    62.07104    253.00000    254.48176
    62.08104    225.00000    251.86983
    62.09104    253.00000    249.91204
    62.10104    265.00000    248.54961
    62.11104    226.00000    247.73076
    62.12104    243.00000    247.41391
    62.13104    258.00000    247.56948
    62.14104    239.00000    248.18056
    62.15104    261.00000    249.24257
    62.16104    251.00000    250.76209
    62.17104    233.00000    252.75495
    62.18104    245.00000    255.24131
    62.19104    278.00000    258.24187
    62.20104    263.00000    261.78160
    62.21104    275.00000    265.88044
    62.22104    261.00000    270.55095
    62.23104    262.00000    275.79346
    62.24104    272.00000    281.57264
    62.25105    270.00000    287.85598
    62.26104    291.00000    294.56595
    62.27105    277.00000    301.64179
    62.28104    310.00000    308.93691
    62.29105    303.00000    316.33244
    62.30104    365.00000    323.62110
    62.31105    355.00000    330.62524
    62.32104    344.00000    337.08935
    62.33105    369.00000    342.79595
    62.34105    325.00000    347.48831
    62.35105    369.00000    350.95478
    62.36105    368.00000    353.02296
    62.37105    337.00000    353.58650
    62.38105    365.00000    352.61923
    62.39105    377.00000    350.17841
    62.40105    337.00000    346.39631
    62.41105    321.00000    341.46322
    62.42105    326.00000    335.60660
    62.43105    339.00000    329.07065
    62.44105    323.00000    322.09856
    62.45105    298.00000    314.92095
    62.46105    286.00000    307.74758
    62.47105    290.00000    300.76193
    62.48105    281.00000    294.11925
    62.49105    276.00000    287.94635
    62.50105    270.00000    282.34261
    62.51105    266.00000    277.38166
    62.52105    243.00000    273.11371
    62.53105    264.00000    269.56829
    62.54105    264.00000    266.75719
    62.55105    287.00000    264.67750
    62.56105    253.00000    263.31447
    62.57105    273.00000    262.64402
    62.58105    259.00000    262.63473
    62.59105    276.00000    263.24933
    62.60105    280.00000    264.44559
    62.61105    268.00000    266.17693
    62.62105    259.00000    268.39266
    62.63105    251.00000    271.03785
    62.64105    267.00000    274.05238
    62.65105    274.00000    277.36969
    62.66105    260.00000    280.91843
    62.67105    263.00000    284.61539
    62.68105    263.00000    288.36153
    62.69106    294.00000    292.04960
    62.70105    308.00000    295.54707
    62.71106    299.00000    298.73871
    62.72105    286.00000    301.48389
    62.73106    302.00000    303.67622
    62.74105    288.00000    305.22064
    62.75106    293.00000    306.07378
    62.76105    302.00000    306.17363
    62.77106    272.00000    305.57539
    62.78106    326.00000    304.39061
    62.79106    274.00000    302.75511
    62.80106    309.00000    300.82460
    62.81106    274.00000    298.75851
    62.82106    276.00000    296.70503
    62.83106    271.00000    294.79001
    62.84106    264.00000    293.10958
    62.85106    263.00000    291.72601
    62.86106    289.00000    290.66534
    62.87106    265.00000    289.91468
    62.88106    289.00000    289.42758
    62.89106    256.00000    289.12750
    62.90106    282.00000    288.91194
    62.91106    256.00000    288.66125
    62.92106    255.00000    288.25022
    62.93106    262.00000    287.56139
    62.94106    253.00000    286.49894
    62.95106    270.00000    285.00040
    62.96106    270.00000    283.04342
    62.97106    280.00000    280.64583
    62.98106    257.00000    277.85870
    62.99106    247.00000    274.75639
    63.00106    246.00000    271.43296
    63.01106    280.00000    267.98402
    63.02106    301.00000    264.49507
    63.03106    264.00000    261.04925
    63.04106    249.00000    257.72068
    63.05106    267.00000    254.53910
    63.06106    248.00000    251.55313
    63.07106    248.00000    248.80277
    63.08106    251.00000    246.30911
    63.09106    226.00000    244.08065
    63.10106    246.00000    242.11550
    63.11106    222.00000    240.40034
    63.12106    213.00000    238.91256
    63.13107    246.00000    237.65198
    63.14106    262.00000    236.62295
    63.15107    286.00000    235.78143
    63.16106    235.00000    235.10232
    63.17107    247.00000    234.56257
    63.18106    273.00000    234.14648
    63.19107    249.00000    233.83771
    63.20107    223.00000    233.62581
    63.21107    244.00000    233.50250
    63.22107    229.00000    233.46316
    63.23107    266.00000    233.50638
    63.24107    251.00000    233.63360
    63.25107    290.00000    233.84864
    63.26107    239.00000    234.15694
    63.27107    233.00000    234.56452
    63.28107    248.00000    235.07557
    63.29107    264.00000    235.68663
    63.30107    236.00000    236.40250
    63.31107    228.00000    237.28824
    63.32107    227.00000    238.31817
    63.33107    242.00000    239.47525
    63.34107    255.00000    240.75162
    63.35107    230.00000    242.13531
    63.36107    266.00000    243.61000
    63.37107    254.00000    245.15116
    63.38107    272.00000    246.72782
    63.39107    266.00000    248.31296
    63.40107    274.00000    249.87677
    63.41107    274.00000    251.38885
    63.42107    251.00000    252.82221
    63.43107    270.00000    254.15702
    63.44107    261.00000    255.38423
    63.45107    280.00000    256.50929
    63.46107    268.00000    257.55422
    63.47107    267.00000    258.55709
    63.48107    262.00000    259.56854
    63.49107    291.00000    260.64572
    63.50107    290.00000    261.84499
    63.51107    275.00000    263.21475
    63.52107    270.00000    264.78933
    63.53107    305.00000    266.58438
    63.54107    289.00000    268.59380
    63.55107    302.00000    270.78808
    63.56107    290.00000    273.11388
    63.57108    307.00000    275.49742
    63.58107    298.00000    277.83477
    63.59108    285.00000    280.02210
    63.60107    282.00000    281.92701
    63.61108    331.00000    283.43172
    63.62107    308.00000    284.41340
    63.63108    316.00000    284.78109
    63.64108    300.00000    284.47067
    63.65108    290.00000    283.46353
    63.66108    305.00000    281.78538
    63.67108    297.00000    279.50303
    63.68108    286.00000    276.71493
    63.69108    282.00000    273.54028
    63.70108    287.00000    270.10747
    63.71108    265.00000    266.52810
    63.72108    264.00000    262.90041
    63.73108    276.00000    259.33516
    63.74108    278.00000    255.91564
    63.75108    283.00000    252.70542
    63.76108    264.00000    249.75496
    63.77108    261.00000    247.09665
    63.78108    274.00000    244.74632
    63.79108    240.00000    242.70574
    63.80108    247.00000    240.96478
    63.81108    216.00000    239.50393
    63.82108    232.00000    238.29681
    63.83108    258.00000    237.31273
    63.84108    247.00000    236.51905
    63.85108    246.00000    235.88329
    63.86108    239.00000    235.37492
    63.87108    222.00000    234.96675
    63.88108    269.00000    234.63590
    63.89108    251.00000    234.36416
    63.90108    251.00000    234.13794
    63.91108    226.00000    233.94784
    63.92108    232.00000    233.78797
    63.93108    247.00000    233.65529
    63.94108    234.00000    233.54911
    63.95108    252.00000    233.47060
    63.96108    245.00000    233.42264
    63.97108    238.00000    233.40976
    63.98108    257.00000    233.43834
    63.99109    249.00000    233.51722
    64.00108    238.00000    233.65931
    64.01109    224.00000    233.88183
    64.02108    242.00000    234.18493
    64.03108    244.00000    234.58908
    64.04108    229.00000    235.12394
    64.05109    242.00000    235.82209
    64.06108    244.00000    236.72266
    64.07108    272.00000    237.86634
    64.08109    255.00000    239.29863
    64.09109    240.00000    241.06683
    64.10108    245.00000    243.22120
    64.11108    246.00000    245.81807
    64.12109    246.00000    248.91925
    64.13109    282.00000    252.58753
    64.14108    264.00000    256.84956
    64.15108    283.00000    261.73448
    64.16109    288.00000    267.25273
    64.17109    279.00000    273.38025
    64.18108    259.00000    280.07544
    64.19109    291.00000    287.28927
    64.20109    290.00000    294.90005
    64.21109    298.00000    302.78007
    64.22108    320.00000    310.75394
    64.23109    328.00000    318.64743
    64.24109    330.00000    326.21179
    64.25109    328.00000    333.21125
    64.26109    345.00000    339.39454
    64.27109    355.00000    344.51931
    64.28109    372.00000    348.37349
    64.29109    333.00000    350.79952
    64.30109    364.00000    351.71710
    64.31109    365.00000    351.13824
    64.32109    337.00000    349.16462
    64.33109    334.00000    345.97455
    64.34109    346.00000    341.80656
    64.35109    329.00000    336.93480
    64.36109    320.00000    331.70156
    64.37109    352.00000    326.36702
    64.38109    321.00000    321.17394
    64.39109    305.00000    316.34067
    64.40109    295.00000    312.04273
    64.41109    281.00000    308.40743
    64.42109    302.00000    305.51105
    64.43109    304.00000    303.37818
    64.44109    290.00000    301.98313
    64.45110    301.00000    301.25267
    64.46109    315.00000    301.07453
    64.47109    298.00000    301.29808
    64.48109    297.00000    301.74974
    64.49110    298.00000    302.24138
    64.50109    256.00000    302.58185
    64.51109    273.00000    302.59742
    64.52110    274.00000    302.14261
    64.53110    316.00000    301.11874
    64.54109    304.00000    299.48344
    64.55109    307.00000    297.24677
    64.56110    261.00000    294.47012
    64.57110    257.00000    291.25928
    64.58109    281.00000    287.73723
    64.59109    287.00000    284.02465
    64.60110    251.00000    280.25280
    64.61110    260.00000    276.56101
    64.62109    278.00000    273.03893
    64.63110    282.00000    269.74996
    64.64110    244.00000    266.76045
    64.65110    284.00000    264.09713
    64.66109    277.00000    261.76471
    64.67110    239.00000    259.74694
    64.68110    240.00000    258.02184
    64.69110    270.00000    256.54197
    64.70110    253.00000    255.25217
    64.71110    274.00000    254.09264
    64.72110    252.00000    253.00475
    64.73110    267.00000    251.93676
    64.74110    249.00000    250.84845
    64.75110    253.00000    249.71405
    64.76110    256.00000    248.52286
    64.77110    272.00000    247.27781
    64.78110    283.00000    245.99115
    64.79110    262.00000    244.68119
    64.80110    252.00000    243.37263
    64.81110    272.00000    242.09210
    64.82110    242.00000    240.86952
    64.83110    276.00000    239.73799
    64.84110    238.00000    238.69517
    64.85110    240.00000    237.72906
    64.86110    222.00000    236.87347
    64.87110    237.00000    236.14964
    64.88110    244.00000    235.56789
    64.89111    248.00000    235.13489
    64.90110    251.00000    234.85932
    64.91110    260.00000    234.75563
    64.92110    239.00000    234.83873
    64.93111    259.00000    235.12126
    64.94110    249.00000    235.61958
    64.95110    246.00000    236.34540
    64.96111    231.00000    237.32371
    64.97111    204.00000    238.57900
    64.98110    226.00000    240.13494
    64.99110    263.00000    242.01747
    65.00111    267.00000    244.24676
    65.01111    251.00000    246.83141
    65.02110    240.00000    249.77484
    65.03111    265.00000    253.08037
    65.04111    270.00000    256.71701
    65.05111    292.00000    260.64094
    65.06110    278.00000    264.79269
    65.07111    275.00000    269.13008
    65.08111    289.00000    273.54852
    65.09111    279.00000    277.93911
    65.10110    290.00000    282.17568
    65.11111    299.00000    286.13290
    65.12111    327.00000    289.66329
    65.13111    339.00000    292.64326
    65.14111    351.00000    294.96007
    65.15111    285.00000    296.52003
    65.16111    280.00000    297.26408
    65.17111    300.00000    297.17538
    65.18111    307.00000    296.28288
    65.19111    288.00000    294.66113
    65.20111    308.00000    292.42497
    65.21111    303.00000    289.71984
    65.22111    287.00000    286.70951
    65.23111    285.00000    283.56361
    65.24111    258.00000    280.44677
    65.25111    294.00000    277.51010
    65.26111    279.00000    274.88499
    65.27111    280.00000    272.67870
    65.28111    250.00000    270.97129
    65.29111    288.00000    269.81364
    65.30111    274.00000    269.22639
    65.31111    241.00000    269.19992
    65.32111    287.00000    269.69529
    65.33112    295.00000    270.64816
    65.34111    266.00000    271.96451
    65.35111    240.00000    273.53615
    65.36111    276.00000    275.23399
    65.37112    271.00000    276.92111
    65.38111    293.00000    278.44942
    65.39111    288.00000    279.68540
    65.40112    287.00000    280.50289
    65.41112    302.00000    280.79871
    65.42111    283.00000    280.50703
    65.43111    311.00000    279.60028
    65.44112    295.00000    278.09082
    65.45112    278.00000    276.03300
    65.46111    277.00000    273.50872
    65.47112    264.00000    270.60842
    65.48112    261.00000    267.44611
    65.49112    246.00000    264.12470
    65.50111    229.00000    260.74668
    65.51112    255.00000    257.39069
    65.52112    241.00000    254.14307
    65.53112    253.00000    251.06276
    65.54111    262.00000    248.20067
    65.55112    256.00000    245.58258
    65.56112    253.00000    243.23802
    65.57112    232.00000    241.17382
    65.58112    226.00000    239.39011
    65.59112    245.00000    237.88091
    65.60112    249.00000    236.63466
    65.61112    261.00000    235.61948
    65.62112    237.00000    234.82120
    65.63112    235.00000    234.22436
    65.64112    231.00000    233.81158
    65.65112    224.00000    233.56784
    65.66112    235.00000    233.48078
    65.67112    247.00000    233.54104
    65.68112    245.00000    233.74211
    65.69112    240.00000    234.07982
    65.70112    257.00000    234.55162
    65.71112    227.00000    235.15569
    65.72112    221.00000    235.89011
    65.73112    247.00000    236.75181
    65.74112    235.00000    237.73555
    65.75112    234.00000    238.83315
    65.76112    243.00000    240.03307
    65.77113    254.00000    241.32225
    65.78112    273.00000    242.68646
    65.79112    277.00000    244.11593
    65.80112    244.00000    245.49789
    65.81113    254.00000    246.81476
    65.82112    242.00000    248.04139
    65.83112    274.00000    249.13942
    65.84113    257.00000    250.06338
    65.85113    279.00000    250.76038
    65.86112    259.00000    251.18477
    65.87112    299.00000    251.36830
    65.88113    280.00000    251.29079
    65.89113    220.00000    250.94299
    65.90112    227.00000    250.34613
    65.91113    268.00000    249.53123
    65.92113    252.00000    248.54261
    65.93113    262.00000    247.42586
    65.94112    252.00000    246.22943
    65.95113    243.00000    244.99511
    65.96113    238.00000    243.76857
    65.97113    226.00000    242.58627
    65.98112    258.00000    241.48225
    65.99113    265.00000    240.48143
    66.00113    236.00000    239.61001
    66.01113    242.00000    238.88489
    66.02113    246.00000    238.31657
    66.03113    245.00000    237.91150
    66.04113    236.00000    237.70540
    66.05113    239.00000    237.69935
    66.06113    269.00000    237.88820
    66.07113    222.00000    238.27359
    66.08113    252.00000    238.85658
    66.09113    270.00000    239.63767
    66.10113    252.00000    240.61663
    66.11113    232.00000    241.79268
    66.12113    219.00000    243.16901
    66.13113    256.00000    244.75185
    66.14113    252.00000    246.54175
    66.15113    241.00000    248.54259
    66.16113    249.00000    250.76172
    66.17113    248.00000    253.20929
    66.18113    249.00000    255.89857
    66.19113    257.00000    258.84634
    66.20113    258.00000    262.07330
    66.21114    261.00000    265.60819
    66.22113    279.00000    269.46982
    66.23113    265.00000    273.70359
    66.24113    251.00000    278.34357
    66.25114    287.00000    283.43314
    66.26113    289.00000    288.98983
    66.27113    297.00000    295.05152
    66.28114    311.00000    301.62282
    66.29114    313.00000    308.66763
    66.30113    295.00000    316.12968
    66.31113    323.00000    323.93310
    66.32114    332.00000    331.94999
    66.33114    334.00000    339.99791
    66.34113    328.00000    347.87579
    66.35114    349.00000    355.37611
    66.36114    366.00000    362.22583
    66.37114    364.00000    368.17922
    66.38113    388.00000    372.99315
    66.39114    385.00000    376.45633
    66.40114    394.00000    378.40055
    66.41114    397.00000    378.76069
    66.42113    379.00000    377.55962
    66.43114    373.00000    374.89098
    66.44114    374.00000    370.92683
    66.45114    391.00000    365.87799
    66.46114    348.00000    359.98283
    66.47114    353.00000    353.48779
    66.48114    361.00000    346.63579
    66.49114    333.00000    339.65842
    66.50114    309.00000    332.75870
    66.51114    327.00000    326.10398
    66.52114    300.00000    319.85217
    66.53114    297.00000    314.12245
    66.54114    308.00000    308.99154
    66.55114    311.00000    304.49666
    66.56114    308.00000    300.63728
    66.57114    280.00000    297.37886
    66.58114    288.00000    294.65847
    66.59114    287.00000    292.39576
    66.60114    264.00000    290.49788
    66.61115    287.00000    288.81159
    66.62114    301.00000    287.24689
    66.63114    300.00000    285.71460
    66.64114    294.00000    284.13448
    66.65115    280.00000    282.43431
    66.66114    273.00000    280.57134
    66.67114    281.00000    278.52935
    66.68114    278.00000    276.29663
    66.69115    257.00000    273.88073
    66.70114    269.00000    271.31951
    66.71114    263.00000    268.60214
    66.72115    292.00000    265.78402
    66.73115    236.00000    262.92872
    66.74114    236.00000    260.08572
    66.75114    252.00000    257.29524
    66.76115    245.00000    254.59852
    66.77115    269.00000    252.03546
    66.78114    247.00000    249.63286
    66.79115    239.00000    247.40363
    66.80115    259.00000    245.36761
    66.81115    227.00000    243.52873
    66.82114    226.00000    241.88861
    66.83115    228.00000    240.43589
    66.84115    229.00000    239.16383
    66.85115    229.00000    238.07577
    66.86115    243.00000    237.15907
    66.87115    221.00000    236.39353
    66.88115    237.00000    235.76400
    66.89115    221.00000    235.25679
    66.90115    255.00000    234.85962
    66.91115    233.00000    234.56188
    66.92115    244.00000    234.35330
    66.93115    211.00000    234.22650
    66.94115    215.00000    234.17743
    66.95115    226.00000    234.20405
    66.96115    243.00000    234.30644
    66.97115    237.00000    234.48691
    66.98115    258.00000    234.74986
    66.99115    229.00000    235.10150
    67.00115    254.00000    235.54950
    67.01115    246.00000    236.10251
    67.02115    251.00000    236.76963
    67.03115    263.00000    237.55972
    67.04115    250.00000    238.48060
    67.05116    257.00000    239.53935
    67.06115    257.00000    240.73547
    67.07115    259.00000    242.07184
    67.08115    258.00000    243.54193
    67.09116    209.00000    245.13668
    67.10115    222.00000    246.83426
    67.11115    239.00000    248.61675
    67.12115    241.00000    250.45306
    67.13116    257.00000    252.30947
    67.14115    260.00000    254.13897
    67.15115    253.00000    255.90063
    67.16116    255.00000    257.54615
    67.17116    280.00000    259.02060
    67.18115    281.00000    260.27182
    67.19115    278.00000    261.25332
    67.20116    253.00000    261.92325
    67.21116    247.00000    262.25294
    67.22115    255.00000    262.23397
    67.23116    237.00000    261.86687
    67.24116    273.00000    261.16408
    67.25116    293.00000    260.17304
    67.26115    254.00000    258.95248
    67.27116    269.00000    257.55918
    67.28116    252.00000    256.06118
    67.29116    249.00000    254.52056
    67.30116    243.00000    252.99852
    67.31116    228.00000    251.55300
    67.32116    265.00000    250.23842
    67.33116    250.00000    249.10592
    67.34116    246.00000    248.20393
    67.35116    255.00000    247.57885
    67.36116    237.00000    247.27561
    67.37116    271.00000    247.33906
    67.38116    261.00000    247.81456
    67.39116    276.00000    248.74849
    67.40116    245.00000    250.18847
    67.41116    276.00000    252.18313
    67.42116    236.00000    254.78135
    67.43116    259.00000    258.03099
    67.44116    262.00000    261.98050
    67.45116    279.00000    266.67796
    67.46116    293.00000    272.11515
    67.47116    271.00000    278.30109
    67.48116    290.00000    285.24286
    67.49117    311.00000    292.92450
    67.50116    293.00000    301.27016
    67.51116    293.00000    310.22178
    67.52116    310.00000    319.65914
    67.53117    338.00000    329.44668
    67.54116    328.00000    339.37583
    67.55116    328.00000    349.26345
    67.56116    321.00000    358.85574
    67.57117    363.00000    367.89072
    67.58116    406.00000    376.05154
    67.59116    388.00000    383.06925
    67.60117    370.00000    388.65680
    67.61117    405.00000    392.55398
    67.62116    374.00000    394.58029
    67.63116    364.00000    394.64137
    67.64117    379.00000    392.73137
    67.65117    380.00000    388.95427
    67.66116    357.00000    383.50683
    67.67117    352.00000    376.63017
    67.68117    346.00000    368.63807
    67.69117    329.00000    359.83609
    67.70116    342.00000    350.53883
    67.71117    317.00000    341.00470
    67.72117    311.00000    331.52117
    67.73117    301.00000    322.30818
    67.74117    290.00000    313.56335
    67.75117    284.00000    305.45274
    67.76117    271.00000    298.11183
    67.77117    309.00000    291.64700
    67.78117    292.00000    286.13747
    67.79117    269.00000    281.63763
    67.80117    245.00000    278.17948
    67.81117    278.00000    275.77515
    67.82117    280.00000    274.41913
    67.83117    264.00000    274.09029
    67.84117    266.00000    274.75839
    67.85117    252.00000    276.38691
    67.86117    266.00000    278.90770
    67.87117    285.00000    282.25513
    67.88117    303.00000    286.35803
    67.89117    283.00000    291.13389
    67.90117    277.00000    296.49065
    67.91117    280.00000    302.32732
    67.92117    320.00000    308.53429
    67.93118    342.00000    315.00069
    67.94117    329.00000    321.58359
    67.95117    299.00000    328.17655
    67.96117    358.00000    334.64882
    67.97118    327.00000    340.88759
    67.98117    324.00000    346.76767
    67.99117    315.00000    352.25634
    68.00117    391.00000    357.32694
    68.01118    356.00000    361.93733
    68.02117    354.00000    366.05554
    68.03117    370.00000    369.69043
    68.04118    349.00000    372.84275
    68.05118    371.00000    375.48214
    68.06117    351.00000    377.56360
    68.07117    377.00000    379.02252
    68.08118    400.00000    379.76607
    68.09118    370.00000    379.68878
    68.10117    381.00000    378.68841
    68.11118    390.00000    376.66746
    68.12118    390.00000    373.57128
    68.13118    348.00000    369.38999
    68.14117    364.00000    364.17926
    68.15118    395.00000    358.03120
    68.16118    375.00000    351.12137
    68.17118    356.00000    343.57074
    68.18118    358.00000    335.58998
    68.19118    322.00000    327.38386
    68.20118    347.00000    319.13258
    68.21118    323.00000    310.99773
    68.22118    344.00000    303.11836
    68.23118    318.00000    295.60923
    68.24118    303.00000    288.56021
    68.25118    259.00000    282.03653
    68.26118    285.00000    276.07974
    68.27118    270.00000    270.70924
    68.28118    291.00000    265.92460
    68.29118    268.00000    261.70835
    68.30118    238.00000    258.02942
    68.31118    247.00000    254.84684
    68.32118    245.00000    252.11362
    68.33118    246.00000    249.78020
    68.34118    226.00000    247.79719
    68.35118    232.00000    246.11982
    68.36118    247.00000    244.71585
    68.37119    244.00000    243.54867
    68.38118    250.00000    242.59354
    68.39118    272.00000    241.82924
    68.40118    251.00000    241.24684
    68.41119    252.00000    240.83373
    68.42118    227.00000    240.57724
    68.43118    250.00000    240.48701
    68.44118    225.00000    240.57715
    68.45119    243.00000    240.85835
    68.46118    243.00000    241.34037
    68.47118    230.00000    242.04822
    68.48119    241.00000    243.00819
    68.49119    234.00000    244.24481
    68.50118    271.00000    245.78539
    68.51118    258.00000    247.66206
    68.52119    255.00000    249.90485
    68.53119    240.00000    252.53692
    68.54118    254.00000    255.58166
    68.55119    259.00000    259.06990
    68.56119    255.00000    263.00795
    68.57119    275.00000    267.40452
    68.58118    262.00000    272.25051
    68.59119    254.00000    277.54487
    68.60119    275.00000    283.24268
    68.61119    262.00000    289.30325
    68.62119    306.00000    295.66351
    68.63119    285.00000    302.24191
    68.64119    288.00000    308.93818
    68.65119    307.00000    315.63416
    68.66119    303.00000    322.19622
    68.67119    292.00000    328.47969
    68.68119    295.00000    334.33516
    68.69119    312.00000    339.61475
    68.70119    307.00000    344.18029
    68.71119    288.00000    347.91509
    68.72119    331.00000    350.72566
    68.73119    308.00000    352.53227
    68.74119    337.00000    353.27714
    68.75119    329.00000    352.93986
    68.76119    327.00000    351.52198
    68.77119    335.00000    349.04967
    68.78119    319.00000    345.57954
    68.79119    316.00000    341.20028
    68.80119    318.00000    336.02868
    68.81120    300.00000    330.20170
    68.82119    333.00000    323.89415
    68.83119    269.00000    317.24955
    68.84119    268.00000    310.42712
    68.85120    310.00000    303.56081
    68.86119    250.00000    296.81019
    68.87119    266.00000    290.25562
    68.88120    267.00000    283.97972
    68.89120    293.00000    278.06133
    68.90119    272.00000    272.54824
    68.91119    254.00000    267.46075
    68.92120    266.00000    262.81726
    68.93120    239.00000    258.63364
    68.94119    279.00000    254.90469
    68.95119    229.00000    251.61016
    68.96120    244.00000    248.73250
    68.97120    260.00000    246.25448
    68.98119    280.00000    244.14909
    68.99120    249.00000    242.38346
    69.00120    249.00000    240.93741
    69.01120    252.00000    239.78442
    69.02119    224.00000    238.90356
    69.03120    205.00000    238.27417
    69.04120    245.00000    237.88460
    69.05120    229.00000    237.72424
    69.06120    221.00000    237.78759
    69.07120    244.00000    238.07330
    69.08120    238.00000    238.58383
    69.09120    235.00000    239.32532
    69.10120    240.00000    240.30415
    69.11120    252.00000    241.52032
    69.12120    238.00000    242.98284
    69.13120    220.00000    244.69803
    69.14120    240.00000    246.66687
    69.15120    232.00000    248.88229
    69.16120    234.00000    251.33360
    69.17120    234.00000    254.00233
    69.18120    262.00000    256.86062
    69.19120    264.00000    259.87095
    69.20120    255.00000    262.98571
    69.21120    262.00000    266.14703
    69.22120    263.00000    269.28715
    69.23120    282.00000    272.32924
    69.24120    269.00000    275.18913
    69.25121    263.00000    277.78055
    69.26120    272.00000    280.00738
    69.27120    264.00000    281.79358
    69.28120    249.00000    283.06624
    69.29121    270.00000    283.77569
    69.30120    279.00000    283.89781
    69.31120    275.00000    283.44226
    69.32121    265.00000    282.44775
    69.33121    283.00000    280.98529
    69.34120    290.00000    279.14760
    69.35120    267.00000    277.03745
    69.36121    307.00000    274.76911
    69.37121    269.00000    272.46526
    69.38120    280.00000    270.24320
    69.39120    257.00000    268.21286
    69.40121    273.00000    266.48554
    69.41121    248.00000    265.17095
    69.42120    264.00000    264.36992
    69.43121    272.00000    264.17607
    69.44121    277.00000    264.68075
    69.45121    286.00000    265.96564
    69.46120    252.00000    268.10098
    69.47121    242.00000    271.14758
    69.48121    256.00000    275.13890
    69.49121    249.00000    280.19590
    69.50121    262.00000    286.32039
    69.51121    287.00000    293.48989
    69.52121    292.00000    301.68079
    69.53121    310.00000    310.83963
    69.54121    317.00000    320.88183
    69.55121    329.00000    331.68784
    69.56121    344.00000    343.10080
    69.57121    351.00000    354.92499
    69.58121    385.00000    366.92399
    69.59121    429.00000    378.82492
    69.60121    410.00000    390.34158
    69.61121    425.00000    401.13372
    69.62121    450.00000    410.84523
    69.63121    449.00000    419.13974
    69.64121    452.00000    425.69227
    69.65121    472.00000    430.21434
    69.66121    484.00000    432.45394
    69.67121    486.00000    432.29802
    69.68121    485.00000    429.79182
    69.69122    460.00000    425.02502
    69.70121    452.00000    418.21265
    69.71121    412.00000    409.62550
    69.72121    419.00000    399.60248
    69.73122    402.00000    388.48536
    69.74121    381.00000    376.65672
    69.75121    336.00000    364.41093
    69.76122    306.00000    352.04351
    69.77122    334.00000    339.84034
    69.78121    306.00000    328.02096
    69.79121    297.00000    316.73985
    69.80122    296.00000    306.13828
    69.81122    309.00000    296.33991
    69.82121    290.00000    287.40992
    69.83121    300.00000    279.36348
    69.84122    253.00000    272.21113
    69.85122    270.00000    265.95651
    69.86121    261.00000    260.56802
    69.87122    274.00000    255.98828
    69.88122    288.00000    252.18371
    69.89122    249.00000    249.09661
    69.90121    249.00000    246.67744
    69.91122    247.00000    244.86360
    69.92122    265.00000    243.60289
    69.93122    255.00000    242.85244
    69.94122    230.00000    242.57444
    69.95122    238.00000    242.73284
    69.96122    273.00000    243.29497
    69.97122    258.00000    244.23075
    69.98122    242.00000    245.51146
    69.99122    250.00000    247.10847
    70.00122    263.00000    248.99212
    70.01122    248.00000    251.13060
    70.02122    249.00000    253.48919
    70.03122    272.00000    256.02961
    70.04122    280.00000    258.70977
    70.05122    240.00000    261.48385
    70.06122    254.00000    264.30262
    70.07122    251.00000    267.11265
    70.08122    296.00000    269.86138
    70.09122    265.00000    272.49817
    70.10122    269.00000    274.97749
    70.11122    275.00000    277.26354
    70.12122    289.00000    279.33446
    70.13123    291.00000    281.18696
    70.14122    284.00000    282.82851
    70.15122    311.00000    284.29187
    70.16122    277.00000    285.61312
    70.17123    300.00000    286.83453
    70.18122    293.00000    287.98977
    70.19122    290.00000    289.10962
    70.20123    303.00000    290.21200
    70.21123    305.00000    291.29508
    70.22122    319.00000    292.33797
    70.23122    314.00000    293.30679
    70.24123    287.00000    294.15277
    70.25123    285.00000    294.81617
    70.26122    293.00000    295.21691
    70.27122    305.00000    295.28227
    70.28123    300.00000    294.96013
    70.29123    313.00000    294.21471
    70.30122    302.00000    293.03024
    70.31123    304.00000    291.41445
    70.32123    287.00000    289.41000
    70.33123    305.00000    287.07906
    70.34122    280.00000    284.50562
    70.35123    311.00000    281.77013
    70.36123    305.00000    278.96982
    70.37123    293.00000    276.18637
    70.38123    265.00000    273.49502
    70.39123    254.00000    270.95865
    70.40123    275.00000    268.62976
    70.41123    264.00000    266.55015
    70.42123    247.00000    264.73786
    70.43123    258.00000    263.19701
    70.44123    253.00000    261.91832
    70.45123    235.00000    260.87918
    70.46123    263.00000    260.04565
    70.47123    252.00000    259.37521
    70.48123    275.00000    258.82004
    70.49123    275.00000    258.33034
    70.50123    268.00000    257.85744
    70.51123    243.00000    257.35629
    70.52123    258.00000    256.78730
    70.53123    231.00000    256.11773
    70.54123    261.00000    255.32281
    70.55123    238.00000    254.38690
    70.56123    221.00000    253.30457
    70.57124    239.00000    252.08057
    70.58123    245.00000    250.73872
    70.59123    228.00000    249.31149
    70.60123    235.00000    247.82742
    70.61124    241.00000    246.28566
    70.62123    242.00000    244.71836
    70.63123    241.00000    243.18083
    70.64124    205.00000    241.71901
    70.65124    252.00000    240.37089
    70.66123    204.00000    239.16637
    70.67123    244.00000    238.12848
    70.68124    247.00000    237.27775
    70.69124    243.00000    236.63002
    70.70123    240.00000    236.19281
    70.71124    220.00000    235.96717
    70.72124    246.00000    235.94987
    70.73124    257.00000    236.13057
    70.74123    237.00000    236.49352
    70.75124    225.00000    237.02135
    70.76124    263.00000    237.68731
    70.77124    247.00000    238.44383
    70.78123    250.00000    239.26230
    70.79124    230.00000    240.11007
    70.80124    255.00000    240.94472
    70.81124    261.00000    241.72603
    70.82124    263.00000    242.41431
    70.83124    259.00000    242.97317
    70.84124    244.00000    243.37190
    70.85124    243.00000    243.58726
    70.86124    273.00000    243.60170
    70.87124    244.00000    243.40800
    70.88124    231.00000    243.05490
    70.89124    259.00000    242.54866
    70.90124    231.00000    241.90256
    70.91124    229.00000    241.14470
    70.92124    271.00000    240.30256
    70.93124    245.00000    239.41190
    70.94124    253.00000    238.51096
    70.95124    241.00000    237.57958
    70.96124    266.00000    236.63577
    70.97124    213.00000    235.70751
    70.98124    241.00000    234.81351
    70.99124    245.00000    233.95684
    71.00124    224.00000    233.13058
    71.01125    226.00000    232.34976
    71.02124    286.00000    231.63009
    71.03124    248.00000    230.97974
    71.04124    216.00000    230.41100
    71.05125    228.00000    229.93681
    71.06124    242.00000    229.57302
    71.07124    216.00000    229.33431
    71.08125    228.00000    229.23856
    71.09125    243.00000    229.30497
    71.10124    239.00000    229.55343
    71.11124    223.00000    230.00602
    71.12125    222.00000    230.68602
    71.13125    245.00000    231.61521
    71.14124    260.00000    232.81552
    71.15125    262.00000    234.31186
    71.16125    259.00000    236.11857
    71.17125    242.00000    238.25140
    71.18124    242.00000    240.71056
    71.19125    247.00000    243.49788
    71.20125    247.00000    246.64697
    71.21125    248.00000    250.12958
    71.22124    250.00000    253.89954
    71.23125    282.00000    257.92902
    71.24125    296.00000    262.15474
    71.25125    256.00000    266.51702
    71.26125    302.00000    270.93751
    71.27125    293.00000    275.32247
    71.28125    305.00000    279.56639
    71.29125    274.00000    283.56406
    71.30125    320.00000    287.20464
    71.31125    291.00000    290.37676
    71.32125    299.00000    292.97503
    71.33125    306.00000    294.89523
    71.34125    316.00000    296.06818
    71.35125    306.00000    296.45347
    71.36125    315.00000    296.04185
    71.37125    293.00000    294.85827
    71.38125    294.00000    292.96334
    71.39125    295.00000    290.45233
    71.40125    306.00000    287.42017
    71.41125    303.00000    283.97075
    71.42125    297.00000    280.21048
    71.43125    288.00000    276.24100
    71.44125    263.00000    272.15632
    71.45126    279.00000    268.03755
    71.46125    270.00000    263.97351
    71.47125    271.00000    260.01969
    71.48125    266.00000    256.23992
    71.49126    267.00000    252.68229
    71.50125    239.00000    249.40075
    71.51125    265.00000    246.41985
    71.52126    240.00000    243.76735
    71.53126    268.00000    241.46751
    71.54125    261.00000    239.53063
    71.55125    240.00000    237.95736
    71.56126    249.00000    236.74771
    71.57126    245.00000    235.89809
    71.58125    248.00000    235.39696
    71.59126    242.00000    235.22888
    71.60126    260.00000    235.37712
    71.61126    226.00000    235.82015
    71.62125    232.00000    236.53269
    71.63126    249.00000    237.48954
    71.64126    230.00000    238.65731
    71.65126    238.00000    240.00263
    71.66125    241.00000    241.48660
    71.67126    254.00000    243.07337
    71.68126    234.00000    244.71513
    71.69126    262.00000    246.36788
    71.70126    229.00000    247.98469
    71.71126    231.00000    249.51853
    71.72126    230.00000    250.92439
    71.73126    236.00000    252.16191
    71.74126    245.00000    253.19852
    71.75126    250.00000    254.01256
    71.76126    242.00000    254.59557
    71.77126    255.00000    254.95324
    71.78126    278.00000    255.10432
    71.79126    262.00000    255.07790
    71.80126    270.00000    254.90952
    71.81126    270.00000    254.63692
    71.82126    255.00000    254.29624
    71.83126    250.00000    253.91901
    71.84126    228.00000    253.52925
    71.85126    229.00000    253.14185
    71.86126    253.00000    252.77186
    71.87126    248.00000    252.43258
    71.88126    258.00000    252.12200
    71.89127    245.00000    251.83370
    71.90126    257.00000    251.54694
    71.91126    240.00000    251.29512
    71.92126    243.00000    251.07646
    71.93127    250.00000    250.88029
    71.94126    252.00000    250.71948
    71.95126    256.00000    250.61713
    71.96127    226.00000    250.60630
    71.97127    243.00000    250.72629
    71.98126    256.00000    251.01979
    71.99126    252.00000    251.53113
    72.00127    250.00000    252.30157
    72.01127    308.00000    253.36416
    72.02126    272.00000    254.74484
    72.03127    240.00000    256.46568
    72.04127    263.00000    258.52758
    72.05127    265.00000    260.92628
    72.06126    285.00000    263.64071
    72.07127    289.00000    266.64959
    72.08127    278.00000    269.90300
    72.09127    264.00000    273.35309
    72.10126    297.00000    276.93794
    72.11127    312.00000    280.60513
    72.12127    278.00000    284.28021
    72.13127    307.00000    287.90682
    72.14127    311.00000    291.43425
    72.15127    323.00000    294.82796
    72.16127    334.00000    298.08203
    72.17127    311.00000    301.22128
    72.18127    345.00000    304.29385
    72.19127    338.00000    307.38106
    72.20127    312.00000    310.59033
    72.21127    329.00000    314.04529
    72.22127    321.00000    317.87500
    72.23127    342.00000    322.20435
    72.24127    322.00000    327.14980
    72.25127    346.00000    332.79702
    72.26127    348.00000    339.20676
    72.27127    358.00000    346.41001
    72.28127    374.00000    354.40079
    72.29128    366.00000    363.14360
    72.30127    362.00000    372.52667
    72.31127    367.00000    382.45386
    72.32127    382.00000    392.75489
    72.33128    381.00000    403.24548
    72.34127    395.00000    413.67358
    72.35127    401.00000    423.83255
    72.36127    389.00000    433.47224
    72.37128    477.00000    442.37574
    72.38127    435.00000    450.32659
    72.39127    416.00000    457.20155
    72.40128    418.00000    462.91618
    72.41128    445.00000    467.44308
    72.42127    447.00000    470.82564
    72.43127    457.00000    473.15360
    72.44128    467.00000    474.53354
    72.45128    459.00000    475.07820
    72.46127    477.00000    474.89254
    72.47128    462.00000    474.05388
    72.48128    411.00000    472.61210
    72.49128    418.00000    470.58437
    72.50127    448.00000    467.96591
    72.51128    440.00000    464.72756
    72.52128    456.00000    460.85391
    72.53128    473.00000    456.33194
    72.54128    438.00000    451.17352
    72.55128    446.00000    445.41709
    72.56128    408.00000    439.12497
    72.57128    391.00000    432.37505
    72.58128    434.00000    425.24993
    72.59128    412.00000    417.82668
    72.60128    387.00000    410.16979
    72.61128    385.00000    402.32794
    72.62128    373.00000    394.33440
    72.63128    394.00000    386.21309
    72.64128    361.00000    377.98879
    72.65128    333.00000    369.67615
    72.66128    345.00000    361.29558
    72.67128    312.00000    352.87829
    72.68128    313.00000    344.46773
    72.69128    332.00000    336.12037
    72.70128    352.00000    327.90427
    72.71128    326.00000    319.89553
    72.72128    290.00000    312.17332
    72.73129    277.00000    304.80633
    72.74128    298.00000    297.88666
    72.75128    257.00000    291.45279
    72.76128    263.00000    285.56003
    72.77129    264.00000    280.23830
    72.78128    258.00000    275.52426
    72.79128    293.00000    271.41112
    72.80128    274.00000    267.89942
    72.81129    286.00000    264.97040
    72.82128    286.00000    262.60395
    72.83128    270.00000    260.74552
    72.84129    241.00000    259.35147
    72.85129    288.00000    258.37190
    72.86128    278.00000    257.74044
    72.87128    251.00000    257.38761
    72.88129    276.00000    257.24433
    72.89129    271.00000    257.24162
    72.90128    237.00000    257.31374
    72.91129    281.00000    257.40387
    72.92129    268.00000    257.46082
    72.93129    270.00000    257.44292
    72.94128    272.00000    257.31836
    72.95129    264.00000    257.06249
    72.96129    244.00000    256.65843
    72.97129    276.00000    256.09362
    72.98129    256.00000    255.36136
    72.99129    252.00000    254.45742
    73.00129    286.00000    253.36100
    73.01129    278.00000    252.07963
    73.02129    256.00000    250.62637
    73.03129    284.00000    249.01688
    73.04129    256.00000    247.27250
    73.05129    263.00000    245.41658
    73.06129    261.00000    243.47500
    73.07129    267.00000    241.51169
    73.08129    264.00000    239.55505
    73.09129    221.00000    237.61937
    73.10129    258.00000    235.73206
    73.11129    221.00000    233.91557
    73.12129    239.00000    232.19053
    73.13129    247.00000    230.57257
    73.14129    222.00000    229.07054
    73.15129    230.00000    227.69064
    73.16129    230.00000    226.43609
    73.17130    220.00000    225.30620
    73.18129    248.00000    224.30178
    73.19129    210.00000    223.41534
    73.20129    212.00000    222.64171
    73.21130    220.00000    221.97278
    73.22129    251.00000    221.40183
    73.23129    235.00000    220.91807
    73.24129    243.00000    220.51282
    73.25130    228.00000    220.17655
    73.26129    220.00000    219.90116
    73.27129    245.00000    219.67728
    73.28130    234.00000    219.49711
    73.29130    220.00000    219.35372
    73.30129    212.00000    219.24057
    73.31129    218.00000    219.15209
    73.32130    219.00000    219.08223
    73.33130    232.00000    219.02302
    73.34129    233.00000    218.97211
    73.35130    228.00000    218.92840
    73.36130    242.00000    218.88821
    73.37130    215.00000    218.84881
    73.38129    199.00000    218.80881
    73.39130    224.00000    218.76787
    73.40130    221.00000    218.72507
    73.41130    223.00000    218.67665
    73.42130    237.00000    218.62400
    73.43130    232.00000    218.56838
    73.44130    233.00000    218.51315
    73.45130    225.00000    218.45865
    73.46130    196.00000    218.40513
    73.47130    196.00000    218.35362
    73.48130    208.00000    218.30499
    73.49130    260.00000    218.26010
    73.50130    216.00000    218.21973
    73.51130    246.00000    218.18459
    73.52130    226.00000    218.15531
    73.53130    244.00000    218.13247
    73.54130    220.00000    218.11651
    73.55130    250.00000    218.10736
    73.56130    222.00000    218.10457
    73.57130    225.00000    218.11192
    73.58130    200.00000    218.12992
    73.59130    214.00000    218.15998
    73.60130    219.00000    218.20356
    73.61131    226.00000    218.25807
    73.62130    217.00000    218.32799
    73.63130    230.00000    218.42475
    73.64130    196.00000    218.54582
    73.65131    220.00000    218.69178
    73.66130    222.00000    218.86505
    73.67130    222.00000    219.06949
    73.68130    217.00000    219.30846
    73.69131    212.00000    219.58588
    73.70130    232.00000    219.90450
    73.71130    219.00000    220.26852
    73.72131    220.00000    220.68062
    73.73131    207.00000    221.13888
    73.74130    217.00000    221.64087
    73.75130    266.00000    222.21990
    73.76131    223.00000    222.86858
    73.77131    227.00000    223.57890
    73.78130    235.00000    224.34936
    73.79131    242.00000    225.18006
    73.80131    212.00000    226.06472
    73.81131    246.00000    226.99840
    73.82130    220.00000    227.97267
    73.83131    237.00000    228.98136
    73.84131    232.00000    230.01105
    73.85131    222.00000    231.05106
    73.86131    224.00000    232.08882
    73.87131    217.00000    233.11098
    73.88131    244.00000    234.10342
    73.89131    245.00000    235.05124
    73.90131    244.00000    235.93916
    73.91131    209.00000    236.75170
    73.92131    250.00000    237.46951
    73.93131    221.00000    238.07549
    73.94131    241.00000    238.55757
    73.95131    242.00000    238.90658
    73.96131    243.00000    239.11778
    73.97131    230.00000    239.19225
    73.98131    257.00000    239.13692
    73.99131    242.00000    238.96380
    74.00131    266.00000    238.68841
    74.01131    248.00000    238.32791
    74.02131    232.00000    237.89927
    74.03131    252.00000    237.41782
    74.04131    233.00000    236.89602
    74.05132    225.00000    236.34176
    74.06131    232.00000    235.75880
    74.07131    253.00000    235.14563
    74.08131    239.00000    234.52964
    74.09132    234.00000    233.89974
    74.10131    241.00000    233.24863
    74.11131    231.00000    232.57002
    74.12132    233.00000    231.85661
    74.13132    235.00000    231.10204
    74.14131    253.00000    230.34673
    74.15131    270.00000    229.59158
    74.16132    245.00000    228.82706
    74.17132    235.00000    228.05689
    74.18131    224.00000    227.27732
    74.19131    215.00000    226.50436
    74.20132    202.00000    225.78643
    74.21132    215.00000    225.11123
    74.22131    246.00000    224.47314
    74.23132    234.00000    223.87329
    74.24132    217.00000    223.31683
    74.25132    233.00000    222.80542
    74.26131    244.00000    222.34081
    74.27132    200.00000    221.92211
    74.28132    209.00000    221.55012
    74.29132    232.00000    221.22310
    74.30132    208.00000    220.93902
    74.31132    208.00000    220.69512
    74.32132    225.00000    220.48752
    74.33132    227.00000    220.31078
    74.34132    206.00000    220.16275
    74.35132    229.00000    220.04833
    74.36132    216.00000    219.95797
    74.37132    211.00000    219.88176
    74.38132    231.00000    219.82320
    74.39132    234.00000    219.79457
    74.40132    235.00000    219.78507
    74.41132    205.00000    219.78857
    74.42132    210.00000    219.80444
    74.43132    206.00000    219.83120
    74.44132    212.00000    219.86759
    74.45132    199.00000    219.91326
    74.46132    229.00000    219.96821
    74.47132    219.00000    220.03299
    74.48132    223.00000    220.10869
    74.49133    237.00000    220.19733
    74.50132    246.00000    220.30244
    74.51132    217.00000    220.43036
    74.52132    208.00000    220.57583
    74.53133    215.00000    220.73606
    74.54132    237.00000    220.92010
    74.55132    197.00000    221.13649
    74.56133    188.00000    221.39134
    74.57133    220.00000    221.69110
    74.58132    226.00000    222.04773
    74.59132    236.00000    222.47708
    74.60133    197.00000    222.98782
    74.61133    213.00000    223.59009
    74.62132    215.00000    224.29687
    74.63132    236.00000    225.12370
    74.64133    229.00000    226.08525
    74.65133    242.00000    227.19347
    74.66132    242.00000    228.46103
    74.67133    236.00000    229.90379
    74.68133    218.00000    231.52687
    74.69133    238.00000    233.33803
    74.70132    234.00000    235.33763
    74.71133    235.00000    237.52991
    74.72133    218.00000    239.89976
    74.73133    210.00000    242.43480
    74.74133    218.00000    245.12604
    74.75133    258.00000    247.94443
    74.76133    226.00000    250.85461
    74.77133    250.00000    253.81653
    74.78133    226.00000    256.78364
    74.79133    232.00000    259.70319
    74.80133    257.00000    262.51711
    74.81133    254.00000    265.16224
    74.82133    254.00000    267.57313
    74.83133    252.00000    269.70477
    74.84133    250.00000    271.51166
    74.85133    263.00000    272.93241
    74.86133    267.00000    273.93662
    74.87133    263.00000    274.51197
    74.88133    295.00000    274.66086
    74.89133    262.00000    274.40100
    74.90133    248.00000    273.76381
    74.91133    238.00000    272.79136
    74.92133    245.00000    271.53312
    74.93134    274.00000    270.04083
    74.94133    234.00000    268.37368
    74.95133    266.00000    266.57915
    74.96133    267.00000    264.70800
    74.97134    252.00000    262.80122
    74.98133    250.00000    260.88947
    74.99133    241.00000    258.99565
    75.00134    246.00000    257.14053
    75.01134    261.00000    255.33909
    75.02133    221.00000    253.59646
    75.03133    241.00000    251.91053
    75.04134    219.00000    250.28050
    75.05134    228.00000    248.70808
    75.06133    258.00000    247.19325
    75.07133    250.00000    245.73624
    75.08134    222.00000    244.34357
    75.09134    255.00000    243.02118
    75.10133    240.00000    241.77525
    75.11134    242.00000    240.61739
    75.12134    221.00000    239.56764
    75.13134    245.00000    238.60498
    75.14133    232.00000    237.72546
    75.15134    219.00000    236.93929
    75.16134    239.00000    236.25262
    75.17134    224.00000    235.66179
    75.18134    251.00000    235.16119
    75.19134    229.00000    234.74300
    75.20134    254.00000    234.39729
    75.21134    220.00000    234.11237
    75.22134    243.00000    233.87453
    75.23134    216.00000    233.66641
    75.24134    209.00000    233.47227
    75.25134    243.00000    233.27607
    75.26134    236.00000    233.06196
    75.27134    224.00000    232.81574
    75.28134    238.00000    232.52596
    75.29134    236.00000    232.18485
    75.30134    275.00000    231.78880
    75.31134    223.00000    231.33847
    75.32134    210.00000    230.83839
    75.33134    223.00000    230.29619
    75.34134    228.00000    229.72174
    75.35134    204.00000    229.12625
    75.36134    218.00000    228.52153
    75.37135    215.00000    227.91884
    75.38134    242.00000    227.33156
    75.39134    222.00000    226.76891
    75.40134    221.00000    226.24187
    75.41135    233.00000    225.75973
    75.42134    219.00000    225.33299
    75.43134    239.00000    224.96935
    75.44135    225.00000    224.67752
    75.45135    218.00000    224.46750
    75.46134    215.00000    224.35352
    75.47134    206.00000    224.34349
    75.48135    209.00000    224.39599
    75.49135    231.00000    224.52783
    75.50134    231.00000    224.75336
    75.51134    217.00000    225.07624
    75.52135    230.00000    225.49996
    75.53135    217.00000    226.02871
    75.54134    234.00000    226.64322
    75.55135    218.00000    227.32628
    75.56135    213.00000    228.07951
    75.57135    235.00000    228.89996
    75.58134    208.00000    229.77542
    75.59135    255.00000    230.69515
    75.60135    238.00000    231.64084
    75.61135    218.00000    232.59569
    75.62135    258.00000    233.53999
    75.63135    249.00000    234.45220
    75.64135    257.00000    235.30934
    75.65135    239.00000    236.08766
    75.66135    240.00000    236.76346
    75.67135    213.00000    237.31418
    75.68135    267.00000    237.71912
    75.69135    275.00000    237.96140
    75.70135    242.00000    238.03900
    75.71135    267.00000    237.94754
    75.72135    228.00000    237.68794
    75.73135    249.00000    237.27038
    75.74135    260.00000    236.71025
    75.75135    247.00000    236.02731
    75.76135    259.00000    235.24396
    75.77135    227.00000    234.38388
    75.78135    248.00000    233.47072
    75.79135    230.00000    232.52712
    75.80135    235.00000    231.57397
    75.81136    238.00000    230.62897
    75.82135    248.00000    229.71103
    75.83135    228.00000    228.83074
    75.84135    226.00000    227.99972
    75.85136    239.00000    227.22514
    75.86135    239.00000    226.51426
    75.87135    229.00000    225.86843
    75.88136    231.00000    225.29334
    75.89136    219.00000    224.78897
    75.90135    251.00000    224.35323
    75.91135    213.00000    223.98360
    75.92136    236.00000    223.67863
    75.93136    238.00000    223.43764
    75.94135    208.00000    223.26030
    75.95135    225.00000    223.14906
    75.96136    236.00000    223.11064
    75.97136    205.00000    223.13810
    75.98135    222.00000    223.22808
    75.99136    207.00000    223.39450
    76.00136    211.00000    223.64918
    76.01136    190.00000    224.00262
    76.02135    225.00000    224.46499
    76.03136    212.00000    225.04872
    76.04136    240.00000    225.76261
    76.05136    231.00000    226.61637
    76.06136    238.00000    227.61730
    76.07136    233.00000    228.77008
    76.08136    247.00000    230.07606
    76.09136    248.00000    231.53253
    76.10136    229.00000    233.13214
    76.11136    250.00000    234.86242
    76.12136    254.00000    236.70536
    76.13136    206.00000    238.63719
    76.14136    229.00000    240.62841
    76.15136    233.00000    242.64386
    76.16136    244.00000    244.64314
    76.17136    250.00000    246.58124
    76.18136    247.00000    248.40951
    76.19136    233.00000    250.07752
    76.20136    258.00000    251.53531
    76.21136    247.00000    252.73072
    76.22136    265.00000    253.61438
    76.23136    277.00000    254.15306
    76.24136    250.00000    254.32466
    76.25137    250.00000    254.11968
    76.26136    254.00000    253.54547
    76.27136    241.00000    252.62202
    76.28136    275.00000    251.38382
    76.29137    234.00000    249.87332
    76.30136    239.00000    248.14393
    76.31136    238.00000    246.24038
    76.32137    262.00000    244.21641
    76.33137    230.00000    242.11952
    76.34136    228.00000    239.99713
    76.35136    231.00000    237.88776
    76.36137    216.00000    235.82773
    76.37137    217.00000    233.85179
    76.38136    230.00000    231.98477
    76.39137    258.00000    230.24098
    76.40137    231.00000    228.64044
    76.41137    225.00000    227.19130
    76.42136    218.00000    225.90063
    76.43137    223.00000    224.76727
    76.44137    231.00000    223.79488
    76.45137    249.00000    222.98176
    76.46136    258.00000    222.32817
    76.47137    229.00000    221.81742
    76.48137    227.00000    221.44592
    76.49137    223.00000    221.21363
    76.50137    211.00000    221.12104
    76.51137    236.00000    221.16932
    76.52137    208.00000    221.36182
    76.53137    213.00000    221.70460
    76.54137    213.00000    222.20666
    76.55137    222.00000    222.87995
    76.56137    211.00000    223.73935
    76.57137    217.00000    224.80245
    76.58137    217.00000    226.08925
    76.59137    210.00000    227.62166
    76.60137    241.00000    229.42293
    76.61137    238.00000    231.51684
    76.62137    199.00000    233.92680
    76.63137    250.00000    236.67469
    76.64137    212.00000    239.77965
    76.65137    230.00000    243.25663
    76.66137    266.00000    247.11488
    76.67137    230.00000    251.35635
    76.68137    293.00000    255.97372
    76.69138    245.00000    260.95452
    76.70137    276.00000    266.25425
    76.71137    251.00000    271.84609
    76.72137    273.00000    277.66944
    76.73138    290.00000    283.65991
    76.74137    279.00000    289.71774
    76.75137    290.00000    295.78870
    76.76138    286.00000    301.77429
    76.77138    300.00000    307.55148
    76.78137    326.00000    313.00882
    76.79137    291.00000    318.04270
    76.80138    313.00000    322.53631
    76.81138    315.00000    326.36791
    76.82137    340.00000    329.42463
    76.83138    338.00000    331.60729
    76.84138    335.00000    332.83394
    76.85138    327.00000    333.05949
    76.86137    342.00000    332.26854
    76.87138    349.00000    330.47830
    76.88138    329.00000    327.75069
    76.89138    327.00000    324.17724
    76.90137    303.00000    319.88316
    76.91138    309.00000    314.99470
    76.92138    311.00000    309.67611
    76.93138    306.00000    304.07949
    76.94138    269.00000    298.36018
    76.95138    297.00000    292.66510
    76.96138    295.00000    287.13045
    76.97138    261.00000    281.87930
    76.98138    283.00000    277.01956
    76.99138    279.00000    272.64280
    77.00138    264.00000    268.82358
    77.01138    249.00000    265.61913
    77.02138    266.00000    263.06677
    77.03138    257.00000    261.18583
    77.04138    275.00000    259.98109
    77.05138    258.00000    259.44033
    77.06138    265.00000    259.53508
    77.07138    262.00000    260.22213
    77.08138    262.00000    261.44477
    77.09138    249.00000    263.13400
    77.10138    275.00000    265.20994
    77.11138    286.00000    267.58317
    77.12138    277.00000    270.15624
    77.13139    314.00000    272.82789
    77.14138    317.00000    275.48195
    77.15138    300.00000    278.01594
    77.16138    310.00000    280.31812
    77.17139    318.00000    282.28610
    77.18138    294.00000    283.82108
    77.19138    307.00000    284.85134
    77.20139    309.00000    285.32342
    77.21139    312.00000    285.20644
    77.22138    304.00000    284.50117
    77.23138    324.00000    283.23407
    77.24139    332.00000    281.45741
    77.25139    291.00000    279.24914
    77.26138    316.00000    276.69848
    77.27139    282.00000    273.89311
    77.28139    282.00000    270.93909
    77.29139    298.00000    267.92923
    77.30138    260.00000    264.96500
    77.31139    250.00000    262.12353
    77.32139    244.00000    259.48732
    77.33139    248.00000    257.11987
    77.34138    261.00000    255.07781
    77.35139    246.00000    253.40053
    77.36139    229.00000    252.12594
    77.37139    266.00000    251.27296
    77.38139    255.00000    250.85036
    77.39139    277.00000    250.85548
    77.40139    259.00000    251.27472
    77.41139    237.00000    252.08471
    77.42139    244.00000    253.25315
    77.43139    263.00000    254.73521
    77.44139    248.00000    256.48035
    77.45139    255.00000    258.43444
    77.46139    257.00000    260.53749
    77.47139    269.00000    262.72485
    77.48139    254.00000    264.92945
    77.49139    246.00000    267.08831
    77.50139    263.00000    269.14010
    77.51139    292.00000    271.02694
    77.52139    272.00000    272.70275
    77.53139    282.00000    274.13612
    77.54139    270.00000    275.31357
    77.55139    272.00000    276.24244
    77.56139    271.00000    276.95021
    77.57140    289.00000    277.46421
    77.58139    290.00000    277.84254
    77.59139    289.00000    278.13662
    77.60139    280.00000    278.39455
    77.61140    266.00000    278.68082
    77.62139    277.00000    279.04804
    77.63139    302.00000    279.53722
    77.64140    270.00000    280.17783
    77.65140    295.00000    280.98525
    77.66139    269.00000    281.96270
    77.67139    321.00000    283.10289
    77.68140    305.00000    284.38395
    77.69140    279.00000    285.76824
    77.70139    309.00000    287.20901
    77.71140    307.00000    288.65450
    77.72140    317.00000    290.03623
    77.73140    326.00000    291.28806
    77.74139    300.00000    292.34209
    77.75140    301.00000    293.14096
    77.76140    348.00000    293.63362
    77.77140    307.00000    293.79233
    77.78139    284.00000    293.61304
    77.79140    301.00000    293.10281
    77.80140    296.00000    292.28293
    77.81140    304.00000    291.21598
    77.82140    279.00000    289.97654
    77.83140    277.00000    288.64289
    77.84140    272.00000    287.29489
    77.85140    273.00000    286.00950
    77.86140    270.00000    284.85688
    77.87140    264.00000    283.89762
    77.88140    246.00000    283.18082
    77.89140    284.00000    282.74012
    77.90140    282.00000    282.59634
    77.91140    248.00000    282.75764
    77.92140    275.00000    283.21720
    77.93140    294.00000    283.95367
    77.94140    282.00000    284.93197
    77.95140    315.00000    286.10411
    77.96140    288.00000    287.41046
    77.97141    307.00000    288.78212
    77.98140    295.00000    290.13684
    77.99140    288.00000    291.40993
    78.00140    285.00000    292.53154
    78.01141    308.00000    293.42836
    78.02140    331.00000    294.04051
    78.03140    296.00000    294.33018
    78.04140    316.00000    294.27612
    78.05141    313.00000    293.87654
    78.06140    305.00000    293.14963
    78.07140    320.00000    292.12390
    78.08141    325.00000    290.83785
    78.09141    290.00000    289.33829
    78.10140    282.00000    287.67081
    78.11140    280.00000    285.87430
    78.12141    263.00000    283.98595
    78.13141    299.00000    282.04268
    78.14140    287.00000    280.07354
    78.15141    307.00000    278.09072
    78.16141    306.00000    276.11181
    78.17141    313.00000    274.13999
    78.18140    274.00000    272.17582
    78.19141    246.00000    270.20650
    78.20141    288.00000    268.22704
    78.21141    291.00000    266.22327
    78.22141    297.00000    264.18443
    78.23141    300.00000    262.10440
    78.24141    265.00000    259.98722
    78.25141    270.00000    257.84759
    78.26141    283.00000    255.66312
    78.27141    280.00000    253.45412
    78.28141    229.00000    251.25389
    78.29141    262.00000    249.09074
    78.30141    254.00000    246.99081
    78.31141    254.00000    244.97919
    78.32141    241.00000    243.07906
    78.33141    245.00000    241.31100
    78.34141    253.00000    239.69270
    78.35141    240.00000    238.23888
    78.36141    238.00000    236.96049
    78.37141    235.00000    235.86274
    78.38141    211.00000    234.95092
    78.39141    241.00000    234.22726
    78.40141    215.00000    233.69078
    78.41142    250.00000    233.33798
    78.42141    222.00000    233.16495
    78.43141    261.00000    233.16141
    78.44141    245.00000    233.31317
    78.45142    236.00000    233.61076
    78.46141    243.00000    234.04126
    78.47141    231.00000    234.59190
    78.48141    237.00000    235.24767
    78.49142    201.00000    235.99476
    78.50141    238.00000    236.81664
    78.51141    237.00000    237.70299
    78.52142    217.00000    238.64317
    78.53142    236.00000    239.62658
    78.54141    239.00000    240.64667
    78.55141    230.00000    241.70019
    78.56142    238.00000    242.78312
    78.57142    268.00000    243.89946
    78.58141    272.00000    245.04222
    78.59142    219.00000    246.20098
    78.60142    247.00000    247.39242
    78.61142    289.00000    248.61718
    78.62141    225.00000    249.85088
    78.63142    221.00000    251.07679
    78.64142    230.00000    252.27074
    78.65142    223.00000    253.40948
    78.66142    246.00000    254.46442
    78.67142    251.00000    255.40339
    78.68142    232.00000    256.19148
    78.69142    232.00000    256.79272
    78.70142    261.00000    257.17847
    78.71142    242.00000    257.32340
    78.72142    250.00000    257.20462
    78.73142    236.00000    256.80959
    78.74142    244.00000    256.13726
    78.75142    234.00000    255.19719
    78.76142    231.00000    254.00837
    78.77142    237.00000    252.59743
    78.78142    267.00000    250.99639
    78.79142    231.00000    249.24054
    78.80142    222.00000    247.36662
    78.81142    241.00000    245.41133
    78.82142    244.00000    243.41029
    78.83142    220.00000    241.39711
    78.84142    212.00000    239.40279
    78.85143    217.00000    237.45320
    78.86142    216.00000    235.57835
    78.87142    219.00000    233.79293
    78.88142    201.00000    232.11541
    78.89143    213.00000    230.55699
    78.90142    231.00000    229.13106
    78.91142    215.00000    227.83859
    78.92142    221.00000    226.68322
    78.93143    235.00000    225.66310
    78.94142    258.00000    224.77769
    78.95142    228.00000    224.01659
    78.96143    204.00000    223.37783
    78.97143    228.00000    222.87472
    78.98142    217.00000    222.49418
    78.99142    232.00000    222.22462
    79.00143    219.00000    222.06077
    79.01143    206.00000    221.99872
    79.02142    218.00000    222.03503
    79.03143    233.00000    222.16808
    79.04143    238.00000    222.39719
    79.05143    208.00000    222.72356
    79.06142    242.00000    223.14947
    79.07143    220.00000    223.68074
    79.08143    214.00000    224.32200
    79.09143    219.00000    225.08134
    79.10143    228.00000    225.96788
    79.11143    249.00000    226.99207
    79.12143    211.00000    228.16546
    79.13143    235.00000    229.50041
    79.14143    226.00000    231.00974
    79.15143    232.00000    232.70626
    79.16143    217.00000    234.60221
    79.17143    233.00000    236.70869
    79.18143    227.00000    239.03494
    79.19143    224.00000    241.58766
    79.20143    259.00000    244.37028
    79.21143    254.00000    247.38237
    79.22143    236.00000    250.61903
    79.23143    238.00000    254.07046
    79.24143    251.00000    257.72158
    79.25143    239.00000    261.55179
    79.26143    302.00000    265.53463
    79.27143    283.00000    269.63753
    79.28143    288.00000    273.82148
    79.29144    298.00000    278.04506
    79.30143    273.00000    282.24313
    79.31143    300.00000    286.36974
    79.32143    327.00000    290.35650
    79.33144    329.00000    294.13916
    79.34143    312.00000    297.63682
    79.35143    324.00000    300.79210
    79.36143    298.00000    303.53654
    79.37144    324.00000    305.81427
    79.38143    337.00000    307.57007
    79.39143    349.00000    308.77306
    79.40144    326.00000    309.39762
    79.41144    295.00000    309.43367
    79.42143    319.00000    308.89108
    79.43143    286.00000    307.79451
    79.44144    291.00000    306.18516
    79.45144    299.00000    304.12469
    79.46143    296.00000    301.68549
    79.47144    316.00000    298.93983
    79.48144    301.00000    295.98040
    79.49144    299.00000    292.89075
    79.50143    291.00000    289.75841
    79.51144    291.00000    286.65427
    79.52144    304.00000    283.66236
    79.53144    278.00000    280.84700
    79.54144    265.00000    278.26725
    79.55144    257.00000    275.97256
    79.56144    261.00000    274.00155
    79.57144    283.00000    272.38077
    79.58144    242.00000    271.12320
    79.59144    241.00000    270.22895
    79.60144    287.00000    269.69593
    79.61144    290.00000    269.49474
    79.62144    267.00000    269.58383
    79.63144    273.00000    269.94628
    79.64144    285.00000    270.52252
    79.65144    261.00000    271.24610
    79.66144    295.00000    272.05128
    79.67144    276.00000    272.86923
    79.68144    289.00000    273.62879
    79.69144    282.00000    274.25832
    79.70144    283.00000    274.68777
    79.71144    269.00000    274.85133
    79.72144    284.00000    274.69057
    79.73145    294.00000    274.15711
    79.74144    279.00000    273.21997
    79.75144    247.00000    271.86015
    79.76144    275.00000    270.07993
    79.77145    264.00000    267.89601
    79.78144    275.00000    265.35039
    79.79144    243.00000    262.48274
    79.80145    282.00000    259.34763
    79.81145    260.00000    256.01152
    79.82144    243.00000    252.53591
    79.83144    243.00000    248.97294
    79.84145    243.00000    245.38349
    79.85145    248.00000    241.83433
    79.86144    259.00000    238.37317
    79.87144    220.00000    235.03725
    79.88145    210.00000    231.86810
    79.89145    223.00000    228.90886
    79.90144    259.00000    226.19128
    79.91145    238.00000    223.73591
    79.92145    239.00000    221.57513
    79.93145    226.00000    219.72751
    79.94144    236.00000    218.21243
    79.95000    212.00000    217.18971
    79.96000    229.00000    216.32557
    79.97000    208.00000    215.82796
    79.98000    210.00000    215.70802
    79.99001    191.00000    215.96893
