# Supplementary material for: On the correlation between hydrogen bonding and melting points in the inositols
Source: IUCrJ. 2013 Oct 18;1(Pt 1):61–73. doi: 10.1107/S2052252513026511 (PMC4104965; doi:10.1107/S2052252513026511)
Supplement: Supplementary file 6 [file m-01-00061-D-1-Asup6.rtv]

data_D-1-A
_pd_proc_wavelength           1.54056
_pd_proc_2theta_range_min     2.00
_pd_proc_2theta_range_max    79.99
_pd_proc_2theta_range_inc     0.0100
loop_
    _pd_meas_2theta_scan
    _pd_proc_intensity_total
    _pd_calc_intensity_total
     2.00000   1933.00000   1979.91213
     2.01000   1922.00000   1974.61302
     2.02000   1823.00000   1969.45694
     2.03000   1904.00000   1964.44172
     2.04000   1931.00000   1959.56520
     2.05000   1848.00000   1954.82525
     2.06000   1905.00000   1950.21976
     2.07000   1911.00000   1945.74665
     2.08000   1870.00000   1941.40386
     2.09000   1941.00000   1937.18936
     2.10000   1965.00000   1933.10112
     2.11000   1912.00000   1929.13718
     2.12000   1882.00000   1925.29554
     2.13000   1898.00000   1921.57429
     2.14000   1966.00000   1917.97149
     2.15000   1926.00000   1914.48524
     2.16000   1805.00000   1911.11368
     2.17000   1850.00000   1907.85494
     2.18000   1873.00000   1904.70719
     2.19000   1908.00000   1901.66863
     2.20000   1898.00000   1898.73746
     2.21000   1906.00000   1895.91191
     2.22000   1901.00000   1893.19024
     2.23000   1901.00000   1890.57072
     2.24000   1874.00000   1888.05164
     2.25000   1894.00000   1885.63133
     2.26000   1877.00000   1883.30810
     2.27000   1856.00000   1881.08032
     2.28000   1882.00000   1878.94636
     2.29000   1935.00000   1876.90461
     2.30000   1894.00000   1874.95350
     2.31000   1874.00000   1873.09144
     2.32000   1958.00000   1871.31689
     2.33000   1912.00000   1869.62833
     2.34000   1774.00000   1868.02423
     2.35000   1909.00000   1866.50312
     2.36000   1866.00000   1865.06350
     2.37000   1843.00000   1863.70394
     2.38000   1905.00000   1862.42299
     2.39000   1881.00000   1861.21923
     2.40000   1824.00000   1860.09125
     2.41000   1857.00000   1859.03769
     2.42000   1900.00000   1858.05715
     2.43000   1910.00000   1857.14831
     2.44000   1864.00000   1856.30982
     2.45000   1913.00000   1855.54036
     2.46000   1871.00000   1854.83864
     2.47000   1942.00000   1854.20338
     2.48000   1845.00000   1853.63330
     2.49000   1855.00000   1853.12716
     2.50000   1886.00000   1852.68372
     2.51000   1849.00000   1852.30176
     2.52000   1933.00000   1851.98009
     2.53000   1817.00000   1851.71751
     2.54000   1884.00000   1851.51285
     2.55000   1890.00000   1851.36495
     2.56000   1837.00000   1851.27268
     2.57000   1818.00000   1851.23491
     2.58000   1899.00000   1851.25052
     2.59000   1846.00000   1851.31842
     2.60000   1847.00000   1851.43753
     2.61000   1879.00000   1851.60677
     2.62000   1857.00000   1851.82510
     2.63000   1868.00000   1852.09147
     2.64000   1900.00000   1852.40487
     2.65000   1876.00000   1852.76427
     2.66000   1856.00000   1853.16868
     2.67000   1922.00000   1853.61711
     2.68000   1896.00000   1854.10860
     2.69000   1901.00000   1854.64218
     2.70000   1850.00000   1855.21692
     2.71000   1826.00000   1855.83187
     2.72000   1827.00000   1856.48613
     2.73000   1923.00000   1857.17878
     2.74000   1959.00000   1857.90893
     2.75000   1875.00000   1858.67570
     2.76000   1902.00000   1859.47822
     2.77000   1916.00000   1860.31564
     2.78000   1928.00000   1861.18711
     2.79000   1911.00000   1862.09180
     2.80000   1892.00000   1863.02888
     2.81000   1871.00000   1863.99756
     2.82000   1928.00000   1864.99703
     2.83000   1848.00000   1866.02651
     2.84000   1860.00000   1867.08522
     2.85000   1937.00000   1868.17240
     2.86000   1870.00000   1869.28730
     2.87000   1888.00000   1870.42918
     2.88000   1877.00000   1871.59731
     2.89000   1918.00000   1872.79096
     2.90000   1926.00000   1874.00944
     2.91000   1914.00000   1875.25204
     2.92000   1885.00000   1876.51808
     2.93000   1879.00000   1877.80687
     2.94000   1878.00000   1879.11776
     2.95000   1952.00000   1880.45008
     2.96000   1870.00000   1881.80319
     2.97000   1858.00000   1883.17646
     2.98000   1854.00000   1884.56925
     2.99000   1954.00000   1885.98094
     3.00000   1947.00000   1887.41094
     3.01000   1875.00000   1888.85864
     3.02000   1872.00000   1890.32345
     3.03000   1864.00000   1891.80480
     3.04000   1990.00000   1893.30211
     3.05000   1969.00000   1894.81482
     3.06000   1950.00000   1896.34238
     3.07000   1925.00000   1897.88425
     3.08000   1901.00000   1899.43989
     3.09000   1889.00000   1901.00878
     3.10000   1936.00000   1902.59039
     3.11000   1948.00000   1904.18422
     3.12000   1967.00000   1905.78977
     3.13000   1905.00000   1907.40655
     3.14000   1903.00000   1909.03407
     3.15000   1927.00000   1910.67186
     3.16000   1849.00000   1912.31944
     3.17000   1946.00000   1913.97637
     3.18000   1925.00000   1915.64218
     3.19000   1875.00000   1917.31643
     3.20000   1905.00000   1918.99868
     3.21000   1949.00000   1920.68851
     3.22000   1942.00000   1922.38550
     3.23000   1931.00000   1924.08922
     3.24000   1945.00000   1925.79928
     3.25000   1981.00000   1927.51527
     3.26000   1995.00000   1929.23680
     3.27000   1973.00000   1930.96348
     3.28000   1955.00000   1932.69494
     3.29000   2017.00000   1934.43080
     3.30000   1936.00000   1936.17070
     3.31000   1966.00000   1937.91428
     3.32000   1972.00000   1939.66119
     3.33000   1931.00000   1941.41108
     3.34000   1948.00000   1943.16362
     3.35000   1997.00000   1944.91847
     3.36000   1929.00000   1946.67530
     3.37000   1969.00000   1948.43381
     3.38000   2024.00000   1950.19366
     3.39000   1988.00000   1951.95457
     3.40000   1966.00000   1953.71622
     3.41000   1984.00000   1955.47831
     3.42000   1892.00000   1957.24057
     3.43000   1906.00000   1959.00271
     3.44000   1952.00000   1960.76444
     3.45000   1969.00000   1962.52550
     3.46000   1919.00000   1964.28562
     3.47000   2031.00000   1966.04454
     3.48000   1978.00000   1967.80200
     3.49000   1997.00000   1969.55776
     3.50000   1997.00000   1971.31156
     3.51000   1993.00000   1973.06317
     3.52000   2018.00000   1974.81235
     3.53000   1963.00000   1976.55888
     3.54000   1943.00000   1978.30253
     3.55000   2029.00000   1980.04308
     3.56000   2018.00000   1981.78031
     3.57000   2035.00000   1983.51403
     3.58000   1930.00000   1985.24401
     3.59000   1995.00000   1986.97006
     3.60000   1957.00000   1988.69199
     3.61000   1995.00000   1990.40961
     3.62000   2056.00000   1992.12272
     3.63000   1979.00000   1993.83116
     3.64000   1992.00000   1995.53473
     3.65000   1964.00000   1997.23327
     3.66000   1974.00000   1998.92661
     3.67000   1982.00000   2000.61459
     3.68000   2001.00000   2002.29703
     3.69000   2015.00000   2003.97380
     3.70000   2001.00000   2005.64473
     3.71000   1940.00000   2007.30968
     3.72000   1855.00000   2008.96851
     3.73000   1948.00000   2010.62107
     3.74000   1985.00000   2012.26723
     3.75000   1913.00000   2013.90685
     3.76000   1949.00000   2015.53982
     3.77000   2021.00000   2017.16599
     3.78000   2086.00000   2018.78526
     3.79000   1971.00000   2020.39750
     3.80000   1918.00000   2022.00260
     3.81000   1935.00000   2023.60044
     3.82000   1984.00000   2025.19093
     3.83000   1932.00000   2026.77396
     3.84000   2026.00000   2028.34943
     3.85000   2034.00000   2029.91724
     3.86000   1993.00000   2031.47729
     3.87000   1931.00000   2033.02950
     3.88000   2026.00000   2034.57378
     3.89000   2035.00000   2036.11004
     3.90000   2042.00000   2037.63821
     3.91000   2046.00000   2039.15820
     3.92000   2049.00000   2040.66994
     3.93000   2022.00000   2042.17336
     3.94000   1968.00000   2043.66838
     3.95000   2092.00000   2045.15495
     3.96000   2032.00000   2046.63299
     3.97000   2054.00000   2048.10245
     3.98000   2103.00000   2049.56327
     3.99000   2001.00000   2051.01539
     4.00000   1986.00000   2052.45876
     4.01000   2020.00000   2053.89332
     4.02000   2025.00000   2055.31904
     4.03000   1995.00000   2056.73586
     4.04000   2025.00000   2058.14374
     4.05000   2103.00000   2059.54264
     4.06000   2065.00000   2060.93253
     4.07000   2058.00000   2062.31336
     4.08000   2036.00000   2063.68511
     4.09000   2094.00000   2065.04774
     4.10000   2002.00000   2066.40122
     4.11000   2042.00000   2067.74552
     4.12000   2111.00000   2069.08063
     4.13000   2032.00000   2070.40652
     4.14000   2049.00000   2071.72316
     4.15000   2022.00000   2073.03055
     4.16000   1981.00000   2074.32865
     4.17000   2005.00000   2075.61747
     4.18000   2044.00000   2076.89698
     4.19000   2104.00000   2078.16718
     4.20000   2074.00000   2079.42805
     4.21000   2056.00000   2080.67960
     4.22000   2126.00000   2081.92180
     4.23000   1962.00000   2083.15467
     4.24000   1977.00000   2084.37820
     4.25000   2018.00000   2085.59239
     4.26000   2122.00000   2086.79724
     4.27000   2100.00000   2087.99275
     4.28000   2014.00000   2089.17893
     4.29000   2061.00000   2090.35579
     4.30000   2093.00000   2091.52334
     4.31000   2081.00000   2092.68158
     4.32000   2145.00000   2093.83052
     4.33000   2004.00000   2094.97018
     4.34000   2041.00000   2096.10057
     4.35000   2009.00000   2097.22171
     4.36000   2056.00000   2098.33362
     4.37000   2080.00000   2099.43630
     4.38000   2080.00000   2100.52979
     4.39000   2075.00000   2101.61410
     4.40000   2131.00000   2102.68926
     4.41000   2143.00000   2103.75529
     4.42000   2154.00000   2104.81220
     4.43000   2073.00000   2105.86004
     4.44000   2053.00000   2106.89882
     4.45000   2076.00000   2107.92857
     4.46000   2067.00000   2108.94933
     4.47000   2080.00000   2109.96112
     4.48000   2013.00000   2110.96398
     4.49000   2073.00000   2111.95793
     4.50000   2057.00000   2112.94301
     4.51000   2087.00000   2113.91925
     4.52000   2194.00000   2114.88669
     4.53000   2090.00000   2115.84537
     4.54000   2099.00000   2116.79532
     4.55000   2114.00000   2117.73659
     4.56000   2045.00000   2118.66920
     4.57000   2050.00000   2119.59320
     4.58000   2074.00000   2120.50863
     4.59000   2081.00000   2121.41554
     4.60000   2056.00000   2122.31396
     4.61000   2075.00000   2123.20393
     4.62000   2083.00000   2124.08551
     4.63000   2072.00000   2124.95873
     4.64000   2038.00000   2125.82364
     4.65000   2095.00000   2126.68029
     4.66000   2118.00000   2127.52872
     4.67000   2165.00000   2128.36898
     4.68000   2168.00000   2129.20111
     4.69000   2250.00000   2130.02518
     4.70000   2110.00000   2130.84122
     4.71000   2083.00000   2131.64928
     4.72000   2148.00000   2132.44942
     4.73000   1993.00000   2133.24168
     4.74000   2134.00000   2134.02613
     4.75000   2082.00000   2134.80280
     4.76000   2021.00000   2135.57175
     4.77000   2136.00000   2136.33303
     4.78000   2119.00000   2137.08670
     4.79000   2166.00000   2137.83281
     4.80000   2041.00000   2138.57141
     4.81000   2110.00000   2139.30257
     4.82000   2135.00000   2140.02632
     4.83000   2151.00000   2140.74273
     4.84000   2148.00000   2141.45186
     4.85000   2156.00000   2142.15376
     4.86000   2139.00000   2142.84848
     4.87000   2193.00000   2143.53608
     4.88000   2151.00000   2144.21662
     4.89000   2100.00000   2144.89016
     4.90000   2145.00000   2145.55675
     4.91000   2171.00000   2146.21645
     4.92000   2210.00000   2146.86932
     4.93000   2121.00000   2147.51542
     4.94000   2140.00000   2148.15480
     4.95000   2192.00000   2148.78752
     4.96000   2056.00000   2149.41364
     4.97000   2069.00000   2150.03323
     4.98000   2121.00000   2150.64633
     4.99000   2098.00000   2151.25301
     5.00000   2164.00000   2151.85333
     5.01000   2139.00000   2152.44734
     5.02000   2182.00000   2153.03511
     5.03000   2022.00000   2153.61669
     5.04000   2106.00000   2154.19215
     5.05000   2149.00000   2154.76155
     5.06000   2168.00000   2155.32494
     5.07000   2166.00000   2155.88238
     5.08000   2171.00000   2156.43394
     5.09000   2143.00000   2156.97967
     5.10000   2199.00000   2157.51963
     5.11000   2098.00000   2158.05389
     5.12000   2169.00000   2158.58251
     5.13000   2124.00000   2159.10553
     5.14000   2175.00000   2159.62303
     5.15000   2190.00000   2160.13506
     5.16000   2122.00000   2160.64168
     5.17000   2143.00000   2161.14296
     5.18000   2151.00000   2161.63895
     5.19000   2146.00000   2162.12971
     5.20000   2092.00000   2162.61530
     5.21000   2205.00000   2163.09579
     5.22000   2197.00000   2163.57122
     5.23000   2177.00000   2164.04166
     5.24000   2157.00000   2164.50718
     5.25000   2127.00000   2164.96781
     5.26000   2206.00000   2165.42364
     5.27000   2174.00000   2165.87471
     5.28000   2273.00000   2166.32109
     5.29000   2152.00000   2166.76283
     5.30000   2139.00000   2167.19999
     5.31000   2180.00000   2167.63262
     5.32000   2234.00000   2168.06080
     5.33000   2152.00000   2168.48457
     5.34000   2214.00000   2168.90399
     5.35000   2258.00000   2169.31912
     5.36000   2142.00000   2169.73002
     5.37000   2185.00000   2170.13675
     5.38000   2262.00000   2170.53935
     5.39000   2239.00000   2170.93789
     5.40000   2186.00000   2171.33243
     5.41000   2121.00000   2171.72302
     5.42000   2194.00000   2172.10971
     5.43000   2062.00000   2172.49256
     5.44000   2186.00000   2172.87164
     5.45000   2210.00000   2173.24698
     5.46000   2146.00000   2173.61865
     5.47000   2231.00000   2173.98671
     5.48000   2202.00000   2174.35120
     5.49000   2151.00000   2174.71218
     5.50000   2219.00000   2175.06970
     5.51000   2155.00000   2175.42383
     5.52000   2197.00000   2175.77460
     5.53000   2178.00000   2176.12208
     5.54000   2167.00000   2176.46632
     5.55000   2196.00000   2176.80736
     5.56000   2137.00000   2177.14527
     5.57000   2173.00000   2177.48009
     5.58000   2212.00000   2177.81187
     5.59000   2196.00000   2178.14067
     5.60000   2141.00000   2178.46654
     5.61000   2153.00000   2178.78952
     5.62000   2195.00000   2179.10967
     5.63000   2156.00000   2179.42704
     5.64000   2160.00000   2179.74168
     5.65000   2147.00000   2180.05363
     5.66000   2137.00000   2180.36295
     5.67000   2232.00000   2180.66967
     5.68000   2206.00000   2180.97386
     5.69000   2226.00000   2181.27556
     5.70000   2178.00000   2181.57482
     5.71000   2192.00000   2181.87168
     5.72000   2207.00000   2182.16619
     5.73000   2181.00000   2182.45839
     5.74000   2265.00000   2182.74834
     5.75000   2276.00000   2183.03608
     5.76000   2217.00000   2183.32165
     5.77000   2139.00000   2183.60510
     5.78000   2219.00000   2183.88647
     5.79000   2155.00000   2184.16581
     5.80000   2244.00000   2184.44316
     5.81000   2221.00000   2184.71856
     5.82000   2232.00000   2184.99206
     5.83000   2170.00000   2185.26370
     5.84000   2235.00000   2185.53352
     5.85000   2218.00000   2185.80156
     5.86000   2256.00000   2186.06787
     5.87000   2177.00000   2186.33249
     5.88000   2169.00000   2186.59545
     5.89000   2176.00000   2186.85680
     5.90000   2216.00000   2187.11658
     5.91000   2172.00000   2187.37482
     5.92000   2209.00000   2187.63157
     5.93000   2124.00000   2187.88686
     5.94000   2188.00000   2188.14074
     5.95000   2160.00000   2188.39323
     5.96000   2144.00000   2188.64438
     5.97000   2170.00000   2188.89423
     5.98000   2186.00000   2189.14281
     5.99000   2244.00000   2189.39016
     6.00000   2289.00000   2189.63631
     6.01000   2170.00000   2189.88130
     6.02000   2189.00000   2190.12516
     6.03000   2136.00000   2190.36793
     6.04000   2217.00000   2190.60965
     6.05000   2177.00000   2190.85034
     6.06000   2217.00000   2191.09004
     6.07000   2209.00000   2191.32879
     6.08000   2225.00000   2191.56661
     6.09000   2199.00000   2191.80354
     6.10000   2201.00000   2192.03961
     6.11000   2283.00000   2192.27485
     6.12000   2220.00000   2192.50929
     6.13000   2216.00000   2192.74296
     6.14000   2157.00000   2192.97590
     6.15000   2197.00000   2193.20813
     6.16000   2239.00000   2193.43968
     6.17000   2206.00000   2193.67059
     6.18000   2238.00000   2193.90087
     6.19000   2239.00000   2194.13056
     6.20000   2180.00000   2194.35969
     6.21000   2168.00000   2194.58828
     6.22000   2195.00000   2194.81636
     6.23000   2183.00000   2195.04395
     6.24000   2235.00000   2195.27109
     6.25000   2221.00000   2195.49780
     6.26000   2284.00000   2195.72410
     6.27000   2214.00000   2195.95002
     6.28000   2236.00000   2196.17558
     6.29000   2219.00000   2196.40080
     6.30000   2168.00000   2196.62572
     6.31000   2242.00000   2196.85035
     6.32000   2105.00000   2197.07472
     6.33000   2136.00000   2197.29885
     6.34000   2182.00000   2197.52276
     6.35000   2301.00000   2197.74648
     6.36000   2193.00000   2197.97001
     6.37000   2238.00000   2198.19340
     6.38000   2204.00000   2198.41665
     6.39000   2211.00000   2198.63978
     6.40000   2142.00000   2198.86283
     6.41000   2197.00000   2199.08580
     6.42000   2287.00000   2199.30871
     6.43000   2213.00000   2199.53159
     6.44000   2200.00000   2199.75444
     6.45000   2269.00000   2199.97730
     6.46000   2186.00000   2200.20018
     6.47000   2227.00000   2200.42309
     6.48000   2199.00000   2200.64605
     6.49000   2180.00000   2200.86907
     6.50000   2268.00000   2201.09218
     6.51000   2173.00000   2201.31539
     6.52000   2266.00000   2201.53872
     6.53000   2150.00000   2201.76217
     6.54000   2217.00000   2201.98577
     6.55000   2302.00000   2202.20952
     6.56000   2245.00000   2202.43345
     6.57000   2180.00000   2202.65756
     6.58000   2216.00000   2202.88187
     6.59000   2263.00000   2203.10639
     6.60000   2182.00000   2203.33113
     6.61000   2187.00000   2203.55611
     6.62000   2173.00000   2203.78133
     6.63000   2198.00000   2204.00682
     6.64000   2166.00000   2204.23257
     6.65000   2255.00000   2204.45860
     6.66000   2185.00000   2204.68493
     6.67000   2251.00000   2204.91155
     6.68000   2252.00000   2205.13848
     6.69000   2210.00000   2205.36573
     6.70000   2240.00000   2205.59331
     6.71000   2217.00000   2205.82123
     6.72000   2187.00000   2206.04949
     6.73000   2222.00000   2206.27811
     6.74000   2241.00000   2206.50708
     6.75000   2195.00000   2206.73642
     6.76000   2203.00000   2206.96614
     6.77000   2231.00000   2207.19623
     6.78000   2269.00000   2207.42672
     6.79000   2267.00000   2207.65760
     6.80000   2231.00000   2207.88887
     6.81000   2302.00000   2208.12056
     6.82000   2315.00000   2208.35265
     6.83000   2213.00000   2208.58515
     6.84000   2353.00000   2208.81808
     6.85000   2288.00000   2209.05142
     6.86000   2324.00000   2209.28520
     6.87000   2260.00000   2209.51940
     6.88000   2313.00000   2209.75404
     6.89000   2268.00000   2209.98912
     6.90000   2268.00000   2210.22463
     6.91000   2155.00000   2210.46058
     6.92000   2303.00000   2210.69698
     6.93000   2204.00000   2210.93383
     6.94000   2243.00000   2211.17112
     6.95000   2229.00000   2211.40886
     6.96000   2169.00000   2211.64704
     6.97000   2169.00000   2211.88568
     6.98000   2266.00000   2212.12477
     6.99000   2217.00000   2212.36431
     7.00000   2250.00000   2212.60430
     7.01000   2259.00000   2212.84474
     7.02000   2277.00000   2213.08562
     7.03000   2246.00000   2213.32696
     7.04000   2268.00000   2213.56874
     7.05000   2265.00000   2213.81097
     7.06000   2210.00000   2214.05364
     7.07000   2270.00000   2214.29676
     7.08000   2291.00000   2214.54031
     7.09000   2325.00000   2214.78430
     7.10000   2306.00000   2215.02873
     7.11000   2267.00000   2215.27359
     7.12000   2302.00000   2215.51887
     7.13000   2224.00000   2215.76458
     7.14000   2191.00000   2216.01072
     7.15000   2257.00000   2216.25727
     7.16000   2226.00000   2216.50423
     7.17000   2209.00000   2216.75161
     7.18000   2277.00000   2216.99939
     7.19000   2255.00000   2217.24756
     7.20000   2263.00000   2217.49614
     7.21000   2245.00000   2217.74510
     7.22000   2266.00000   2217.99445
     7.23000   2237.00000   2218.24417
     7.24000   2255.00000   2218.49427
     7.25000   2361.00000   2218.74474
     7.26000   2224.00000   2218.99557
     7.27000   2250.00000   2219.24675
     7.28000   2329.00000   2219.49828
     7.29000   2276.00000   2219.75015
     7.30000   2282.00000   2220.00235
     7.31000   2251.00000   2220.25488
     7.32000   2216.00000   2220.50773
     7.33000   2253.00000   2220.76089
     7.34000   2161.00000   2221.01435
     7.35000   2242.00000   2221.26811
     7.36000   2255.00000   2221.52216
     7.37000   2232.00000   2221.77649
     7.38000   2204.00000   2222.03108
     7.39000   2281.00000   2222.28594
     7.40000   2224.00000   2222.54106
     7.41000   2314.00000   2222.79641
     7.42000   2328.00000   2223.05200
     7.43000   2238.00000   2223.30782
     7.44000   2296.00000   2223.56386
     7.45000   2263.00000   2223.82010
     7.46000   2294.00000   2224.07654
     7.47000   2329.00000   2224.33316
     7.48000   2286.00000   2224.58996
     7.49000   2235.00000   2224.84693
     7.50000   2226.00000   2225.10405
     7.51000   2212.00000   2225.36132
     7.52000   2274.00000   2225.61873
     7.53000   2218.00000   2225.87626
     7.54000   2256.00000   2226.13390
     7.55000   2331.00000   2226.39164
     7.56000   2245.00000   2226.64948
     7.57000   2285.00000   2226.90739
     7.58000   2197.00000   2227.16538
     7.59000   2264.00000   2227.42342
     7.60000   2273.00000   2227.68150
     7.61000   2302.00000   2227.93962
     7.62000   2321.00000   2228.19776
     7.63000   2167.00000   2228.45591
     7.64000   2327.00000   2228.71405
     7.65000   2241.00000   2228.97218
     7.66000   2294.00000   2229.23028
     7.67000   2234.00000   2229.48835
     7.68000   2261.00000   2229.74635
     7.69000   2293.00000   2230.00430
     7.70000   2253.00000   2230.26216
     7.71000   2229.00000   2230.51994
     7.72000   2205.00000   2230.77761
     7.73000   2267.00000   2231.03516
     7.74000   2253.00000   2231.29258
     7.75000   2263.00000   2231.54986
     7.76000   2291.00000   2231.80699
     7.77000   2188.00000   2232.06394
     7.78000   2145.00000   2232.32071
     7.79000   2366.00000   2232.57728
     7.80000   2265.00000   2232.83364
     7.81000   2300.00000   2233.08978
     7.82000   2297.00000   2233.34568
     7.83000   2184.00000   2233.60132
     7.84000   2279.00000   2233.85670
     7.85000   2287.00000   2234.11181
     7.86000   2339.00000   2234.36661
     7.87000   2304.00000   2234.62111
     7.88000   2294.00000   2234.87529
     7.89000   2245.00000   2235.12913
     7.90000   2290.00000   2235.38262
     7.91000   2258.00000   2235.63574
     7.92000   2250.00000   2235.88849
     7.93000   2212.00000   2236.14084
     7.94000   2321.00000   2236.39279
     7.95000   2319.00000   2236.64431
     7.96000   2238.00000   2236.89539
     7.97000   2253.00000   2237.14603
     7.98000   2358.00000   2237.39619
     7.99000   2269.00000   2237.64588
     8.00000   2202.00000   2237.89507
     8.01000   2198.00000   2238.14375
     8.02000   2276.00000   2238.39191
     8.03000   2202.00000   2238.63953
     8.04000   2287.00000   2238.88659
     8.05000   2303.00000   2239.13308
     8.06000   2185.00000   2239.37899
     8.07000   2253.00000   2239.62430
     8.08000   2269.00000   2239.86900
     8.09000   2277.00000   2240.11307
     8.10000   2355.00000   2240.35650
     8.11000   2292.00000   2240.59926
     8.12000   2281.00000   2240.84136
     8.13000   2294.00000   2241.08277
     8.14000   2254.00000   2241.32347
     8.15000   2261.00000   2241.56346
     8.16000   2177.00000   2241.80271
     8.17000   2216.00000   2242.04122
     8.18000   2221.00000   2242.27896
     8.19000   2217.00000   2242.51593
     8.20000   2263.00000   2242.75210
     8.21000   2244.00000   2242.98747
     8.22000   2273.00000   2243.22201
     8.23000   2229.00000   2243.45572
     8.24000   2207.00000   2243.68858
     8.25000   2271.00000   2243.92057
     8.26000   2184.00000   2244.15168
     8.27000   2237.00000   2244.38189
     8.28000   2213.00000   2244.61120
     8.29000   2239.00000   2244.83957
     8.30000   2278.00000   2245.06701
     8.31000   2223.00000   2245.29349
     8.32000   2212.00000   2245.51900
     8.33000   2159.00000   2245.74353
     8.34000   2338.00000   2245.96706
     8.35000   2254.00000   2246.18957
     8.36000   2244.00000   2246.41106
     8.37000   2212.00000   2246.63150
     8.38000   2196.00000   2246.85089
     8.39000   2189.00000   2247.06920
     8.40000   2210.00000   2247.28643
     8.41000   2226.00000   2247.50256
     8.42000   2216.00000   2247.71758
     8.43000   2167.00000   2247.93146
     8.44000   2322.00000   2248.14420
     8.45000   2187.00000   2248.35579
     8.46000   2194.00000   2248.56620
     8.47000   2279.00000   2248.77542
     8.48000   2275.00000   2248.98345
     8.49000   2318.00000   2249.19026
     8.50000   2202.00000   2249.39585
     8.51000   2175.00000   2249.60019
     8.52000   2176.00000   2249.80328
     8.53000   2245.00000   2250.00510
     8.54000   2259.00000   2250.20564
     8.55000   2212.00000   2250.40488
     8.56000   2218.00000   2250.60280
     8.57000   2191.00000   2250.79941
     8.58000   2263.00000   2250.99468
     8.59000   2289.00000   2251.18860
     8.60000   2168.00000   2251.38115
     8.61000   2253.00000   2251.57233
     8.62000   2314.00000   2251.76211
     8.63000   2214.00000   2251.95049
     8.64000   2205.00000   2252.13746
     8.65000   2244.00000   2252.32300
     8.66000   2218.00000   2252.50709
     8.67000   2220.00000   2252.68973
     8.68000   2226.00000   2252.87090
     8.69000   2235.00000   2253.05059
     8.70000   2242.00000   2253.22878
     8.71000   2204.00000   2253.40547
     8.72000   2230.00000   2253.58065
     8.73000   2178.00000   2253.75429
     8.74000   2218.00000   2253.92638
     8.75000   2270.00000   2254.09693
     8.76000   2184.00000   2254.26590
     8.77000   2139.00000   2254.43330
     8.78000   2252.00000   2254.59911
     8.79000   2312.00000   2254.76331
     8.80000   2209.00000   2254.92589
     8.81000   2235.00000   2255.08686
     8.82000   2257.00000   2255.24618
     8.83000   2141.00000   2255.40385
     8.84000   2239.00000   2255.55986
     8.85000   2271.00000   2255.71421
     8.86000   2208.00000   2255.86686
     8.87000   2253.00000   2256.01782
     8.88000   2286.00000   2256.16708
     8.89000   2269.00000   2256.31462
     8.90000   2259.00000   2256.46044
     8.91000   2209.00000   2256.60451
     8.92000   2265.00000   2256.74684
     8.93000   2225.00000   2256.88741
     8.94000   2199.00000   2257.02620
     8.95000   2223.00000   2257.16322
     8.96000   2232.00000   2257.29845
     8.97000   2136.00000   2257.43188
     8.98000   2170.00000   2257.56350
     8.99000   2238.00000   2257.69330
     9.00000   2231.00000   2257.82127
     9.01000   2183.00000   2257.94740
     9.02000   2261.00000   2258.07168
     9.03000   2174.00000   2258.19410
     9.04000   2195.00000   2258.31466
     9.05000   2217.00000   2258.43334
     9.06000   2247.00000   2258.55013
     9.07000   2182.00000   2258.66503
     9.08000   2214.00000   2258.77802
     9.09000   2218.00000   2258.88910
     9.10000   2195.00000   2258.99826
     9.11000   2234.00000   2259.10549
     9.12000   2263.00000   2259.21078
     9.13000   2138.00000   2259.31413
     9.14000   2216.00000   2259.41552
     9.15000   2197.00000   2259.51495
     9.16000   2228.00000   2259.61240
     9.17000   2241.00000   2259.70788
     9.18000   2193.00000   2259.80137
     9.19000   2245.00000   2259.89287
     9.20000   2213.00000   2259.98237
     9.21000   2201.00000   2260.06986
     9.22000   2262.00000   2260.15533
     9.23000   2147.00000   2260.23877
     9.24000   2216.00000   2260.32019
     9.25000   2180.00000   2260.39957
     9.26000   2333.00000   2260.47691
     9.27000   2214.00000   2260.55220
     9.28000   2182.00000   2260.62543
     9.29000   2213.00000   2260.69659
     9.30000   2149.00000   2260.76569
     9.31000   2226.00000   2260.83271
     9.32000   2192.00000   2260.89765
     9.33000   2191.00000   2260.96050
     9.34000   2179.00000   2261.02126
     9.35000   2251.00000   2261.07991
     9.36000   2246.00000   2261.13647
     9.37000   2203.00000   2261.19091
     9.38000   2195.00000   2261.24324
     9.39000   2147.00000   2261.29345
     9.40000   2215.00000   2261.34153
     9.41000   2248.00000   2261.38748
     9.42000   2148.00000   2261.43130
     9.43000   2278.00000   2261.47298
     9.44000   2219.00000   2261.51251
     9.45000   2170.00000   2261.54990
     9.46000   2222.00000   2261.58513
     9.47000   2218.00000   2261.61820
     9.48000   2277.00000   2261.64912
     9.49000   2229.00000   2261.67787
     9.50000   2276.00000   2261.70445
     9.51000   2271.00000   2261.72886
     9.52000   2228.00000   2261.75110
     9.53000   2199.00000   2261.77115
     9.54000   2237.00000   2261.78903
     9.55000   2204.00000   2261.80472
     9.56000   2179.00000   2261.81822
     9.57000   2236.00000   2261.82953
     9.58000   2246.00000   2261.83865
     9.59000   2223.00000   2261.84557
     9.60000   2192.00000   2261.85029
     9.61000   2165.00000   2261.85282
     9.62000   2165.00000   2261.85314
     9.63000   2171.00000   2261.85125
     9.64000   2182.00000   2261.84716
     9.65000   2228.00000   2261.84086
     9.66000   2115.00000   2261.83235
     9.67000   2231.00000   2261.82163
     9.68000   2214.00000   2261.80870
     9.69000   2134.00000   2261.79356
     9.70000   2205.00000   2261.77619
     9.71000   2178.00000   2261.75662
     9.72000   2254.00000   2261.73482
     9.73000   2229.00000   2261.71081
     9.74000   2144.00000   2261.68458
     9.75000   2230.00000   2261.65613
     9.76000   2189.00000   2261.62547
     9.77000   2142.00000   2261.59258
     9.78000   2191.00000   2261.55748
     9.79000   2315.00000   2261.52016
     9.80000   2258.00000   2261.48062
     9.81000   2197.00000   2261.43886
     9.82000   2225.00000   2261.39488
     9.83000   2156.00000   2261.34868
     9.84000   2285.00000   2261.30027
     9.85000   2158.00000   2261.24965
     9.86000   2217.00000   2261.19681
     9.87000   2195.00000   2261.14176
     9.88000   2193.00000   2261.08449
     9.89000   2209.00000   2261.02501
     9.90000   2206.00000   2260.96333
     9.91000   2210.00000   2260.89944
     9.92000   2203.00000   2260.83334
     9.93000   2182.00000   2260.76504
     9.94000   2270.00000   2260.69454
     9.95000   2230.00000   2260.62184
     9.96000   2129.00000   2260.54694
     9.97000   2149.00000   2260.46984
     9.98000   2165.00000   2260.39056
     9.99000   2286.00000   2260.30909
    10.00000   2151.00000   2260.22543
    10.01000   2323.00000   2260.13958
    10.02000   2206.00000   2260.05156
    10.03000   2162.00000   2259.96136
    10.04000   2200.00000   2259.86898
    10.05000   2260.00000   2259.77443
    10.06000   2235.00000   2259.67772
    10.07000   2244.00000   2259.57885
    10.08000   2279.00000   2259.47781
    10.09000   2275.00000   2259.37462
    10.10000   2234.00000   2259.26928
    10.11000   2197.00000   2259.16179
    10.12000   2190.00000   2259.05216
    10.13000   2177.00000   2258.94039
    10.14000   2221.00000   2258.82649
    10.15000   2218.00000   2258.71046
    10.16000   2232.00000   2258.59231
    10.17000   2172.00000   2258.47203
    10.18000   2191.00000   2258.34965
    10.19000   2208.00000   2258.22515
    10.20000   2123.00000   2258.09855
    10.21000   2208.00000   2257.96985
    10.22000   2237.00000   2257.83906
    10.23000   2223.00000   2257.70619
    10.24000   2266.00000   2257.57123
    10.25000   2204.00000   2257.43420
    10.26000   2242.00000   2257.29509
    10.27000   2300.00000   2257.15393
    10.28000   2327.00000   2257.01071
    10.29000   2292.00000   2256.86544
    10.30000   2291.00000   2256.71812
    10.31000   2247.00000   2256.56877
    10.32000   2250.00000   2256.41739
    10.33000   2228.00000   2256.26399
    10.34000   2300.00000   2256.10857
    10.35000   2240.00000   2255.95114
    10.36000   2194.00000   2255.79170
    10.37000   2151.00000   2255.63028
    10.38000   2294.00000   2255.46686
    10.39000   2241.00000   2255.30147
    10.40000   2337.00000   2255.13410
    10.41000   2301.00000   2254.96477
    10.42000   2226.00000   2254.79348
    10.43000   2205.00000   2254.62025
    10.44000   2275.00000   2254.44507
    10.45000   2261.00000   2254.26796
    10.46000   2243.00000   2254.08893
    10.47000   2357.00000   2253.90798
    10.48000   2204.00000   2253.72513
    10.49000   2307.00000   2253.54038
    10.50000   2246.00000   2253.35373
    10.51000   2221.00000   2253.16521
    10.52000   2258.00000   2252.97482
    10.53000   2190.00000   2252.78256
    10.54000   2333.00000   2252.58845
    10.55000   2250.00000   2252.39250
    10.56000   2232.00000   2252.19471
    10.57000   2145.00000   2251.99509
    10.58000   2205.00000   2251.79366
    10.59000   2279.00000   2251.59042
    10.60000   2192.00000   2251.38539
    10.61000   2232.00000   2251.17857
    10.62000   2249.00000   2250.96998
    10.63000   2283.00000   2250.75961
    10.64000   2200.00000   2250.54749
    10.65000   2269.00000   2250.33363
    10.66000   2203.00000   2250.11803
    10.67000   2353.00000   2249.90071
    10.68000   2213.00000   2249.68167
    10.69000   2172.00000   2249.46092
    10.70000   2303.00000   2249.23849
    10.71000   2178.00000   2249.01437
    10.72000   2274.00000   2248.78858
    10.73000   2284.00000   2248.56113
    10.74000   2233.00000   2248.33203
    10.75000   2254.00000   2248.10129
    10.76000   2224.00000   2247.86893
    10.77000   2227.00000   2247.63495
    10.78000   2207.00000   2247.39937
    10.79000   2221.00000   2247.16219
    10.80000   2275.00000   2246.92344
    10.81000   2304.00000   2246.68312
    10.82000   2291.00000   2246.44124
    10.83000   2225.00000   2246.19781
    10.84000   2163.00000   2245.95285
    10.85000   2215.00000   2245.70637
    10.86000   2262.00000   2245.45838
    10.87000   2300.00000   2245.20890
    10.88000   2190.00000   2244.95793
    10.89000   2183.00000   2244.70549
    10.90000   2245.00000   2244.45159
    10.91000   2221.00000   2244.19625
    10.92000   2278.00000   2243.93947
    10.93000   2221.00000   2243.68127
    10.94000   2223.00000   2243.42166
    10.95000   2273.00000   2243.16066
    10.96000   2204.00000   2242.89827
    10.97000   2241.00000   2242.63451
    10.98000   2281.00000   2242.36940
    10.99000   2339.00000   2242.10295
    11.00000   2242.00000   2241.83516
    11.01000   2207.00000   2241.56606
    11.02000   2220.00000   2241.29566
    11.03000   2247.00000   2241.02397
    11.04000   2253.00000   2240.75100
    11.05000   2231.00000   2240.47676
    11.06000   2249.00000   2240.20128
    11.07000   2154.00000   2239.92457
    11.08000   2173.00000   2239.64663
    11.09000   2205.00000   2239.36749
    11.10000   2185.00000   2239.08715
    11.11000   2193.00000   2238.80564
    11.12000   2313.00000   2238.52296
    11.13000   2287.00000   2238.23913
    11.14000   2189.00000   2237.95416
    11.15000   2186.00000   2237.66807
    11.16000   2216.00000   2237.38087
    11.17000   2243.00000   2237.09258
    11.18000   2314.00000   2236.80321
    11.19000   2290.00000   2236.51278
    11.20000   2316.00000   2236.22130
    11.21000   2333.00000   2235.92878
    11.22000   2265.00000   2235.63524
    11.23000   2181.00000   2235.34069
    11.24000   2180.00000   2235.04516
    11.25000   2284.00000   2234.74864
    11.26000   2323.00000   2234.45117
    11.27000   2251.00000   2234.15275
    11.28000   2280.00000   2233.85340
    11.29000   2316.00000   2233.55313
    11.30000   2184.00000   2233.25197
    11.31000   2214.00000   2232.94992
    11.32000   2274.00000   2232.64699
    11.33000   2214.00000   2232.34321
    11.34000   2267.00000   2232.03860
    11.35000   2198.00000   2231.73315
    11.36000   2227.00000   2231.42690
    11.37000   2288.00000   2231.11986
    11.38000   2210.00000   2230.81204
    11.39000   2230.00000   2230.50345
    11.40000   2181.00000   2230.19412
    11.41000   2192.00000   2229.88406
    11.42000   2336.00000   2229.57328
    11.43000   2260.00000   2229.26180
    11.44000   2228.00000   2228.94964
    11.45000   2283.00000   2228.63681
    11.46000   2248.00000   2228.32333
    11.47000   2245.00000   2228.00921
    11.48000   2283.00000   2227.69447
    11.49000   2213.00000   2227.37913
    11.50000   2227.00000   2227.06320
    11.51000   2232.00000   2226.74669
    11.52000   2219.00000   2226.42963
    11.53000   2155.00000   2226.11203
    11.54000   2302.00000   2225.79391
    11.55000   2277.00000   2225.47528
    11.56000   2260.00000   2225.15615
    11.57000   2237.00000   2224.83655
    11.58000   2256.00000   2224.51649
    11.59000   2316.00000   2224.19599
    11.60000   2166.00000   2223.87506
    11.61000   2225.00000   2223.55373
    11.62000   2214.00000   2223.23199
    11.63000   2189.00000   2222.90988
    11.64000   2166.00000   2222.58741
    11.65000   2185.00000   2222.26460
    11.66000   2335.00000   2221.94145
    11.67000   2300.00000   2221.61800
    11.68000   2230.00000   2221.29424
    11.69000   2242.00000   2220.97021
    11.70000   2252.00000   2220.64592
    11.71000   2209.00000   2220.32139
    11.72000   2237.00000   2219.99662
    11.73000   2140.00000   2219.67164
    11.74000   2257.00000   2219.34647
    11.75000   2272.00000   2219.02111
    11.76000   2224.00000   2218.69560
    11.77000   2164.00000   2218.36993
    11.78000   2211.00000   2218.04414
    11.79000   2228.00000   2217.71824
    11.80000   2254.00000   2217.39224
    11.81000   2287.00000   2217.06616
    11.82000   2281.00000   2216.74002
    11.83000   2180.00000   2216.41383
    11.84000   2217.00000   2216.08762
    11.85000   2167.00000   2215.76139
    11.86000   2241.00000   2215.43517
    11.87000   2205.00000   2215.10897
    11.88000   2221.00000   2214.78280
    11.89000   2217.00000   2214.45670
    11.90000   2199.00000   2214.13066
    11.91000   2204.00000   2213.80471
    11.92000   2276.00000   2213.47887
    11.93000   2171.00000   2213.15315
    11.94000   2234.00000   2212.82757
    11.95000   2266.00000   2212.50214
    11.96000   2259.00000   2212.17689
    11.97000   2189.00000   2211.85183
    11.98000   2251.00000   2211.52697
    11.99000   2248.00000   2211.20234
    12.00000   2195.00000   2210.87794
    12.01000   2215.00000   2210.55380
    12.02000   2171.00000   2210.22994
    12.03000   2220.00000   2209.90637
    12.04000   2218.00000   2209.58310
    12.05000   2201.00000   2209.26015
    12.06000   2216.00000   2208.93755
    12.07000   2185.00000   2208.61530
    12.08000   2328.00000   2208.29343
    12.09000   2243.00000   2207.97195
    12.10000   2301.00000   2207.65087
    12.11000   2208.00000   2207.33022
    12.12000   2219.00000   2207.01001
    12.13000   2144.00000   2206.69026
    12.14000   2203.00000   2206.37098
    12.15000   2370.00000   2206.05219
    12.16000   2199.00000   2205.73391
    12.17000   2299.00000   2205.41616
    12.18000   2241.00000   2205.09894
    12.19000   2287.00000   2204.78229
    12.20000   2218.00000   2204.46620
    12.21000   2188.00000   2204.15071
    12.22000   2155.00000   2203.83582
    12.23000   2223.00000   2203.52156
    12.24000   2185.00000   2203.20793
    12.25000   2253.00000   2202.89497
    12.26000   2220.00000   2202.58267
    12.27000   2210.00000   2202.27107
    12.28000   2295.00000   2201.96017
    12.29000   2211.00000   2201.64999
    12.30000   2177.00000   2201.34055
    12.31000   2234.00000   2201.03187
    12.32000   2188.00000   2200.72396
    12.33000   2232.00000   2200.41684
    12.34000   2197.00000   2200.11051
    12.35000   2262.00000   2199.80501
    12.36000   2219.00000   2199.50035
    12.37000   2178.00000   2199.19654
    12.38000   2172.00000   2198.89360
    12.39000   2335.00000   2198.59154
    12.40000   2225.00000   2198.29038
    12.41000   2286.00000   2197.99014
    12.42000   2262.00000   2197.69083
    12.43000   2210.00000   2197.39247
    12.44000   2268.00000   2197.09508
    12.45000   2315.00000   2196.79867
    12.46000   2246.00000   2196.50325
    12.47000   2247.00000   2196.20885
    12.48000   2216.00000   2195.91548
    12.49000   2212.00000   2195.62314
    12.50000   2338.00000   2195.33187
    12.51000   2210.00000   2195.04168
    12.52000   2213.00000   2194.75258
    12.53000   2234.00000   2194.46458
    12.54000   2234.00000   2194.17771
    12.55000   2212.00000   2193.89198
    12.56000   2222.00000   2193.60744
    12.57000   2191.00000   2193.32412
    12.58000   2178.00000   2193.04204
    12.59000   2184.00000   2192.76122
    12.60000   2179.00000   2192.48171
    12.61000   2178.00000   2192.20355
    12.62000   2285.00000   2191.92678
    12.63000   2203.00000   2191.65142
    12.64000   2181.00000   2191.37752
    12.65000   2242.00000   2191.10514
    12.66000   2244.00000   2190.83433
    12.67000   2237.00000   2190.56513
    12.68000   2253.00000   2190.29760
    12.69000   2220.00000   2190.03182
    12.70000   2295.00000   2189.76786
    12.71000   2255.00000   2189.50577
    12.72000   2260.00000   2189.24565
    12.73000   2191.00000   2188.98761
    12.74000   2240.00000   2188.73174
    12.75000   2243.00000   2188.47814
    12.76000   2158.00000   2188.22696
    12.77000   2222.00000   2187.97835
    12.78000   2272.00000   2187.73245
    12.79000   2255.00000   2187.48946
    12.80000   2212.00000   2187.24961
    12.81000   2200.00000   2187.01312
    12.82000   2268.00000   2186.78031
    12.83000   2172.00000   2186.55151
    12.84000   2271.00000   2186.32714
    12.85000   2237.00000   2186.10775
    12.86000   2294.00000   2185.89400
    12.87000   2283.00000   2185.68688
    12.88000   2270.00000   2185.48766
    12.89000   2304.00000   2185.29795
    12.90000   2239.00000   2185.12003
    12.91000   2277.00000   2184.95708
    12.92000   2171.00000   2184.81365
    12.93000   2179.00000   2184.69637
    12.94000   2189.00000   2184.61598
    12.95000   2224.00000   2184.59691
    12.96000   2238.00000   2184.67203
    12.97000   2200.00000   2184.76923
    12.98000   2191.00000   2184.75649
    12.99000   2186.00000   2184.78615
    13.00000   2148.00000   2184.88273
    13.01000   2256.00000   2185.06113
    13.02000   2296.00000   2185.33808
    13.03000   2276.00000   2185.73203
    13.04000   2243.00000   2186.26293
    13.05000   2287.00000   2186.95212
    13.06000   2195.00000   2187.82219
    13.07000   2259.00000   2188.89695
    13.08000   2364.00000   2190.20148
    13.09000   2302.00000   2191.76230
    13.10000   2265.00000   2193.60764
    13.11000   2218.00000   2195.76788
    13.12000   2205.00000   2198.27609
    13.13000   2189.00000   2201.16872
    13.14000   2217.00000   2204.48645
    13.15000   2306.00000   2208.27529
    13.16000   2215.00000   2212.58789
    13.17000   2220.00000   2217.48527
    13.18000   2375.00000   2223.03903
    13.19000   2331.00000   2229.33419
    13.20000   2257.00000   2236.47302
    13.21000   2263.00000   2244.57996
    13.22000   2355.00000   2253.80783
    13.23000   2301.00000   2264.34565
    13.24000   2364.00000   2276.42769
    13.25000   2415.00000   2290.34338
    13.26000   2394.00000   2306.44665
    13.27000   2410.00000   2325.16241
    13.28000   2418.00000   2346.98669
    13.29000   2420.00000   2372.47570
    13.30000   2462.00000   2402.21812
    13.31000   2529.00000   2436.78511
    13.32000   2498.00000   2476.65402
    13.33000   2481.00000   2522.10533
    13.34000   2558.00000   2573.09803
    13.35000   2662.00000   2629.13630
    13.36000   2690.00000   2689.14760
    13.37000   2709.00000   2751.39892
    13.38000   2780.00000   2813.47930
    13.39000   2946.00000   2872.37289
    13.40000   2805.00000   2924.63553
    13.41000   3029.00000   2966.67178
    13.42000   3004.00000   2995.09115
    13.43000   3033.00000   3007.10679
    13.44000   2977.00000   3000.92686
    13.45000   3078.00000   2976.07526
    13.46000   3042.00000   2933.56421
    13.47000   2930.00000   2875.84527
    13.48000   2907.00000   2806.51629
    13.49000   2768.00000   2729.84928
    13.50000   2703.00000   2650.26320
    13.51000   2552.00000   2571.85430
    13.52000   2577.00000   2498.04494
    13.53000   2485.00000   2431.37046
    13.54000   2370.00000   2373.40241
    13.55000   2464.00000   2324.79302
    13.56000   2343.00000   2285.41352
    13.57000   2284.00000   2254.54959
    13.58000   2274.00000   2231.11537
    13.59000   2280.00000   2213.85278
    13.60000   2201.00000   2201.49344
    13.61000   2273.00000   2192.87253
    13.62000   2217.00000   2186.99428
    13.63000   2167.00000   2183.05675
    13.64000   2171.00000   2180.44685
    13.65000   2208.00000   2178.71746
    13.66000   2254.00000   2177.55620
    13.67000   2192.00000   2176.75334
    13.68000   2283.00000   2176.17320
    13.69000   2217.00000   2175.73087
    13.70000   2219.00000   2175.37480
    13.71000   2160.00000   2175.07438
    13.72000   2256.00000   2174.81168
    13.73000   2182.00000   2174.57627
    13.74000   2241.00000   2174.36193
    13.75000   2301.00000   2174.16479
    13.76000   2177.00000   2173.98232
    13.77000   2118.00000   2173.81269
    13.78000   2207.00000   2173.65448
    13.79000   2198.00000   2173.50654
    13.80000   2160.00000   2173.36789
    13.81000   2237.00000   2173.23767
    13.82000   2268.00000   2173.11520
    13.83000   2171.00000   2172.99977
    13.84000   2268.00000   2172.89063
    13.85000   2228.00000   2172.78713
    13.86000   2214.00000   2172.68853
    13.87000   2277.00000   2172.59398
    13.88000   2323.00000   2172.50252
    13.89000   2170.00000   2172.41304
    13.90000   2259.00000   2172.32410
    13.91000   2187.00000   2172.23352
    13.92000   2179.00000   2172.13806
    13.93000   2204.00000   2172.03180
    13.94000   2241.00000   2171.89727
    13.95000   2207.00000   2171.71160
    13.96000   2217.00000   2171.56067
    13.97000   2207.00000   2171.56640
    13.98000   2220.00000   2171.59393
    13.99000   2232.00000   2171.62746
    14.00000   2147.00000   2171.66749
    14.01000   2237.00000   2171.71452
    14.02000   2232.00000   2171.76920
    14.03000   2184.00000   2171.83230
    14.04000   2203.00000   2171.90461
    14.05000   2195.00000   2171.98722
    14.06000   2250.00000   2172.08132
    14.07000   2205.00000   2172.18838
    14.08000   2158.00000   2172.31025
    14.09000   2146.00000   2172.44944
    14.10000   2270.00000   2172.60940
    14.11000   2170.00000   2172.79437
    14.12000   2303.00000   2173.00994
    14.13000   2261.00000   2173.26407
    14.14000   2202.00000   2173.56841
    14.15000   2200.00000   2173.94141
    14.16000   2154.00000   2174.41821
    14.17000   2232.00000   2175.11075
    14.18000   2195.00000   2176.04947
    14.19000   2298.00000   2176.63237
    14.20000   2173.00000   2176.87122
    14.21000   2222.00000   2177.09537
    14.22000   2138.00000   2177.33032
    14.23000   2190.00000   2177.57667
    14.24000   2146.00000   2177.83507
    14.25000   2170.00000   2178.10623
    14.26000   2243.00000   2178.39097
    14.27000   2208.00000   2178.69020
    14.28000   2119.00000   2179.00500
    14.29000   2184.00000   2179.33665
    14.30000   2250.00000   2179.68671
    14.31000   2200.00000   2180.05717
    14.32000   2258.00000   2180.45061
    14.33000   2117.00000   2180.87049
    14.34000   2147.00000   2181.32148
    14.35000   2188.00000   2181.80993
    14.36000   2280.00000   2182.34453
    14.37000   2091.00000   2182.93698
    14.38000   2256.00000   2183.60293
    14.39000   2196.00000   2184.36296
    14.40000   2239.00000   2185.24364
    14.41000   2233.00000   2186.27861
    14.42000   2245.00000   2187.50964
    14.43000   2220.00000   2188.98749
    14.44000   2244.00000   2190.77268
    14.45000   2187.00000   2192.93586
    14.46000   2240.00000   2195.55806
    14.47000   2162.00000   2198.73058
    14.48000   2235.00000   2202.55466
    14.49000   2178.00000   2207.14116
    14.50000   2288.00000   2212.61027
    14.51000   2191.00000   2219.09167
    14.52000   2303.00000   2226.72511
    14.53000   2277.00000   2235.66171
    14.54000   2261.00000   2246.06604
    14.55000   2277.00000   2258.11918
    14.56000   2228.00000   2272.02287
    14.57000   2350.00000   2288.00523
    14.58000   2318.00000   2306.32816
    14.59000   2482.00000   2327.29707
    14.60000   2293.00000   2351.27368
    14.61000   2365.00000   2378.69241
    14.62000   2422.00000   2410.08134
    14.63000   2394.00000   2446.08810
    14.64000   2422.00000   2487.51058
    14.65000   2476.00000   2535.33090
    14.66000   2597.00000   2590.74912
    14.67000   2705.00000   2655.21002
    14.68000   2566.00000   2730.41261
    14.69000   2829.00000   2818.28800
    14.70000   2918.00000   2920.92795
    14.71000   2965.00000   3040.44567
    14.72000   3158.00000   3178.75336
    14.73000   3160.00000   3337.24992
    14.74000   3300.00000   3516.42778
    14.75000   3648.00000   3715.42882
    14.76000   3670.00000   3931.60348
    14.77000   3883.00000   4160.14875
    14.78000   4184.00000   4393.91273
    14.79000   4515.00000   4623.45005
    14.80000   4761.00000   4837.38937
    14.81000   5016.00000   5023.13533
    14.82000   5188.00000   5167.88121
    14.83000   5292.00000   5259.86850
    14.84000   5365.00000   5289.79528
    14.85000   5437.00000   5252.22308
    14.86000   5317.00000   5146.72849
    14.87000   5212.00000   4978.43150
    14.88000   4853.00000   4757.57280
    14.89000   4484.00000   4498.13108
    14.90000   4142.00000   4215.88729
    14.91000   3814.00000   3926.50110
    14.92000   3593.00000   3643.98480
    14.93000   3309.00000   3379.69248
    14.94000   3112.00000   3141.79446
    14.95000   2927.00000   2935.17261
    14.96000   2774.00000   2761.66462
    14.97000   2607.00000   2620.56835
    14.98000   2495.00000   2509.29833
    14.99000   2385.00000   2424.08290
    15.00000   2215.00000   2360.60570
    15.01000   2221.00000   2314.52558
    15.02000   2278.00000   2281.84404
    15.03000   2166.00000   2259.12026
    15.04000   2236.00000   2243.55647
    15.05000   2270.00000   2232.98750
    15.06000   2187.00000   2225.81038
    15.07000   2217.00000   2220.88531
    15.08000   2243.00000   2217.43119
    15.09000   2275.00000   2214.93027
    15.10000   2168.00000   2213.04934
    15.11000   2123.00000   2211.57902
    15.12000   2198.00000   2210.38996
    15.13000   2205.00000   2209.40273
    15.14000   2160.00000   2208.56822
    15.15000   2203.00000   2207.85524
    15.16000   2138.00000   2207.24313
    15.17000   2163.00000   2206.71735
    15.18000   2162.00000   2206.26700
    15.19000   2224.00000   2205.88342
    15.20000   2191.00000   2205.55954
    15.21000   2183.00000   2205.28939
    15.22000   2217.00000   2205.06776
    15.23000   2187.00000   2204.89003
    15.24000   2181.00000   2204.75219
    15.25000   2194.00000   2204.65074
    15.26000   2235.00000   2204.58246
    15.27000   2216.00000   2204.54446
    15.28000   2105.00000   2204.53421
    15.29000   2166.00000   2204.54942
    15.30000   2254.00000   2204.58794
    15.31000   2208.00000   2204.64784
    15.32000   2140.00000   2204.72743
    15.33000   2141.00000   2204.82505
    15.34000   2148.00000   2204.93916
    15.35000   2150.00000   2205.06840
    15.36000   2175.00000   2205.21144
    15.37000   2203.00000   2205.36695
    15.38000   2170.00000   2205.53375
    15.39000   2213.00000   2205.71062
    15.40000   2094.00000   2205.89631
    15.41000   2144.00000   2206.08965
    15.42000   2294.00000   2206.28928
    15.43000   2170.00000   2206.49386
    15.44000   2211.00000   2206.70187
    15.45000   2214.00000   2206.91152
    15.46000   2252.00000   2207.12056
    15.47000   2280.00000   2207.32595
    15.48000   2197.00000   2207.52411
    15.49000   2157.00000   2207.71040
    15.50000   2245.00000   2207.87819
    15.51000   2235.00000   2208.01772
    15.52000   2148.00000   2208.11327
    15.53000   2160.00000   2208.13388
    15.54000   2194.00000   2207.97594
    15.55000   2247.00000   2207.62119
    15.56000   2166.00000   2207.70382
    15.57000   2109.00000   2208.08140
    15.58000   2200.00000   2208.52472
    15.59000   2196.00000   2208.97257
    15.60000   2168.00000   2209.42516
    15.61000   2151.00000   2209.88300
    15.62000   2145.00000   2210.34788
    15.63000   2231.00000   2210.82067
    15.64000   2204.00000   2211.30192
    15.65000   2253.00000   2211.79347
    15.66000   2208.00000   2212.29723
    15.67000   2167.00000   2212.81414
    15.68000   2179.00000   2213.34636
    15.69000   2128.00000   2213.89672
    15.70000   2203.00000   2214.46692
    15.71000   2170.00000   2215.06006
    15.72000   2263.00000   2215.68006
    15.73000   2152.00000   2216.32974
    15.74000   2210.00000   2217.01416
    15.75000   2203.00000   2217.73859
    15.76000   2169.00000   2218.50830
    15.77000   2176.00000   2219.33157
    15.78000   2129.00000   2220.21591
    15.79000   2180.00000   2221.17234
    15.80000   2241.00000   2222.21323
    15.81000   2238.00000   2223.35443
    15.82000   2248.00000   2224.61589
    15.83000   2165.00000   2226.02692
    15.84000   2270.00000   2227.62806
    15.85000   2233.00000   2229.47125
    15.86000   2280.00000   2231.62992
    15.87000   2264.00000   2234.21838
    15.88000   2244.00000   2237.42117
    15.89000   2182.00000   2241.61081
    15.90000   2123.00000   2248.10316
    15.91000   2278.00000   2256.47068
    15.92000   2253.00000   2258.56098
    15.93000   2141.00000   2260.15240
    15.94000   2233.00000   2261.79557
    15.95000   2283.00000   2263.49652
    15.96000   2195.00000   2265.25906
    15.97000   2149.00000   2267.08732
    15.98000   2227.00000   2268.98580
    15.99000   2211.00000   2270.95940
    16.00000   2237.00000   2273.01354
    16.01000   2296.00000   2275.15414
    16.02000   2242.00000   2277.38779
    16.03000   2190.00000   2279.72173
    16.04000   2214.00000   2282.16411
    16.05000   2281.00000   2284.72417
    16.06000   2333.00000   2287.41250
    16.07000   2268.00000   2290.24158
    16.08000   2245.00000   2293.22645
    16.09000   2301.00000   2296.38582
    16.10000   2292.00000   2299.74358
    16.11000   2262.00000   2303.33109
    16.12000   2337.00000   2307.19039
    16.13000   2229.00000   2311.37840
    16.14000   2310.00000   2315.97263
    16.15000   2277.00000   2321.07832
    16.16000   2339.00000   2326.83718
    16.17000   2226.00000   2333.43769
    16.18000   2255.00000   2341.12664
    16.19000   2332.00000   2350.22156
    16.20000   2279.00000   2361.12356
    16.21000   2378.00000   2374.32961
    16.22000   2380.00000   2390.44397
    16.23000   2368.00000   2410.18775
    16.24000   2392.00000   2434.40647
    16.25000   2534.00000   2464.07550
    16.26000   2444.00000   2500.30372
    16.27000   2599.00000   2544.33672
    16.28000   2660.00000   2597.56105
    16.29000   2580.00000   2661.51330
    16.30000   2714.00000   2737.89699
    16.31000   2835.00000   2828.61084
    16.32000   2921.00000   2935.79590
    16.33000   2992.00000   3061.92679
    16.34000   3089.00000   3209.76122
    16.35000   3167.00000   3382.19708
    16.36000   3317.00000   3583.41347
    16.37000   3580.00000   3818.16248
    16.38000   3938.00000   4092.22361
    16.39000   4319.00000   4412.69647
    16.40000   4874.00000   4788.28844
    16.41000   5382.00000   5229.58360
    16.42000   5802.00000   5749.22800
    16.43000   6411.00000   6361.93428
    16.44000   7120.00000   7084.17807
    16.45000   8042.00000   7933.43815
    16.46000   8962.00000   8926.83618
    16.47000  10011.00000  10079.07403
    16.48000  11227.00000  11399.65795
    16.49000  12614.00000  12889.54212
    16.50000  14263.00000  14537.50477
    16.51000  15972.00000  16316.75822
    16.52000  17846.00000  18182.44078
    16.53000  19092.00000  20070.69017
    16.54000  21208.00000  21899.91179
    16.55000  23402.00000  23574.62063
    16.56000  24627.00000  24991.90074
    16.57000  26168.00000  26050.18637
    16.58000  27311.00000  26659.81085
    16.59000  27832.00000  26754.52203
    16.60000  27115.00000  26302.60495
    16.61000  26296.00000  25315.14640
    16.62000  24177.00000  23848.06613
    16.63000  21727.00000  21995.63580
    16.64000  19401.00000  19876.78794
    16.65000  17525.00000  17618.77336
    16.66000  14799.00000  15342.70252
    16.67000  12790.00000  13153.09040
    16.68000  10662.00000  11131.50608
    16.69000   9131.00000   9333.78757
    16.70000   7531.00000   7790.28871
    16.71000   6225.00000   6508.59418
    16.72000   5559.00000   5477.97869
    16.73000   4758.00000   4674.75592
    16.74000   4170.00000   4067.67573
    16.75000   3785.00000   3622.69086
    16.76000   3490.00000   3306.66810
    16.77000   3242.00000   3089.88672
    16.78000   3005.00000   2947.39017
    16.79000   2887.00000   2859.39949
    16.80000   2717.00000   2811.05866
    16.81000   2732.00000   2791.78064
    16.82000   2733.00000   2794.41172
    16.83000   2751.00000   2814.36207
    16.84000   2799.00000   2848.79512
    16.85000   2838.00000   2895.91816
    16.86000   2846.00000   2954.38056
    16.87000   2891.00000   3022.78121
    16.88000   2999.00000   3099.28862
    16.89000   3087.00000   3181.37567
    16.90000   3158.00000   3265.68541
    16.91000   3148.00000   3348.04561
    16.92000   3355.00000   3423.63304
    16.93000   3313.00000   3487.28670
    16.94000   3492.00000   3533.94629
    16.95000   3499.00000   3559.17617
    16.96000   3604.00000   3559.73166
    16.97000   3466.00000   3534.08795
    16.98000   3486.00000   3482.81945
    16.99000   3405.00000   3408.67486
    17.00000   3275.00000   3316.25770
    17.01000   3194.00000   3211.37475
    17.02000   3100.00000   3100.26235
    17.03000   2927.00000   2988.88744
    17.04000   2854.00000   2882.43553
    17.05000   2736.00000   2785.00565
    17.06000   2571.00000   2699.50120
    17.07000   2627.00000   2627.74814
    17.08000   2577.00000   2571.29392
    17.09000   2488.00000   2529.97796
    17.10000   2484.00000   2495.87088
    17.11000   2393.00000   2467.29036
    17.12000   2462.00000   2446.24372
    17.13000   2370.00000   2431.37886
    17.14000   2360.00000   2421.22302
    17.15000   2404.00000   2414.54122
    17.16000   2336.00000   2410.35362
    17.17000   2310.00000   2407.91936
    17.18000   2476.00000   2406.69939
    17.19000   2468.00000   2406.31939
    17.20000   2307.00000   2406.52556
    17.21000   2315.00000   2407.15226
    17.22000   2314.00000   2408.09249
    17.23000   2364.00000   2409.27711
    17.24000   2376.00000   2410.65579
    17.25000   2371.00000   2412.18661
    17.26000   2430.00000   2413.83113
    17.27000   2391.00000   2415.54266
    17.28000   2332.00000   2417.24829
    17.29000   2471.00000   2418.82402
    17.30000   2461.00000   2419.98735
    17.31000   2331.00000   2419.57820
    17.32000   2502.00000   2418.22974
    17.33000   2478.00000   2424.63041
    17.34000   2403.00000   2431.39188
    17.35000   2412.00000   2439.79990
    17.36000   2334.00000   2449.64935
    17.37000   2451.00000   2461.37361
    17.38000   2513.00000   2475.52981
    17.39000   2518.00000   2492.82095
    17.40000   2516.00000   2514.11742
    17.41000   2528.00000   2540.47741
    17.42000   2485.00000   2573.16518
    17.43000   2626.00000   2613.66692
    17.44000   2622.00000   2663.70491
    17.45000   2683.00000   2725.25135
    17.46000   2784.00000   2800.54478
    17.47000   2899.00000   2892.11402
    17.48000   3044.00000   3002.81550
    17.49000   3151.00000   3135.89123
    17.50000   3276.00000   3295.05554
    17.51000   3427.00000   3484.61912
    17.52000   3785.00000   3709.66001
    17.53000   3828.00000   3976.25010
    17.54000   4049.00000   4291.74260
    17.55000   4362.00000   4665.11825
    17.56000   4791.00000   5107.37379
    17.57000   5357.00000   5631.91322
    17.58000   5931.00000   6254.86845
    17.59000   6853.00000   6995.23574
    17.60000   8200.00000   7874.67043
    17.61000   9210.00000   8916.74378
    17.62000  10572.00000  10145.43917
    17.63000  11564.00000  11582.90546
    17.64000  13151.00000  13246.33690
    17.65000  15022.00000  15142.74925
    17.66000  16754.00000  17265.06451
    17.67000  18810.00000  19587.06827
    17.68000  21191.00000  22059.37515
    17.69000  23499.00000  24607.15808
    17.70000  26201.00000  27130.51500
    17.71000  28231.00000  29508.14086
    17.72000  31089.00000  31604.57039
    17.73000  32307.00000  33280.78422
    17.74000  34506.00000  34407.55072
    17.75000  35601.00000  34880.51259
    17.76000  34865.00000  34635.45545
    17.77000  34148.00000  33661.06612
    17.78000  32692.00000  32005.23000
    17.79000  30570.00000  29771.27917
    17.80000  26398.00000  27103.92296
    17.81000  23793.00000  24169.02268
    17.82000  20306.00000  21133.16652
    17.83000  16856.00000  18147.21094
    17.84000  14568.00000  15335.14094
    17.85000  12281.00000  12788.00435
    17.86000  10268.00000  10562.28629
    17.87000   8696.00000   8682.01650
    17.88000   7222.00000   7143.72160
    17.89000   6201.00000   5923.12323
    17.90000   5177.00000   4982.41511
    17.91000   4501.00000   4277.08937
    17.92000   3932.00000   3761.57889
    17.93000   3615.00000   3393.34295
    17.94000   3182.00000   3135.35550
    17.95000   2998.00000   2957.20037
    17.96000   2824.00000   2835.11176
    17.97000   2684.00000   2751.33247
    17.98000   2639.00000   2693.12325
    17.99000   2637.00000   2651.67816
    18.00000   2426.00000   2621.11222
    18.01000   2471.00000   2597.60851
    18.02000   2439.00000   2578.75285
    18.03000   2389.00000   2563.04626
    18.04000   2454.00000   2549.56638
    18.05000   2453.00000   2537.74344
    18.06000   2448.00000   2527.21807
    18.07000   2464.00000   2517.75461
    18.08000   2426.00000   2509.18989
    18.09000   2463.00000   2501.40383
    18.10000   2552.00000   2494.30294
    18.11000   2417.00000   2487.81103
    18.12000   2439.00000   2481.86400
    18.13000   2445.00000   2476.40677
    18.14000   2405.00000   2471.39135
    18.15000   2394.00000   2466.77497
    18.16000   2399.00000   2462.51894
    18.17000   2372.00000   2458.58934
    18.18000   2497.00000   2454.95635
    18.19000   2376.00000   2451.59213
    18.20000   2433.00000   2448.47172
    18.21000   2393.00000   2445.57337
    18.22000   2429.00000   2442.87637
    18.23000   2343.00000   2440.36166
    18.24000   2420.00000   2438.01258
    18.25000   2390.00000   2435.81282
    18.26000   2425.00000   2433.74709
    18.27000   2330.00000   2431.80184
    18.28000   2377.00000   2429.96299
    18.29000   2379.00000   2428.21741
    18.30000   2374.00000   2426.55248
    18.31000   2271.00000   2424.95486
    18.32000   2492.00000   2423.41173
    18.33000   2284.00000   2421.90883
    18.34000   2363.00000   2420.43147
    18.35000   2346.00000   2418.96314
    18.36000   2346.00000   2417.48506
    18.37000   2354.00000   2415.97472
    18.38000   2400.00000   2414.40396
    18.39000   2444.00000   2412.73185
    18.40000   2291.00000   2410.90292
    18.41000   2273.00000   2408.84261
    18.42000   2421.00000   2406.43863
    18.43000   2356.00000   2403.50552
    18.44000   2322.00000   2399.68568
    18.45000   2342.00000   2393.81924
    18.46000   2408.00000   2385.59913
    18.47000   2374.00000   2382.10524
    18.48000   2416.00000   2381.90701
    18.49000   2367.00000   2382.44504
    18.50000   2452.00000   2382.98113
    18.51000   2352.00000   2383.51527
    18.52000   2332.00000   2384.04743
    18.53000   2279.00000   2384.57761
    18.54000   2355.00000   2385.10579
    18.55000   2404.00000   2385.63196
    18.56000   2421.00000   2386.15610
    18.57000   2310.00000   2386.67820
    18.58000   2454.00000   2387.19824
    18.59000   2396.00000   2387.71621
    18.60000   2387.00000   2388.23210
    18.61000   2414.00000   2388.74589
    18.62000   2549.00000   2389.25756
    18.63000   2377.00000   2389.76711
    18.64000   2367.00000   2390.27451
    18.65000   2435.00000   2390.77976
    18.66000   2524.00000   2391.28284
    18.67000   2492.00000   2391.78374
    18.68000   2434.00000   2392.28244
    18.69000   2402.00000   2392.77892
    18.70000   2497.00000   2393.27319
    18.71000   2389.00000   2393.76521
    18.72000   2482.00000   2394.25498
    18.73000   2334.00000   2394.74249
    18.74000   2410.00000   2395.22771
    18.75000   2408.00000   2395.71064
    18.76000   2451.00000   2396.19129
    18.77000   2414.00000   2396.66966
    18.78000   2393.00000   2397.14589
    18.79000   2422.00000   2397.62045
    18.80000   2419.00000   2398.09382
    18.81000   2355.00000   2398.56629
    18.82000   2469.00000   2399.03853
    18.83000   2392.00000   2399.51123
    18.84000   2383.00000   2399.98498
    18.85000   2364.00000   2400.46076
    18.86000   2388.00000   2400.93959
    18.87000   2410.00000   2401.42252
    18.88000   2397.00000   2401.91108
    18.89000   2408.00000   2402.40678
    18.90000   2458.00000   2402.91151
    18.91000   2436.00000   2403.42760
    18.92000   2425.00000   2403.95766
    18.93000   2505.00000   2404.50505
    18.94000   2426.00000   2405.07362
    18.95000   2446.00000   2405.66836
    18.96000   2385.00000   2406.29544
    18.97000   2360.00000   2406.96288
    18.98000   2420.00000   2407.68118
    18.99000   2420.00000   2408.46487
    19.00000   2377.00000   2409.33536
    19.01000   2436.00000   2410.32461
    19.02000   2464.00000   2411.47822
    19.03000   2359.00000   2412.86792
    19.04000   2358.00000   2414.61869
    19.05000   2424.00000   2417.03582
    19.06000   2478.00000   2420.47833
    19.07000   2562.00000   2423.89229
    19.08000   2496.00000   2425.93660
    19.09000   2364.00000   2428.27037
    19.10000   2410.00000   2431.18436
    19.11000   2416.00000   2434.86478
    19.12000   2503.00000   2439.54273
    19.13000   2375.00000   2445.50002
    19.14000   2461.00000   2453.07506
    19.15000   2521.00000   2462.66908
    19.16000   2510.00000   2474.75335
    19.17000   2536.00000   2489.87849
    19.18000   2660.00000   2508.68722
    19.19000   2613.00000   2531.93264
    19.20000   2605.00000   2560.50407
    19.21000   2773.00000   2595.46319
    19.22000   2666.00000   2638.09243
    19.23000   2774.00000   2689.95741
    19.24000   2842.00000   2752.98285
    19.25000   2913.00000   2829.53832
    19.26000   3079.00000   2922.52462
    19.27000   3213.00000   3035.44380
    19.28000   3287.00000   3172.42658
    19.29000   3589.00000   3338.18102
    19.30000   3745.00000   3537.81907
    19.31000   3832.00000   3776.51744
    19.32000   4244.00000   4058.97962
    19.33000   4365.00000   4388.69232
    19.34000   4804.00000   4767.01200
    19.35000   5128.00000   5192.17294
    19.36000   5497.00000   5658.36679
    19.37000   5956.00000   6155.09073
    19.38000   6438.00000   6666.97659
    19.39000   6982.00000   7174.28279
    19.40000   7559.00000   7654.14692
    19.41000   8190.00000   8082.56819
    19.42000   8566.00000   8436.94177
    19.43000   8626.00000   8698.83255
    19.44000   9086.00000   8856.57596
    19.45000   8925.00000   8907.22491
    19.46000   8963.00000   8857.33535
    19.47000   8518.00000   8722.18589
    19.48000   8235.00000   8523.37457
    19.49000   8075.00000   8285.25565
    19.50000   7950.00000   8031.04747
    19.51000   7407.00000   7779.43658
    19.52000   7368.00000   7542.24501
    19.53000   7164.00000   7323.44603
    19.54000   7117.00000   7119.58212
    19.55000   7097.00000   6921.43404
    19.56000   6888.00000   6716.60985
    19.57000   6655.00000   6492.58461
    19.58000   6516.00000   6239.62645
    19.59000   6076.00000   5953.00549
    19.60000   5579.00000   5633.98326
    19.61000   5230.00000   5289.41505
    19.62000   4943.00000   4930.25922
    19.63000   4448.00000   4569.57157
    19.64000   4068.00000   4220.52136
    19.65000   3783.00000   3894.75523
    19.66000   3606.00000   3601.25633
    19.67000   3325.00000   3345.74706
    19.68000   3191.00000   3130.61412
    19.69000   3032.00000   2955.26562
    19.70000   2841.00000   2816.78115
    19.71000   2719.00000   2710.69593
    19.72000   2718.00000   2631.77359
    19.73000   2638.00000   2574.66257
    19.74000   2644.00000   2534.37726
    19.75000   2548.00000   2506.59244
    19.76000   2480.00000   2487.77093
    19.77000   2496.00000   2475.16492
    19.78000   2530.00000   2466.73516
    19.79000   2474.00000   2461.02883
    19.80000   2403.00000   2457.04688
    19.81000   2403.00000   2454.12240
    19.82000   2412.00000   2451.81396
    19.83000   2482.00000   2449.81471
    19.84000   2476.00000   2447.83181
    19.85000   2455.00000   2445.59840
    19.86000   2410.00000   2443.71762
    19.87000   2622.00000   2443.01206
    19.88000   2369.00000   2442.51210
    19.89000   2406.00000   2442.06724
    19.90000   2426.00000   2441.66847
    19.91000   2453.00000   2441.30905
    19.92000   2422.00000   2440.98360
    19.93000   2418.00000   2440.68750
    19.94000   2407.00000   2440.41682
    19.95000   2475.00000   2440.16801
    19.96000   2484.00000   2439.93781
    19.97000   2453.00000   2439.72323
    19.98000   2486.00000   2439.52139
    19.99000   2441.00000   2439.32954
    20.00000   2371.00000   2439.14487
    20.01000   2497.00000   2438.96452
    20.02000   2477.00000   2438.78537
    20.03000   2380.00000   2438.60388
    20.04000   2567.00000   2438.41574
    20.05000   2512.00000   2438.21494
    20.06000   2489.00000   2437.99301
    20.07000   2497.00000   2437.73833
    20.08000   2537.00000   2437.43215
    20.09000   2454.00000   2437.03930
    20.10000   2432.00000   2436.45718
    20.11000   2468.00000   2435.60407
    20.12000   2463.00000   2435.03330
    20.13000   2441.00000   2435.00535
    20.14000   2526.00000   2435.05926
    20.15000   2509.00000   2435.10946
    20.16000   2447.00000   2435.15597
    20.17000   2476.00000   2435.19877
    20.18000   2511.00000   2435.23785
    20.19000   2535.00000   2435.27321
    20.20000   2486.00000   2435.30485
    20.21000   2553.00000   2435.33276
    20.22000   2543.00000   2435.35693
    20.23000   2458.00000   2435.37736
    20.24000   2409.00000   2435.39404
    20.25000   2435.00000   2435.40697
    20.26000   2428.00000   2435.41615
    20.27000   2435.00000   2435.42156
    20.28000   2512.00000   2435.42320
    20.29000   2493.00000   2435.42107
    20.30000   2428.00000   2435.41516
    20.31000   2394.00000   2435.40547
    20.32000   2449.00000   2435.39199
    20.33000   2465.00000   2435.37471
    20.34000   2395.00000   2435.35364
    20.35000   2506.00000   2435.32877
    20.36000   2428.00000   2435.30009
    20.37000   2438.00000   2435.26760
    20.38000   2505.00000   2435.23130
    20.39000   2479.00000   2435.19117
    20.40000   2404.00000   2435.14722
    20.41000   2367.00000   2435.09945
    20.42000   2495.00000   2435.04784
    20.43000   2340.00000   2434.99239
    20.44000   2469.00000   2434.93310
    20.45000   2475.00000   2434.86996
    20.46000   2389.00000   2434.80298
    20.47000   2402.00000   2434.73214
    20.48000   2423.00000   2434.65745
    20.49000   2381.00000   2434.57889
    20.50000   2437.00000   2434.49647
    20.51000   2405.00000   2434.41018
    20.52000   2454.00000   2434.32002
    20.53000   2405.00000   2434.22599
    20.54000   2495.00000   2434.12808
    20.55000   2535.00000   2434.02628
    20.56000   2486.00000   2433.92060
    20.57000   2456.00000   2433.81103
    20.58000   2414.00000   2433.69757
    20.59000   2416.00000   2433.58021
    20.60000   2446.00000   2433.45895
    20.61000   2456.00000   2433.33380
    20.62000   2397.00000   2433.20474
    20.63000   2405.00000   2433.07177
    20.64000   2390.00000   2432.93489
    20.65000   2431.00000   2432.79410
    20.66000   2432.00000   2432.64939
    20.67000   2514.00000   2432.50077
    20.68000   2365.00000   2432.34823
    20.69000   2472.00000   2432.19176
    20.70000   2414.00000   2432.03137
    20.71000   2421.00000   2431.86705
    20.72000   2426.00000   2431.69879
    20.73000   2417.00000   2431.52661
    20.74000   2411.00000   2431.35049
    20.75000   2528.00000   2431.17044
    20.76000   2353.00000   2430.98644
    20.77000   2395.00000   2430.79851
    20.78000   2420.00000   2430.60663
    20.79000   2454.00000   2430.41081
    20.80000   2368.00000   2430.21104
    20.81000   2417.00000   2430.00732
    20.82000   2471.00000   2429.79966
    20.83000   2393.00000   2429.58804
    20.84000   2383.00000   2429.37247
    20.85000   2466.00000   2429.15294
    20.86000   2479.00000   2428.92946
    20.87000   2507.00000   2428.70202
    20.88000   2470.00000   2428.47062
    20.89000   2420.00000   2428.23526
    20.90000   2478.00000   2427.99594
    20.91000   2431.00000   2427.75266
    20.92000   2412.00000   2427.50542
    20.93000   2423.00000   2427.25421
    20.94000   2472.00000   2426.99903
    20.95000   2460.00000   2426.73989
    20.96000   2464.00000   2426.47678
    20.97000   2462.00000   2426.20971
    20.98000   2360.00000   2425.93866
    20.99000   2483.00000   2425.66365
    21.00000   2401.00000   2425.38467
    21.01000   2425.00000   2425.10172
    21.02000   2514.00000   2424.81480
    21.03000   2381.00000   2424.52390
    21.04000   2386.00000   2424.22904
    21.05000   2423.00000   2423.93020
    21.06000   2364.00000   2423.62739
    21.07000   2421.00000   2423.32061
    21.08000   2420.00000   2423.00986
    21.09000   2438.00000   2422.69514
    21.10000   2465.00000   2422.37645
    21.11000   2337.00000   2422.05378
    21.12000   2363.00000   2421.72714
    21.13000   2457.00000   2421.39653
    21.14000   2362.00000   2421.06195
    21.15000   2460.00000   2420.72340
    21.16000   2442.00000   2420.38088
    21.17000   2421.00000   2420.03439
    21.18000   2368.00000   2419.68393
    21.19000   2411.00000   2419.32951
    21.20000   2398.00000   2418.97111
    21.21000   2487.00000   2418.60875
    21.22000   2432.00000   2418.24242
    21.23000   2345.00000   2417.87212
    21.24000   2319.00000   2417.49787
    21.25000   2388.00000   2417.11964
    21.26000   2403.00000   2416.73746
    21.27000   2466.00000   2416.35131
    21.28000   2394.00000   2415.96121
    21.29000   2452.00000   2415.56714
    21.30000   2380.00000   2415.16912
    21.31000   2474.00000   2414.76714
    21.32000   2393.00000   2414.36120
    21.33000   2408.00000   2413.95131
    21.34000   2424.00000   2413.53747
    21.35000   2385.00000   2413.11968
    21.36000   2346.00000   2412.69794
    21.37000   2369.00000   2412.27225
    21.38000   2419.00000   2411.84262
    21.39000   2477.00000   2411.40904
    21.40000   2360.00000   2410.97152
    21.41000   2423.00000   2410.53006
    21.42000   2344.00000   2410.08467
    21.43000   2375.00000   2409.63533
    21.44000   2429.00000   2409.18207
    21.45000   2461.00000   2408.72487
    21.46000   2490.00000   2408.26374
    21.47000   2426.00000   2407.79869
    21.48000   2396.00000   2407.32970
    21.49000   2359.00000   2406.85680
    21.50000   2364.00000   2406.37998
    21.51000   2440.00000   2405.89924
    21.52000   2406.00000   2405.41458
    21.53000   2381.00000   2404.92601
    21.54000   2445.00000   2404.43354
    21.55000   2311.00000   2403.93715
    21.56000   2367.00000   2403.43686
    21.57000   2324.00000   2402.93267
    21.58000   2528.00000   2402.42458
    21.59000   2466.00000   2401.91259
    21.60000   2380.00000   2401.39671
    21.61000   2494.00000   2400.87695
    21.62000   2427.00000   2400.35329
    21.63000   2402.00000   2399.82575
    21.64000   2427.00000   2399.29434
    21.65000   2449.00000   2398.75904
    21.66000   2448.00000   2398.21987
    21.67000   2472.00000   2397.67684
    21.68000   2421.00000   2397.13009
    21.69000   2423.00000   2396.58019
    21.70000   2434.00000   2396.02780
    21.71000   2369.00000   2395.47347
    21.72000   2447.00000   2394.91811
    21.73000   2415.00000   2394.36257
    21.74000   2431.00000   2393.80790
    21.75000   2557.00000   2393.25542
    21.76000   2374.00000   2392.70648
    21.77000   2402.00000   2392.16294
    21.78000   2413.00000   2391.62674
    21.79000   2459.00000   2391.10044
    21.80000   2462.00000   2390.58697
    21.81000   2437.00000   2390.09007
    21.82000   2439.00000   2389.61427
    21.83000   2438.00000   2389.16542
    21.84000   2391.00000   2388.75083
    21.85000   2478.00000   2388.38062
    21.86000   2452.00000   2388.06861
    21.87000   2440.00000   2387.83626
    21.88000   2445.00000   2387.71739
    21.89000   2476.00000   2387.76501
    21.90000   2460.00000   2388.07746
    21.91000   2351.00000   2388.91552
    21.92000   2413.00000   2390.59644
    21.93000   2402.00000   2392.06313
    21.94000   2423.00000   2391.81555
    21.95000   2554.00000   2391.41402
    21.96000   2419.00000   2391.01787
    21.97000   2361.00000   2390.62756
    21.98000   2457.00000   2390.24358
    21.99000   2404.00000   2389.86644
    22.00000   2385.00000   2389.49670
    22.01000   2414.00000   2389.13495
    22.02000   2376.00000   2388.78180
    22.03000   2404.00000   2388.43793
    22.04000   2469.00000   2388.10404
    22.05000   2439.00000   2387.78090
    22.06000   2415.00000   2387.46932
    22.07000   2456.00000   2387.17018
    22.08000   2535.00000   2386.88440
    22.09000   2405.00000   2386.61298
    22.10000   2412.00000   2386.35701
    22.11000   2368.00000   2386.11763
    22.12000   2411.00000   2385.89609
    22.13000   2404.00000   2385.69373
    22.14000   2399.00000   2385.51199
    22.15000   2511.00000   2385.35244
    22.16000   2465.00000   2385.21675
    22.17000   2389.00000   2385.10676
    22.18000   2418.00000   2385.02444
    22.19000   2385.00000   2384.97195
    22.20000   2429.00000   2384.95161
    22.21000   2452.00000   2384.96597
    22.22000   2490.00000   2385.01779
    22.23000   2423.00000   2385.11011
    22.24000   2503.00000   2385.24624
    22.25000   2447.00000   2385.42978
    22.26000   2404.00000   2385.66474
    22.27000   2430.00000   2385.95548
    22.28000   2432.00000   2386.30684
    22.29000   2420.00000   2386.72415
    22.30000   2455.00000   2387.21336
    22.31000   2449.00000   2387.78108
    22.32000   2452.00000   2388.43477
    22.33000   2447.00000   2389.18289
    22.34000   2441.00000   2390.03517
    22.35000   2436.00000   2391.00298
    22.36000   2371.00000   2392.09987
    22.37000   2374.00000   2393.34241
    22.38000   2409.00000   2394.75127
    22.39000   2392.00000   2396.35293
    22.40000   2386.00000   2398.18194
    22.41000   2574.00000   2400.28408
    22.42000   2489.00000   2402.72060
    22.43000   2433.00000   2405.57368
    22.44000   2479.00000   2408.95349
    22.45000   2529.00000   2413.00692
    22.46000   2370.00000   2417.92811
    22.47000   2418.00000   2423.97111
    22.48000   2476.00000   2431.46448
    22.49000   2470.00000   2440.82828
    22.50000   2539.00000   2452.59352
    22.51000   2485.00000   2467.42453
    22.52000   2506.00000   2486.14515
    22.53000   2544.00000   2509.76961
    22.54000   2441.00000   2539.53989
    22.55000   2574.00000   2576.97111
    22.56000   2616.00000   2623.90687
    22.57000   2603.00000   2682.58563
    22.58000   2846.00000   2755.71734
    22.59000   2764.00000   2846.56572
    22.60000   2972.00000   2959.02566
    22.61000   3124.00000   3097.67758
    22.62000   3280.00000   3267.79102
    22.63000   3511.00000   3475.24198
    22.64000   3683.00000   3726.30207
    22.65000   4066.00000   4027.25896
    22.66000   4231.00000   4383.83685
    22.67000   4778.00000   4800.40872
    22.68000   5203.00000   5279.02670
    22.69000   5634.00000   5818.34238
    22.70000   6186.00000   6412.53658
    22.71000   6776.00000   7050.41879
    22.72000   7452.00000   7714.87677
    22.73000   8105.00000   8382.84742
    22.74000   8891.00000   9025.93934
    22.75000   9595.00000   9611.77562
    22.76000  10184.00000  10106.06524
    22.77000  10608.00000  10475.37296
    22.78000  11054.00000  10690.52168
    22.79000  11039.00000  10730.43484
    22.80000  10957.00000  10585.87983
    22.81000  10774.00000  10262.07019
    22.82000  10111.00000   9778.89916
    22.83000   9121.00000   9168.25297
    22.84000   8574.00000   8469.18578
    22.85000   7798.00000   7722.61965
    22.86000   6951.00000   6966.97192
    22.87000   6192.00000   6235.21833
    22.88000   5495.00000   5553.25014
    22.89000   4861.00000   4939.22990
    22.90000   4352.00000   4403.72408
    22.91000   3884.00000   3950.45283
    22.92000   3615.00000   3577.49144
    22.93000   3257.00000   3278.72879
    22.94000   3114.00000   3045.38003
    22.95000   3006.00000   2867.37942
    22.96000   2726.00000   2734.52893
    22.97000   2673.00000   2637.33739
    22.98000   2620.00000   2567.57751
    22.99000   2574.00000   2518.72744
    23.00000   2484.00000   2485.95337
    23.01000   2418.00000   2463.34509
    23.02000   2371.00000   2444.04531
    23.03000   2419.00000   2429.17973
    23.04000   2460.00000   2417.57860
    23.05000   2418.00000   2408.21444
    23.06000   2412.00000   2400.41120
    23.07000   2367.00000   2393.73064
    23.08000   2332.00000   2387.89046
    23.09000   2367.00000   2382.70801
    23.10000   2447.00000   2378.06305
    23.11000   2390.00000   2373.87395
    23.12000   2358.00000   2370.08308
    23.13000   2317.00000   2366.64791
    23.14000   2357.00000   2363.53577
    23.15000   2413.00000   2360.72081
    23.16000   2319.00000   2358.18216
    23.17000   2371.00000   2355.90285
    23.18000   2416.00000   2353.86915
    23.19000   2365.00000   2352.07010
    23.20000   2359.00000   2350.49724
    23.21000   2405.00000   2349.14442
    23.22000   2370.00000   2348.00763
    23.23000   2335.00000   2347.08496
    23.24000   2367.00000   2346.37663
    23.25000   2344.00000   2345.88501
    23.26000   2304.00000   2345.61484
    23.27000   2403.00000   2345.57360
    23.28000   2336.00000   2345.77203
    23.29000   2408.00000   2346.22510
    23.30000   2424.00000   2346.95347
    23.31000   2329.00000   2347.98560
    23.32000   2398.00000   2349.36103
    23.33000   2328.00000   2351.13504
    23.34000   2380.00000   2353.38513
    23.35000   2390.00000   2356.21997
    23.36000   2335.00000   2359.79133
    23.37000   2272.00000   2364.30950
    23.38000   2419.00000   2370.06284
    23.39000   2495.00000   2377.44176
    23.40000   2438.00000   2386.96782
    23.41000   2454.00000   2399.32800
    23.42000   2451.00000   2415.41490
    23.43000   2455.00000   2436.37352
    23.44000   2526.00000   2463.65589
    23.45000   2621.00000   2499.08558
    23.46000   2653.00000   2544.93508
    23.47000   2719.00000   2604.02090
    23.48000   2758.00000   2679.82013
    23.49000   2901.00000   2776.61212
    23.50000   3105.00000   2899.64813
    23.51000   3204.00000   3055.34245
    23.52000   3477.00000   3251.47005
    23.53000   3624.00000   3497.33814
    23.54000   3949.00000   3803.87715
    23.55000   4354.00000   4183.57538
    23.56000   4703.00000   4650.15883
    23.57000   5296.00000   5217.91226
    23.58000   5883.00000   5900.54588
    23.59000   6667.00000   6709.55584
    23.60000   7678.00000   7652.09977
    23.61000   8657.00000   8728.51791
    23.62000   9810.00000   9929.75350
    23.63000  10943.00000  11235.04892
    23.64000  12408.00000  12610.36840
    23.65000  13604.00000  14008.01141
    23.66000  15260.00000  15367.79227
    23.67000  16411.00000  16619.97766
    23.68000  17570.00000  17689.90783
    23.69000  18513.00000  18504.41484
    23.70000  19457.00000  19000.81951
    23.71000  19597.00000  19133.72901
    23.72000  19430.00000  18879.98915
    23.73000  18390.00000  18247.72352
    23.74000  17630.00000  17276.12347
    23.75000  16232.00000  16030.21567
    23.76000  14958.00000  14591.44356
    23.77000  13028.00000  13046.84060
    23.78000  11743.00000  11479.53521
    23.79000  10384.00000   9961.81698
    23.80000   8492.00000   8550.82603
    23.81000   7267.00000   7286.55300
    23.82000   6310.00000   6191.83377
    23.83000   5301.00000   5273.98851
    23.84000   4762.00000   4527.65104
    23.85000   4225.00000   3938.24051
    23.86000   3751.00000   3485.54152
    23.87000   3386.00000   3146.98737
    23.88000   3132.00000   2900.30096
    23.89000   2843.00000   2724.24684
    23.90000   2677.00000   2598.90232
    23.91000   2616.00000   2511.35462
    23.92000   2495.00000   2450.50306
    23.93000   2412.00000   2407.94839
    23.94000   2405.00000   2377.67506
    23.95000   2359.00000   2355.52515
    23.96000   2264.00000   2338.71623
    23.97000   2352.00000   2325.44011
    23.98000   2343.00000   2314.55070
    23.99000   2362.00000   2305.33778
    24.00000   2353.00000   2297.36860
    24.01000   2335.00000   2290.38502
    24.02000   2274.00000   2284.23959
    24.03000   2259.00000   2278.86489
    24.04000   2234.00000   2274.26053
    24.05000   2376.00000   2270.50093
    24.06000   2285.00000   2267.81073
    24.07000   2272.00000   2267.03290
    24.08000   2358.00000   2268.12978
    24.09000   2282.00000   2265.74286
    24.10000   2251.00000   2262.80940
    24.11000   2290.00000   2260.12307
    24.12000   2285.00000   2257.71752
    24.13000   2324.00000   2255.58373
    24.14000   2307.00000   2253.71629
    24.15000   2279.00000   2252.11386
    24.16000   2248.00000   2250.78004
    24.17000   2168.00000   2249.72467
    24.18000   2262.00000   2248.96603
    24.19000   2262.00000   2248.53378
    24.20000   2235.00000   2248.47331
    24.21000   2243.00000   2248.85141
    24.22000   2360.00000   2249.76363
    24.23000   2225.00000   2251.34410
    24.24000   2196.00000   2253.77775
    24.25000   2192.00000   2257.31510
    24.26000   2188.00000   2262.29070
    24.27000   2292.00000   2269.14355
    24.28000   2360.00000   2278.44262
    24.29000   2259.00000   2290.91614
    24.30000   2345.00000   2307.48707
    24.31000   2286.00000   2329.31592
    24.32000   2356.00000   2357.85256
    24.33000   2465.00000   2394.89913
    24.34000   2525.00000   2442.68415
    24.35000   2541.00000   2503.94670
    24.36000   2533.00000   2582.02418
    24.37000   2678.00000   2680.93084
    24.38000   2900.00000   2805.40491
    24.39000   2994.00000   2960.89193
    24.40000   3202.00000   3153.41879
    24.41000   3423.00000   3389.31167
    24.42000   3798.00000   3674.71717
    24.43000   4003.00000   4014.86939
    24.44000   4464.00000   4412.98455
    24.45000   4989.00000   4869.23810
    24.46000   5394.00000   5382.33272
    24.47000   6024.00000   5947.41456
    24.48000   6520.00000   6547.52060
    24.49000   7152.00000   7162.32761
    24.50000   7718.00000   7766.49660
    24.51000   8235.00000   8330.43835
    24.52000   8870.00000   8822.36705
    24.53000   9173.00000   9211.06497
    24.54000   9464.00000   9469.19127
    24.55000   9455.00000   9576.87564
    24.56000   9320.00000   9525.14492
    24.57000   9043.00000   9318.42164
    24.58000   8936.00000   8975.15841
    24.59000   8438.00000   8526.06986
    24.60000   7822.00000   8010.39609
    24.61000   7394.00000   7471.42914
    24.62000   7047.00000   6952.49039
    24.63000   6286.00000   6493.92793
    24.64000   6110.00000   6131.17450
    24.65000   6072.00000   5893.70603
    24.66000   6076.00000   5804.70022
    24.67000   6218.00000   5881.15734
    24.68000   6457.00000   6134.19522
    24.69000   6802.00000   6569.21427
    24.70000   7472.00000   7185.68326
    24.71000   8146.00000   7976.42385
    24.72000   9119.00000   8926.44841
    24.73000   9845.00000  10011.59060
    24.74000  11223.00000  11197.31756
    24.75000  12547.00000  12438.18549
    24.76000  13626.00000  13678.37384
    24.77000  15011.00000  14853.60991
    24.78000  16218.00000  15894.61129
    24.79000  17267.00000  16731.99038
    24.80000  17927.00000  17302.42341
    24.81000  18118.00000  17555.72651
    24.82000  17949.00000  17462.09601
    24.83000  16831.00000  17018.01650
    24.84000  16126.00000  16248.66560
    24.85000  15132.00000  15205.13963
    24.86000  13509.00000  13956.88963
    24.87000  12259.00000  12581.88935
    24.88000  10864.00000  11157.39694
    24.89000   9517.00000   9752.89336
    24.90000   8113.00000   8425.45662
    24.91000   6971.00000   7217.29010
    24.92000   6002.00000   6155.09248
    24.93000   5228.00000   5250.98257
    24.94000   4650.00000   4504.62770
    24.95000   4183.00000   3906.13158
    24.96000   3508.00000   3439.20057
    24.97000   3260.00000   3084.15450
    24.98000   3044.00000   2820.46310
    24.99000   2707.00000   2628.63464
    25.00000   2501.00000   2491.42123
    25.01000   2349.00000   2394.41124
    25.02000   2356.00000   2326.14182
    25.03000   2235.00000   2277.88557
    25.04000   2148.00000   2243.25501
    25.05000   2177.00000   2217.74100
    25.06000   2120.00000   2198.26294
    25.07000   2122.00000   2182.77600
    25.08000   2164.00000   2169.95638
    25.09000   2156.00000   2158.96230
    25.10000   2204.00000   2149.26429
    25.11000   2071.00000   2140.52850
    25.12000   2070.00000   2132.54110
    25.13000   2033.00000   2125.16014
    25.14000   2042.00000   2118.28674
    25.15000   2114.00000   2111.84777
    25.16000   2016.00000   2105.78600
    25.17000   2045.00000   2100.05301
    25.18000   2164.00000   2094.60669
    25.19000   2157.00000   2089.40738
    25.20000   2061.00000   2084.41546
    25.21000   2125.00000   2079.58495
    25.22000   2087.00000   2074.85857
    25.23000   2042.00000   2070.15210
    25.24000   2071.00000   2065.28466
    25.25000   2077.00000   2059.90534
    25.26000   2008.00000   2054.54332
    25.27000   1993.00000   2051.12599
    25.28000   2035.00000   2048.08033
    25.29000   2037.00000   2045.18531
    25.30000   2025.00000   2042.44674
    25.31000   1941.00000   2039.87948
    25.32000   1993.00000   2037.51504
    25.33000   2050.00000   2035.41362
    25.34000   1991.00000   2033.72320
    25.35000   2020.00000   2032.76882
    25.36000   1959.00000   2032.19828
    25.37000   1946.00000   2030.15631
    25.38000   2001.00000   2028.01650
    25.39000   2031.00000   2025.94052
    25.40000   2014.00000   2023.92450
    25.41000   2024.00000   2021.96540
    25.42000   1992.00000   2020.05980
    25.43000   1980.00000   2018.20473
    25.44000   2013.00000   2016.39695
    25.45000   2002.00000   2014.63327
    25.46000   2068.00000   2012.91016
    25.47000   2101.00000   2011.22384
    25.48000   2051.00000   2009.56972
    25.49000   1947.00000   2007.94280
    25.50000   2046.00000   2006.33624
    25.51000   2001.00000   2004.74165
    25.52000   1925.00000   2003.14759
    25.53000   1961.00000   2001.53759
    25.54000   2071.00000   1999.88173
    25.55000   2041.00000   1998.12823
    25.56000   1939.00000   1996.18648
    25.57000   1943.00000   1993.85233
    25.58000   1978.00000   1990.35994
    25.59000   2026.00000   1985.87765
    25.60000   1922.00000   1986.21984
    25.61000   1999.00000   1987.19686
    25.62000   1984.00000   1989.47989
    25.63000   1963.00000   1992.90752
    25.64000   1990.00000   1997.89444
    25.65000   2035.00000   2004.98644
    25.66000   2076.00000   2014.89335
    25.67000   2035.00000   2028.52905
    25.68000   2058.00000   2047.05987
    25.69000   2090.00000   2071.96300
    25.70000   2106.00000   2105.09555
    25.71000   2142.00000   2148.77306
    25.72000   2345.00000   2205.85275
    25.73000   2358.00000   2279.81118
    25.74000   2555.00000   2374.79774
    25.75000   2724.00000   2495.63634
    25.76000   2757.00000   2647.73783
    25.77000   2872.00000   2836.87981
    25.78000   3187.00000   3068.81158
    25.79000   3524.00000   3348.65440
    25.80000   3848.00000   3680.09411
    25.81000   4153.00000   4064.40517
    25.82000   4632.00000   4499.39727
    25.83000   4968.00000   4978.42987
    25.84000   5557.00000   5489.68125
    25.85000   6061.00000   6015.87244
    25.86000   6583.00000   6534.62051
    25.87000   7111.00000   7019.52665
    25.88000   7555.00000   7442.00535
    25.89000   7942.00000   7773.75267
    25.90000   8208.00000   7989.65738
    25.91000   8158.00000   8070.86970
    25.92000   8197.00000   8007.61300
    25.93000   7941.00000   7801.14066
    25.94000   7383.00000   7464.15560
    25.95000   6924.00000   7019.30973
    25.96000   6333.00000   6496.09341
    25.97000   5719.00000   5927.01259
    25.98000   5172.00000   5343.97130
    25.99000   4503.00000   4775.38728
    26.00000   3869.00000   4244.21245
    26.01000   3571.00000   3766.86826
    26.02000   3160.00000   3353.03970
    26.03000   2900.00000   3006.20460
    26.04000   2712.00000   2724.70403
    26.05000   2521.00000   2503.11423
    26.06000   2370.00000   2333.68131
    26.07000   2237.00000   2207.62249
    26.08000   2150.00000   2116.16577
    26.09000   2149.00000   2051.27340
    26.10000   2001.00000   2006.05677
    26.11000   1846.00000   1974.93272
    26.12000   1987.00000   1953.59178
    26.13000   1968.00000   1938.85062
    26.14000   1964.00000   1928.45059
    26.15000   1929.00000   1920.84762
    26.16000   1814.00000   1915.02170
    26.17000   1833.00000   1910.31976
    26.18000   1857.00000   1906.33500
    26.19000   1897.00000   1902.81966
    26.20000   1805.00000   1899.62536
    26.21000   1845.00000   1896.66446
    26.22000   1804.00000   1893.88594
    26.23000   1807.00000   1891.26194
    26.24000   1822.00000   1888.78785
    26.25000   1768.00000   1886.46238
    26.26000   1785.00000   1884.19140
    26.27000   1795.00000   1881.92551
    26.28000   1794.00000   1879.72539
    26.29000   1769.00000   1877.59292
    26.30000   1825.00000   1875.52306
    26.31000   1827.00000   1873.51166
    26.32000   1853.00000   1871.55580
    26.33000   1847.00000   1869.65342
    26.34000   1836.00000   1867.80415
    26.35000   1860.00000   1866.00901
    26.36000   1809.00000   1864.27237
    26.37000   1807.00000   1862.60440
    26.38000   1741.00000   1861.02510
    26.39000   1845.00000   1859.57738
    26.40000   1737.00000   1858.40510
    26.41000   1742.00000   1857.53374
    26.42000   1766.00000   1856.10273
    26.43000   1732.00000   1854.43632
    26.44000   1772.00000   1852.74277
    26.45000   1807.00000   1851.02880
    26.46000   1820.00000   1849.27571
    26.47000   1801.00000   1847.45089
    26.48000   1809.00000   1845.49724
    26.49000   1792.00000   1843.27772
    26.50000   1757.00000   1840.49471
    26.51000   1768.00000   1837.55386
    26.52000   1801.00000   1836.18095
    26.53000   1812.00000   1835.02047
    26.54000   1786.00000   1833.87597
    26.55000   1815.00000   1832.74909
    26.56000   1765.00000   1831.64187
    26.57000   1796.00000   1830.55687
    26.58000   1793.00000   1829.49741
    26.59000   1765.00000   1828.46788
    26.60000   1747.00000   1827.47411
    26.61000   1792.00000   1826.52404
    26.62000   1747.00000   1825.62836
    26.63000   1746.00000   1824.80154
    26.64000   1763.00000   1824.06302
    26.65000   1760.00000   1823.43878
    26.66000   1824.00000   1822.96323
    26.67000   1744.00000   1822.68159
    26.68000   1777.00000   1822.65282
    26.69000   1911.00000   1822.95328
    26.70000   1831.00000   1823.68111
    26.71000   1698.00000   1824.96160
    26.72000   1731.00000   1826.95351
    26.73000   1716.00000   1829.85612
    26.74000   1777.00000   1833.91672
    26.75000   1806.00000   1839.43747
    26.76000   1850.00000   1846.78052
    26.77000   1765.00000   1856.36924
    26.78000   1778.00000   1868.68318
    26.79000   1798.00000   1884.24452
    26.80000   1819.00000   1903.59365
    26.81000   1867.00000   1927.25362
    26.82000   1875.00000   1955.68494
    26.83000   1889.00000   1989.23542
    26.84000   2011.00000   2028.09333
    26.85000   2088.00000   2072.25465
    26.86000   2071.00000   2121.51680
    26.87000   2049.00000   2175.51011
    26.88000   2182.00000   2233.77387
    26.89000   2208.00000   2295.87714
    26.90000   2330.00000   2361.57546
    26.91000   2307.00000   2430.98641
    26.92000   2492.00000   2504.75884
    26.93000   2566.00000   2584.20067
    26.94000   2627.00000   2671.31606
    26.95000   2760.00000   2768.68879
    26.96000   2797.00000   2879.15800
    26.97000   2818.00000   3005.28334
    26.98000   2963.00000   3148.67365
    26.99000   3223.00000   3309.30599
    27.00000   3232.00000   3484.96516
    27.01000   3505.00000   3670.90582
    27.02000   3781.00000   3859.80861
    27.03000   3949.00000   4042.07181
    27.04000   4129.00000   4206.44647
    27.05000   4324.00000   4340.98543
    27.06000   4416.00000   4434.24522
    27.07000   4590.00000   4476.64880
    27.08000   4495.00000   4461.86279
    27.09000   4440.00000   4387.94005
    27.10000   4224.00000   4257.88330
    27.11000   3986.00000   4079.35018
    27.12000   3814.00000   3863.52126
    27.13000   3553.00000   3623.49480
    27.14000   3235.00000   3372.67175
    27.15000   2965.00000   3123.43316
    27.16000   2703.00000   2886.20654
    27.17000   2494.00000   2668.91182
    27.18000   2333.00000   2476.75251
    27.19000   2266.00000   2312.30885
    27.20000   2075.00000   2175.87155
    27.21000   1936.00000   2065.93454
    27.22000   1931.00000   1979.75671
    27.23000   1766.00000   1913.90927
    27.24000   1817.00000   1864.74629
    27.25000   1860.00000   1828.76208
    27.26000   1719.00000   1802.82554
    27.27000   1694.00000   1784.30137
    27.28000   1693.00000   1771.08126
    27.29000   1685.00000   1761.55256
    27.30000   1722.00000   1754.53076
    27.31000   1666.00000   1749.17758
    27.32000   1724.00000   1744.91958
    27.33000   1705.00000   1741.37633
    27.34000   1767.00000   1738.30217
    27.35000   1666.00000   1735.54185
    27.36000   1645.00000   1732.99872
    27.37000   1749.00000   1730.61288
    27.38000   1702.00000   1728.34690
    27.39000   1688.00000   1726.17677
    27.40000   1790.00000   1724.08644
    27.41000   1685.00000   1722.06457
    27.42000   1721.00000   1720.10265
    27.43000   1598.00000   1718.19396
    27.44000   1691.00000   1716.33294
    27.45000   1639.00000   1714.51484
    27.46000   1699.00000   1712.73556
    27.47000   1666.00000   1710.99149
    27.48000   1719.00000   1709.27943
    27.49000   1619.00000   1707.59653
    27.50000   1647.00000   1705.94023
    27.51000   1681.00000   1704.30823
    27.52000   1698.00000   1702.69842
    27.53000   1630.00000   1701.10888
    27.54000   1671.00000   1699.53782
    27.55000   1679.00000   1697.98356
    27.56000   1651.00000   1696.44446
    27.57000   1607.00000   1694.91891
    27.58000   1654.00000   1693.40503
    27.59000   1681.00000   1691.90062
    27.60000   1672.00000   1690.40285
    27.61000   1688.00000   1688.90766
    27.62000   1659.00000   1687.40840
    27.63000   1635.00000   1685.88751
    27.64000   1702.00000   1684.33166
    27.65000   1674.00000   1682.82933
    27.66000   1654.00000   1681.39554
    27.67000   1658.00000   1679.97938
    27.68000   1630.00000   1678.56426
    27.69000   1652.00000   1677.14813
    27.70000   1619.00000   1675.72839
    27.71000   1656.00000   1674.30163
    27.72000   1694.00000   1672.86333
    27.73000   1638.00000   1671.40639
    27.74000   1644.00000   1669.91849
    27.75000   1649.00000   1668.37895
    27.76000   1633.00000   1666.74591
    27.77000   1618.00000   1664.88202
    27.78000   1657.00000   1662.77260
    27.79000   1679.00000   1661.33721
    27.80000   1652.00000   1660.00447
    27.81000   1656.00000   1658.76910
    27.82000   1618.00000   1657.54064
    27.83000   1623.00000   1656.32062
    27.84000   1606.00000   1655.11103
    27.85000   1622.00000   1653.91445
    27.86000   1637.00000   1652.73430
    27.87000   1641.00000   1651.57534
    27.88000   1648.00000   1650.44444
    27.89000   1604.00000   1649.35266
    27.90000   1622.00000   1648.31975
    27.91000   1588.00000   1647.38269
    27.92000   1670.00000   1646.63927
    27.93000   1583.00000   1646.21096
    27.94000   1631.00000   1645.71952
    27.95000   1565.00000   1644.64889
    27.96000   1624.00000   1643.51647
    27.97000   1650.00000   1642.39067
    27.98000   1662.00000   1641.27206
    27.99000   1623.00000   1640.16142
    28.00000   1604.00000   1639.05965
    28.01000   1709.00000   1637.96789
    28.02000   1654.00000   1636.88764
    28.03000   1619.00000   1635.82092
    28.04000   1650.00000   1634.77084
    28.05000   1636.00000   1633.74259
    28.06000   1683.00000   1632.74566
    28.07000   1657.00000   1631.80587
    28.08000   1617.00000   1630.94446
    28.09000   1618.00000   1630.04530
    28.10000   1570.00000   1629.05765
    28.11000   1586.00000   1628.07447
    28.12000   1593.00000   1627.10951
    28.13000   1588.00000   1626.16643
    28.14000   1620.00000   1625.25119
    28.15000   1617.00000   1624.37499
    28.16000   1530.00000   1623.57242
    28.17000   1648.00000   1622.84622
    28.18000   1634.00000   1621.99079
    28.19000   1618.00000   1621.12819
    28.20000   1645.00000   1620.28594
    28.21000   1600.00000   1619.46668
    28.22000   1624.00000   1618.67225
    28.23000   1564.00000   1617.90469
    28.24000   1554.00000   1617.16625
    28.25000   1599.00000   1616.45951
    28.26000   1565.00000   1615.78738
    28.27000   1644.00000   1615.15322
    28.28000   1691.00000   1614.56097
    28.29000   1601.00000   1614.01535
    28.30000   1665.00000   1613.52219
    28.31000   1567.00000   1613.08887
    28.32000   1638.00000   1612.72508
    28.33000   1580.00000   1612.44377
    28.34000   1598.00000   1612.26273
    28.35000   1606.00000   1612.20668
    28.36000   1550.00000   1612.31024
    28.37000   1577.00000   1612.62196
    28.38000   1610.00000   1613.20979
    28.39000   1576.00000   1614.16813
    28.40000   1573.00000   1615.62707
    28.41000   1584.00000   1617.76413
    28.42000   1602.00000   1620.81903
    28.43000   1602.00000   1625.11206
    28.44000   1661.00000   1631.06654
    28.45000   1695.00000   1639.23585
    28.46000   1693.00000   1650.33496
    28.47000   1665.00000   1665.27578
    28.48000   1729.00000   1685.20434
    28.49000   1732.00000   1711.53565
    28.50000   1775.00000   1745.97986
    28.51000   1753.00000   1790.54984
    28.52000   1839.00000   1847.53759
    28.53000   1892.00000   1919.44448
    28.54000   2021.00000   2008.85015
    28.55000   2133.00000   2118.20784
    28.56000   2182.00000   2249.56168
    28.57000   2255.00000   2404.19384
    28.58000   2461.00000   2582.22642
    28.59000   2654.00000   2782.22109
    28.60000   2860.00000   3000.83600
    28.61000   3128.00000   3232.60839
    28.62000   3496.00000   3469.92912
    28.63000   3584.00000   3703.26011
    28.64000   3902.00000   3921.61949
    28.65000   4124.00000   4113.33057
    28.66000   4196.00000   4267.00654
    28.67000   4399.00000   4372.72259
    28.68000   4444.00000   4423.28680
    28.69000   4542.00000   4415.42800
    28.70000   4409.00000   4350.58686
    28.71000   4256.00000   4234.95457
    28.72000   4077.00000   4078.60090
    28.73000   3924.00000   3893.91364
    28.74000   3698.00000   3693.83671
    28.75000   3575.00000   3490.34403
    28.76000   3293.00000   3293.35142
    28.77000   3084.00000   3110.08224
    28.78000   3017.00000   2944.83992
    28.79000   2860.00000   2799.13641
    28.80000   2622.00000   2672.12152
    28.81000   2705.00000   2561.24051
    28.82000   2590.00000   2463.02269
    28.83000   2351.00000   2373.87883
    28.84000   2336.00000   2290.76753
    28.85000   2332.00000   2211.60879
    28.86000   2261.00000   2135.39664
    28.87000   2072.00000   2062.06479
    28.88000   2050.00000   1992.22124
    28.89000   1941.00000   1926.85734
    28.90000   1911.00000   1867.09050
    28.91000   1871.00000   1813.96296
    28.92000   1803.00000   1768.30434
    28.93000   1696.00000   1730.65978
    28.94000   1737.00000   1701.27900
    28.95000   1728.00000   1680.15335
    28.96000   1648.00000   1667.08210
    28.97000   1664.00000   1661.74686
    28.98000   1739.00000   1663.77513
    28.99000   1677.00000   1672.77934
    29.00000   1666.00000   1688.36403
    29.01000   1783.00000   1710.10119
    29.02000   1783.00000   1737.47968
    29.03000   1798.00000   1769.83920
    29.04000   1809.00000   1806.30252
    29.05000   1900.00000   1845.72015
    29.06000   1944.00000   1886.64045
    29.07000   2025.00000   1927.31512
    29.08000   1974.00000   1965.74594
    29.09000   2035.00000   1999.77497
    29.10000   2045.00000   2027.21914
    29.11000   2100.00000   2046.04993
    29.12000   2037.00000   2054.61526
    29.13000   2120.00000   2051.88286
    29.14000   2039.00000   2037.65022
    29.15000   2091.00000   2012.64681
    29.16000   2006.00000   1978.45003
    29.17000   1969.00000   1937.23583
    29.18000   1867.00000   1891.45581
    29.19000   1923.00000   1843.54170
    29.20000   1796.00000   1795.69174
    29.21000   1745.00000   1749.74084
    29.22000   1770.00000   1707.09512
    29.23000   1630.00000   1668.71396
    29.24000   1692.00000   1635.12940
    29.25000   1703.00000   1606.49540
    29.26000   1613.00000   1582.65825
    29.27000   1567.00000   1563.23834
    29.28000   1507.00000   1547.71311
    29.29000   1550.00000   1535.49231
    29.30000   1518.00000   1525.97972
    29.31000   1512.00000   1518.61770
    29.32000   1527.00000   1512.91538
    29.33000   1483.00000   1508.46186
    29.34000   1575.00000   1504.92823
    29.35000   1549.00000   1502.06187
    29.36000   1532.00000   1499.67657
    29.37000   1525.00000   1497.64148
    29.38000   1506.00000   1495.87207
    29.39000   1550.00000   1494.32534
    29.40000   1498.00000   1493.00393
    29.41000   1517.00000   1492.01744
    29.42000   1474.00000   1491.46306
    29.43000   1496.00000   1490.64392
    29.44000   1495.00000   1489.17879
    29.45000   1524.00000   1487.50969
    29.46000   1532.00000   1485.59491
    29.47000   1504.00000   1483.84989
    29.48000   1499.00000   1482.66652
    29.49000   1532.00000   1481.61291
    29.50000   1526.00000   1480.58278
    29.51000   1531.00000   1479.57453
    29.52000   1509.00000   1478.58663
    29.53000   1504.00000   1477.61751
    29.54000   1498.00000   1476.66533
    29.55000   1516.00000   1475.72752
    29.56000   1480.00000   1474.79981
    29.57000   1511.00000   1473.87422
    29.58000   1513.00000   1472.92754
    29.59000   1557.00000   1471.94256
    29.60000   1483.00000   1471.04802
    29.61000   1515.00000   1470.25990
    29.62000   1510.00000   1469.51725
    29.63000   1490.00000   1468.79839
    29.64000   1454.00000   1468.10445
    29.65000   1504.00000   1467.43677
    29.66000   1472.00000   1466.79692
    29.67000   1520.00000   1466.18677
    29.68000   1468.00000   1465.60853
    29.69000   1520.00000   1465.06482
    29.70000   1519.00000   1464.55874
    29.71000   1498.00000   1464.09402
    29.72000   1511.00000   1463.67536
    29.73000   1515.00000   1463.30920
    29.74000   1394.00000   1463.00418
    29.75000   1515.00000   1462.77101
    29.76000   1461.00000   1462.62320
    29.77000   1473.00000   1462.57793
    29.78000   1539.00000   1462.65738
    29.79000   1508.00000   1462.89050
    29.80000   1467.00000   1463.31571
    29.81000   1514.00000   1463.98458
    29.82000   1478.00000   1464.96674
    29.83000   1467.00000   1466.35712
    29.84000   1525.00000   1468.28588
    29.85000   1488.00000   1470.93257
    29.86000   1547.00000   1474.54879
    29.87000   1527.00000   1479.49647
    29.88000   1553.00000   1486.31293
    29.89000   1585.00000   1495.91673
    29.90000   1561.00000   1509.58816
    29.91000   1537.00000   1526.78071
    29.92000   1651.00000   1545.77941
    29.93000   1607.00000   1570.52131
    29.94000   1629.00000   1603.17793
    29.95000   1761.00000   1645.96051
    29.96000   1800.00000   1701.49244
    29.97000   1787.00000   1772.77732
    29.98000   1878.00000   1863.10194
    29.99000   2097.00000   1975.85363
    30.00000   2168.00000   2114.23643
    30.01000   2334.00000   2280.88238
    30.02000   2479.00000   2477.37187
    30.03000   2655.00000   2703.69869
    30.04000   3013.00000   2957.73915
    30.05000   3242.00000   3234.80538
    30.06000   3429.00000   3527.37350
    30.07000   3761.00000   3825.07350
    30.08000   4081.00000   4115.00534
    30.09000   4294.00000   4382.41130
    30.10000   4560.00000   4611.69275
    30.11000   4772.00000   4787.71493
    30.12000   4956.00000   4897.41275
    30.13000   4950.00000   4931.63039
    30.14000   4915.00000   4885.98886
    30.15000   4724.00000   4762.45931
    30.16000   4574.00000   4569.09907
    30.17000   4324.00000   4319.03973
    30.18000   4096.00000   4028.60317
    30.19000   3804.00000   3715.22493
    30.20000   3328.00000   3395.63775
    30.21000   3100.00000   3084.52229
    30.22000   2719.00000   2793.64082
    30.23000   2446.00000   2531.40840
    30.24000   2280.00000   2302.85019
    30.25000   2147.00000   2109.88280
    30.26000   1985.00000   1951.83546
    30.27000   1808.00000   1826.10859
    30.28000   1706.00000   1728.86570
    30.29000   1623.00000   1655.67052
    30.30000   1636.00000   1602.00862
    30.31000   1563.00000   1563.66461
    30.32000   1640.00000   1536.95355
    30.33000   1500.00000   1518.82574
    30.34000   1504.00000   1506.87506
    30.35000   1449.00000   1499.28365
    30.36000   1445.00000   1494.73275
    30.37000   1517.00000   1492.30287
    30.38000   1507.00000   1491.37888
    30.39000   1517.00000   1491.56901
    30.40000   1450.00000   1492.64145
    30.41000   1505.00000   1494.47852
    30.42000   1483.00000   1497.04704
    30.43000   1436.00000   1500.38258
    30.44000   1453.00000   1504.58564
    30.45000   1492.00000   1509.82845
    30.46000   1512.00000   1516.37182
    30.47000   1525.00000   1524.59257
    30.48000   1569.00000   1535.02244
    30.49000   1594.00000   1548.40042
    30.50000   1603.00000   1565.74059
    30.51000   1564.00000   1588.41785
    30.52000   1707.00000   1618.27366
    30.53000   1678.00000   1657.74260
    30.54000   1732.00000   1709.99840
    30.55000   1813.00000   1779.11382
    30.56000   1899.00000   1870.22240
    30.57000   2036.00000   1989.66108
    30.58000   2167.00000   2145.06192
    30.59000   2383.00000   2345.34904
    30.60000   2748.00000   2600.58677
    30.61000   2995.00000   2921.61982
    30.62000   3360.00000   3319.45021
    30.63000   3848.00000   3804.31292
    30.64000   4356.00000   4384.44583
    30.65000   4985.00000   5064.60035
    30.66000   5732.00000   5844.40197
    30.67000   6578.00000   6716.73639
    30.68000   7452.00000   7666.39059
    30.69000   8540.00000   8669.20364
    30.70000   9571.00000   9691.96711
    30.71000  10645.00000  10693.25578
    30.72000  11836.00000  11625.28413
    30.73000  12415.00000  12436.80269
    30.74000  13242.00000  13077.00045
    30.75000  13812.00000  13500.34545
    30.76000  13831.00000  13672.06321
    30.77000  13639.00000  13573.50896
    30.78000  13467.00000  13206.60875
    30.79000  12745.00000  12594.54798
    30.80000  11529.00000  11778.75819
    30.81000  10941.00000  10812.68632
    30.82000   9716.00000   9754.48960
    30.83000   8292.00000   8660.65130
    30.84000   7469.00000   7581.38257
    30.85000   6595.00000   6557.78053
    30.86000   5570.00000   5620.34229
    30.87000   4841.00000   4788.79722
    30.88000   4046.00000   4073.57922
    30.89000   3579.00000   3475.75995
    30.90000   3179.00000   2989.05628
    30.91000   2723.00000   2602.61582
    30.92000   2392.00000   2302.95230
    30.93000   2140.00000   2075.56338
    30.94000   1964.00000   1906.29750
    30.95000   1881.00000   1782.28834
    30.96000   1713.00000   1692.48202
    30.97000   1622.00000   1627.82702
    30.98000   1611.00000   1581.21799
    30.99000   1539.00000   1547.28495
    31.00000   1388.00000   1522.10693
    31.01000   1469.00000   1502.90904
    31.02000   1453.00000   1487.78159
    31.03000   1452.00000   1475.44163
    31.04000   1493.00000   1465.04366
    31.05000   1493.00000   1456.03753
    31.06000   1431.00000   1448.06673
    31.07000   1475.00000   1440.89850
    31.08000   1463.00000   1434.37777
    31.09000   1385.00000   1428.39764
    31.10000   1441.00000   1422.88109
    31.11000   1430.00000   1417.76990
    31.12000   1428.00000   1413.01799
    31.13000   1412.00000   1408.58758
    31.14000   1374.00000   1404.44680
    31.15000   1440.00000   1400.56828
    31.16000   1363.00000   1396.92823
    31.17000   1404.00000   1393.50586
    31.18000   1453.00000   1390.28296
    31.19000   1399.00000   1387.24357
    31.20000   1359.00000   1384.37383
    31.21000   1404.00000   1381.66181
    31.22000   1392.00000   1379.09756
    31.23000   1368.00000   1376.67317
    31.24000   1344.00000   1374.38302
    31.25000   1379.00000   1372.22417
    31.26000   1382.00000   1370.19702
    31.27000   1420.00000   1368.30622
    31.28000   1323.00000   1366.56191
    31.29000   1373.00000   1364.98142
    31.30000   1389.00000   1363.59151
    31.31000   1345.00000   1362.43110
    31.32000   1388.00000   1361.55479
    31.33000   1360.00000   1361.03695
    31.34000   1387.00000   1360.97642
    31.35000   1437.00000   1361.50159
    31.36000   1401.00000   1362.77522
    31.37000   1406.00000   1364.99846
    31.38000   1419.00000   1368.41268
    31.39000   1432.00000   1373.29768
    31.40000   1437.00000   1379.96446
    31.41000   1344.00000   1388.74071
    31.42000   1414.00000   1399.94742
    31.43000   1385.00000   1413.86599
    31.44000   1461.00000   1430.69627
    31.45000   1441.00000   1450.50814
    31.46000   1475.00000   1473.19108
    31.47000   1481.00000   1498.40803
    31.48000   1501.00000   1525.56140
    31.49000   1620.00000   1553.77975
    31.50000   1539.00000   1581.93228
    31.51000   1569.00000   1608.67353
    31.52000   1665.00000   1632.52039
    31.53000   1647.00000   1651.95932
    31.54000   1641.00000   1665.58081
    31.55000   1667.00000   1672.23483
    31.56000   1650.00000   1671.19283
    31.57000   1659.00000   1662.28384
    31.58000   1583.00000   1645.95569
    31.59000   1583.00000   1623.22395
    31.60000   1529.00000   1595.51423
    31.61000   1575.00000   1564.44813
    31.62000   1571.00000   1531.62826
    31.63000   1457.00000   1498.44769
    31.64000   1458.00000   1465.82044
    31.65000   1502.00000   1434.19045
    31.66000   1399.00000   1405.84631
    31.67000   1386.00000   1383.54056
    31.68000   1394.00000   1365.28743
    31.69000   1426.00000   1350.60999
    31.70000   1357.00000   1339.20990
    31.71000   1322.00000   1329.72292
    31.72000   1355.00000   1322.33557
    31.73000   1364.00000   1316.72561
    31.74000   1333.00000   1312.50411
    31.75000   1350.00000   1309.33419
    31.76000   1349.00000   1306.93850
    31.77000   1329.00000   1305.09865
    31.78000   1404.00000   1303.64934
    31.79000   1361.00000   1302.46998
    31.80000   1357.00000   1301.47548
    31.81000   1294.00000   1300.60757
    31.82000   1333.00000   1299.82750
    31.83000   1270.00000   1299.11008
    31.84000   1334.00000   1298.43930
    31.85000   1343.00000   1297.80514
    31.86000   1285.00000   1297.20141
    31.87000   1295.00000   1296.62432
    31.88000   1312.00000   1296.07157
    31.89000   1353.00000   1295.54183
    31.90000   1390.00000   1295.03434
    31.91000   1304.00000   1294.54880
    31.92000   1298.00000   1294.08522
    31.93000   1231.00000   1293.64384
    31.94000   1275.00000   1293.22517
    31.95000   1361.00000   1292.82992
    31.96000   1290.00000   1292.45903
    31.97000   1232.00000   1292.11368
    31.98000   1310.00000   1291.79531
    31.99000   1303.00000   1291.50564
    32.00000   1326.00000   1291.24676
    32.01000   1300.00000   1291.02117
    32.02000   1353.00000   1290.83193
    32.03000   1333.00000   1290.68285
    32.04000   1193.00000   1290.57880
    32.05000   1324.00000   1290.52620
    32.06000   1317.00000   1290.53372
    32.07000   1288.00000   1290.61344
    32.08000   1320.00000   1290.78246
    32.09000   1250.00000   1291.06535
    32.10000   1335.00000   1291.49758
    32.11000   1233.00000   1292.13044
    32.12000   1300.00000   1293.03772
    32.13000   1299.00000   1294.32489
    32.14000   1299.00000   1296.14120
    32.15000   1306.00000   1298.69553
    32.16000   1339.00000   1302.27653
    32.17000   1304.00000   1307.27771
    32.18000   1299.00000   1314.22760
    32.19000   1338.00000   1323.82450
    32.20000   1401.00000   1336.97433
    32.21000   1369.00000   1354.82816
    32.22000   1420.00000   1378.81382
    32.23000   1506.00000   1410.65322
    32.24000   1545.00000   1452.35407
    32.25000   1555.00000   1506.16252
    32.26000   1630.00000   1574.46241
    32.27000   1763.00000   1659.60934
    32.28000   1873.00000   1763.69293
    32.29000   1948.00000   1888.23109
    32.30000   2065.00000   2033.81396
    32.31000   2217.00000   2199.73120
    32.32000   2372.00000   2383.63198
    32.33000   2577.00000   2581.27714
    32.34000   2883.00000   2786.44499
    32.35000   3093.00000   2991.04179
    32.36000   3155.00000   3185.44727
    32.37000   3363.00000   3359.09906
    32.38000   3564.00000   3501.28686
    32.39000   3802.00000   3602.17496
    32.40000   3743.00000   3654.04340
    32.41000   3831.00000   3651.97647
    32.42000   3744.00000   3595.19758
    32.43000   3492.00000   3487.21129
    32.44000   3429.00000   3335.15816
    32.45000   3184.00000   3149.08909
    32.46000   3037.00000   2940.92063
    32.47000   2786.00000   2722.47385
    32.48000   2484.00000   2504.56996
    32.49000   2228.00000   2296.32730
    32.50000   2094.00000   2104.72758
    32.51000   1889.00000   1934.45643
    32.52000   1780.00000   1787.98965
    32.53000   1632.00000   1665.89373
    32.54000   1576.00000   1567.27818
    32.55000   1497.00000   1489.79592
    32.56000   1406.00000   1429.56663
    32.57000   1374.00000   1384.24662
    32.58000   1321.00000   1350.94952
    32.59000   1293.00000   1326.94456
    32.60000   1263.00000   1309.89572
    32.61000   1306.00000   1297.90315
    32.62000   1268.00000   1289.48901
    32.63000   1262.00000   1283.54911
    32.64000   1296.00000   1279.28865
    32.65000   1269.00000   1276.15566
    32.66000   1247.00000   1273.78123
    32.67000   1302.00000   1271.93397
    32.68000   1215.00000   1270.45336
    32.69000   1293.00000   1269.16046
    32.70000   1254.00000   1268.04928
    32.71000   1252.00000   1267.09589
    32.72000   1251.00000   1266.28478
    32.73000   1243.00000   1265.61361
    32.74000   1211.00000   1265.09180
    32.75000   1244.00000   1264.74164
    32.76000   1239.00000   1264.60127
    32.77000   1277.00000   1264.72977
    32.78000   1281.00000   1265.21437
    32.79000   1230.00000   1266.18024
    32.80000   1267.00000   1267.80299
    32.81000   1310.00000   1270.32433
    32.82000   1308.00000   1274.07078
    32.83000   1305.00000   1279.47517
    32.84000   1326.00000   1287.09953
    32.85000   1311.00000   1297.65726
    32.86000   1295.00000   1312.03062
    32.87000   1339.00000   1331.27802
    32.88000   1387.00000   1356.62377
    32.89000   1393.00000   1389.42192
    32.90000   1425.00000   1431.08557
    32.91000   1531.00000   1482.97517
    32.92000   1577.00000   1546.24330
    32.93000   1588.00000   1621.64067
    32.94000   1679.00000   1709.29705
    32.95000   1889.00000   1808.50098
    32.96000   1912.00000   1917.51116
    32.97000   2123.00000   2033.43731
    32.98000   2168.00000   2152.22726
    32.99000   2311.00000   2268.78859
    33.00000   2446.00000   2377.25789
    33.01000   2644.00000   2471.41217
    33.02000   2695.00000   2545.19960
    33.03000   2749.00000   2593.35210
    33.04000   2791.00000   2612.02185
    33.05000   2777.00000   2599.34928
    33.06000   2742.00000   2555.82785
    33.07000   2764.00000   2484.32909
    33.08000   2579.00000   2389.73750
    33.09000   2443.00000   2278.28764
    33.10000   2300.00000   2156.79161
    33.11000   2168.00000   2031.92527
    33.12000   2041.00000   1909.66155
    33.13000   1793.00000   1794.87306
    33.14000   1760.00000   1691.05037
    33.15000   1711.00000   1600.54150
    33.16000   1580.00000   1525.40294
    33.17000   1532.00000   1465.10037
    33.18000   1403.00000   1418.89157
    33.19000   1439.00000   1385.72078
    33.20000   1447.00000   1364.40683
    33.21000   1328.00000   1353.89894
    33.22000   1357.00000   1353.47890
    33.23000   1367.00000   1362.90489
    33.24000   1369.00000   1382.49861
    33.25000   1399.00000   1413.17923
    33.26000   1417.00000   1456.44664
    33.27000   1529.00000   1514.31240
    33.28000   1613.00000   1589.17343
    33.29000   1641.00000   1683.62143
    33.30000   1720.00000   1800.18275
    33.31000   2007.00000   1940.98977
    33.32000   2047.00000   2107.39519
    33.33000   2132.00000   2299.55508
    33.34000   2397.00000   2516.02052
    33.35000   2695.00000   2753.39113
    33.36000   2853.00000   3006.08922
    33.37000   3102.00000   3266.31013
    33.38000   3431.00000   3524.19107
    33.39000   3786.00000   3768.22131
    33.40000   3960.00000   3985.89851
    33.41000   4196.00000   4164.62666
    33.42000   4425.00000   4292.84571
    33.43000   4327.00000   4361.35250
    33.44000   4447.00000   4364.66966
    33.45000   4513.00000   4302.14640
    33.46000   4362.00000   4178.36058
    33.47000   4135.00000   4002.57009
    33.48000   3804.00000   3787.17189
    33.49000   3585.00000   3545.37293
    33.50000   3221.00000   3290.56746
    33.51000   2954.00000   3035.04745
    33.52000   2803.00000   2788.73754
    33.53000   2559.00000   2559.03217
    33.54000   2344.00000   2350.77666
    33.55000   2144.00000   2166.45402
    33.56000   1967.00000   2006.56325
    33.57000   1864.00000   1870.11465
    33.58000   1757.00000   1755.14918
    33.59000   1701.00000   1659.19702
    33.60000   1573.00000   1579.62850
    33.61000   1501.00000   1513.89493
    33.62000   1429.00000   1459.67855
    33.63000   1400.00000   1414.97117
    33.64000   1355.00000   1378.09525
    33.65000   1337.00000   1347.68072
    33.66000   1289.00000   1322.61275
    33.67000   1265.00000   1301.95070
    33.68000   1306.00000   1284.91048
    33.69000   1277.00000   1271.14735
    33.70000   1285.00000   1260.22549
    33.71000   1252.00000   1251.51921
    33.72000   1231.00000   1244.56191
    33.73000   1174.00000   1239.00508
    33.74000   1222.00000   1234.55440
    33.75000   1294.00000   1230.96772
    33.76000   1250.00000   1228.05185
    33.77000   1198.00000   1225.65849
    33.78000   1244.00000   1223.68005
    33.79000   1244.00000   1222.04763
    33.80000   1270.00000   1220.73574
    33.81000   1222.00000   1219.79700
    33.82000   1298.00000   1219.34489
    33.83000   1205.00000   1219.05774
    33.84000   1243.00000   1218.33799
    33.85000   1206.00000   1217.71197
    33.86000   1199.00000   1217.29509
    33.87000   1238.00000   1217.13142
    33.88000   1210.00000   1217.28316
    33.89000   1222.00000   1217.83373
    33.90000   1218.00000   1218.89095
    33.91000   1200.00000   1220.58949
    33.92000   1246.00000   1223.09167
    33.93000   1221.00000   1226.58557
    33.94000   1240.00000   1231.27908
    33.95000   1279.00000   1237.38861
    33.96000   1187.00000   1245.12174
    33.97000   1223.00000   1254.65346
    33.98000   1235.00000   1266.09710
    33.99000   1263.00000   1279.47226
    34.00000   1216.00000   1294.67370
    34.01000   1271.00000   1311.44633
    34.02000   1297.00000   1329.37226
    34.03000   1293.00000   1347.87552
    34.04000   1317.00000   1366.24875
    34.05000   1410.00000   1383.70387
    34.06000   1417.00000   1399.44612
    34.07000   1369.00000   1412.76837
    34.08000   1352.00000   1423.16024
    34.09000   1416.00000   1430.42320
    34.10000   1424.00000   1434.77690
    34.11000   1383.00000   1436.93518
    34.12000   1421.00000   1438.12995
    34.13000   1410.00000   1440.07419
    34.14000   1445.00000   1444.87426
    34.15000   1434.00000   1454.91218
    34.16000   1448.00000   1472.71298
    34.17000   1460.00000   1500.80042
    34.18000   1551.00000   1541.53660
    34.19000   1552.00000   1596.94140
    34.20000   1609.00000   1668.49161
    34.21000   1664.00000   1756.90719
    34.22000   1826.00000   1861.93857
    34.23000   1987.00000   1982.17694
    34.24000   2104.00000   2114.91603
    34.25000   2211.00000   2256.09630
    34.26000   2292.00000   2400.35996
    34.27000   2522.00000   2541.23691
    34.28000   2569.00000   2671.47031
    34.29000   2756.00000   2783.48088
    34.30000   2848.00000   2869.96277
    34.31000   2931.00000   2924.59550
    34.32000   2893.00000   2942.82048
    34.33000   2960.00000   2922.55436
    34.34000   2900.00000   2864.61638
    34.35000   2877.00000   2772.66229
    34.36000   2742.00000   2653.11322
    34.37000   2502.00000   2514.65666
    34.38000   2472.00000   2364.82537
    34.39000   2329.00000   2211.39550
    34.40000   2149.00000   2061.41068
    34.41000   1941.00000   1920.70752
    34.42000   1796.00000   1793.73960
    34.43000   1679.00000   1683.28604
    34.44000   1652.00000   1590.71774
    34.45000   1524.00000   1516.96123
    34.46000   1494.00000   1461.97026
    34.47000   1481.00000   1425.26425
    34.48000   1428.00000   1406.34622
    34.49000   1385.00000   1404.76210
    34.50000   1489.00000   1420.46055
    34.51000   1456.00000   1453.85363
    34.52000   1528.00000   1505.79803
    34.53000   1513.00000   1577.48205
    34.54000   1631.00000   1670.21379
    34.55000   1790.00000   1785.12346
    34.56000   1825.00000   1922.80157
    34.57000   2000.00000   2082.90562
    34.58000   2201.00000   2263.77804
    34.59000   2373.00000   2462.12661
    34.60000   2726.00000   2672.82094
    34.61000   2832.00000   2888.85373
    34.62000   3137.00000   3101.50230
    34.63000   3185.00000   3300.70770
    34.64000   3360.00000   3475.67194
    34.65000   3609.00000   3615.66349
    34.66000   3695.00000   3711.01168
    34.67000   3650.00000   3754.23727
    34.68000   3684.00000   3741.17572
    34.69000   3531.00000   3671.81783
    34.70000   3404.00000   3550.53355
    34.71000   3314.00000   3385.49898
    34.72000   3117.00000   3187.47555
    34.73000   2857.00000   2968.36434
    34.74000   2602.00000   2739.95965
    34.75000   2408.00000   2512.86074
    34.76000   2196.00000   2295.89653
    34.77000   2036.00000   2095.79778
    34.78000   1878.00000   1917.09710
    34.79000   1761.00000   1762.21299
    34.80000   1526.00000   1631.70362
    34.81000   1520.00000   1524.63121
    34.82000   1418.00000   1438.98052
    34.83000   1333.00000   1372.07637
    34.84000   1288.00000   1320.95589
    34.85000   1273.00000   1282.66640
    34.86000   1286.00000   1254.47699
    34.87000   1261.00000   1234.00583
    34.88000   1277.00000   1219.27544
    34.89000   1249.00000   1208.71341
    34.90000   1149.00000   1201.11731
    34.91000   1178.00000   1195.60022
    34.92000   1162.00000   1191.53006
    34.93000   1169.00000   1188.47175
    34.94000   1191.00000   1186.13776
    34.95000   1155.00000   1184.34975
    34.96000   1185.00000   1183.01511
    34.97000   1157.00000   1182.10662
    34.98000   1163.00000   1181.57367
    34.99000   1181.00000   1181.34217
    35.00000   1188.00000   1181.57231
    35.01000   1220.00000   1182.40232
    35.02000   1217.00000   1184.01340
    35.03000   1165.00000   1186.66051
    35.04000   1219.00000   1190.69134
    35.05000   1230.00000   1196.56852
    35.06000   1223.00000   1204.89520
    35.07000   1323.00000   1216.44333
    35.08000   1242.00000   1232.21135
    35.09000   1252.00000   1253.31317
    35.10000   1259.00000   1280.46240
    35.11000   1340.00000   1315.18937
    35.12000   1366.00000   1358.97913
    35.13000   1431.00000   1413.12371
    35.14000   1561.00000   1478.66835
    35.15000   1629.00000   1556.24246
    35.16000   1675.00000   1645.85978
    35.17000   1792.00000   1746.71908
    35.18000   1929.00000   1857.00391
    35.19000   1987.00000   1973.86850
    35.20000   2132.00000   2093.94423
    35.21000   2348.00000   2212.28760
    35.22000   2423.00000   2323.22836
    35.23000   2464.00000   2420.69292
    35.24000   2566.00000   2498.72971
    35.25000   2672.00000   2551.97987
    35.26000   2585.00000   2576.30482
    35.27000   2671.00000   2569.40707
    35.28000   2677.00000   2531.29281
    35.29000   2441.00000   2464.39764
    35.30000   2390.00000   2373.27411
    35.31000   2308.00000   2263.83938
    35.32000   2237.00000   2142.51654
    35.33000   2023.00000   2015.92070
    35.34000   1973.00000   1889.95494
    35.35000   1829.00000   1769.53194
    35.36000   1677.00000   1658.40420
    35.37000   1593.00000   1559.10318
    35.38000   1498.00000   1472.98908
    35.39000   1486.00000   1400.38986
    35.40000   1395.00000   1340.80215
    35.41000   1319.00000   1293.12313
    35.42000   1259.00000   1255.88518
    35.43000   1258.00000   1227.45453
    35.44000   1202.00000   1206.16275
    35.45000   1143.00000   1190.51943
    35.46000   1217.00000   1179.21763
    35.47000   1111.00000   1171.17283
    35.48000   1112.00000   1165.53144
    35.49000   1161.00000   1161.65474
    35.50000   1207.00000   1159.09200
    35.51000   1121.00000   1157.55014
    35.52000   1118.00000   1156.86311
    35.53000   1133.00000   1156.96014
    35.54000   1186.00000   1157.81151
    35.55000   1147.00000   1159.43283
    35.56000   1192.00000   1162.39819
    35.57000   1130.00000   1167.46951
    35.58000   1190.00000   1174.57750
    35.59000   1198.00000   1183.98605
    35.60000   1237.00000   1196.10477
    35.61000   1245.00000   1211.32916
    35.62000   1220.00000   1229.99577
    35.63000   1249.00000   1252.32797
    35.64000   1255.00000   1278.37621
    35.65000   1331.00000   1307.95917
    35.66000   1320.00000   1340.61436
    35.67000   1358.00000   1375.56766
    35.68000   1353.00000   1411.73116
    35.69000   1450.00000   1447.73632
    35.70000   1528.00000   1482.00632
    35.71000   1539.00000   1512.86799
    35.72000   1531.00000   1538.70068
    35.73000   1546.00000   1558.11712
    35.74000   1498.00000   1570.16600
    35.75000   1533.00000   1574.53296
    35.76000   1542.00000   1571.69727
    35.77000   1480.00000   1562.99189
    35.78000   1588.00000   1550.53511
    35.79000   1524.00000   1537.04998
    35.80000   1519.00000   1525.62610
    35.81000   1560.00000   1519.47711
    35.82000   1498.00000   1521.71885
    35.83000   1530.00000   1535.16790
    35.84000   1546.00000   1562.15355
    35.85000   1626.00000   1604.34077
    35.86000   1651.00000   1662.56895
    35.87000   1779.00000   1736.71635
    35.88000   1728.00000   1825.60380
    35.89000   1887.00000   1926.95317
    35.90000   2078.00000   2037.41539
    35.91000   2114.00000   2152.67987
    35.92000   2277.00000   2267.67083
    35.93000   2442.00000   2376.83038
    35.94000   2498.00000   2474.48502
    35.95000   2636.00000   2555.29216
    35.96000   2760.00000   2614.75775
    35.97000   2748.00000   2649.78429
    35.98000   2743.00000   2659.14151
    35.99000   2806.00000   2643.68808
    36.00000   2674.00000   2606.19923
    36.01000   2595.00000   2550.80688
    36.02000   2542.00000   2482.23801
    36.03000   2420.00000   2405.09262
    36.04000   2373.00000   2323.31779
    36.05000   2306.00000   2239.91578
    36.06000   2193.00000   2156.85920
    36.07000   2096.00000   2075.17560
    36.08000   2037.00000   1995.16784
    36.09000   1910.00000   1916.72575
    36.10000   1885.00000   1839.65743
    36.11000   1750.00000   1763.94805
    36.12000   1675.00000   1689.86447
    36.13000   1544.00000   1617.95215
    36.14000   1539.00000   1549.23522
    36.15000   1464.00000   1484.82712
    36.16000   1383.00000   1425.33291
    36.17000   1377.00000   1371.36292
    36.18000   1292.00000   1323.39686
    36.19000   1317.00000   1281.67147
    36.20000   1226.00000   1246.17057
    36.21000   1208.00000   1216.64377
    36.22000   1141.00000   1192.64918
    36.23000   1183.00000   1173.61160
    36.24000   1145.00000   1158.88618
    36.25000   1166.00000   1147.81820
    36.26000   1178.00000   1139.79221
    36.27000   1156.00000   1134.26646
    36.28000   1122.00000   1130.79204
    36.29000   1133.00000   1129.01760
    36.30000   1174.00000   1128.68261
    36.31000   1132.00000   1129.60203
    36.32000   1175.00000   1131.64585
    36.33000   1150.00000   1134.71593
    36.34000   1096.00000   1138.72290
    36.35000   1137.00000   1143.56491
    36.36000   1124.00000   1149.10996
    36.37000   1094.00000   1155.18320
    36.38000   1167.00000   1161.56011
    36.39000   1154.00000   1167.96639
    36.40000   1162.00000   1174.08456
    36.41000   1119.00000   1179.56748
    36.42000   1199.00000   1184.05884
    36.43000   1089.00000   1187.22080
    36.44000   1154.00000   1188.76870
    36.45000   1162.00000   1188.50993
    36.46000   1212.00000   1186.37897
    36.47000   1150.00000   1182.45587
    36.48000   1178.00000   1176.95807
    36.49000   1156.00000   1170.20596
    36.50000   1222.00000   1162.57456
    36.51000   1173.00000   1154.44666
    36.52000   1146.00000   1146.17606
    36.53000   1101.00000   1138.05918
    36.54000   1139.00000   1130.32318
    36.55000   1089.00000   1123.20216
    36.56000   1087.00000   1116.90078
    36.57000   1067.00000   1111.40387
    36.58000   1085.00000   1106.69297
    36.59000   1120.00000   1102.73020
    36.60000   1110.00000   1099.44853
    36.61000   1070.00000   1096.76397
    36.62000   1122.00000   1094.58595
    36.63000   1065.00000   1092.82529
    36.64000   1097.00000   1091.40001
    36.65000   1131.00000   1090.23908
    36.66000   1126.00000   1089.28422
    36.67000   1123.00000   1088.49025
    36.68000   1070.00000   1087.82487
    36.69000   1121.00000   1087.26785
    36.70000   1104.00000   1086.81119
    36.71000   1013.00000   1086.46115
    36.72000   1056.00000   1086.24768
    36.73000   1075.00000   1086.25180
    36.74000   1082.00000   1086.73803
    36.75000   1072.00000   1087.84738
    36.76000   1064.00000   1088.07032
    36.77000   1060.00000   1087.81006
    36.78000   1054.00000   1087.51434
    36.79000   1120.00000   1087.24088
    36.80000   1076.00000   1086.99337
    36.81000   1093.00000   1086.77839
    36.82000   1086.00000   1086.60907
    36.83000   1072.00000   1086.51582
    36.84000   1089.00000   1086.59391
    36.85000   1091.00000   1086.91909
    36.86000   1080.00000   1086.96974
    36.87000   1116.00000   1086.53220
    36.88000   1073.00000   1085.86123
    36.89000   1102.00000   1085.55059
    36.90000   1076.00000   1085.25484
    36.91000   1056.00000   1085.17834
    36.92000   1068.00000   1085.14618
    36.93000   1039.00000   1085.13208
    36.94000   1061.00000   1085.13712
    36.95000   1073.00000   1085.16253
    36.96000   1011.00000   1085.20964
    36.97000   1036.00000   1085.27992
    36.98000   1092.00000   1085.37502
    36.99000   1101.00000   1085.49673
    37.00000   1087.00000   1085.64704
    37.01000   1064.00000   1085.82816
    37.02000   1105.00000   1086.04252
    37.03000   1033.00000   1086.29283
    37.04000   1085.00000   1086.58212
    37.05000   1092.00000   1086.91374
    37.06000   1066.00000   1087.29146
    37.07000   1086.00000   1087.71955
    37.08000   1060.00000   1088.20285
    37.09000   1116.00000   1088.74692
    37.10000   1063.00000   1089.35829
    37.11000   1089.00000   1090.04481
    37.12000   1094.00000   1090.81612
    37.13000   1082.00000   1091.68457
    37.14000   1103.00000   1092.66648
    37.15000   1072.00000   1093.78425
    37.16000   1059.00000   1095.06942
    37.17000   1030.00000   1096.56750
    37.18000   1031.00000   1098.34500
    37.19000   1077.00000   1100.49964
    37.20000   1125.00000   1103.17502
    37.21000   1050.00000   1106.58089
    37.22000   1039.00000   1111.02079
    37.23000   1105.00000   1116.92843
    37.24000   1089.00000   1124.91430
    37.25000   1178.00000   1135.82286
    37.26000   1141.00000   1150.79981
    37.27000   1197.00000   1171.36618
    37.28000   1202.00000   1199.49322
    37.29000   1316.00000   1237.66749
    37.30000   1390.00000   1288.93096
    37.31000   1418.00000   1356.87593
    37.32000   1449.00000   1445.57102
    37.33000   1668.00000   1559.39357
    37.34000   1810.00000   1702.74784
    37.35000   1920.00000   1879.65814
    37.36000   2122.00000   2093.24344
    37.37000   2308.00000   2345.10245
    37.38000   2635.00000   2634.66479
    37.39000   3026.00000   2958.58784
    37.40000   3370.00000   3310.29602
    37.41000   3807.00000   3679.76224
    37.42000   4231.00000   4053.61746
    37.43000   4436.00000   4415.64328
    37.44000   4740.00000   4747.66299
    37.45000   5074.00000   5030.80912
    37.46000   5273.00000   5247.11776
    37.47000   5458.00000   5381.36720
    37.48000   5437.00000   5422.99658
    37.49000   5477.00000   5367.77723
    37.50000   5329.00000   5218.76694
    37.51000   4958.00000   4986.13926
    37.52000   4711.00000   4685.66111
    37.53000   4355.00000   4336.63930
    37.54000   4002.00000   3959.57820
    37.55000   3691.00000   3574.23940
    37.56000   3295.00000   3198.18895
    37.57000   2830.00000   2845.85849
    37.58000   2608.00000   2528.06929
    37.59000   2274.00000   2251.97027
    37.60000   1977.00000   2021.32850
    37.61000   1827.00000   1837.08430
    37.62000   1772.00000   1698.06050
    37.63000   1625.00000   1601.70873
    37.64000   1527.00000   1544.78797
    37.65000   1513.00000   1523.89642
    37.66000   1614.00000   1535.81197
    37.67000   1629.00000   1577.62968
    37.68000   1732.00000   1646.71444
    37.69000   1835.00000   1740.50938
    37.70000   1820.00000   1856.25460
    37.71000   2021.00000   1990.67726
    37.72000   2206.00000   2139.71321
    37.73000   2307.00000   2298.31267
    37.74000   2476.00000   2460.37014
    37.75000   2700.00000   2618.80317
    37.76000   2840.00000   2765.79098
    37.77000   2860.00000   2893.17565
    37.78000   3074.00000   2993.02654
    37.79000   3078.00000   3058.36130
    37.80000   3162.00000   3083.97797
    37.81000   3090.00000   3067.26438
    37.82000   3053.00000   3008.74918
    37.83000   2836.00000   2912.14961
    37.84000   2756.00000   2783.83394
    37.85000   2543.00000   2631.86863
    37.86000   2441.00000   2464.96498
    37.87000   2243.00000   2291.58437
    37.88000   1989.00000   2119.30308
    37.89000   1811.00000   1954.41921
    37.90000   1673.00000   1801.74972
    37.91000   1588.00000   1664.57665
    37.92000   1453.00000   1544.71653
    37.93000   1354.00000   1442.68908
    37.94000   1284.00000   1357.95642
    37.95000   1224.00000   1289.19938
    37.96000   1233.00000   1234.59708
    37.97000   1200.00000   1192.08139
    37.98000   1194.00000   1159.54657
    37.99000   1140.00000   1135.00435
    38.00000   1108.00000   1116.68371
    38.01000   1039.00000   1103.08162
    38.02000   1033.00000   1092.97475
    38.03000   1038.00000   1085.40378
    38.04000   1011.00000   1079.64128
    38.05000   1019.00000   1075.15229
    38.06000    988.00000   1071.55400
    38.07000   1131.00000   1068.57913
    38.08000   1006.00000   1066.04479
    38.09000   1020.00000   1063.82779
    38.10000   1050.00000   1061.84535
    38.11000   1009.00000   1060.04152
    38.12000   1034.00000   1058.37794
    38.13000   1020.00000   1056.82743
    38.14000   1037.00000   1055.36969
    38.15000   1023.00000   1053.98842
    38.16000   1006.00000   1052.66941
    38.17000   1023.00000   1051.39894
    38.18000    997.00000   1050.16249
    38.19000   1006.00000   1048.94272
    38.20000   1024.00000   1047.71593
    38.21000   1008.00000   1046.44184
    38.22000   1035.00000   1045.03627
    38.23000   1107.00000   1043.24353
    38.24000   1016.00000   1040.94394
    38.25000    998.00000   1039.82148
    38.26000   1033.00000   1038.86834
    38.27000   1047.00000   1038.18433
    38.28000   1045.00000   1037.52251
    38.29000   1022.00000   1036.88118
    38.30000   1049.00000   1036.25879
    38.31000   1028.00000   1035.65393
    38.32000   1028.00000   1035.06533
    38.33000   1007.00000   1034.49183
    38.34000    990.00000   1033.93236
    38.35000   1042.00000   1033.38597
    38.36000   1007.00000   1032.85176
    38.37000   1000.00000   1032.32893
    38.38000   1024.00000   1031.81673
    38.39000    945.00000   1031.31449
    38.40000    963.00000   1030.82156
    38.41000    985.00000   1030.33739
    38.42000   1012.00000   1029.86143
    38.43000    958.00000   1029.39319
    38.44000   1020.00000   1028.93224
    38.45000   1071.00000   1028.47841
    38.46000    990.00000   1028.03214
    38.47000   1032.00000   1027.59427
    38.48000    997.00000   1027.16600
    38.49000    964.00000   1026.74902
    38.50000   1006.00000   1026.34567
    38.51000   1008.00000   1025.95923
    38.52000   1046.00000   1025.59438
    38.53000   1027.00000   1025.25819
    38.54000   1040.00000   1024.96149
    38.55000   1022.00000   1024.72294
    38.56000    987.00000   1024.58137
    38.57000    946.00000   1024.64166
    38.58000   1046.00000   1025.08283
    38.59000   1028.00000   1025.61778
    38.60000    962.00000   1025.42884
    38.61000   1004.00000   1025.11801
    38.62000   1010.00000   1024.81253
    38.63000    970.00000   1024.51243
    38.64000    970.00000   1024.21800
    38.65000   1004.00000   1023.92953
    38.66000   1001.00000   1023.64737
    38.67000   1022.00000   1023.37200
    38.68000   1002.00000   1023.10415
    38.69000   1012.00000   1022.84476
    38.70000    962.00000   1022.59522
    38.71000   1010.00000   1022.35763
    38.72000   1011.00000   1022.13527
    38.73000   1019.00000   1021.93361
    38.74000   1001.00000   1021.76400
    38.75000    972.00000   1021.65515
    38.76000   1028.00000   1021.70823
    38.77000    975.00000   1021.90116
    38.78000    986.00000   1021.39542
    38.79000    983.00000   1020.97686
    38.80000    986.00000   1020.77417
    38.81000   1001.00000   1020.69590
    38.82000   1042.00000   1020.62811
    38.83000    990.00000   1020.57151
    38.84000   1046.00000   1020.52695
    38.85000   1035.00000   1020.49535
    38.86000   1016.00000   1020.47777
    38.87000   1062.00000   1020.47543
    38.88000   1011.00000   1020.48973
    38.89000   1049.00000   1020.52233
    38.90000   1012.00000   1020.57525
    38.91000    973.00000   1020.65110
    38.92000    963.00000   1020.75339
    38.93000    938.00000   1020.88772
    38.94000    989.00000   1021.06512
    38.95000    979.00000   1021.31682
    38.96000   1008.00000   1021.66075
    38.97000   1011.00000   1021.92899
    38.98000    991.00000   1022.17862
    38.99000    996.00000   1022.45598
    39.00000   1015.00000   1022.76880
    39.01000    968.00000   1023.11998
    39.02000    991.00000   1023.51272
    39.03000    966.00000   1023.95059
    39.04000   1041.00000   1024.43754
    39.05000    992.00000   1024.97795
    39.06000   1003.00000   1025.57676
    39.07000   1027.00000   1026.23948
    39.08000   1000.00000   1026.97237
    39.09000    974.00000   1027.78261
    39.10000   1118.00000   1028.67849
    39.11000   1002.00000   1029.66983
    39.12000    964.00000   1030.76857
    39.13000   1036.00000   1031.98971
    39.14000    976.00000   1033.35273
    39.15000   1029.00000   1034.88375
    39.16000   1007.00000   1036.61895
    39.17000   1022.00000   1038.60973
    39.18000    990.00000   1040.93025
    39.19000    987.00000   1043.68848
    39.20000   1001.00000   1047.04218
    39.21000    990.00000   1051.22135
    39.22000   1095.00000   1056.55889
    39.23000   1046.00000   1063.53222
    39.24000   1125.00000   1072.81930
    39.25000   1028.00000   1085.38169
    39.26000   1121.00000   1102.50417
    39.27000   1111.00000   1125.65348
    39.28000   1161.00000   1157.03556
    39.29000   1245.00000   1199.51007
    39.30000   1236.00000   1256.16006
    39.31000   1355.00000   1330.79198
    39.32000   1466.00000   1428.04077
    39.33000   1503.00000   1552.75057
    39.34000   1670.00000   1709.79541
    39.35000   1856.00000   1903.69053
    39.36000   1967.00000   2138.04562
    39.37000   2293.00000   2414.92400
    39.38000   2588.00000   2734.16677
    39.39000   2892.00000   3092.78100
    39.40000   3417.00000   3484.45166
    39.41000   3908.00000   3898.83743
    39.42000   4249.00000   4321.32260
    39.43000   4527.00000   4735.42661
    39.44000   5008.00000   5121.83669
    39.45000   5387.00000   5459.93513
    39.46000   5589.00000   5729.50249
    39.47000   5956.00000   5912.61543
    39.48000   6029.00000   5995.73495
    39.49000   6014.00000   5971.69471
    39.50000   5891.00000   5841.08885
    39.51000   5523.00000   5612.51498
    39.52000   5239.00000   5301.44264
    39.53000   4950.00000   4928.02588
    39.54000   4690.00000   4514.54520
    39.55000   4214.00000   4083.10142
    39.56000   3611.00000   3653.86145
    39.57000   3267.00000   3243.88368
    39.58000   2897.00000   2866.44792
    39.59000   2583.00000   2530.81285
    39.60000   2224.00000   2242.33612
    39.61000   1988.00000   2002.88319
    39.62000   1856.00000   1811.43404
    39.63000   1584.00000   1664.78582
    39.64000   1573.00000   1558.25541
    39.65000   1511.00000   1486.30615
    39.66000   1406.00000   1443.05264
    39.67000   1389.00000   1422.62775
    39.68000   1440.00000   1419.42118
    39.69000   1431.00000   1428.21658
    39.70000   1468.00000   1444.26247
    39.71000   1435.00000   1463.31019
    39.72000   1427.00000   1481.64742
    39.73000   1436.00000   1496.14835
    39.74000   1464.00000   1504.35159
    39.75000   1429.00000   1504.56140
    39.76000   1452.00000   1495.94697
    39.77000   1397.00000   1478.60141
    39.78000   1408.00000   1453.57037
    39.79000   1432.00000   1422.57028
    39.80000   1327.00000   1386.64119
    39.81000   1336.00000   1347.28261
    39.82000   1244.00000   1307.23767
    39.83000   1222.00000   1268.50522
    39.84000   1183.00000   1232.68737
    39.85000   1202.00000   1201.08592
    39.86000   1157.00000   1174.70118
    39.87000   1212.00000   1154.26315
    39.88000   1213.00000   1140.28503
    39.89000   1151.00000   1133.12683
    39.90000   1160.00000   1133.05522
    39.91000   1162.00000   1140.28710
    39.92000   1189.00000   1155.00682
    39.93000   1122.00000   1177.35158
    39.94000   1203.00000   1207.36507
    39.95000   1241.00000   1244.92467
    39.96000   1290.00000   1289.65333
    39.97000   1291.00000   1340.83113
    39.98000   1396.00000   1397.32398
    39.99000   1452.00000   1457.54678
    40.00000   1539.00000   1519.47572
    40.01000   1621.00000   1580.71927
    40.02000   1766.00000   1638.65152
    40.03000   1736.00000   1690.60612
    40.04000   1848.00000   1734.12544
    40.05000   1785.00000   1767.25429
    40.06000   1793.00000   1788.85445
    40.07000   1887.00000   1798.88947
    40.08000   1863.00000   1798.60052
    40.09000   1828.00000   1790.49653
    40.10000   1871.00000   1778.13729
    40.11000   1800.00000   1765.76501
    40.12000   1873.00000   1757.88200
    40.13000   1777.00000   1758.85500
    40.14000   1883.00000   1772.58448
    40.15000   1835.00000   1802.24745
    40.16000   1945.00000   1850.11484
    40.17000   1992.00000   1917.44592
    40.18000   2073.00000   2004.45912
    40.19000   2247.00000   2110.37099
    40.20000   2490.00000   2233.48261
    40.21000   2592.00000   2371.25587
    40.22000   2692.00000   2520.62358
    40.23000   2763.00000   2679.01580
    40.24000   2953.00000   2842.23970
    40.25000   3100.00000   3006.72364
    40.26000   3250.00000   3168.86461
    40.27000   3508.00000   3325.45870
    40.28000   3420.00000   3473.48475
    40.29000   3631.00000   3609.81902
    40.30000   3760.00000   3730.86328
    40.31000   3705.00000   3832.26968
    40.32000   3894.00000   3908.91348
    40.33000   3900.00000   3955.17945
    40.34000   3949.00000   3965.55944
    40.35000   3937.00000   3935.50677
    40.36000   3820.00000   3862.41617
    40.37000   3717.00000   3746.47857
    40.38000   3605.00000   3591.08730
    40.39000   3315.00000   3402.57645
    40.40000   3153.00000   3189.33581
    40.41000   2918.00000   2960.69480
    40.42000   2623.00000   2726.46504
    40.43000   2387.00000   2495.99198
    40.44000   2149.00000   2276.17249
    40.45000   2072.00000   2072.65530
    40.46000   1866.00000   1889.59755
    40.47000   1739.00000   1729.52786
    40.48000   1577.00000   1593.50604
    40.49000   1462.00000   1481.38224
    40.50000   1438.00000   1392.12416
    40.51000   1310.00000   1324.17606
    40.52000   1237.00000   1275.81414
    40.53000   1264.00000   1245.46887
    40.54000   1246.00000   1231.99288
    40.55000   1257.00000   1234.86011
    40.56000   1252.00000   1254.28110
    40.57000   1262.00000   1291.28911
    40.58000   1396.00000   1347.90172
    40.59000   1401.00000   1426.48644
    40.60000   1641.00000   1530.02233
    40.61000   1710.00000   1661.60823
    40.62000   1837.00000   1824.15393
    40.63000   2015.00000   2019.88992
    40.64000   2184.00000   2249.85359
    40.65000   2605.00000   2513.36729
    40.66000   2904.00000   2807.56591
    40.67000   3059.00000   3127.04600
    40.68000   3461.00000   3463.74347
    40.69000   3778.00000   3806.79552
    40.70000   4223.00000   4142.00742
    40.71000   4377.00000   4454.58123
    40.72000   4815.00000   4728.47374
    40.73000   4935.00000   4947.68766
    40.74000   5029.00000   5097.85489
    40.75000   5239.00000   5167.92104
    40.76000   5054.00000   5151.80311
    40.77000   4994.00000   5049.58742
    40.78000   4844.00000   4867.78107
    40.79000   4796.00000   4618.40783
    40.80000   4288.00000   4317.22048
    40.81000   3840.00000   3981.62416
    40.82000   3480.00000   3628.84593
    40.83000   3092.00000   3274.59290
    40.84000   2834.00000   2932.19127
    40.85000   2505.00000   2612.10897
    40.86000   2124.00000   2321.77829
    40.87000   2025.00000   2065.66399
    40.88000   1817.00000   1845.52272
    40.89000   1616.00000   1660.87189
    40.90000   1457.00000   1509.76495
    40.91000   1381.00000   1388.75424
    40.92000   1296.00000   1293.81754
    40.93000   1215.00000   1220.68873
    40.94000   1155.00000   1165.27829
    40.95000   1160.00000   1123.86372
    40.96000   1090.00000   1093.19532
    40.97000   1068.00000   1070.57038
    40.98000    963.00000   1053.87172
    40.99000   1000.00000   1041.45439
    41.00000   1095.00000   1032.08551
    41.01000   1028.00000   1024.86959
    41.02000    990.00000   1019.17317
    41.03000   1014.00000   1014.55884
    41.04000   1039.00000   1010.73144
    41.05000   1006.00000   1007.49713
    41.06000    985.00000   1004.73404
    41.07000   1027.00000   1002.37452
    41.08000   1017.00000   1000.40290
    41.09000   1032.00000    998.88872
    41.10000   1025.00000    998.17221
    41.11000    975.00000    998.41278
    41.12000   1004.00000    997.34838
    41.13000    977.00000    995.93365
    41.14000    980.00000    994.58841
    41.15000   1026.00000    993.33892
    41.16000   1024.00000    992.18142
    41.17000    985.00000    991.11413
    41.18000    975.00000    990.13618
    41.19000    989.00000    989.24651
    41.20000   1009.00000    988.44261
    41.21000    990.00000    987.71791
    41.22000    996.00000    987.05547
    41.23000    980.00000    986.40258
    41.24000   1040.00000    985.70657
    41.25000    987.00000    985.25339
    41.26000   1041.00000    985.04991
    41.27000   1074.00000    985.01238
    41.28000   1009.00000    985.06947
    41.29000   1025.00000    985.21775
    41.30000   1009.00000    985.45056
    41.31000   1020.00000    985.74983
    41.32000    961.00000    986.05305
    41.33000    958.00000    986.23178
    41.34000    979.00000    986.54286
    41.35000   1009.00000    987.74913
    41.36000    999.00000    989.45515
    41.37000    989.00000    991.62340
    41.38000   1033.00000    994.41788
    41.39000    960.00000    998.06871
    41.40000   1026.00000   1002.89385
    41.41000   1047.00000   1009.32426
    41.42000   1050.00000   1017.93266
    41.43000   1027.00000   1029.46316
    41.44000   1042.00000   1044.85861
    41.45000   1089.00000   1065.28383
    41.46000   1116.00000   1092.14607
    41.47000   1122.00000   1127.14430
    41.48000   1188.00000   1172.27236
    41.49000   1272.00000   1228.93189
    41.50000   1291.00000   1297.22600
    41.51000   1417.00000   1379.58646
    41.52000   1537.00000   1477.19202
    41.53000   1582.00000   1590.30416
    41.54000   1758.00000   1718.27899
    41.55000   1931.00000   1859.37680
    41.56000   1949.00000   2010.63454
    41.57000   2126.00000   2167.82974
    41.58000   2382.00000   2325.55825
    41.59000   2515.00000   2477.43905
    41.60000   2594.00000   2616.45242
    41.61000   2782.00000   2735.41502
    41.62000   2863.00000   2827.59664
    41.63000   2879.00000   2887.47193
    41.64000   2922.00000   2911.54995
    41.65000   2937.00000   2899.12989
    41.66000   2855.00000   2852.75132
    41.67000   2850.00000   2778.14507
    41.68000   2733.00000   2683.68296
    41.69000   2738.00000   2579.53803
    41.70000   2567.00000   2476.82687
    41.71000   2423.00000   2386.89451
    41.72000   2384.00000   2320.74993
    41.73000   2443.00000   2288.53852
    41.74000   2461.00000   2299.25692
    41.75000   2528.00000   2361.55779
    41.76000   2672.00000   2481.32269
    41.77000   2776.00000   2661.46553
    41.78000   3185.00000   2902.11463
    41.79000   3425.00000   3200.30920
    41.80000   3853.00000   3549.37636
    41.81000   4361.00000   3938.73449
    41.82000   4763.00000   4353.94813
    41.83000   5189.00000   4777.10347
    41.84000   5652.00000   5187.54106
    41.85000   5969.00000   5562.94688
    41.86000   6293.00000   5880.78139
    41.87000   6504.00000   6120.01882
    41.88000   6567.00000   6263.14194
    41.89000   6706.00000   6298.22834
    41.90000   6491.00000   6220.75245
    41.91000   6161.00000   6034.53972
    41.92000   6080.00000   5751.40017
    41.93000   5664.00000   5389.43675
    41.94000   5242.00000   4970.56161
    41.95000   4729.00000   4517.93354
    41.96000   4246.00000   4053.80311
    41.97000   3789.00000   3597.92474
    41.98000   3289.00000   3166.51155
    41.99000   2922.00000   2771.67112
    42.00000   2462.00000   2421.27091
    42.01000   2252.00000   2119.17759
    42.02000   1929.00000   1865.78888
    42.03000   1674.00000   1658.76162
    42.04000   1557.00000   1493.82010
    42.05000   1446.00000   1365.54575
    42.06000   1294.00000   1268.06850
    42.07000   1275.00000   1195.61218
    42.08000   1171.00000   1142.87642
    42.09000   1159.00000   1105.26258
    42.10000   1114.00000   1078.96874
    42.11000   1004.00000   1060.98694
    42.12000   1076.00000   1049.03738
    42.13000   1020.00000   1041.47047
    42.14000   1041.00000   1037.16091
    42.15000   1041.00000   1035.41093
    42.16000   1076.00000   1035.87304
    42.17000    970.00000   1038.49739
    42.18000   1010.00000   1043.50514
    42.19000    985.00000   1051.38645
    42.20000   1053.00000   1062.92038
    42.21000   1037.00000   1079.21203
    42.22000   1069.00000   1101.74092
    42.23000   1089.00000   1132.41218
    42.24000   1192.00000   1173.59974
    42.25000   1274.00000   1228.16733
    42.26000   1309.00000   1299.45044
    42.27000   1395.00000   1391.18066
    42.28000   1483.00000   1507.33390
    42.29000   1502.00000   1651.88799
    42.30000   1762.00000   1828.48262
    42.31000   1917.00000   2039.98750
    42.32000   2118.00000   2288.00088
    42.33000   2455.00000   2572.31959
    42.34000   2720.00000   2890.43815
    42.35000   3018.00000   3237.14511
    42.36000   3372.00000   3604.28438
    42.37000   3672.00000   3980.73861
    42.38000   4182.00000   4352.67590
    42.39000   4617.00000   4704.08512
    42.40000   4860.00000   5017.61640
    42.41000   5172.00000   5275.73926
    42.42000   5469.00000   5462.22255
    42.43000   5421.00000   5563.88745
    42.44000   5497.00000   5572.43984
    42.45000   5440.00000   5485.96783
    42.46000   5341.00000   5309.56331
    42.47000   5203.00000   5054.71242
    42.48000   4920.00000   4737.59156
    42.49000   4527.00000   4376.85036
    42.50000   4063.00000   3991.51828
    42.51000   3638.00000   3599.39298
    42.52000   3263.00000   3215.96022
    42.53000   2902.00000   2853.75966
    42.54000   2537.00000   2522.12751
    42.55000   2287.00000   2227.15847
    42.56000   1968.00000   1971.43986
    42.57000   1794.00000   1754.82021
    42.58000   1672.00000   1575.86324
    42.59000   1486.00000   1431.33114
    42.60000   1261.00000   1316.96798
    42.61000   1221.00000   1228.03186
    42.62000   1121.00000   1159.88148
    42.63000   1071.00000   1109.19479
    42.64000   1097.00000   1071.44892
    42.65000   1070.00000   1043.65129
    42.66000   1000.00000   1023.09146
    42.67000   1019.00000   1007.71657
    42.68000   1009.00000    995.89821
    42.69000    952.00000    986.16326
    42.70000    978.00000    977.55763
    42.71000    958.00000    972.04008
    42.72000    978.00000    967.30526
    42.73000    957.00000    963.57187
    42.74000    893.00000    960.34838
    42.75000    938.00000    957.50594
    42.76000    988.00000    954.96019
    42.77000    973.00000    952.65904
    42.78000    986.00000    950.56641
    42.79000    929.00000    948.65704
    42.80000    908.00000    946.91507
    42.81000    949.00000    945.32906
    42.82000    948.00000    943.86688
    42.83000    934.00000    942.51175
    42.84000    965.00000    941.26702
    42.85000    985.00000    940.12776
    42.86000    946.00000    939.08796
    42.87000    974.00000    938.14276
    42.88000    993.00000    937.28837
    42.89000    945.00000    936.52216
    42.90000    991.00000    935.84278
    42.91000    913.00000    935.25048
    42.92000   1010.00000    934.74760
    42.93000    971.00000    934.33945
    42.94000    958.00000    934.03571
    42.95000    948.00000    933.85264
    42.96000    966.00000    933.81632
    42.97000    985.00000    933.96766
    42.98000    898.00000    934.36937
    42.99000    998.00000    935.11594
    43.00000    955.00000    936.34706
    43.01000    968.00000    938.26529
    43.02000    963.00000    941.15829
    43.03000    931.00000    945.42549
    43.04000   1034.00000    951.60844
    43.05000    979.00000    960.42227
    43.06000   1049.00000    972.78479
    43.07000   1036.00000    989.83696
    43.08000   1054.00000   1012.94898
    43.09000   1090.00000   1043.70715
    43.10000   1097.00000   1083.84500
    43.11000   1208.00000   1135.15711
    43.12000   1292.00000   1199.35129
    43.13000   1284.00000   1277.85864
    43.14000   1404.00000   1371.60182
    43.15000   1507.00000   1480.74418
    43.16000   1632.00000   1604.44634
    43.17000   1817.00000   1740.66486
    43.18000   1951.00000   1886.03132
    43.19000   2069.00000   2035.84574
    43.20000   2290.00000   2184.20945
    43.21000   2427.00000   2324.30786
    43.22000   2560.00000   2448.83875
    43.23000   2574.00000   2550.56889
    43.24000   2645.00000   2622.99060
    43.25000   2767.00000   2661.04300
    43.26000   2676.00000   2661.81110
    43.27000   2574.00000   2624.89835
    43.28000   2544.00000   2552.43472
    43.29000   2467.00000   2449.31131
    43.30000   2300.00000   2322.12518
    43.31000   2094.00000   2178.41711
    43.32000   2032.00000   2025.90927
    43.33000   1867.00000   1871.85019
    43.34000   1752.00000   1722.53249
    43.35000   1613.00000   1582.98035
    43.36000   1466.00000   1456.79771
    43.37000   1338.00000   1346.16284
    43.38000   1275.00000   1251.94455
    43.39000   1194.00000   1173.90019
    43.40000   1074.00000   1110.87894
    43.41000   1069.00000   1061.04881
    43.42000   1025.00000   1022.98930
    43.43000    989.00000    996.23031
    43.44000   1041.00000    978.16473
    43.45000    984.00000    967.01199
    43.46000    970.00000    961.57606
    43.47000    998.00000    960.95975
    43.48000    943.00000    964.54004
    43.49000   1016.00000    971.91955
    43.50000   1060.00000    982.86328
    43.51000   1058.00000    997.22821
    43.52000   1047.00000   1014.89163
    43.53000   1033.00000   1035.68326
    43.54000   1119.00000   1059.32534
    43.55000   1128.00000   1085.38465
    43.56000   1156.00000   1113.23991
    43.57000   1208.00000   1142.06755
    43.58000   1203.00000   1170.84807
    43.59000   1361.00000   1198.39488
    43.60000   1301.00000   1223.40734
    43.61000   1372.00000   1244.55036
    43.62000   1404.00000   1260.56157
    43.63000   1328.00000   1270.38121
    43.64000   1394.00000   1273.28737
    43.65000   1407.00000   1269.00515
    43.66000   1384.00000   1257.75497
    43.67000   1346.00000   1240.22169
    43.68000   1353.00000   1217.45512
    43.69000   1230.00000   1190.73555
    43.70000   1212.00000   1161.43701
    43.71000   1218.00000   1130.90934
    43.72000   1143.00000   1100.38836
    43.73000   1120.00000   1070.93546
    43.74000   1063.00000   1043.40614
    43.75000   1007.00000   1018.45416
    43.76000   1047.00000    996.61427
    43.77000   1013.00000    978.29162
    43.78000    961.00000    962.89960
    43.79000    905.00000    949.42671
    43.80000    915.00000    938.34161
    43.81000    937.00000    929.50341
    43.82000    967.00000    922.57643
    43.83000    897.00000    917.22811
    43.84000    918.00000    913.14912
    43.85000    871.00000    910.06581
    43.86000    901.00000    907.74611
    43.87000    928.00000    906.00022
    43.88000    910.00000    904.67810
    43.89000    892.00000    903.66478
    43.90000    914.00000    902.87442
    43.91000    879.00000    902.24437
    43.92000    868.00000    901.72952
    43.93000    920.00000    901.29728
    43.94000    891.00000    900.92325
    43.95000    851.00000    900.58644
    43.96000    852.00000    900.26036
    43.97000    898.00000    899.88239
    43.98000    875.00000    899.38833
    43.99000    921.00000    899.13043
    44.00000    855.00000    899.20465
    44.01000    862.00000    899.26161
    44.02000    924.00000    899.32426
    44.03000    883.00000    899.42531
    44.04000    893.00000    899.56750
    44.05000    854.00000    899.75487
    44.06000    907.00000    899.99325
    44.07000    928.00000    900.29105
    44.08000    886.00000    900.66031
    44.09000    932.00000    901.11824
    44.10000    875.00000    901.68931
    44.11000    831.00000    902.40798
    44.12000    904.00000    903.32224
    44.13000    922.00000    904.49794
    44.14000    890.00000    906.02387
    44.15000    917.00000    908.01747
    44.16000    875.00000    910.63065
    44.17000    881.00000    914.05522
    44.18000    880.00000    918.52688
    44.19000    934.00000    924.32657
    44.20000    959.00000    931.77777
    44.21000    997.00000    941.23830
    44.22000    923.00000    953.08499
    44.23000    908.00000    967.69049
    44.24000    988.00000    985.39186
    44.25000    997.00000   1006.45169
    44.26000   1046.00000   1031.01394
    44.27000   1084.00000   1059.05792
    44.28000   1041.00000   1090.35500
    44.29000   1077.00000   1124.43355
    44.30000   1130.00000   1160.55729
    44.31000   1178.00000   1197.72191
    44.32000   1194.00000   1234.67303
    44.33000   1276.00000   1269.94806
    44.34000   1325.00000   1301.94368
    44.35000   1327.00000   1329.01219
    44.36000   1355.00000   1349.59034
    44.37000   1389.00000   1362.36033
    44.38000   1398.00000   1366.42821
    44.39000   1394.00000   1361.48109
    44.40000   1345.00000   1347.86814
    44.41000   1344.00000   1326.56359
    44.42000   1367.00000   1299.01719
    44.43000   1255.00000   1266.94564
    44.44000   1238.00000   1232.13069
    44.45000   1221.00000   1196.26440
    44.46000   1130.00000   1160.84879
    44.47000   1122.00000   1127.13937
    44.48000   1084.00000   1096.12041
    44.49000   1029.00000   1068.50445
    44.50000   1022.00000   1044.75284
    44.51000   1003.00000   1025.11429
    44.52000    961.00000   1009.67890
    44.53000    920.00000    998.44290
    44.54000    934.00000    991.38637
    44.55000    957.00000    988.57924
    44.56000    934.00000    990.21184
    44.57000    955.00000    996.70127
    44.58000   1028.00000   1008.77228
    44.59000   1002.00000   1027.54784
    44.60000   1059.00000   1054.63123
    44.61000   1169.00000   1092.04229
    44.62000   1193.00000   1141.96541
    44.63000   1218.00000   1207.62131
    44.64000   1348.00000   1292.49925
    44.65000   1450.00000   1400.30478
    44.66000   1583.00000   1534.79081
    44.67000   1761.00000   1699.45140
    44.68000   1992.00000   1897.13669
    44.69000   2179.00000   2129.60710
    44.70000   2478.00000   2397.05894
    44.71000   2779.00000   2697.66636
    44.72000   3305.00000   3027.19335
    44.73000   3578.00000   3378.72860
    44.74000   3988.00000   3742.61782
    44.75000   4515.00000   4106.70618
    44.76000   4692.00000   4456.56450
    44.77000   5018.00000   4776.23118
    44.78000   5335.00000   5049.21559
    44.79000   5392.00000   5259.82369
    44.80000   5479.00000   5394.71423
    44.81000   5487.00000   5444.56471
    44.82000   5355.00000   5405.46670
    44.83000   5174.00000   5279.61609
    44.84000   4947.00000   5075.03047
    44.85000   4756.00000   4804.38379
    44.86000   4454.00000   4483.34449
    44.87000   4130.00000   4128.85198
    44.88000   3734.00000   3757.62145
    44.89000   3354.00000   3384.98271
    44.90000   2973.00000   3024.04997
    44.91000   2537.00000   2685.30467
    44.92000   2367.00000   2376.24588
    44.93000   2055.00000   2101.64511
    44.94000   1832.00000   1863.65760
    44.95000   1608.00000   1662.19342
    44.96000   1436.00000   1495.40923
    44.97000   1331.00000   1360.22177
    44.98000   1248.00000   1252.79650
    44.99000   1158.00000   1168.96203
    45.00000   1070.00000   1104.60170
    45.01000   1031.00000   1055.87764
    45.02000   1004.00000   1019.38807
    45.03000    947.00000    992.24677
    45.04000    880.00000    972.09571
    45.05000    889.00000    957.07253
    45.06000    918.00000    945.75099
    45.07000    919.00000    937.06918
    45.08000    862.00000    930.25667
    45.09000    908.00000    924.76725
    45.10000    892.00000    920.22137
    45.11000    955.00000    916.35961
    45.12000    910.00000    913.00678
    45.13000    867.00000    910.04540
    45.14000    873.00000    907.39689
    45.15000    910.00000    905.00892
    45.16000    895.00000    902.84770
    45.17000    907.00000    900.89694
    45.18000    822.00000    899.17315
    45.19000    877.00000    897.67746
    45.20000    878.00000    896.17427
    45.21000    833.00000    894.77058
    45.22000    873.00000    893.49343
    45.23000    911.00000    892.34004
    45.24000    894.00000    891.31155
    45.25000    902.00000    890.41563
    45.26000    921.00000    889.67591
    45.27000    954.00000    889.17372
    45.28000    885.00000    888.99915
    45.29000    841.00000    888.77173
    45.30000    902.00000    888.35158
    45.31000    904.00000    887.98419
    45.32000    877.00000    887.73163
    45.33000    852.00000    887.61123
    45.34000    883.00000    887.64929
    45.35000    864.00000    887.88487
    45.36000    875.00000    888.37482
    45.37000    871.00000    889.20031
    45.38000    855.00000    890.47520
    45.39000    842.00000    892.35647
    45.40000    903.00000    895.05679
    45.41000    918.00000    898.86312
    45.42000    940.00000    904.17972
    45.43000    948.00000    911.47489
    45.44000    865.00000    920.91018
    45.45000    975.00000    933.18631
    45.46000    951.00000    949.06470
    45.47000    952.00000    969.26848
    45.48000   1005.00000    994.50982
    45.49000    995.00000   1025.44224
    45.50000   1019.00000   1062.58282
    45.51000   1026.00000   1106.21405
    45.52000   1098.00000   1156.35248
    45.53000   1150.00000   1212.83082
    45.54000   1244.00000   1274.72238
    45.55000   1267.00000   1340.69170
    45.56000   1336.00000   1408.94509
    45.57000   1387.00000   1477.23892
    45.58000   1488.00000   1542.96662
    45.59000   1503.00000   1603.29410
    45.60000   1583.00000   1655.34557
    45.61000   1649.00000   1696.44215
    45.62000   1633.00000   1724.38767
    45.63000   1601.00000   1737.77287
    45.64000   1656.00000   1736.23047
    45.65000   1571.00000   1720.54767
    45.66000   1617.00000   1692.56861
    45.67000   1514.00000   1654.90023
    45.68000   1522.00000   1610.51493
    45.69000   1522.00000   1562.35382
    45.70000   1422.00000   1513.05388
    45.71000   1451.00000   1464.97851
    45.72000   1343.00000   1419.86112
    45.73000   1310.00000   1378.56039
    45.74000   1322.00000   1341.46897
    45.75000   1310.00000   1308.51678
    45.76000   1264.00000   1279.26889
    45.77000   1223.00000   1253.08840
    45.78000   1218.00000   1229.29884
    45.79000   1195.00000   1207.29971
    45.80000   1134.00000   1186.72441
    45.81000   1158.00000   1167.43262
    45.82000   1130.00000   1149.49907
    45.83000   1093.00000   1133.18985
    45.84000   1103.00000   1118.92757
    45.85000   1048.00000   1107.21291
    45.86000   1074.00000   1098.67059
    45.87000   1084.00000   1094.95003
    45.88000   1047.00000   1098.19667
    45.89000   1119.00000   1109.21696
    45.90000   1127.00000   1129.59984
    45.91000   1147.00000   1161.25248
    45.92000   1232.00000   1206.11144
    45.93000   1223.00000   1265.98453
    45.94000   1349.00000   1342.35574
    45.95000   1512.00000   1436.16124
    45.96000   1605.00000   1547.55121
    45.97000   1696.00000   1675.65950
    45.98000   1846.00000   1818.41101
    45.99000   2104.00000   1972.39942
    46.00000   2182.00000   2132.86647
    46.01000   2384.00000   2293.80738
    46.02000   2620.00000   2448.21719
    46.03000   2628.00000   2588.48200
    46.04000   2739.00000   2706.90710
    46.05000   2870.00000   2796.35757
    46.06000   2849.00000   2850.95982
    46.07000   2945.00000   2866.77768
    46.08000   2938.00000   2842.34164
    46.09000   2862.00000   2778.90112
    46.10000   2804.00000   2680.30825
    46.11000   2629.00000   2552.53704
    46.12000   2483.00000   2402.95392
    46.13000   2294.00000   2239.51933
    46.14000   2111.00000   2070.08545
    46.15000   2026.00000   1901.79901
    46.16000   1819.00000   1740.43387
    46.17000   1669.00000   1590.56623
    46.18000   1586.00000   1455.55681
    46.19000   1469.00000   1337.27891
    46.20000   1255.00000   1236.33821
    46.21000   1138.00000   1152.31860
    46.22000   1147.00000   1084.03835
    46.23000   1016.00000   1029.81267
    46.24000    978.00000    987.69580
    46.25000    983.00000    955.68375
    46.26000    957.00000    931.86832
    46.27000    900.00000    914.54089
    46.28000    886.00000    902.25123
    46.29000    919.00000    893.83010
    46.30000    886.00000    888.38611
    46.31000    893.00000    885.28704
    46.32000    859.00000    884.13392
    46.33000    824.00000    884.73409
    46.34000    863.00000    887.07684
    46.35000    873.00000    891.31283
    46.36000    872.00000    897.73679
    46.37000    895.00000    906.77099
    46.38000    938.00000    918.94656
    46.39000    909.00000    934.87906
    46.40000    899.00000    955.23495
    46.41000    981.00000    980.68635
    46.42000   1000.00000   1011.85303
    46.43000   1031.00000   1049.23255
    46.44000   1107.00000   1093.12276
    46.45000   1170.00000   1143.54763
    46.46000   1180.00000   1200.17337
    46.47000   1284.00000   1262.13914
    46.48000   1321.00000   1328.09725
    46.49000   1404.00000   1396.36590
    46.50000   1480.00000   1464.74411
    46.51000   1573.00000   1530.61436
    46.52000   1568.00000   1591.07155
    46.53000   1606.00000   1643.08535
    46.54000   1608.00000   1683.72091
    46.55000   1710.00000   1710.42021
    46.56000   1671.00000   1721.32352
    46.57000   1617.00000   1715.57106
    46.58000   1651.00000   1693.49134
    46.59000   1598.00000   1656.59005
    46.60000   1587.00000   1607.31279
    46.61000   1566.00000   1548.69330
    46.62000   1438.00000   1484.01674
    46.63000   1376.00000   1416.46565
    46.64000   1332.00000   1348.90572
    46.65000   1309.00000   1283.74368
    46.66000   1209.00000   1222.85918
    46.67000   1116.00000   1167.64450
    46.68000   1062.00000   1118.90267
    46.69000   1016.00000   1077.28036
    46.70000    992.00000   1042.45610
    46.71000    972.00000   1013.90864
    46.72000    955.00000    990.91547
    46.73000    949.00000    972.59631
    46.74000    950.00000    958.00642
    46.75000    921.00000    946.22041
    46.76000    904.00000    936.40260
    46.77000    866.00000    927.85936
    46.78000    872.00000    920.06857
    46.79000    900.00000    912.68333
    46.80000    847.00000    905.51300
    46.81000    923.00000    898.48942
    46.82000    859.00000    891.62891
    46.83000    848.00000    884.99758
    46.84000    840.00000    878.68321
    46.85000    812.00000    872.77339
    46.86000    834.00000    867.33793
    46.87000    838.00000    862.40807
    46.88000    879.00000    857.93845
    46.89000    845.00000    853.89100
    46.90000    896.00000    850.62385
    46.91000    825.00000    848.23298
    46.92000    800.00000    846.42664
    46.93000    803.00000    845.08528
    46.94000    775.00000    844.17194
    46.95000    826.00000    843.90301
    46.96000    840.00000    844.17936
    46.97000    825.00000    845.02360
    46.98000    814.00000    846.53726
    46.99000    790.00000    848.87752
    47.00000    828.00000    852.26757
    47.01000    889.00000    857.00650
    47.02000    876.00000    863.47724
    47.03000    866.00000    872.15094
    47.04000    872.00000    883.58526
    47.05000    900.00000    898.41370
    47.06000    957.00000    917.32294
    47.07000    975.00000    941.01654
    47.08000   1006.00000    970.16377
    47.09000   1043.00000   1005.33405
    47.10000   1097.00000   1046.92014
    47.11000   1111.00000   1095.05597
    47.12000   1261.00000   1149.54121
    47.13000   1268.00000   1209.79576
    47.14000   1277.00000   1274.77988
    47.15000   1482.00000   1342.66660
    47.16000   1485.00000   1411.08019
    47.17000   1566.00000   1477.75286
    47.18000   1599.00000   1539.91525
    47.19000   1686.00000   1594.57092
    47.20000   1722.00000   1638.76908
    47.21000   1743.00000   1669.87158
    47.22000   1800.00000   1685.86321
    47.23000   1750.00000   1685.65861
    47.24000   1744.00000   1669.32379
    47.25000   1760.00000   1638.13419
    47.26000   1690.00000   1594.45219
    47.27000   1645.00000   1541.43019
    47.28000   1533.00000   1482.59701
    47.29000   1484.00000   1420.89000
    47.30000   1429.00000   1359.54110
    47.31000   1291.00000   1301.70677
    47.32000   1294.00000   1249.85776
    47.33000   1256.00000   1205.85731
    47.34000   1164.00000   1170.97260
    47.35000   1171.00000   1145.86550
    47.36000   1137.00000   1130.60967
    47.37000   1184.00000   1124.73076
    47.38000   1175.00000   1127.26556
    47.39000   1248.00000   1136.83609
    47.40000   1228.00000   1151.73514
    47.41000   1255.00000   1170.02110
    47.42000   1272.00000   1189.61795
    47.43000   1319.00000   1208.41333
    47.44000   1334.00000   1224.39753
    47.45000   1352.00000   1235.79246
    47.46000   1393.00000   1241.18614
    47.47000   1412.00000   1239.67278
    47.48000   1318.00000   1230.95293
    47.49000   1327.00000   1215.35645
    47.50000   1337.00000   1193.77032
    47.51000   1278.00000   1167.49146
    47.52000   1267.00000   1138.03529
    47.53000   1132.00000   1106.91378
    47.54000   1145.00000   1075.60445
    47.55000   1105.00000   1045.41329
    47.56000   1001.00000   1017.39205
    47.57000   1023.00000    992.31414
    47.58000    987.00000    970.66539
    47.59000    937.00000    952.65250
    47.60000    919.00000    938.22886
    47.61000    936.00000    927.13361
    47.62000    923.00000    918.93975
    47.63000    908.00000    913.10644
    47.64000    835.00000    909.03131
    47.65000    923.00000    906.10028
    47.66000    831.00000    903.73352
    47.67000    847.00000    901.42655
    47.68000    847.00000    898.78404
    47.69000    830.00000    895.54111
    47.70000    847.00000    891.56264
    47.71000    862.00000    886.79905
    47.72000    842.00000    881.31994
    47.73000    862.00000    875.64638
    47.74000    835.00000    869.86943
    47.75000    830.00000    864.09542
    47.76000    812.00000    858.49640
    47.77000    864.00000    853.23092
    47.78000    846.00000    848.45279
    47.79000    852.00000    844.24259
    47.80000    811.00000    840.64995
    47.81000    828.00000    837.69808
    47.82000    800.00000    835.38465
    47.83000    814.00000    833.68865
    47.84000    805.00000    832.57819
    47.85000    823.00000    832.01865
    47.86000    784.00000    831.98036
    47.87000    840.00000    832.44596
    47.88000    829.00000    833.41746
    47.89000    863.00000    834.92344
    47.90000    830.00000    837.02705
    47.91000    833.00000    839.83540
    47.92000    833.00000    843.51138
    47.93000    819.00000    848.28861
    47.94000    844.00000    854.49037
    47.95000    835.00000    862.55291
    47.96000    833.00000    873.05309
    47.97000    843.00000    886.73965
    47.98000    920.00000    904.56599
    47.99000    879.00000    927.72110
    48.00000    969.00000    957.65351
    48.01000   1039.00000    996.08113
    48.02000   1062.00000   1044.97860
    48.03000   1121.00000   1106.53264
    48.04000   1225.00000   1183.05669
    48.05000   1259.00000   1276.85796
    48.06000   1419.00000   1390.05454
    48.07000   1569.00000   1524.34596
    48.08000   1728.00000   1680.74793
    48.09000   1920.00000   1859.30843
    48.10000   2116.00000   2058.82893
    48.11000   2302.00000   2276.62037
    48.12000   2562.00000   2508.32853
    48.13000   2751.00000   2747.86642
    48.14000   3092.00000   2987.48900
    48.15000   3348.00000   3218.03944
    48.16000   3547.00000   3429.38730
    48.17000   3737.00000   3611.06716
    48.18000   3869.00000   3753.10262
    48.19000   4005.00000   3846.95508
    48.20000   3971.00000   3886.47481
    48.21000   3853.00000   3868.68313
    48.22000   3958.00000   3794.21468
    48.23000   3720.00000   3667.30606
    48.24000   3555.00000   3495.31448
    48.25000   3404.00000   3287.87243
    48.26000   3152.00000   3055.80966
    48.27000   2919.00000   2809.93719
    48.28000   2641.00000   2560.61612
    48.29000   2375.00000   2316.95725
    48.30000   2101.00000   2086.37616
    48.31000   1835.00000   1874.42227
    48.32000   1794.00000   1684.79053
    48.33000   1587.00000   1519.69613
    48.34000   1464.00000   1379.67675
    48.35000   1300.00000   1263.81402
    48.36000   1169.00000   1170.36763
    48.37000   1122.00000   1097.01529
    48.38000   1121.00000   1041.11280
    48.39000    965.00000    999.93335
    48.40000    971.00000    970.84719
    48.41000    942.00000    951.44047
    48.42000    943.00000    939.57948
    48.43000    926.00000    933.43165
    48.44000    958.00000    931.45565
    48.45000    906.00000    932.37251
    48.46000    971.00000    935.12613
    48.47000   1001.00000    938.83847
    48.48000    933.00000    942.75949
    48.49000    966.00000    946.23805
    48.50000    989.00000    948.80178
    48.51000    981.00000    950.06573
    48.52000    949.00000    949.58097
    48.53000    920.00000    947.07035
    48.54000    982.00000    942.41828
    48.55000    911.00000    935.67125
    48.56000    939.00000    927.03427
    48.57000    950.00000    916.84174
    48.58000    900.00000    905.51054
    48.59000    930.00000    893.48965
    48.60000    919.00000    881.21750
    48.61000    922.00000    869.09142
    48.62000    853.00000    857.44823
    48.63000    802.00000    846.55353
    48.64000    849.00000    836.59759
    48.65000    841.00000    827.69673
    48.66000    800.00000    819.89932
    48.67000    774.00000    813.19550
    48.68000    803.00000    807.52930
    48.69000    817.00000    802.81201
    48.70000    790.00000    798.93530
    48.71000    745.00000    795.78392
    48.72000    793.00000    793.25118
    48.73000    724.00000    791.23597
    48.74000    770.00000    789.57696
    48.75000    784.00000    788.20080
    48.76000    718.00000    787.05697
    48.77000    763.00000    786.09046
    48.78000    801.00000    785.25396
    48.79000    767.00000    784.52440
    48.80000    799.00000    783.89603
    48.81000    805.00000    783.33845
    48.82000    771.00000    782.83704
    48.83000    758.00000    782.38496
    48.84000    790.00000    781.97887
    48.85000    731.00000    781.61856
    48.86000    787.00000    781.30724
    48.87000    794.00000    781.05236
    48.88000    767.00000    780.86331
    48.89000    769.00000    780.75057
    48.90000    744.00000    780.74310
    48.91000    816.00000    780.87888
    48.92000    787.00000    781.21055
    48.93000    742.00000    781.81168
    48.94000    747.00000    782.78271
    48.95000    785.00000    784.25754
    48.96000    799.00000    786.41015
    48.97000    760.00000    789.46034
    48.98000    807.00000    793.67756
    48.99000    827.00000    799.38143
    49.00000    805.00000    806.93795
    49.01000    845.00000    816.74233
    49.02000    851.00000    829.18179
    49.03000    828.00000    844.65210
    49.04000    901.00000    863.48375
    49.05000    896.00000    885.89755
    49.06000    924.00000    911.95890
    49.07000    995.00000    941.54325
    49.08000   1014.00000    974.26391
    49.09000   1030.00000   1009.44958
    49.10000   1117.00000   1046.14554
    49.11000   1132.00000   1083.12359
    49.12000   1224.00000   1118.92147
    49.13000   1229.00000   1151.91104
    49.14000   1194.00000   1180.39263
    49.15000   1234.00000   1202.70854
    49.16000   1240.00000   1217.33961
    49.17000   1287.00000   1223.14835
    49.18000   1293.00000   1220.15610
    49.19000   1287.00000   1208.49610
    49.20000   1169.00000   1188.62674
    49.21000   1229.00000   1161.73028
    49.22000   1066.00000   1129.38349
    49.23000   1077.00000   1093.31269
    49.24000   1053.00000   1055.19920
    49.25000   1038.00000   1016.56570
    49.26000   1010.00000    979.01837
    49.27000    883.00000    943.95636
    49.28000    858.00000    911.94506
    49.29000    891.00000    883.44168
    49.30000    857.00000    858.69262
    49.31000    830.00000    837.70835
    49.32000    783.00000    820.31352
    49.33000    718.00000    806.20575
    49.34000    741.00000    795.00074
    49.35000    780.00000    786.22061
    49.36000    723.00000    779.43886
    49.37000    727.00000    774.27667
    49.38000    742.00000    770.38475
    49.39000    747.00000    767.46385
    49.40000    748.00000    765.27055
    49.41000    713.00000    763.61560
    49.42000    784.00000    762.36671
    49.43000    700.00000    761.42332
    49.44000    726.00000    760.60735
    49.45000    737.00000    759.90949
    49.46000    685.00000    759.30616
    49.47000    742.00000    758.77037
    49.48000    760.00000    758.28262
    49.49000    722.00000    757.82955
    49.50000    730.00000    757.41272
    49.51000    734.00000    757.02770
    49.52000    718.00000    756.66688
    49.53000    708.00000    756.32737
    49.54000    739.00000    756.00778
    49.55000    765.00000    755.70642
    49.56000    695.00000    755.41710
    49.57000    697.00000    755.13656
    49.58000    773.00000    754.91413
    49.59000    758.00000    754.74856
    49.60000    720.00000    754.63215
    49.61000    766.00000    754.57271
    49.62000    749.00000    754.58302
    49.63000    679.00000    754.67847
    49.64000    742.00000    754.87697
    49.65000    721.00000    755.19874
    49.66000    740.00000    755.66591
    49.67000    706.00000    756.30191
    49.68000    702.00000    757.13081
    49.69000    747.00000    758.17666
    49.70000    723.00000    759.46293
    49.71000    776.00000    761.01240
    49.72000    745.00000    762.84746
    49.73000    741.00000    764.99105
    49.74000    727.00000    767.46817
    49.75000    730.00000    770.30794
    49.76000    754.00000    773.54575
    49.77000    740.00000    777.22538
    49.78000    807.00000    781.40037
    49.79000    793.00000    786.13462
    49.80000    769.00000    791.50160
    49.81000    794.00000    797.58168
    49.82000    769.00000    804.45646
    49.83000    757.00000    812.19925
    49.84000    792.00000    820.86218
    49.85000    836.00000    830.46708
    49.86000    862.00000    840.97243
    49.87000    844.00000    852.16554
    49.88000    864.00000    863.87744
    49.89000    906.00000    875.83453
    49.90000    907.00000    887.66704
    49.91000    904.00000    898.93640
    49.92000    920.00000    909.15766
    49.93000    883.00000    917.83203
    49.94000    935.00000    924.49125
    49.95000    932.00000    928.75097
    49.96000    935.00000    930.36317
    49.97000    925.00000    929.25228
    49.98000    944.00000    925.52079
    49.99000    976.00000    919.42124
    50.00000    944.00000    911.30585
    50.01000    921.00000    901.57251
    50.02000    911.00000    890.62274
    50.03000    923.00000    878.83735
    50.04000    880.00000    866.56753
    50.05000    863.00000    854.13470
    50.06000    837.00000    841.83207
    50.07000    840.00000    829.92301
    50.08000    781.00000    818.63515
    50.09000    808.00000    808.15129
    50.10000    824.00000    798.59044
    50.11000    755.00000    790.03884
    50.12000    788.00000    782.74549
    50.13000    748.00000    776.72006
    50.14000    761.00000    771.94147
    50.15000    768.00000    768.42893
    50.16000    789.00000    766.20981
    50.17000    773.00000    765.31658
    50.18000    758.00000    765.78866
    50.19000    757.00000    767.67180
    50.20000    762.00000    771.01680
    50.21000    734.00000    775.88637
    50.22000    746.00000    782.30557
    50.23000    726.00000    790.08326
    50.24000    744.00000    799.24565
    50.25000    754.00000    809.70759
    50.26000    737.00000    821.29528
    50.27000    784.00000    833.77259
    50.28000    795.00000    846.84532
    50.29000    812.00000    860.17186
    50.30000    821.00000    873.38022
    50.31000    780.00000    886.09140
    50.32000    826.00000    897.94890
    50.33000    798.00000    908.65375
    50.34000    857.00000    918.00199
    50.35000    834.00000    925.91683
    50.36000    891.00000    932.46305
    50.37000    841.00000    937.83245
    50.38000    897.00000    942.29829
    50.39000    901.00000    946.14970
    50.40000    917.00000    949.62425
    50.41000    872.00000    952.85422
    50.42000    902.00000    955.83417
    50.43000    927.00000    958.41089
    50.44000    929.00000    960.29384
    50.45000    889.00000    961.08505
    50.46000    955.00000    960.32806
    50.47000    928.00000    957.57438
    50.48000    971.00000    952.46115
    50.49000    953.00000    944.78524
    50.50000    962.00000    934.55283
    50.51000    941.00000    921.98776
    50.52000    901.00000    907.49515
    50.53000    915.00000    891.59317
    50.54000    920.00000    874.85856
    50.55000    865.00000    857.86258
    50.56000    880.00000    841.12944
    50.57000    857.00000    825.11017
    50.58000    794.00000    810.16614
    50.59000    793.00000    796.56100
    50.60000    785.00000    784.46034
    50.61000    751.00000    773.93825
    50.62000    785.00000    764.98971
    50.63000    757.00000    757.54722
    50.64000    788.00000    751.49958
    50.65000    735.00000    746.71105
    50.66000    673.00000    743.03910
    50.67000    704.00000    740.34981
    50.68000    682.00000    738.53009
    50.69000    728.00000    737.49662
    50.70000    738.00000    737.20143
    50.71000    745.00000    737.63453
    50.72000    732.00000    738.82354
    50.73000    739.00000    740.83054
    50.74000    710.00000    743.74618
    50.75000    731.00000    747.68063
    50.76000    749.00000    752.75169
    50.77000    720.00000    759.07361
    50.78000    793.00000    766.74277
    50.79000    769.00000    775.80443
    50.80000    787.00000    786.24711
    50.81000    778.00000    797.98378
    50.82000    778.00000    810.83688
    50.83000    804.00000    824.52958
    50.84000    843.00000    838.68388
    50.85000    901.00000    852.82693
    50.86000    869.00000    866.40610
    50.87000    837.00000    878.81370
    50.88000    888.00000    889.42191
    50.89000    915.00000    897.62890
    50.90000    958.00000    902.91575
    50.91000    886.00000    904.90944
    50.92000    862.00000    903.44003
    50.93000    907.00000    898.57427
    50.94000    895.00000    890.61092
    50.95000    885.00000    880.03694
    50.96000    860.00000    867.45934
    50.97000    862.00000    853.53398
    50.98000    845.00000    838.90650
    50.99000    815.00000    824.16970
    51.00000    823.00000    809.83638
    51.01000    738.00000    796.32397
    51.02000    738.00000    783.94886
    51.03000    725.00000    772.92883
    51.04000    754.00000    763.39360
    51.05000    743.00000    755.40627
    51.06000    733.00000    749.01258
    51.07000    730.00000    744.19245
    51.08000    742.00000    740.54239
    51.09000    730.00000    738.16583
    51.10000    709.00000    737.08533
    51.11000    732.00000    737.32340
    51.12000    740.00000    738.92067
    51.13000    722.00000    741.97505
    51.14000    706.00000    746.63643
    51.15000    799.00000    753.09589
    51.16000    756.00000    761.57147
    51.17000    711.00000    772.28741
    51.18000    809.00000    785.44676
    51.19000    780.00000    801.19445
    51.20000    764.00000    819.59343
    51.21000    859.00000    840.65943
    51.22000    862.00000    864.18403
    51.23000    857.00000    889.77631
    51.24000    921.00000    916.87367
    51.25000    933.00000    944.72580
    51.26000    911.00000    972.40485
    51.27000    946.00000    998.83531
    51.28000    928.00000   1022.84181
    51.29000    982.00000   1043.21717
    51.30000   1021.00000   1058.81236
    51.31000   1007.00000   1068.64751
    51.32000   1072.00000   1072.03403
    51.33000   1012.00000   1068.68309
    51.34000   1002.00000   1058.76546
    51.35000   1063.00000   1042.89515
    51.36000   1016.00000   1022.03565
    51.37000    966.00000    997.38316
    51.38000    900.00000    970.29420
    51.39000    872.00000    941.94964
    51.40000    863.00000    913.25403
    51.41000    890.00000    885.28405
    51.42000    842.00000    858.85139
    51.43000    773.00000    834.53158
    51.44000    822.00000    812.70345
    51.45000    777.00000    793.56363
    51.46000    753.00000    777.15029
    51.47000    773.00000    763.37301
    51.48000    741.00000    752.04459
    51.49000    742.00000    742.91814
    51.50000    742.00000    735.71447
    51.51000    735.00000    730.14728
    51.52000    715.00000    725.94228
    51.53000    713.00000    722.84944
    51.54000    714.00000    720.64888
    51.55000    713.00000    719.14462
    51.56000    715.00000    718.18138
    51.57000    695.00000    717.74200
    51.58000    741.00000    717.69828
    51.59000    778.00000    717.98010
    51.60000    699.00000    718.46609
    51.61000    697.00000    719.06704
    51.62000    742.00000    719.83650
    51.63000    724.00000    720.81179
    51.64000    719.00000    721.71547
    51.65000    732.00000    722.36524
    51.66000    748.00000    722.89382
    51.67000    738.00000    723.32246
    51.68000    703.00000    723.64541
    51.69000    711.00000    723.87915
    51.70000    691.00000    724.06877
    51.71000    736.00000    724.29292
    51.72000    730.00000    724.66782
    51.73000    758.00000    725.35101
    51.74000    726.00000    726.54596
    51.75000    760.00000    728.50810
    51.76000    736.00000    731.55140
    51.77000    731.00000    736.05426
    51.78000    755.00000    742.46233
    51.79000    794.00000    751.28575
    51.80000    798.00000    763.08834
    51.81000    832.00000    778.46601
    51.82000    840.00000    798.01293
    51.83000    896.00000    822.27439
    51.84000    908.00000    851.68770
    51.85000    931.00000    886.51388
    51.86000    980.00000    926.76575
    51.87000   1102.00000    972.13948
    51.88000   1115.00000   1021.95866
    51.89000   1173.00000   1075.13966
    51.90000   1292.00000   1130.18664
    51.91000   1350.00000   1185.22215
    51.92000   1365.00000   1238.05652
    51.93000   1377.00000   1286.29698
    51.94000   1470.00000   1327.49625
    51.95000   1520.00000   1359.33954
    51.96000   1519.00000   1379.86370
    51.97000   1521.00000   1387.68800
    51.98000   1501.00000   1382.20797
    51.99000   1459.00000   1363.72225
    52.00000   1444.00000   1333.49706
    52.01000   1441.00000   1293.37809
    52.02000   1385.00000   1245.68904
    52.03000   1293.00000   1192.96632
    52.04000   1203.00000   1137.72017
    52.05000   1227.00000   1082.26694
    52.06000   1141.00000   1028.61493
    52.07000   1030.00000    978.39593
    52.08000   1030.00000    932.83683
    52.09000    971.00000    892.76768
    52.10000    873.00000    858.66174
    52.11000    827.00000    830.70045
    52.12000    843.00000    808.85488
    52.13000    813.00000    792.97381
    52.14000    792.00000    782.86946
    52.15000    815.00000    778.39301
    52.16000    831.00000    779.49448
    52.17000    815.00000    786.26253
    52.18000    803.00000    798.94279
    52.19000    821.00000    817.93439
    52.20000    859.00000    843.76568
    52.21000    903.00000    877.05095
    52.22000    908.00000    918.43076
    52.23000   1009.00000    968.50269
    52.24000   1045.00000   1027.76848
    52.25000   1134.00000   1096.48299
    52.26000   1247.00000   1174.18618
    52.27000   1284.00000   1260.49462
    52.28000   1396.00000   1354.46681
    52.29000   1541.00000   1454.56188
    52.30000   1591.00000   1558.65968
    52.31000   1658.00000   1663.95082
    52.32000   1736.00000   1767.25443
    52.33000   1820.00000   1865.11898
    52.34000   1962.00000   1953.94338
    52.35000   1941.00000   2030.21026
    52.36000   2022.00000   2090.71888
    52.37000   2090.00000   2132.71970
    52.38000   2063.00000   2154.21868
    52.39000   2207.00000   2153.90461
    52.40000   2133.00000   2131.29869
    52.41000   2107.00000   2086.91482
    52.42000   2092.00000   2022.35681
    52.43000   2039.00000   1940.29169
    52.44000   1941.00000   1844.25180
    52.45000   1850.00000   1738.35807
    52.46000   1703.00000   1627.11162
    52.47000   1588.00000   1514.62091
    52.48000   1440.00000   1404.65868
    52.49000   1425.00000   1300.44802
    52.50000   1280.00000   1204.53265
    52.51000   1212.00000   1118.74221
    52.52000   1127.00000   1044.22026
    52.53000   1031.00000    981.47803
    52.54000   1015.00000    930.40120
    52.55000    929.00000    890.55397
    52.56000    810.00000    861.22016
    52.57000    849.00000    841.48084
    52.58000    882.00000    830.33338
    52.59000    893.00000    826.74432
    52.60000    873.00000    829.54375
    52.61000    829.00000    837.68965
    52.62000    891.00000    850.21775
    52.63000    820.00000    866.12719
    52.64000    942.00000    884.39294
    52.65000    889.00000    903.96420
    52.66000    887.00000    923.76054
    52.67000    906.00000    942.68085
    52.68000    929.00000    959.62861
    52.69000    967.00000    973.55642
    52.70000    966.00000    983.53105
    52.71000    994.00000    988.81523
    52.72000    996.00000    988.95286
    52.73000   1011.00000    983.83399
    52.74000    972.00000    973.71410
    52.75000    939.00000    959.17506
    52.76000    920.00000    941.03816
    52.77000    941.00000    920.25670
    52.78000    898.00000    897.81570
    52.79000    917.00000    874.65445
    52.80000    840.00000    851.61383
    52.81000    848.00000    829.40392
    52.82000    843.00000    808.58722
    52.83000    810.00000    789.57374
    52.84000    755.00000    772.62613
    52.85000    717.00000    757.87327
    52.86000    759.00000    745.33038
    52.87000    760.00000    734.92445
    52.88000    743.00000    726.52184
    52.89000    766.00000    719.91467
    52.90000    717.00000    714.92500
    52.91000    745.00000    711.75903
    52.92000    713.00000    710.15651
    52.93000    714.00000    710.02327
    52.94000    732.00000    711.38460
    52.95000    752.00000    714.33088
    52.96000    740.00000    719.01303
    52.97000    716.00000    725.63178
    52.98000    750.00000    734.41986
    52.99000    748.00000    745.61734
    53.00000    777.00000    759.44079
    53.01000    809.00000    776.04788
    53.02000    766.00000    795.49991
    53.03000    796.00000    817.72609
    53.04000    856.00000    842.49391
    53.05000    853.00000    869.39044
    53.06000    848.00000    897.81908
    53.07000    930.00000    927.01518
    53.08000    939.00000    956.08258
    53.09000    968.00000    984.05130
    53.10000   1055.00000   1009.95529
    53.11000    964.00000   1032.92773
    53.12000   1048.00000   1052.30984
    53.13000    988.00000   1067.76343
    53.14000   1023.00000   1079.36892
    53.15000   1053.00000   1087.68183
    53.16000   1025.00000   1093.72241
    53.17000   1054.00000   1098.88922
    53.18000   1042.00000   1104.81187
    53.19000   1081.00000   1113.17263
    53.20000   1121.00000   1125.51577
    53.21000   1132.00000   1143.10445
    53.22000   1076.00000   1166.96960
    53.23000   1175.00000   1197.38320
    53.24000   1137.00000   1234.10104
    53.25000   1197.00000   1276.31259
    53.26000   1291.00000   1322.64239
    53.27000   1327.00000   1371.22358
    53.28000   1335.00000   1419.81653
    53.29000   1369.00000   1465.96640
    53.30000   1457.00000   1507.18656
    53.31000   1391.00000   1541.17042
    53.32000   1431.00000   1566.13959
    53.33000   1429.00000   1581.11798
    53.34000   1456.00000   1585.65018
    53.35000   1452.00000   1580.28044
    53.36000   1481.00000   1566.44024
    53.37000   1475.00000   1546.20593
    53.38000   1472.00000   1522.00876
    53.39000   1462.00000   1496.33645
    53.40000   1443.00000   1471.48203
    53.41000   1437.00000   1449.36101
    53.42000   1489.00000   1431.39375
    53.43000   1448.00000   1418.44405
    53.44000   1399.00000   1410.80880
    53.45000   1414.00000   1408.25570
    53.46000   1416.00000   1410.10152
    53.47000   1486.00000   1415.31358
    53.48000   1415.00000   1422.61001
    53.49000   1476.00000   1430.53979
    53.50000   1461.00000   1437.54079
    53.51000   1436.00000   1441.99273
    53.52000   1534.00000   1442.28800
    53.53000   1445.00000   1436.93565
    53.54000   1456.00000   1424.69749
    53.55000   1452.00000   1404.73731
    53.56000   1398.00000   1376.74828
    53.57000   1256.00000   1341.01895
    53.58000   1342.00000   1298.41167
    53.59000   1241.00000   1250.25507
    53.60000   1215.00000   1198.18058
    53.61000   1169.00000   1143.94441
    53.62000   1109.00000   1089.26960
    53.63000   1099.00000   1035.72526
    53.64000   1002.00000    984.64599
    53.65000    915.00000    937.08680
    53.66000    881.00000    893.80047
    53.67000    871.00000    855.24448
    53.68000    852.00000    821.60336
    53.69000    819.00000    792.82548
    53.70000    742.00000    768.66970
    53.71000    756.00000    748.75688
    53.72000    731.00000    732.62116
    53.73000    751.00000    719.75853
    53.74000    687.00000    709.67763
    53.75000    730.00000    701.92491
    53.76000    720.00000    695.96648
    53.77000    645.00000    691.32069
    53.78000    670.00000    687.74403
    53.79000    716.00000    684.99738
    53.80000    685.00000    682.87076
    53.81000    678.00000    681.20164
    53.82000    686.00000    679.86703
    53.83000    692.00000    678.77518
    53.84000    667.00000    677.85689
    53.85000    688.00000    677.05154
    53.86000    717.00000    676.30733
    53.87000    677.00000    675.66573
    53.88000    676.00000    675.15896
    53.89000    716.00000    674.72480
    53.90000    721.00000    674.34252
    53.91000    670.00000    674.00694
    53.92000    707.00000    673.71453
    53.93000    708.00000    673.46269
    53.94000    667.00000    673.24934
    53.95000    679.00000    673.07250
    53.96000    687.00000    672.92967
    53.97000    671.00000    672.81574
    53.98000    673.00000    672.71157
    53.99000    703.00000    672.59940
    54.00000    681.00000    672.59374
    54.01000    690.00000    672.70410
    54.02000    685.00000    672.89058
    54.03000    644.00000    673.15698
    54.04000    732.00000    673.52374
    54.05000    679.00000    674.01980
    54.06000    727.00000    674.67462
    54.07000    720.00000    675.54301
    54.08000    685.00000    676.70288
    54.09000    700.00000    678.25614
    54.10000    732.00000    680.33759
    54.11000    677.00000    683.12285
    54.12000    747.00000    686.83556
    54.13000    722.00000    691.75351
    54.14000    704.00000    698.21226
    54.15000    726.00000    706.60504
    54.16000    753.00000    717.37696
    54.17000    781.00000    731.01200
    54.18000    729.00000    748.01130
    54.19000    750.00000    768.86216
    54.20000    808.00000    793.99764
    54.21000    777.00000    823.74835
    54.22000    889.00000    858.28890
    54.23000    925.00000    897.58300
    54.24000    964.00000    941.33241
    54.25000    962.00000    988.93470
    54.26000   1103.00000   1039.45350
    54.27000   1185.00000   1091.61486
    54.28000   1203.00000   1143.86017
    54.29000   1285.00000   1194.33779
    54.30000   1335.00000   1240.96603
    54.31000   1369.00000   1281.58160
    54.32000   1371.00000   1314.07626
    54.33000   1382.00000   1336.57763
    54.34000   1369.00000   1347.66010
    54.35000   1396.00000   1346.54582
    54.36000   1359.00000   1333.24007
    54.37000   1302.00000   1308.54874
    54.38000   1345.00000   1273.96360
    54.39000   1326.00000   1231.45232
    54.40000   1225.00000   1183.21839
    54.41000   1193.00000   1131.48773
    54.42000   1060.00000   1078.34414
    54.43000   1014.00000   1025.59157
    54.44000   1010.00000    974.75003
    54.45000    872.00000    927.39248
    54.46000    858.00000    884.27324
    54.47000    831.00000    845.88022
    54.48000    782.00000    812.29688
    54.49000    828.00000    783.56640
    54.50000    794.00000    759.49532
    54.51000    749.00000    739.70128
    54.52000    699.00000    723.71169
    54.53000    735.00000    711.13949
    54.54000    717.00000    701.49873
    54.55000    716.00000    694.29638
    54.56000    662.00000    689.13409
    54.57000    636.00000    685.69329
    54.58000    680.00000    683.73480
    54.59000    713.00000    683.14872
    54.60000    709.00000    683.99120
    54.61000    688.00000    686.24618
    54.62000    709.00000    690.02436
    54.63000    737.00000    695.61975
    54.64000    723.00000    703.29189
    54.65000    726.00000    713.32847
    54.66000    762.00000    726.05694
    54.67000    765.00000    741.79731
    54.68000    760.00000    760.81830
    54.69000    788.00000    783.26974
    54.70000    853.00000    809.19878
    54.71000    942.00000    838.47667
    54.72000    826.00000    870.75985
    54.73000    911.00000    905.46961
    54.74000    992.00000    941.78223
    54.75000    991.00000    978.63646
    54.76000   1052.00000   1014.76180
    54.77000   1085.00000   1048.73266
    54.78000   1069.00000   1079.07178
    54.79000   1105.00000   1104.31015
    54.80000   1123.00000   1122.74788
    54.81000   1150.00000   1133.25342
    54.82000   1146.00000   1135.23079
    54.83000   1160.00000   1128.52136
    54.84000   1126.00000   1113.51057
    54.85000   1080.00000   1091.10392
    54.86000   1102.00000   1062.60100
    54.87000   1024.00000   1029.53277
    54.88000   1036.00000    993.50522
    54.89000    989.00000    956.07690
    54.90000    945.00000    918.68960
    54.91000    876.00000    882.62265
    54.92000    886.00000    848.73058
    54.93000    791.00000    817.38957
    54.94000    821.00000    789.25854
    54.95000    818.00000    764.64378
    54.96000    734.00000    743.58034
    54.97000    728.00000    725.94343
    54.98000    718.00000    711.49153
    54.99000    748.00000    699.90793
    55.00000    690.00000    690.83814
    55.01000    672.00000    683.92089
    55.02000    640.00000    678.81137
    55.03000    654.00000    675.19651
    55.04000    675.00000    672.80307
    55.05000    602.00000    671.39959
    55.06000    650.00000    670.79386
    55.07000    672.00000    670.82730
    55.08000    677.00000    671.36785
    55.09000    712.00000    672.30249
    55.10000    688.00000    673.53036
    55.11000    724.00000    674.95712
    55.12000    676.00000    676.49097
    55.13000    647.00000    678.04051
    55.14000    691.00000    679.51450
    55.15000    659.00000    680.82360
    55.16000    667.00000    681.88411
    55.17000    685.00000    682.62362
    55.18000    689.00000    682.98804
    55.19000    695.00000    682.94857
    55.20000    691.00000    682.50677
    55.21000    667.00000    681.69554
    55.22000    698.00000    680.57589
    55.23000    657.00000    679.23044
    55.24000    701.00000    677.75629
    55.25000    657.00000    676.25922
    55.26000    656.00000    674.85032
    55.27000    689.00000    673.64496
    55.28000    669.00000    672.76385
    55.29000    639.00000    672.33550
    55.30000    687.00000    672.49970
    55.31000    638.00000    673.41141
    55.32000    664.00000    675.24436
    55.33000    682.00000    678.19353
    55.34000    685.00000    682.47542
    55.35000    677.00000    688.32506
    55.36000    696.00000    695.98892
    55.37000    715.00000    705.71292
    55.38000    777.00000    717.72531
    55.39000    732.00000    732.21499
    55.40000    757.00000    749.30625
    55.41000    776.00000    769.03180
    55.42000    782.00000    791.30656
    55.43000    814.00000    815.90745
    55.44000    829.00000    842.45532
    55.45000    903.00000    870.37126
    55.46000    914.00000    898.90922
    55.47000    945.00000    927.21683
    55.48000   1028.00000    954.30695
    55.49000   1062.00000    979.10772
    55.50000   1001.00000   1000.51498
    55.51000   1055.00000   1017.50922
    55.52000   1047.00000   1029.48995
    55.53000   1097.00000   1035.89323
    55.54000   1057.00000   1036.44654
    55.55000   1093.00000   1031.29491
    55.56000   1041.00000   1020.91451
    55.57000   1043.00000   1006.03526
    55.58000    964.00000    987.56822
    55.59000    961.00000    966.54557
    55.60000    918.00000    944.07537
    55.61000    908.00000    921.30564
    55.62000    877.00000    899.39189
    55.63000    875.00000    879.46707
    55.64000    854.00000    862.61553
    55.65000    826.00000    849.85341
    55.66000    852.00000    842.11546
    55.67000    821.00000    840.24562
    55.68000    794.00000    844.98703
    55.69000    795.00000    856.96667
    55.70000    830.00000    876.67181
    55.71000    858.00000    904.41731
    55.72000    883.00000    940.30571
    55.73000    932.00000    984.18416
    55.74000    966.00000   1035.60447
    55.75000   1050.00000   1093.79593
    55.76000   1108.00000   1157.64655
    55.77000   1103.00000   1225.66144
    55.78000   1203.00000   1296.06692
    55.79000   1300.00000   1366.88326
    55.80000   1430.00000   1435.97437
    55.81000   1387.00000   1501.18693
    55.82000   1448.00000   1560.52173
    55.83000   1420.00000   1612.33180
    55.84000   1531.00000   1655.53569
    55.85000   1592.00000   1689.80396
    55.86000   1523.00000   1715.65600
    55.87000   1600.00000   1734.40843
    55.88000   1641.00000   1747.95937
    55.89000   1686.00000   1758.44709
    55.90000   1712.00000   1767.89268
    55.91000   1819.00000   1778.01796
    55.92000   1810.00000   1789.89052
    55.93000   1822.00000   1803.60923
    55.94000   1822.00000   1818.49831
    55.95000   1983.00000   1833.11598
    55.96000   1921.00000   1845.35430
    55.97000   1994.00000   1852.64657
    55.98000   1935.00000   1852.25696
    55.99000   2042.00000   1841.63730
    56.00000   1939.00000   1818.80856
    56.01000   1985.00000   1782.69224
    56.02000   1851.00000   1733.30807
    56.03000   1777.00000   1671.76396
    56.04000   1748.00000   1599.97464
    56.05000   1648.00000   1520.43962
    56.06000   1517.00000   1436.03925
    56.07000   1444.00000   1349.62557
    56.08000   1297.00000   1263.83976
    56.09000   1189.00000   1180.99222
    56.10000   1192.00000   1102.97525
    56.11000    994.00000   1031.21580
    56.12000    956.00000    966.66401
    56.13000    908.00000    909.81405
    56.14000    843.00000    860.75232
    56.15000    824.00000    819.22582
    56.16000    752.00000    784.72217
    56.17000    728.00000    756.55236
    56.18000    704.00000    733.92892
    56.19000    736.00000    716.03343
    56.20000    726.00000    702.07040
    56.21000    673.00000    691.30595
    56.22000    681.00000    683.09238
    56.23000    634.00000    676.88022
    56.24000    686.00000    672.22069
    56.25000    661.00000    668.76138
    56.26000    663.00000    666.23790
    56.27000    642.00000    664.46367
    56.28000    633.00000    663.31984
    56.29000    627.00000    662.74736
    56.30000    625.00000    662.73865
    56.31000    617.00000    663.31003
    56.32000    633.00000    664.50724
    56.33000    645.00000    666.43650
    56.34000    640.00000    669.22007
    56.35000    680.00000    673.00360
    56.36000    643.00000    677.93165
    56.37000    653.00000    684.14469
    56.38000    657.00000    691.77197
    56.39000    666.00000    700.91491
    56.40000    706.00000    711.63082
    56.41000    667.00000    723.91681
    56.42000    720.00000    737.69465
    56.43000    673.00000    752.79785
    56.44000    751.00000    768.96262
    56.45000    730.00000    785.82422
    56.46000    797.00000    802.92017
    56.47000    792.00000    819.70186
    56.48000    751.00000    835.55434
    56.49000    774.00000    849.83305
    56.50000    807.00000    861.93320
    56.51000    816.00000    871.28063
    56.52000    836.00000    877.41270
    56.53000    812.00000    880.02089
    56.54000    788.00000    878.97072
    56.55000    859.00000    874.30972
    56.56000    807.00000    866.24508
    56.57000    820.00000    855.15646
    56.58000    810.00000    841.58104
    56.59000    803.00000    826.13484
    56.60000    808.00000    809.49134
    56.61000    793.00000    792.49823
    56.62000    747.00000    775.74909
    56.63000    708.00000    759.80531
    56.64000    755.00000    745.17408
    56.65000    742.00000    732.21987
    56.66000    709.00000    721.23779
    56.67000    750.00000    712.44888
    56.68000    755.00000    705.96693
    56.69000    714.00000    701.81428
    56.70000    719.00000    699.94894
    56.71000    704.00000    700.24868
    56.72000    698.00000    702.51372
    56.73000    752.00000    706.48922
    56.74000    751.00000    711.86755
    56.75000    753.00000    718.29285
    56.76000    746.00000    725.36871
    56.77000    714.00000    732.66809
    56.78000    796.00000    739.74625
    56.79000    799.00000    746.15777
    56.80000    792.00000    751.47839
    56.81000    821.00000    755.33238
    56.82000    806.00000    757.42396
    56.83000    824.00000    757.56814
    56.84000    810.00000    755.71310
    56.85000    793.00000    751.94649
    56.86000    782.00000    746.48108
    56.87000    780.00000    739.62342
    56.88000    748.00000    731.73446
    56.89000    778.00000    723.19077
    56.90000    753.00000    714.34903
    56.91000    725.00000    705.49548
    56.92000    694.00000    696.86899
    56.93000    736.00000    689.00261
    56.94000    680.00000    682.06820
    56.95000    707.00000    676.05735
    56.96000    685.00000    671.00199
    56.97000    646.00000    666.90584
    56.98000    672.00000    663.73044
    56.99000    657.00000    661.40412
    57.00000    657.00000    659.83252
    57.01000    649.00000    658.90888
    57.02000    669.00000    658.52355
    57.03000    631.00000    658.57287
    57.04000    672.00000    658.96790
    57.05000    618.00000    659.64227
    57.06000    660.00000    660.55953
    57.07000    667.00000    661.71944
    57.08000    616.00000    663.16036
    57.09000    677.00000    664.94343
    57.10000    653.00000    667.14213
    57.11000    681.00000    670.07060
    57.12000    671.00000    674.29925
    57.13000    675.00000    679.81509
    57.14000    648.00000    686.83330
    57.15000    689.00000    695.63852
    57.16000    712.00000    706.48015
    57.17000    663.00000    719.56325
    57.18000    704.00000    735.02768
    57.19000    745.00000    752.92445
    57.20000    762.00000    773.19284
    57.21000    797.00000    795.64019
    57.22000    840.00000    819.92636
    57.23000    815.00000    845.55483
    57.24000    833.00000    871.87228
    57.25000    891.00000    898.07838
    57.26000    944.00000    923.24786
    57.27000    972.00000    946.36739
    57.28000    989.00000    966.39025
    57.29000    996.00000    982.31051
    57.30000    996.00000    993.25394
    57.31000   1002.00000    998.57457
    57.32000   1024.00000    997.93713
    57.33000    941.00000    991.36264
    57.34000    984.00000    979.22356
    57.35000    977.00000    962.19095
    57.36000    971.00000    941.15072
    57.37000    929.00000    917.11017
    57.38000    905.00000    891.11172
    57.39000    882.00000    864.16246
    57.40000    805.00000    837.18233
    57.41000    785.00000    810.96942
    57.42000    808.00000    786.17997
    57.43000    760.00000    763.32034
    57.44000    728.00000    742.74904
    57.45000    697.00000    724.68704
    57.46000    665.00000    709.23465
    57.47000    732.00000    696.39304
    57.48000    705.00000    686.08796
    57.49000    653.00000    678.19359
    57.50000    651.00000    672.55426
    57.51000    723.00000    669.00260
    57.52000    647.00000    667.37304
    57.53000    685.00000    667.51028
    57.54000    644.00000    669.27276
    57.55000    681.00000    672.53185
    57.56000    685.00000    677.16734
    57.57000    681.00000    683.06005
    57.58000    693.00000    690.08041
    57.59000    727.00000    698.08050
    57.60000    675.00000    706.91966
    57.61000    687.00000    716.42233
    57.62000    726.00000    726.33487
    57.63000    705.00000    736.44037
    57.64000    745.00000    746.45230
    57.65000    706.00000    756.05216
    57.66000    783.00000    764.93422
    57.67000    734.00000    772.80871
    57.68000    727.00000    779.40937
    57.69000    748.00000    784.49888
    57.70000    789.00000    787.87125
    57.71000    708.00000    789.35306
    57.72000    788.00000    788.81056
    57.73000    718.00000    786.18316
    57.74000    753.00000    781.49408
    57.75000    786.00000    774.86678
    57.76000    737.00000    766.52800
    57.77000    677.00000    756.79141
    57.78000    710.00000    746.02715
    57.79000    716.00000    734.62650
    57.80000    702.00000    722.97013
    57.81000    711.00000    711.40473
    57.82000    715.00000    700.22816
    57.83000    666.00000    689.68174
    57.84000    666.00000    679.94844
    57.85000    687.00000    671.15527
    57.86000    651.00000    663.36300
    57.87000    583.00000    656.55999
    57.88000    631.00000    650.73352
    57.89000    647.00000    645.82963
    57.90000    673.00000    641.76078
    57.91000    628.00000    638.42326
    57.92000    661.00000    635.74454
    57.93000    648.00000    633.63866
    57.94000    643.00000    631.99153
    57.95000    683.00000    630.71187
    57.96000    623.00000    629.72488
    57.97000    651.00000    628.96784
    57.98000    615.00000    628.38976
    57.99000    594.00000    627.95068
    58.00000    648.00000    627.62058
    58.01000    602.00000    627.37823
    58.02000    615.00000    627.21021
    58.03000    626.00000    627.11009
    58.04000    595.00000    627.07804
    58.05000    617.00000    627.12074
    58.06000    633.00000    627.25177
    58.07000    627.00000    627.49219
    58.08000    650.00000    627.87152
    58.09000    642.00000    628.42876
    58.10000    640.00000    629.21339
    58.11000    624.00000    630.28605
    58.12000    643.00000    631.71872
    58.13000    617.00000    633.59399
    58.14000    660.00000    636.00318
    58.15000    654.00000    639.04303
    58.16000    598.00000    642.81070
    58.17000    610.00000    647.39728
    58.18000    681.00000    652.87956
    58.19000    681.00000    659.31068
    58.20000    658.00000    666.71024
    58.21000    702.00000    675.05470
    58.22000    725.00000    684.26934
    58.23000    705.00000    694.22495
    58.24000    682.00000    704.73850
    58.25000    762.00000    715.53813
    58.26000    839.00000    726.23992
    58.27000    831.00000    736.50231
    58.28000    821.00000    745.91189
    58.29000    792.00000    754.02560
    58.30000    789.00000    760.45068
    58.31000    792.00000    764.83173
    58.32000    823.00000    766.89695
    58.33000    831.00000    766.50258
    58.34000    793.00000    763.65733
    58.35000    798.00000    758.52377
    58.36000    783.00000    751.39508
    58.37000    782.00000    742.65442
    58.38000    732.00000    732.72806
    58.39000    794.00000    722.04569
    58.40000    721.00000    711.03016
    58.41000    728.00000    700.06662
    58.42000    723.00000    689.46129
    58.43000    704.00000    679.45619
    58.44000    674.00000    670.23418
    58.45000    719.00000    661.91662
    58.46000    668.00000    654.56623
    58.47000    669.00000    648.19455
    58.48000    677.00000    642.77116
    58.49000    642.00000    638.23383
    58.50000    696.00000    634.49876
    58.51000    623.00000    631.46995
    58.52000    613.00000    629.04723
    58.53000    625.00000    627.13272
    58.54000    624.00000    625.63566
    58.55000    641.00000    624.47625
    58.56000    606.00000    623.58748
    58.57000    592.00000    622.90640
    58.58000    643.00000    622.37256
    58.59000    635.00000    621.94503
    58.60000    653.00000    621.58199
    58.61000    629.00000    621.32865
    58.62000    658.00000    621.23968
    58.63000    609.00000    621.26818
    58.64000    623.00000    621.41089
    58.65000    590.00000    621.68966
    58.66000    615.00000    622.13543
    58.67000    591.00000    622.78806
    58.68000    653.00000    623.69771
    58.69000    633.00000    624.92520
    58.70000    695.00000    626.51903
    58.71000    621.00000    628.50699
    58.72000    649.00000    630.96370
    58.73000    624.00000    633.94688
    58.74000    610.00000    637.49396
    58.75000    656.00000    641.62317
    58.76000    635.00000    646.32716
    58.77000    676.00000    651.56562
    58.78000    638.00000    657.26204
    58.79000    702.00000    663.32154
    58.80000    678.00000    669.60530
    58.81000    707.00000    675.92064
    58.82000    657.00000    682.05235
    58.83000    699.00000    687.76665
    58.84000    712.00000    692.81704
    58.85000    689.00000    696.96455
    58.86000    678.00000    700.04354
    58.87000    746.00000    701.90671
    58.88000    718.00000    702.44920
    58.89000    661.00000    701.65631
    58.90000    755.00000    699.59229
    58.91000    734.00000    696.38410
    58.92000    699.00000    692.20294
    58.93000    685.00000    687.24574
    58.94000    720.00000    681.72015
    58.95000    708.00000    675.83342
    58.96000    662.00000    669.78404
    58.97000    688.00000    663.75434
    58.98000    682.00000    657.90372
    58.99000    709.00000    652.36312
    59.00000    688.00000    647.23179
    59.01000    659.00000    642.57694
    59.02000    606.00000    638.43610
    59.03000    586.00000    634.82150
    59.04000    613.00000    631.72600
    59.05000    597.00000    629.12791
    59.06000    629.00000    626.99103
    59.07000    663.00000    625.28312
    59.08000    642.00000    623.97228
    59.09000    642.00000    623.03110
    59.10000    621.00000    622.44222
    59.11000    611.00000    622.20055
    59.12000    614.00000    622.30747
    59.13000    579.00000    622.79187
    59.14000    620.00000    623.70276
    59.15000    627.00000    625.11003
    59.16000    579.00000    627.11113
    59.17000    597.00000    629.82853
    59.18000    636.00000    633.35878
    59.19000    660.00000    637.83142
    59.20000    656.00000    643.42653
    59.21000    685.00000    650.31290
    59.22000    658.00000    658.64590
    59.23000    668.00000    668.56308
    59.24000    684.00000    680.15460
    59.25000    645.00000    693.43806
    59.26000    651.00000    708.40457
    59.27000    685.00000    724.95695
    59.28000    770.00000    742.89945
    59.29000    725.00000    761.93675
    59.30000    741.00000    781.67288
    59.31000    780.00000    801.61751
    59.32000    756.00000    821.20226
    59.33000    799.00000    839.80721
    59.34000    849.00000    856.77948
    59.35000    814.00000    871.46052
    59.36000    858.00000    883.29821
    59.37000    848.00000    891.83237
    59.38000    880.00000    896.72704
    59.39000    866.00000    897.80210
    59.40000    891.00000    895.05306
    59.41000    877.00000    888.66244
    59.42000    912.00000    878.99494
    59.43000    846.00000    866.56906
    59.44000    818.00000    852.00661
    59.45000    869.00000    835.97077
    59.46000    834.00000    819.10727
    59.47000    835.00000    801.99866
    59.48000    795.00000    785.13559
    59.49000    792.00000    768.90362
    59.50000    791.00000    753.58231
    59.51000    753.00000    739.35425
    59.52000    755.00000    726.32082
    59.53000    747.00000    714.52159
    59.54000    747.00000    703.94850
    59.55000    728.00000    694.57212
    59.56000    704.00000    686.42639
    59.57000    710.00000    679.45457
    59.58000    713.00000    673.59472
    59.59000    672.00000    668.78386
    59.60000    693.00000    664.95387
    59.61000    672.00000    662.03703
    59.62000    721.00000    659.95285
    59.63000    651.00000    658.60968
    59.64000    621.00000    657.90715
    59.65000    657.00000    657.73780
    59.66000    678.00000    657.99004
    59.67000    727.00000    658.55258
    59.68000    647.00000    659.32084
    59.69000    638.00000    660.20496
    59.70000    680.00000    661.13915
    59.71000    616.00000    662.09066
    59.72000    655.00000    663.06600
    59.73000    636.00000    664.11172
    59.74000    633.00000    665.30798
    59.75000    656.00000    666.75557
    59.76000    680.00000    668.55910
    59.77000    650.00000    670.80998
    59.78000    658.00000    673.57152
    59.79000    688.00000    676.86675
    59.80000    700.00000    680.67024
    59.81000    698.00000    684.90465
    59.82000    699.00000    689.44197
    59.83000    740.00000    694.11404
    59.84000    718.00000    698.76418
    59.85000    678.00000    703.19980
    59.86000    693.00000    706.69854
    59.87000    738.00000    709.12074
    59.88000    699.00000    710.34164
    59.89000    654.00000    710.19883
    59.90000    720.00000    708.60351
    59.91000    703.00000    705.57683
    59.92000    708.00000    701.25833
    59.93000    664.00000    695.82441
    59.94000    697.00000    689.51136
    59.95000    675.00000    682.58548
    59.96000    704.00000    675.31399
    59.97000    660.00000    667.94776
    59.98000    669.00000    660.71006
    59.99000    662.00000    653.78955
    60.00000    678.00000    647.33683
    60.01000    646.00000    641.46429
    60.02000    662.00000    636.24771
    60.03000    608.00000    631.72359
    60.04000    651.00000    627.90195
    60.05000    650.00000    624.77960
    60.06000    590.00000    622.33897
    60.07000    608.00000    620.55681
    60.08000    591.00000    619.41262
    60.09000    602.00000    618.89489
    60.10000    645.00000    619.00595
    60.11000    629.00000    619.76497
    60.12000    617.00000    621.20907
    60.13000    623.00000    623.39236
    60.14000    620.00000    626.38279
    60.15000    627.00000    630.25698
    60.16000    640.00000    635.09281
    60.17000    634.00000    640.96034
    60.18000    624.00000    647.91148
    60.19000    654.00000    655.96917
    60.20000    650.00000    665.12103
    60.21000    663.00000    675.32282
    60.22000    690.00000    686.46753
    60.23000    694.00000    698.28724
    60.24000    653.00000    710.53242
    60.25000    714.00000    722.93719
    60.26000    762.00000    735.16399
    60.27000    782.00000    746.83523
    60.28000    761.00000    757.56286
    60.29000    752.00000    766.97612
    60.30000    812.00000    774.75487
    60.31000    737.00000    780.66577
    60.32000    795.00000    784.59513
    60.33000    733.00000    786.56981
    60.34000    779.00000    786.75820
    60.35000    825.00000    785.44891
    60.36000    835.00000    783.01195
    60.37000    791.00000    779.85274
    60.38000    770.00000    776.36912
    60.39000    778.00000    772.91730
    60.40000    781.00000    769.78759
    60.41000    761.00000    767.18863
    60.42000    772.00000    765.23781
    60.43000    782.00000    763.95599
    60.44000    767.00000    763.27144
    60.45000    811.00000    763.05846
    60.46000    766.00000    763.14218
    60.47000    800.00000    763.27435
    60.48000    799.00000    763.21304
    60.49000    781.00000    762.73942
    60.50000    789.00000    761.66400
    60.51000    829.00000    759.83018
    60.52000    816.00000    757.11383
    60.53000    768.00000    753.42467
    60.54000    738.00000    748.71292
    60.55000    783.00000    742.97878
    60.56000    756.00000    736.28283
    60.57000    725.00000    728.75057
    60.58000    776.00000    720.60265
    60.59000    753.00000    712.16954
    60.60000    725.00000    703.71418
    60.61000    712.00000    695.54342
    60.62000    707.00000    687.99069
    60.63000    665.00000    681.38577
    60.64000    726.00000    676.09108
    60.65000    684.00000    672.50035
    60.66000    686.00000    671.03531
    60.67000    666.00000    672.03809
    60.68000    667.00000    676.02190
    60.69000    711.00000    683.55425
    60.70000    709.00000    695.22140
    60.71000    718.00000    711.63353
    60.72000    731.00000    733.40145
    60.73000    735.00000    761.09693
    60.74000    779.00000    795.20078
    60.75000    796.00000    836.04076
    60.76000    848.00000    883.72355
    60.77000    912.00000    938.06630
    60.78000   1040.00000    998.53461
    60.79000   1025.00000   1064.19441
    60.80000   1138.00000   1133.68380
    60.81000   1178.00000   1205.21432
    60.82000   1225.00000   1276.61784
    60.83000   1273.00000   1345.39072
    60.84000   1333.00000   1408.79520
    60.85000   1425.00000   1464.01799
    60.86000   1505.00000   1508.35325
    60.87000   1559.00000   1539.42691
    60.88000   1498.00000   1555.45237
    60.89000   1523.00000   1555.45613
    60.90000   1554.00000   1539.39769
    60.91000   1496.00000   1508.20579
    60.92000   1456.00000   1463.64977
    60.93000   1410.00000   1408.10983
    60.94000   1380.00000   1344.31574
    60.95000   1316.00000   1275.09741
    60.96000   1160.00000   1203.18343
    60.97000   1103.00000   1131.08744
    60.98000   1131.00000   1060.98328
    60.99000   1018.00000    994.64095
    61.00000    964.00000    933.41168
    61.01000    881.00000    878.21310
    61.02000    856.00000    829.40413
    61.03000    763.00000    787.14572
    61.04000    729.00000    751.31314
    61.05000    748.00000    721.53151
    61.06000    699.00000    697.27502
    61.07000    636.00000    677.93966
    61.08000    667.00000    662.90189
    61.09000    663.00000    651.56409
    61.10000    615.00000    643.38769
    61.11000    624.00000    637.93638
    61.12000    611.00000    634.89264
    61.13000    631.00000    633.98793
    61.14000    613.00000    635.05173
    61.15000    640.00000    638.00669
    61.16000    622.00000    642.84288
    61.17000    626.00000    649.53051
    61.18000    639.00000    658.09618
    61.19000    679.00000    668.57903
    61.20000    671.00000    680.96879
    61.21000    675.00000    695.19100
    61.22000    702.00000    711.09107
    61.23000    753.00000    728.41818
    61.24000    749.00000    746.81526
    61.25000    766.00000    765.81629
    61.26000    820.00000    784.85181
    61.27000    824.00000    803.26360
    61.28000    801.00000    820.32891
    61.29000    860.00000    835.29580
    61.30000    891.00000    847.43023
    61.31000    897.00000    856.07508
    61.32000    893.00000    860.71689
    61.33000    878.00000    861.04990
    61.34000    884.00000    857.02152
    61.35000    861.00000    848.84387
    61.36000    820.00000    836.96577
    61.37000    809.00000    822.01341
    61.38000    814.00000    804.71751
    61.39000    786.00000    785.84388
    61.40000    698.00000    766.13741
    61.41000    694.00000    746.28134
    61.42000    724.00000    726.86998
    61.43000    665.00000    708.39200
    61.44000    651.00000    691.22208
    61.45000    683.00000    675.61997
    61.46000    661.00000    661.73582
    61.47000    650.00000    649.61779
    61.48000    657.00000    639.23203
    61.49000    639.00000    630.53517
    61.50000    653.00000    623.41166
    61.51000    585.00000    617.60146
    61.52000    596.00000    612.94480
    61.53000    605.00000    609.28201
    61.54000    630.00000    606.44780
    61.55000    648.00000    604.28230
    61.56000    612.00000    602.65319
    61.57000    617.00000    601.45442
    61.58000    658.00000    600.60006
    61.59000    631.00000    600.02507
    61.60000    586.00000    599.68478
    61.61000    632.00000    599.55233
    61.62000    611.00000    599.61963
    61.63000    595.00000    599.89631
    61.64000    587.00000    600.40874
    61.65000    635.00000    601.20041
    61.66000    608.00000    602.33247
    61.67000    618.00000    603.88406
    61.68000    618.00000    605.95228
    61.69000    609.00000    608.65122
    61.70000    605.00000    612.10955
    61.71000    585.00000    616.46531
    61.72000    667.00000    621.85860
    61.73000    628.00000    628.43849
    61.74000    619.00000    636.36188
    61.75000    615.00000    645.71939
    61.76000    637.00000    656.57130
    61.77000    681.00000    668.93630
    61.78000    689.00000    682.75739
    61.79000    689.00000    697.91443
    61.80000    672.00000    714.22896
    61.81000    700.00000    731.38955
    61.82000    707.00000    749.00672
    61.83000    712.00000    766.61801
    61.84000    749.00000    783.69453
    61.85000    741.00000    799.66153
    61.86000    764.00000    813.92766
    61.87000    743.00000    825.92501
    61.88000    745.00000    835.16642
    61.89000    771.00000    841.29151
    61.90000    810.00000    844.01705
    61.91000    763.00000    843.34776
    61.92000    839.00000    839.50565
    61.93000    816.00000    832.81519
    61.94000    813.00000    823.73084
    61.95000    764.00000    813.32138
    61.96000    770.00000    802.07968
    61.97000    731.00000    790.01124
    61.98000    742.00000    777.71024
    61.99000    722.00000    765.68285
    62.00000    730.00000    754.26056
    62.01000    685.00000    743.67189
    62.02000    689.00000    734.17521
    62.03000    696.00000    725.99050
    62.04000    642.00000    719.31660
    62.05000    723.00000    714.35583
    62.06000    678.00000    711.32263
    62.07000    676.00000    710.44595
    62.08000    686.00000    711.96525
    62.09000    705.00000    716.12068
    62.10000    664.00000    723.14080
    62.11000    711.00000    733.21129
    62.12000    754.00000    746.39494
    62.13000    781.00000    762.73096
    62.14000    774.00000    782.12862
    62.15000    798.00000    804.34177
    62.16000    793.00000    828.96237
    62.17000    812.00000    855.41237
    62.18000    867.00000    882.94572
    62.19000    909.00000    910.66206
    62.20000    909.00000    937.53367
    62.21000    988.00000    962.44705
    62.22000   1000.00000    984.26066
    62.23000   1010.00000   1001.88203
    62.24000   1081.00000   1014.34808
    62.25000   1074.00000   1020.85766
    62.26000   1066.00000   1020.94970
    62.27000   1063.00000   1014.53432
    62.28000   1019.00000   1001.87922
    62.29000    971.00000    983.59072
    62.30000    965.00000    960.55797
    62.31000    944.00000    933.84416
    62.32000    928.00000    904.57832
    62.33000    855.00000    873.88035
    62.34000    838.00000    842.79260
    62.35000    832.00000    812.23379
    62.36000    794.00000    782.97285
    62.37000    733.00000    755.61718
    62.38000    716.00000    730.61212
    62.39000    740.00000    708.24986
    62.40000    667.00000    688.68573
    62.41000    695.00000    671.95993
    62.42000    654.00000    658.02245
    62.43000    675.00000    646.75830
    62.44000    677.00000    638.00422
    62.45000    679.00000    631.58052
    62.46000    623.00000    627.41342
    62.47000    600.00000    625.36908
    62.48000    665.00000    625.29625
    62.49000    610.00000    627.08810
    62.50000    621.00000    630.67961
    62.51000    628.00000    636.01738
    62.52000    617.00000    643.04627
    62.53000    653.00000    651.69674
    62.54000    701.00000    661.86942
    62.55000    716.00000    673.42041
    62.56000    720.00000    686.14876
    62.57000    722.00000    699.78755
    62.58000    700.00000    713.99951
    62.59000    735.00000    728.37821
    62.60000    748.00000    742.45535
    62.61000    730.00000    755.71508
    62.62000    770.00000    767.61629
    62.63000    762.00000    777.62361
    62.64000    734.00000    785.24660
    62.65000    757.00000    790.08543
    62.66000    786.00000    791.88181
    62.67000    803.00000    790.54518
    62.68000    790.00000    786.16050
    62.69000    770.00000    778.98951
    62.70000    745.00000    769.42273
    62.71000    745.00000    757.90786
    62.72000    738.00000    745.00869
    62.73000    711.00000    731.29722
    62.74000    709.00000    717.32528
    62.75000    721.00000    703.62888
    62.76000    686.00000    690.71349
    62.77000    648.00000    678.84448
    62.78000    661.00000    668.20422
    62.79000    639.00000    659.14864
    62.80000    638.00000    651.92724
    62.81000    674.00000    646.71157
    62.82000    652.00000    643.63322
    62.83000    681.00000    642.79654
    62.84000    638.00000    644.28743
    62.85000    644.00000    648.17730
    62.86000    681.00000    654.52308
    62.87000    670.00000    663.36352
    62.88000    668.00000    674.71220
    62.89000    681.00000    688.54826
    62.90000    735.00000    704.80654
    62.91000    738.00000    723.36864
    62.92000    766.00000    744.05673
    62.93000    724.00000    766.63181
    62.94000    744.00000    790.79760
    62.95000    764.00000    816.21128
    62.96000    789.00000    842.50169
    62.97000    828.00000    869.29586
    62.98000    900.00000    896.25400
    62.99000    894.00000    923.11175
    63.00000    900.00000    949.72538
    63.01000   1005.00000    976.11086
    63.02000    937.00000   1002.46460
    63.03000    965.00000   1029.15516
    63.04000   1032.00000   1056.68280
    63.05000   1054.00000   1085.61341
    63.06000   1037.00000   1116.49862
    63.07000   1091.00000   1149.79043
    63.08000   1095.00000   1185.75055
    63.09000   1088.00000   1224.38364
    63.10000   1163.00000   1265.38178
    63.11000   1235.00000   1308.07627
    63.12000   1248.00000   1351.40341
    63.13000   1255.00000   1393.93956
    63.14000   1332.00000   1433.94525
    63.15000   1351.00000   1469.47227
    63.16000   1289.00000   1498.62264
    63.17000   1323.00000   1519.48989
    63.18000   1367.00000   1530.48832
    63.19000   1360.00000   1530.58753
    63.20000   1377.00000   1519.42742
    63.21000   1347.00000   1497.35039
    63.22000   1359.00000   1465.32338
    63.23000   1269.00000   1424.78740
    63.24000   1187.00000   1377.48165
    63.25000   1268.00000   1325.29240
    63.26000   1211.00000   1270.12039
    63.27000   1189.00000   1213.79488
    63.28000   1168.00000   1158.00358
    63.29000   1064.00000   1104.21782
    63.30000   1022.00000   1053.57812
    63.31000    961.00000   1006.96911
    63.32000   1011.00000    964.94136
    63.33000    953.00000    927.71202
    63.34000    905.00000    895.26288
    63.35000    863.00000    867.28864
    63.36000    835.00000    843.27383
    63.37000    804.00000    822.59647
    63.38000    837.00000    804.58430
    63.39000    817.00000    788.57821
    63.40000    788.00000    773.99202
    63.41000    757.00000    760.35774
    63.42000    758.00000    747.34839
    63.43000    702.00000    734.78028
    63.44000    769.00000    722.59491
    63.45000    762.00000    710.83531
    63.46000    708.00000    699.60979
    63.47000    728.00000    689.06095
    63.48000    708.00000    679.34908
    63.49000    695.00000    670.63572
    63.50000    660.00000    663.08206
    63.51000    671.00000    656.80682
    63.52000    651.00000    651.89655
    63.53000    640.00000    648.38869
    63.54000    684.00000    646.28249
    63.55000    703.00000    645.68920
    63.56000    715.00000    646.52286
    63.57000    651.00000    648.65450
    63.58000    674.00000    651.95775
    63.59000    634.00000    656.28020
    63.60000    662.00000    661.44644
    63.61000    662.00000    667.26262
    63.62000    696.00000    673.52168
    63.63000    669.00000    680.00820
    63.64000    666.00000    686.50335
    63.65000    757.00000    692.79125
    63.66000    716.00000    698.66835
    63.67000    692.00000    703.95700
    63.68000    715.00000    708.52371
    63.69000    711.00000    712.30082
    63.70000    706.00000    715.30879
    63.71000    748.00000    717.67374
    63.72000    706.00000    719.63401
    63.73000    693.00000    721.53130
    63.74000    719.00000    723.78608
    63.75000    728.00000    726.86223
    63.76000    723.00000    731.22832
    63.77000    716.00000    737.31691
    63.78000    759.00000    745.49054
    63.79000    804.00000    756.01375
    63.80000    785.00000    769.03017
    63.81000    771.00000    784.54623
    63.82000    794.00000    802.41644
    63.83000    817.00000    822.35496
    63.84000    818.00000    844.03613
    63.85000    854.00000    866.91697
    63.86000    921.00000    890.38440
    63.87000    904.00000    913.78970
    63.88000    884.00000    936.47624
    63.89000    965.00000    957.83987
    63.90000   1001.00000    977.38596
    63.91000   1001.00000    994.79047
    63.92000   1017.00000   1009.91390
    63.93000    985.00000   1022.80311
    63.94000   1023.00000   1033.65152
    63.95000   1057.00000   1042.72375
    63.96000   1029.00000   1050.27247
    63.97000   1048.00000   1056.46532
    63.98000   1083.00000   1061.33377
    63.99000   1062.00000   1064.74786
    64.00000   1074.00000   1066.41652
    64.01000   1059.00000   1065.91018
    64.02000   1035.00000   1062.72290
    64.03000   1074.00000   1056.40118
    64.04000    990.00000   1046.50718
    64.05000   1014.00000   1032.79007
    64.06000    967.00000   1015.24259
    64.07000   1002.00000    994.03561
    64.08000    936.00000    969.59815
    64.09000    922.00000    942.56513
    64.10000    914.00000    913.65616
    64.11000    875.00000    883.62528
    64.12000    824.00000    853.21859
    64.13000    789.00000    823.12773
    64.14000    803.00000    793.96879
    64.15000    791.00000    766.35696
    64.16000    758.00000    740.71135
    64.17000    696.00000    717.31392
    64.18000    747.00000    696.35593
    64.18999    712.00000    677.94151
    64.20000    682.00000    662.01277
    64.21000    686.00000    648.53040
    64.22000    674.00000    637.32451
    64.23000    641.00000    628.19493
    64.24000    650.00000    620.91103
    64.25000    629.00000    615.22645
    64.26000    618.00000    610.89153
    64.27000    644.00000    607.66322
    64.28000    630.00000    605.31263
    64.29000    636.00000    603.63043
    64.30000    598.00000    602.43068
    64.31000    622.00000    601.55375
    64.32000    644.00000    600.86898
    64.33000    616.00000    600.27766
    64.34000    635.00000    599.71934
    64.35000    645.00000    599.16878
    64.36000    579.00000    598.58098
    64.37000    620.00000    597.97786
    64.38000    635.00000    597.42366
    64.39000    602.00000    596.98743
    64.40000    629.00000    596.74314
    64.41000    626.00000    596.76228
    64.42000    637.00000    597.07086
    64.43000    619.00000    597.69551
    64.43999    617.00000    599.11848
    64.45000    666.00000    601.28353
    64.46000    594.00000    604.13377
    64.47000    618.00000    607.69793
    64.48000    617.00000    611.97513
    64.49000    602.00000    616.93414
    64.50000    663.00000    622.50745
    64.51000    654.00000    628.58679
    64.52000    657.00000    635.01989
    64.53000    683.00000    641.63927
    64.54000    665.00000    648.28242
    64.55000    672.00000    654.68771
    64.56000    664.00000    660.58277
    64.57000    599.00000    665.67092
    64.58000    659.00000    669.74750
    64.59000    712.00000    672.59623
    64.60000    709.00000    674.03042
    64.61000    688.00000    673.95275
    64.62000    686.00000    672.36187
    64.63000    643.00000    669.35095
    64.64000    668.00000    665.06251
    64.65000    661.00000    659.69254
    64.66000    629.00000    653.50762
    64.67000    644.00000    646.77336
    64.68000    603.00000    639.73840
    64.68999    656.00000    632.63607
    64.70000    610.00000    625.64092
    64.71000    623.00000    618.93371
    64.72000    635.00000    612.62508
    64.73000    567.00000    606.80703
    64.74000    588.00000    601.57512
    64.75000    603.00000    596.93283
    64.76000    628.00000    592.87621
    64.77000    598.00000    589.37652
    64.78000    621.00000    586.39180
    64.79000    583.00000    583.87259
    64.80000    593.00000    581.76501
    64.81000    589.00000    580.01494
    64.82000    622.00000    578.57179
    64.83000    598.00000    577.39378
    64.84000    621.00000    576.45372
    64.85000    574.00000    575.70421
    64.86000    603.00000    575.04494
    64.87000    613.00000    574.48110
    64.88000    581.00000    574.00959
    64.89000    560.00000    573.61433
    64.90000    627.00000    573.28232
    64.91000    605.00000    573.00343
    64.92000    636.00000    572.76972
    64.93000    609.00000    572.57490
    64.93999    592.00000    572.41408
    64.95000    586.00000    572.28266
    64.96000    617.00000    572.17764
    64.97000    563.00000    572.09595
    64.98000    584.00000    572.03509
    64.99000    628.00000    571.99290
    65.00000    634.00000    571.96733
    65.01000    600.00000    571.95630
    65.02000    595.00000    571.95769
    65.03000    586.00000    571.96909
    65.04000    577.00000    571.98718
    65.05000    565.00000    572.00587
    65.06000    575.00000    572.00489
    65.07000    595.00000    571.95979
    65.08000    595.00000    571.97782
    65.09000    614.00000    572.06750
    65.10000    618.00000    572.18494
    65.11000    610.00000    572.32365
    65.12000    581.00000    572.48890
    65.13000    552.00000    572.69547
    65.14000    606.00000    572.96561
    65.15000    605.00000    573.25996
    65.16000    593.00000    573.55678
    65.17000    558.00000    573.89776
    65.18000    603.00000    574.31100
    65.18999    581.00000    574.81749
    65.20000    589.00000    575.44603
    65.21000    601.00000    576.22927
    65.22000    599.00000    577.21017
    65.23000    618.00000    578.44011
    65.24000    599.00000    579.98004
    65.25000    628.00000    581.90044
    65.26000    639.00000    584.28064
    65.27000    598.00000    587.20683
    65.28000    622.00000    590.76943
    65.29000    623.00000    595.05931
    65.30000    633.00000    600.16298
    65.31000    611.00000    606.16038
    65.32000    663.00000    613.10562
    65.33000    625.00000    620.94494
    65.34000    630.00000    629.71009
    65.35000    640.00000    639.50613
    65.36000    668.00000    650.17710
    65.37000    689.00000    661.54943
    65.38000    693.00000    673.42817
    65.39000    699.00000    685.56667
    65.40000    711.00000    697.66785
    65.41000    743.00000    709.39270
    65.42000    759.00000    720.39030
    65.43000    784.00000    730.28743
    65.43999    776.00000    738.70651
    65.45000    773.00000    745.35154
    65.46000    817.00000    749.96357
    65.47000    810.00000    752.43323
    65.48000    800.00000    752.78743
    65.49000    799.00000    751.20425
    65.50000    809.00000    747.99757
    65.51000    779.00000    743.58291
    65.52000    785.00000    738.43361
    65.53000    761.00000    733.03724
    65.54000    762.00000    727.85847
    65.55000    795.00000    723.31071
    65.56000    725.00000    719.73556
    65.57000    748.00000    717.38858
    65.58000    710.00000    716.42999
    65.59000    696.00000    716.92007
    65.60000    703.00000    718.81947
    65.61000    696.00000    721.99510
    65.62000    748.00000    726.23445
    65.63000    726.00000    731.25118
    65.64000    754.00000    736.65943
    65.65000    725.00000    742.11700
    65.66000    719.00000    747.28924
    65.67000    739.00000    751.88030
    65.68000    807.00000    755.67936
    65.68999    739.00000    758.58553
    65.70000    750.00000    760.63765
    65.71000    750.00000    761.98067
    65.72000    728.00000    762.88064
    65.73000    691.00000    763.68259
    65.74000    747.00000    764.78144
    65.75000    730.00000    766.58598
    65.76000    784.00000    769.48041
    65.77000    750.00000    773.78577
    65.78000    844.00000    779.72426
    65.79000    854.00000    787.38998
    65.80000    814.00000    796.72856
    65.81000    835.00000    807.52701
    65.82000    834.00000    819.41441
    65.83000    837.00000    831.87330
    65.84000    885.00000    844.26202
    65.85000    842.00000    855.84787
    65.86000    879.00000    865.85193
    65.87000    892.00000    873.50520
    65.88000    914.00000    878.11486
    65.89000    944.00000    879.13448
    65.90000    909.00000    876.22708
    65.91000    881.00000    869.30608
    65.92000    870.00000    858.54199
    65.93000    867.00000    844.32918
    65.93999    905.00000    827.25468
    65.95000    817.00000    807.99399
    65.96000    801.00000    787.32009
    65.97000    779.00000    765.90439
    65.98000    766.00000    744.41040
    65.99000    783.00000    723.43123
    66.00000    747.00000    703.46228
    66.01000    718.00000    684.89368
    66.02000    687.00000    668.00988
    66.03000    663.00000    652.99475
    66.04000    666.00000    639.94225
    66.05000    636.00000    628.87153
    66.06000    614.00000    619.74465
    66.07000    638.00000    612.48530
    66.08000    622.00000    606.99685
    66.09000    626.00000    603.17834
    66.10000    611.00000    600.93721
    66.11000    625.00000    600.19821
    66.12000    601.00000    600.90803
    66.13000    612.00000    603.03551
    66.14000    630.00000    606.56784
    66.15000    592.00000    611.50301
    66.16000    606.00000    617.83955
    66.17000    649.00000    625.56532
    66.18000    592.00000    634.64238
    66.18999    649.00000    644.98331
    66.20000    673.00000    656.49503
    66.21000    652.00000    668.95989
    66.22000    701.00000    682.13939
    66.23000    674.00000    695.71789
    66.24000    712.00000    709.31679
    66.25000    699.00000    722.50298
    66.26000    759.00000    734.80313
    66.27000    742.00000    745.72451
    66.28000    755.00000    754.78324
    66.29000    745.00000    761.54013
    66.30000    742.00000    765.64182
    66.31000    730.00000    766.86157
    66.32000    750.00000    765.13064
    66.33000    719.00000    760.55081
    66.34000    751.00000    753.38338
    66.35000    728.00000    744.01787
    66.36000    685.00000    732.92967
    66.37000    716.00000    720.63685
    66.38000    726.00000    707.66376
    66.39000    693.00000    694.51364
    66.40000    677.00000    681.65099
    66.41000    681.00000    669.49203
    66.42000    670.00000    658.37782
    66.43000    692.00000    648.53673
    66.43999    671.00000    640.20518
    66.45000    640.00000    633.51925
    66.46000    615.00000    628.58964
    66.47000    610.00000    625.39343
    66.48000    629.00000    623.89493
    66.49000    679.00000    624.03142
    66.50000    631.00000    625.68925
    66.51000    642.00000    628.71441
    66.52000    644.00000    632.92023
    66.53000    683.00000    638.09077
    66.54000    670.00000    643.98478
    66.55000    719.00000    650.33776
    66.56000    667.00000    656.85258
    66.57000    701.00000    663.23281
    66.58000    684.00000    669.17490
    66.59000    681.00000    674.37756
    66.60000    668.00000    678.55967
    66.61000    710.00000    681.48036
    66.62000    732.00000    682.96339
    66.63000    665.00000    682.91588
    66.64000    659.00000    681.31396
    66.65000    676.00000    678.25322
    66.66000    635.00000    673.91944
    66.67000    661.00000    668.55577
    66.68000    677.00000    662.44232
    66.68999    685.00000    655.88165
    66.70000    651.00000    649.14921
    66.71000    642.00000    642.54556
    66.72000    641.00000    636.32362
    66.73000    591.00000    630.71548
    66.74000    630.00000    625.92203
    66.75000    653.00000    622.11027
    66.76000    662.00000    619.41183
    66.77000    602.00000    617.92316
    66.78000    599.00000    617.71366
    66.79000    628.00000    618.82070
    66.80000    611.00000    621.14005
    66.81000    634.00000    624.58991
    66.82000    663.00000    629.10266
    66.83000    639.00000    634.54784
    66.84000    663.00000    640.74612
    66.85000    678.00000    647.48228
    66.86000    678.00000    654.50855
    66.87000    705.00000    661.54854
    66.88000    677.00000    668.29802
    66.89000    712.00000    674.43826
    66.90000    721.00000    679.71802
    66.91000    707.00000    683.86831
    66.92000    659.00000    686.64927
    66.93000    665.00000    687.87863
    66.93999    723.00000    687.46458
    66.95000    691.00000    685.40978
    66.96000    694.00000    681.85392
    66.97000    651.00000    677.02425
    66.98000    701.00000    671.13940
    66.99000    663.00000    664.48155
    67.00000    653.00000    657.34797
    67.01000    638.00000    650.01845
    67.02000    644.00000    642.74287
    67.03000    655.00000    635.78899
    67.04000    646.00000    629.35575
    67.05000    645.00000    623.57916
    67.06000    634.00000    618.56417
    67.07000    679.00000    614.37524
    67.08000    615.00000    611.03509
    67.09000    644.00000    608.52742
    67.10000    607.00000    606.80136
    67.11000    604.00000    605.77644
    67.12000    606.00000    605.34659
    67.13000    603.00000    605.39094
    67.14000    613.00000    605.77762
    67.15000    604.00000    606.37142
    67.16000    600.00000    607.05050
    67.17000    591.00000    607.70506
    67.18000    623.00000    608.11758
    67.18999    653.00000    608.19524
    67.20000    624.00000    607.94297
    67.21000    572.00000    607.33640
    67.22000    603.00000    606.33491
    67.23000    584.00000    604.92731
    67.24000    594.00000    603.19041
    67.25000    567.00000    601.20267
    67.26000    581.00000    599.03816
    67.27000    592.00000    596.77188
    67.28000    575.00000    594.47539
    67.29000    567.00000    592.21353
    67.30000    572.00000    590.04225
    67.31000    627.00000    588.00743
    67.32000    550.00000    586.14434
    67.33000    564.00000    584.47792
    67.34000    576.00000    583.02364
    67.35000    554.00000    581.78891
    67.36000    566.00000    580.77490
    67.37000    580.00000    579.97871
    67.38000    562.00000    579.39567
    67.39000    559.00000    579.02167
    67.40000    577.00000    578.85553
    67.41000    546.00000    578.90111
    67.42000    630.00000    579.16924
    67.43000    601.00000    579.67922
    67.43999    554.00000    580.45928
    67.45000    561.00000    581.55185
    67.46000    559.00000    583.00473
    67.47000    571.00000    584.87873
    67.48000    529.00000    587.23648
    67.49000    552.00000    590.14332
    67.50000    605.00000    593.73303
    67.51000    576.00000    598.12509
    67.52000    596.00000    603.37422
    67.53000    595.00000    609.54731
    67.54000    618.00000    616.70691
    67.55000    608.00000    624.89534
    67.56000    637.00000    634.12753
    67.57000    670.00000    644.38489
    67.58000    632.00000    655.61009
    67.59000    627.00000    667.70286
    67.60000    658.00000    680.51743
    67.61000    725.00000    693.86203
    67.62000    699.00000    707.50125
    67.63000    707.00000    721.16194
    67.64000    689.00000    734.54394
    67.65000    709.00000    747.33553
    67.66000    755.00000    759.23254
    67.67000    802.00000    769.95861
    67.68000    770.00000    779.28284
    67.68999    783.00000    787.02929
    67.70000    778.00000    793.11341
    67.71000    826.00000    797.37698
    67.72000    797.00000    799.70122
    67.73000    771.00000    800.12467
    67.74000    763.00000    798.71312
    67.75000    813.00000    795.56032
    67.76000    763.00000    790.72864
    67.77000    777.00000    784.42268
    67.78000    785.00000    776.87777
    67.79000    756.00000    768.32969
    67.80000    731.00000    759.01069
    67.81000    739.00000    749.13500
    67.82000    719.00000    738.88876
    67.83000    697.00000    728.42705
    67.84000    716.00000    717.87771
    67.85000    741.00000    707.35405
    67.86000    668.00000    696.98427
    67.87000    655.00000    686.87463
    67.88000    662.00000    676.88510
    67.89000    626.00000    667.18045
    67.90000    647.00000    657.90052
    67.91000    571.00000    649.12472
    67.92000    617.00000    640.91848
    67.93000    616.00000    633.33175
    67.93999    618.00000    626.39442
    67.95000    624.00000    620.09560
    67.96000    556.00000    614.51719
    67.97000    605.00000    609.62915
    67.98000    569.00000    605.39988
    67.99000    607.00000    601.80443
    68.00000    610.00000    598.81074
    68.01000    606.00000    596.38361
    68.02000    604.00000    594.48717
    68.03000    581.00000    593.08781
    68.04000    606.00000    592.15732
    68.05000    648.00000    591.67598
    68.06000    580.00000    591.63565
    68.07000    615.00000    592.04266
    68.08000    598.00000    592.92057
    68.09000    610.00000    594.31259
    68.10000    586.00000    596.28354
    68.11000    592.00000    598.92120
    68.12000    582.00000    602.33704
    68.13000    613.00000    606.66613
    68.14000    570.00000    612.06740
    68.15000    612.00000    618.71671
    68.16000    619.00000    626.77820
    68.17000    604.00000    636.45158
    68.18000    619.00000    647.93236
    68.18999    611.00000    661.38455
    68.20000    647.00000    677.00513
    68.21000    646.00000    694.87066
    68.22000    689.00000    715.06691
    68.23000    732.00000    737.60614
    68.24000    776.00000    762.42930
    68.25000    770.00000    789.39353
    68.26000    838.00000    818.28211
    68.27000    794.00000    848.83634
    68.28000    891.00000    880.63742
    68.29000    876.00000    913.18566
    68.30000    926.00000    945.91143
    68.31000    939.00000    978.18030
    68.32000    922.00000   1009.32078
    68.33000    965.00000   1038.66600
    68.34000   1059.00000   1065.60629
    68.35000   1059.00000   1089.64380
    68.36000   1093.00000   1110.43519
    68.37000   1102.00000   1127.80761
    68.38000   1093.00000   1141.74094
    68.39000   1192.00000   1152.32044
    68.40000   1213.00000   1159.67526
    68.41000   1225.00000   1163.92137
    68.42000   1214.00000   1165.12406
    68.43000   1166.00000   1163.28748
    68.43999   1163.00000   1158.37638
    68.45000   1113.00000   1150.32521
    68.46000   1108.00000   1139.15822
    68.47000   1118.00000   1124.94693
    68.48000   1066.00000   1107.86297
    68.49000   1044.00000   1088.17601
    68.50000   1068.00000   1066.22245
    68.51000    987.00000   1042.36716
    68.52000    977.00000   1016.97138
    68.53000    941.00000    990.37589
    68.54000    903.00000    962.90123
    68.55000    909.00000    934.86034
    68.56000    918.00000    906.57372
    68.57000    849.00000    878.37846
    68.58000    855.00000    850.62627
    68.59000    811.00000    823.67238
    68.60000    772.00000    797.87237
    68.61000    742.00000    773.55200
    68.62000    748.00000    750.79189
    68.63000    723.00000    729.78702
    68.64000    669.00000    710.71997
    68.65000    688.00000    693.68447
    68.66000    701.00000    678.72277
    68.67000    659.00000    665.84424
    68.68000    659.00000    655.03359
    68.68999    622.00000    646.26576
    68.70000    566.00000    639.47180
    68.71000    623.00000    634.62356
    68.72000    637.00000    631.65665
    68.73000    635.00000    630.51198
    68.74000    662.00000    631.12770
    68.75000    622.00000    633.43781
    68.76000    602.00000    637.36935
    68.77000    635.00000    642.83916
    68.78000    675.00000    649.75125
    68.79000    671.00000    657.99808
    68.80000    664.00000    667.46482
    68.81000    670.00000    677.98289
    68.82000    704.00000    689.29150
    68.83000    687.00000    701.24019
    68.84000    728.00000    713.65579
    68.85000    733.00000    726.34007
    68.86000    711.00000    739.10017
    68.87000    780.00000    751.77063
    68.88000    712.00000    764.21929
    68.89000    746.00000    776.35934
    68.90000    798.00000    788.22171
    68.91000    790.00000    799.87566
    68.92000    800.00000    811.42817
    68.93000    788.00000    823.03275
    68.93999    817.00000    834.83492
    68.95000    869.00000    846.99788
    68.96000    885.00000    859.53570
    68.97000    938.00000    872.44459
    68.98000    872.00000    885.61761
    68.99000    894.00000    898.85795
    69.00000    857.00000    911.89269
    69.01000    951.00000    924.39525
    69.02000    962.00000    936.01978
    69.03000    929.00000    946.44766
    69.04000    932.00000    955.45350
    69.05000   1003.00000    962.96557
    69.06000    985.00000    968.95036
    69.07000   1001.00000    973.66442
    69.08000    947.00000    977.56320
    69.09000    958.00000    981.20258
    69.10000    991.00000    985.21875
    69.11000    917.00000    990.17333
    69.12000    954.00000    996.51461
    69.13000    939.00000   1004.54961
    69.14000    963.00000   1014.40625
    69.15000    981.00000   1025.95078
    69.16000    963.00000   1038.89043
    69.17000    965.00000   1052.71911
    69.18000   1011.00000   1066.72631
    69.18999   1000.00000   1080.02939
    69.20000    986.00000   1091.68329
    69.21000    981.00000   1100.64138
    69.22000   1016.00000   1105.95964
    69.23000   1062.00000   1106.84170
    69.24000   1000.00000   1102.74268
    69.25000   1059.00000   1093.43116
    69.26000   1052.00000   1079.00336
    69.27000   1003.00000   1059.84765
    69.28000   1040.00000   1036.57364
    69.29000    967.00000   1009.92895
    69.30000    942.00000    980.72349
    69.31000    886.00000    949.77178
    69.32000    879.00000    917.85394
    69.33000    882.00000    885.69131
    69.34000    827.00000    853.93120
    69.35000    816.00000    823.13660
    69.36000    823.00000    793.77847
    69.37000    782.00000    766.23018
    69.38000    741.00000    740.76543
    69.39000    744.00000    717.56210
    69.40000    675.00000    696.70961
    69.41000    676.00000    678.19603
    69.42000    630.00000    661.94017
    69.43000    658.00000    647.84390
    69.43999    632.00000    635.75604
    69.45000    644.00000    625.44025
    69.46000    626.00000    616.75173
    69.47000    623.00000    609.49532
    69.48000    639.00000    603.48417
    69.49000    582.00000    598.54173
    69.50000    638.00000    594.50573
    69.51000    589.00000    591.23026
    69.52000    618.00000    588.58673
    69.53000    601.00000    586.46384
    69.54000    590.00000    584.76693
    69.55000    615.00000    583.41684
    69.56000    572.00000    582.34857
    69.57000    575.00000    581.50977
    69.58000    569.00000    580.85931
    69.59000    594.00000    580.36595
    69.60000    563.00000    580.00721
    69.61000    552.00000    579.76852
    69.62000    612.00000    579.64272
    69.63000    584.00000    579.62990
    69.64000    609.00000    579.73767
    69.65000    582.00000    579.98184
    69.66000    545.00000    580.38743
    69.67000    603.00000    580.98969
    69.68000    599.00000    581.83579
    69.68999    617.00000    582.99154
    69.70000    596.00000    584.54533
    69.71000    595.00000    586.58823
    69.72000    590.00000    589.23745
    69.73000    590.00000    592.62954
    69.74000    568.00000    596.91757
    69.75000    612.00000    602.25712
    69.76000    613.00000    608.80410
    69.77000    608.00000    616.84544
    69.78000    596.00000    626.63324
    69.79000    587.00000    638.29897
    69.80000    651.00000    651.96449
    69.81000    676.00000    667.73097
    69.82000    700.00000    685.64370
    69.83000    732.00000    705.67324
    69.84000    739.00000    727.70133
    69.85000    742.00000    751.51034
    69.86000    788.00000    776.77663
    69.87000    757.00000    803.06899
    69.88000    797.00000    829.85214
    69.89000    828.00000    856.49316
    69.90000    818.00000    882.27727
    69.91000    840.00000    906.47096
    69.92000    853.00000    928.32966
    69.93000    917.00000    947.19307
    69.93999    921.00000    962.43915
    69.95000    898.00000    973.62867
    69.96000    921.00000    980.49512
    69.97000    932.00000    983.11365
    69.98000    930.00000    981.82241
    69.99000    999.00000    977.19856
    70.00000    888.00000    969.98774
    70.01000    891.00000    961.01909
    70.02000    925.00000    951.12349
    70.03000    895.00000    941.06630
    70.04000    907.00000    931.49786
    70.05000    879.00000    922.91550
    70.06000    898.00000    915.65327
    70.07000    855.00000    909.96028
    70.08000    841.00000    905.82908
    70.09000    873.00000    903.10677
    70.10000    838.00000    901.53767
    70.11000    846.00000    900.77722
    70.12000    905.00000    900.44107
    70.13000    884.00000    900.15881
    70.14000    866.00000    899.62924
    70.15000    818.00000    898.66633
    70.16000    870.00000    897.22427
    70.17000    873.00000    895.39441
    70.18000    859.00000    893.37512
    70.18999    902.00000    891.42641
    70.20000    856.00000    889.80230
    70.21000    874.00000    888.73107
    70.22000    853.00000    888.35009
    70.23000    824.00000    888.69592
    70.24000    882.00000    889.68905
    70.25000    850.00000    891.13207
    70.26000    843.00000    892.71728
    70.27000    826.00000    894.04421
    70.28000    821.00000    894.64761
    70.29000    896.00000    894.03676
    70.30000    840.00000    891.74540
    70.31000    850.00000    887.38799
    70.32000    859.00000    880.71357
    70.33000    831.00000    871.64592
    70.34000    843.00000    860.29702
    70.35000    854.00000    846.94034
    70.36000    806.00000    831.99660
    70.37000    783.00000    815.97514
    70.38000    780.00000    799.42102
    70.39000    780.00000    782.87423
    70.40000    696.00000    766.83224
    70.41000    746.00000    751.72375
    70.42000    804.00000    737.95672
    70.43000    708.00000    725.89560
    70.43999    736.00000    715.70741
    70.45000    740.00000    707.41595
    70.46000    736.00000    701.07735
    70.47000    729.00000    696.62893
    70.48000    738.00000    693.94269
    70.49000    715.00000    692.83758
    70.50000    703.00000    693.09685
    70.51000    724.00000    694.48672
    70.52000    707.00000    696.77577
    70.53000    741.00000    699.75197
    70.54000    729.00000    703.24148
    70.55000    739.00000    707.13997
    70.56000    723.00000    711.35785
    70.57000    746.00000    715.84674
    70.58000    770.00000    720.56558
    70.59000    756.00000    725.37912
    70.60000    783.00000    730.21953
    70.61000    790.00000    734.94717
    70.62000    800.00000    739.37920
    70.63000    748.00000    743.53025
    70.64000    757.00000    747.07323
    70.65000    771.00000    749.68545
    70.66000    792.00000    751.09558
    70.67000    787.00000    751.05679
    70.68000    782.00000    749.37027
    70.68999    799.00000    745.91848
    70.70000    766.00000    740.65221
    70.71000    764.00000    733.64216
    70.72000    806.00000    725.03260
    70.73000    714.00000    715.05064
    70.74000    716.00000    703.97933
    70.75000    718.00000    692.13355
    70.76000    690.00000    679.83786
    70.77000    714.00000    667.41307
    70.78000    634.00000    655.15469
    70.79000    671.00000    643.24603
    70.80000    603.00000    631.91262
    70.81000    623.00000    621.33037
    70.82000    626.00000    611.61437
    70.83000    597.00000    602.83443
    70.84000    602.00000    595.01968
    70.85000    589.00000    588.16362
    70.86000    625.00000    582.23038
    70.87000    592.00000    577.16135
    70.88000    610.00000    572.88207
    70.89000    559.00000    569.30913
    70.90000    547.00000    566.35626
    70.91000    562.00000    563.93918
    70.92000    571.00000    561.98043
    70.93000    593.00000    560.41582
    70.93999    586.00000    559.22065
    70.95000    565.00000    558.39056
    70.96000    571.00000    557.64778
    70.97000    548.00000    556.95751
    70.98000    542.00000    556.36477
    70.99000    594.00000    555.86222
    71.00000    600.00000    555.42988
    71.01000    614.00000    555.05160
    71.02000    582.00000    554.71517
    71.03000    535.00000    554.41139
    71.04000    574.00000    554.13347
    71.05000    602.00000    553.87641
    71.06000    570.00000    553.63653
    71.07000    583.00000    553.41116
    71.08000    562.00000    553.19833
    71.09000    598.00000    552.99657
    71.10000    578.00000    552.80479
    71.11000    567.00000    552.62217
    71.12000    582.00000    552.44805
    71.13000    555.00000    552.28201
    71.14000    587.00000    552.12436
    71.15000    580.00000    551.97657
    71.16000    539.00000    551.84129
    71.17000    577.00000    551.72370
    71.18000    577.00000    551.63532
    71.18999    598.00000    551.61822
    71.20000    547.00000    551.72288
    71.21000    591.00000    551.68984
    71.22000    647.00000    551.59616
    71.23000    581.00000    551.50496
    71.24000    579.00000    551.42031
    71.25000    572.00000    551.34223
    71.26000    591.00000    551.27027
    71.27000    584.00000    551.20343
    71.28000    560.00000    551.13999
    71.29000    560.00000    551.07688
    71.30000    572.00000    551.00745
    71.31000    573.00000    550.90558
    71.32000    600.00000    550.73272
    71.33000    520.00000    550.64752
    71.34000    573.00000    550.64102
    71.35000    584.00000    550.65635
    71.36000    572.00000    550.68938
    71.37000    595.00000    550.74063
    71.38000    570.00000    550.81357
    71.39000    587.00000    550.91244
    71.40000    559.00000    551.04194
    71.41000    585.00000    551.20787
    71.42000    566.00000    551.42357
    71.43000    563.00000    551.69716
    71.43999    609.00000    552.03744
    71.45000    565.00000    552.45749
    71.46000    575.00000    552.96917
    71.47000    605.00000    553.58599
    71.48000    586.00000    554.31699
    71.49000    557.00000    555.16123
    71.50000    608.00000    556.15363
    71.51000    572.00000    557.40393
    71.52000    595.00000    558.89702
    71.53000    599.00000    560.63722
    71.54000    623.00000    562.65282
    71.55000    598.00000    564.97661
    71.56000    602.00000    567.64512
    71.57000    617.00000    570.69898
    71.58000    594.00000    574.18180
    71.59000    606.00000    578.13052
    71.60000    581.00000    582.58273
    71.61000    626.00000    587.70294
    71.62000    620.00000    593.55798
    71.63000    618.00000    600.18029
    71.64000    643.00000    607.63543
    71.65000    606.00000    615.98849
    71.66000    659.00000    625.29728
    71.67000    661.00000    635.60397
    71.68000    684.00000    646.93070
    71.68999    678.00000    659.26820
    71.70000    678.00000    672.60242
    71.71000    708.00000    686.79207
    71.72000    678.00000    701.69667
    71.73000    770.00000    717.10473
    71.74000    741.00000    732.74847
    71.75000    768.00000    748.31022
    71.76000    762.00000    763.43431
    71.77000    771.00000    777.74471
    71.78000    807.00000    790.86821
    71.79000    812.00000    802.46344
    71.80000    840.00000    812.25181
    71.81000    817.00000    820.03850
    71.82000    839.00000    825.68002
    71.83000    838.00000    829.18759
    71.84000    844.00000    830.64074
    71.85000    840.00000    830.12292
    71.86000    804.00000    827.88592
    71.87000    847.00000    824.21257
    71.88000    829.00000    819.38622
    71.89000    799.00000    813.68868
    71.90000    860.00000    807.38434
    71.91000    875.00000    800.70617
    71.92000    792.00000    793.84419
    71.93000    781.00000    786.93496
    71.93999    806.00000    780.05503
    71.95000    802.00000    773.18779
    71.96000    789.00000    766.36569
    71.97000    769.00000    759.49071
    71.98000    783.00000    752.40358
    71.99000    789.00000    744.97704
    72.00000    762.00000    737.11997
    72.01000    727.00000    728.74700
    72.02000    722.00000    719.84794
    72.03000    730.00000    710.49643
    72.04000    723.00000    700.84169
    72.05000    709.00000    691.09677
    72.06000    722.00000    681.52384
    72.07000    692.00000    672.42237
    72.08000    649.00000    664.11586
    72.09000    664.00000    656.90486
    72.10000    673.00000    651.12540
    72.11000    627.00000    647.12607
    72.12000    660.00000    645.24507
    72.13000    610.00000    645.80920
    72.14000    639.00000    649.12943
    72.15000    685.00000    655.49241
    72.16000    656.00000    665.15011
    72.17000    659.00000    678.30739
    72.18000    692.00000    695.10793
    72.18999    725.00000    715.59716
    72.20000    710.00000    739.81518
    72.21000    783.00000    767.56480
    72.22000    780.00000    798.61605
    72.23000    789.00000    832.58858
    72.24000    871.00000    868.96905
    72.25000    939.00000    907.11263
    72.26000    901.00000    946.25095
    72.27000    958.00000    985.50727
    72.28000    978.00000   1023.92027
    72.29000   1032.00000   1060.47843
    72.30000   1071.00000   1094.16800
    72.31000   1050.00000   1124.03701
    72.32000   1096.00000   1149.27471
    72.33000   1137.00000   1169.29888
    72.34000   1112.00000   1183.83504
    72.35000   1213.00000   1192.96592
    72.36000   1195.00000   1197.13230
    72.37000   1181.00000   1197.07370
    72.38000   1169.00000   1193.72177
    72.39000   1211.00000   1188.10614
    72.40000   1184.00000   1181.22335
    72.41000   1155.00000   1173.94055
    72.42000   1175.00000   1166.92944
    72.43000   1071.00000   1160.62337
    72.43999   1158.00000   1155.20113
    72.45000   1122.00000   1150.55784
    72.46000   1076.00000   1146.37159
    72.47000   1110.00000   1142.08358
    72.48000   1160.00000   1136.97641
    72.49000   1134.00000   1130.24208
    72.50000   1112.00000   1121.07404
    72.51000   1060.00000   1108.76948
    72.52000   1001.00000   1092.82575
    72.53000   1029.00000   1073.01015
    72.54000   1018.00000   1049.38659
    72.55000    996.00000   1022.29492
    72.56000    953.00000    992.29359
    72.57000    911.00000    960.08526
    72.58000    920.00000    926.44375
    72.59000    840.00000    892.15316
    72.60000    778.00000    857.96190
    72.61000    775.00000    824.54975
    72.62000    755.00000    792.50495
    72.63000    674.00000    762.31033
    72.64000    692.00000    734.33378
    72.65000    677.00000    708.80723
    72.66000    642.00000    685.86590
    72.67000    636.00000    665.54230
    72.68000    634.00000    647.77507
    72.68999    620.00000    632.44437
    72.70000    621.00000    619.31441
    72.71000    611.00000    608.20629
    72.72000    638.00000    598.86222
    72.73000    568.00000    591.03823
    72.74000    575.00000    584.50170
    72.75000    623.00000    579.04069
    72.76000    571.00000    574.46965
    72.77000    586.00000    570.63221
    72.78000    582.00000    567.40271
    72.79000    600.00000    564.68406
    72.80000    545.00000    562.38595
    72.81000    566.00000    560.45296
    72.82000    588.00000    558.85598
    72.83000    560.00000    557.57924
    72.84000    534.00000    556.62066
    72.85000    582.00000    555.99190
    72.86000    598.00000    555.71150
    72.87000    575.00000    555.80301
    72.88000    569.00000    556.30883
    72.89000    601.00000    557.27755
    72.90000    607.00000    558.76216
    72.91000    561.00000    560.82038
    72.92000    547.00000    563.51308
    72.93000    588.00000    566.90222
    72.93999    587.00000    571.04405
    72.95000    567.00000    576.00853
    72.96000    569.00000    581.83196
    72.97000    578.00000    588.55779
    72.98000    580.00000    596.21019
    72.99000    612.00000    604.79577
    73.00000    638.00000    614.31197
    73.01000    632.00000    624.71950
    73.02000    655.00000    635.94270
    73.03000    651.00000    647.88206
    73.04000    689.00000    660.48047
    73.05000    747.00000    673.56311
    73.06000    691.00000    686.93266
    73.07000    731.00000    700.38458
    73.08000    710.00000    713.70111
    73.09000    699.00000    726.65916
    73.10000    735.00000    739.03711
    73.11000    729.00000    750.61707
    73.12000    728.00000    761.18206
    73.13000    743.00000    770.50993
    73.14000    725.00000    778.36996
    73.15000    781.00000    784.53298
    73.16000    764.00000    788.75849
    73.17000    740.00000    790.78151
    73.18000    738.00000    790.43007
    73.18999    783.00000    787.60600
    73.20000    734.00000    782.28051
    73.21000    732.00000    774.56564
    73.22000    723.00000    764.66385
    73.23000    746.00000    752.87258
    73.24000    689.00000    739.54187
    73.25000    704.00000    725.05662
    73.26000    654.00000    709.91742
    73.27000    695.00000    694.47886
    73.28000    665.00000    679.07436
    73.29000    586.00000    664.02452
    73.30000    649.00000    649.61324
    73.31000    654.00000    636.06566
    73.32000    591.00000    623.53358
    73.33000    593.00000    612.14127
    73.34000    610.00000    601.99743
    73.35000    600.00000    593.16043
    73.36000    595.00000    585.64712
    73.37000    569.00000    579.44471
    73.38000    579.00000    574.51694
    73.39000    564.00000    570.80768
    73.40000    633.00000    568.24654
    73.41000    597.00000    566.77835
    73.42000    553.00000    566.32971
    73.43000    549.00000    566.80672
    73.43999    556.00000    568.11680
    73.45000    589.00000    570.17126
    73.46000    607.00000    572.86602
    73.47000    620.00000    576.09695
    73.48000    589.00000    579.75125
    73.49000    577.00000    583.70829
    73.50000    601.00000    587.82765
    73.51000    609.00000    591.96437
    73.52000    609.00000    595.97396
    73.53000    609.00000    599.70568
    73.54000    609.00000    603.00837
    73.55000    577.00000    605.73922
    73.56000    664.00000    607.77365
    73.57000    646.00000    609.01645
    73.58000    626.00000    609.41235
    73.59000    633.00000    608.95356
    73.60000    604.00000    607.68177
    73.61000    638.00000    605.68371
    73.62000    615.00000    603.08187
    73.63000    593.00000    600.02280
    73.64000    656.00000    596.66919
    73.65000    599.00000    593.18974
    73.66000    607.00000    589.65934
    73.67000    616.00000    586.23435
    73.68000    612.00000    582.98365
    73.68999    566.00000    579.98502
    73.70000    564.00000    577.30331
    73.71000    550.00000    574.98043
    73.72000    578.00000    573.01115
    73.73000    593.00000    571.34163
    73.74000    575.00000    569.88493
    73.75000    550.00000    568.82452
    73.76000    555.00000    568.09451
    73.77000    556.00000    567.53840
    73.78000    534.00000    567.08160
    73.79000    548.00000    566.65882
    73.80000    559.00000    566.22029
    73.81000    535.00000    565.73232
    73.82000    560.00000    565.17927
    73.83000    543.00000    564.56044
    73.84000    560.00000    563.86452
    73.85000    574.00000    563.08779
    73.86000    596.00000    562.54190
    73.87000    592.00000    562.20980
    73.88000    556.00000    562.07502
    73.89000    561.00000    562.20216
    73.90000    524.00000    562.63776
    73.91000    558.00000    563.42376
    73.92000    547.00000    564.59153
    73.93000    564.00000    566.16013
    73.93999    572.00000    568.13276
    73.95000    573.00000    570.50668
    73.96000    553.00000    573.25066
    73.97000    576.00000    576.32673
    73.98000    556.00000    579.67970
    73.99000    585.00000    583.24065
    74.00000    599.00000    586.92938
    74.01000    600.00000    590.65792
    74.02000    606.00000    594.33491
    74.03000    578.00000    597.87007
    74.04000    641.00000    601.17772
    74.05000    610.00000    604.17838
    74.06000    626.00000    606.79872
    74.07000    622.00000    608.97224
    74.08000    624.00000    610.63400
    74.09000    607.00000    611.72280
    74.10000    663.00000    612.18400
    74.11000    671.00000    611.97418
    74.12000    660.00000    611.06721
    74.13000    620.00000    609.46048
    74.14000    676.00000    607.17973
    74.15000    646.00000    604.28078
    74.16000    605.00000    600.84802
    74.17000    636.00000    596.99299
    74.18000    645.00000    592.84240
    74.18999    640.00000    588.53495
    74.20000    617.00000    584.19569
    74.21000    631.00000    579.97388
    74.22000    599.00000    575.99588
    74.23000    605.00000    572.38509
    74.24000    569.00000    569.25661
    74.25000    572.00000    566.71687
    74.26000    576.00000    564.86338
    74.27000    599.00000    563.78492
    74.28000    594.00000    563.56243
    74.29000    560.00000    564.26474
    74.30000    557.00000    565.94946
    74.31000    563.00000    568.66124
    74.32000    544.00000    572.42929
    74.33000    549.00000    577.26526
    74.34000    570.00000    583.16160
    74.35000    596.00000    590.08846
    74.36000    575.00000    597.97725
    74.37000    566.00000    606.76259
    74.38000    557.00000    616.36501
    74.39000    618.00000    626.47407
    74.40000    644.00000    636.90936
    74.41000    595.00000    647.50849
    74.42000    627.00000    658.05414
    74.43000    623.00000    668.30053
    74.43999    670.00000    677.98948
    74.45000    670.00000    686.91245
    74.46000    658.00000    694.83054
    74.47000    701.00000    701.58634
    74.48000    653.00000    707.06814
    74.49000    714.00000    711.22615
    74.50000    696.00000    714.06785
    74.51000    713.00000    715.61980
    74.52000    681.00000    715.94360
    74.53000    697.00000    715.12693
    74.54000    670.00000    713.25007
    74.55000    678.00000    710.37805
    74.56000    695.00000    706.55922
    74.57000    660.00000    701.87163
    74.58000    645.00000    696.46840
    74.59000    681.00000    690.41192
    74.60000    686.00000    683.81459
    74.61000    674.00000    676.83564
    74.62000    700.00000    669.50828
    74.63000    655.00000    662.00231
    74.64000    671.00000    654.49394
    74.65000    657.00000    647.11328
    74.66000    699.00000    639.96321
    74.67000    641.00000    633.12157
    74.68000    623.00000    626.64325
    74.68999    595.00000    620.57077
    74.70000    654.00000    614.90827
    74.71000    599.00000    609.68837
    74.72000    616.00000    604.92044
    74.73000    604.00000    600.62680
    74.74000    561.00000    596.82854
    74.75000    586.00000    593.57714
    74.76000    614.00000    590.94070
    74.77000    582.00000    589.00025
    74.78000    592.00000    587.84949
    74.79000    586.00000    587.59188
    74.80000    567.00000    588.33695
    74.81000    614.00000    590.19104
    74.82000    605.00000    593.25966
    74.83000    592.00000    597.64254
    74.84000    595.00000    603.42398
    74.85000    611.00000    610.66652
    74.86000    602.00000    619.40459
    74.87000    636.00000    629.63757
    74.88000    700.00000    641.32334
    74.89000    646.00000    654.37254
    74.90000    646.00000    668.64398
    74.91000    645.00000    683.94153
    74.92000    683.00000    700.01292
    74.93000    696.00000    716.55105
    74.93999    710.00000    733.18178
    74.95000    730.00000    749.55768
    74.96000    739.00000    765.20321
    74.97000    718.00000    779.70377
    74.98000    776.00000    792.64463
    74.99000    751.00000    803.65172
    75.00000    800.00000    812.41120
    75.01000    811.00000    818.68102
    75.02000    811.00000    822.29373
    75.03000    757.00000    823.15347
    75.04000    782.00000    821.23180
    75.05000    758.00000    816.56663
    75.06000    753.00000    809.26507
    75.07000    780.00000    799.50752
    75.08000    754.00000    787.54635
    75.09000    751.00000    773.70171
    75.10000    748.00000    758.38457
    75.11000    750.00000    742.01006
    75.12000    719.00000    724.98779
    75.13000    689.00000    707.72162
    75.14000    725.00000    690.58275
    75.15000    701.00000    673.89833
    75.16000    646.00000    657.92578
    75.17000    644.00000    642.86423
    75.18000    661.00000    628.87837
    75.18999    571.00000    616.08997
    75.20000    606.00000    604.51876
    75.21000    585.00000    594.21745
    75.22000    588.00000    585.15239
    75.23000    598.00000    577.27211
    75.24000    615.00000    570.50283
    75.25000    582.00000    564.75362
    75.26000    553.00000    559.92682
    75.27000    560.00000    555.93294
    75.28000    519.00000    552.66388
    75.29000    555.00000    549.99826
    75.30000    543.00000    547.84796
    75.31000    564.00000    546.13228
    75.32000    541.00000    544.77545
    75.33000    525.00000    543.71109
    75.34000    536.00000    542.88245
    75.35000    564.00000    542.24191
    75.36000    556.00000    541.75011
    75.37000    547.00000    541.37460
    75.38000    565.00000    541.08844
    75.39000    544.00000    540.87475
    75.40000    556.00000    540.72701
    75.41000    552.00000    540.63387
    75.42000    513.00000    540.57972
    75.43000    535.00000    540.54396
    75.43999    559.00000    540.54491
    75.45000    559.00000    540.58424
    75.46000    572.00000    540.65954
    75.47000    546.00000    540.77506
    75.48000    542.00000    540.93621
    75.49000    562.00000    541.14863
    75.50000    595.00000    541.41854
    75.51000    566.00000    541.77227
    75.52000    543.00000    542.22665
    75.53000    527.00000    542.78896
    75.54000    570.00000    543.45678
    75.55000    548.00000    544.24804
    75.56000    562.00000    545.17931
    75.57000    529.00000    546.26185
    75.58000    581.00000    547.50390
    75.59000    591.00000    548.91000
    75.60000    558.00000    550.47995
    75.61000    579.00000    552.20780
    75.62000    595.00000    554.08045
    75.63000    557.00000    556.07323
    75.64000    567.00000    558.15026
    75.65000    572.00000    560.31522
    75.66000    574.00000    562.54623
    75.67000    562.00000    564.78149
    75.68000    551.00000    566.97035
    75.68999    614.00000    569.06215
    75.70000    612.00000    571.01696
    75.71000    606.00000    572.78741
    75.72000    572.00000    574.34428
    75.73000    572.00000    575.67146
    75.74000    563.00000    576.77350
    75.75000    584.00000    577.68007
    75.76000    526.00000    578.44878
    75.77000    603.00000    579.16595
    75.78000    584.00000    579.94575
    75.79000    601.00000    580.92856
    75.80000    592.00000    582.27929
    75.81000    632.00000    584.18680
    75.82000    585.00000    586.86418
    75.83000    571.00000    590.54325
    75.84000    558.00000    595.47576
    75.85000    587.00000    601.94520
    75.86000    593.00000    610.27051
    75.87000    604.00000    620.80947
    75.88000    596.00000    633.75287
    75.89000    656.00000    649.22410
    75.90000    641.00000    667.57744
    75.91000    634.00000    689.09474
    75.92000    672.00000    713.95615
    75.93000    725.00000    742.26700
    75.93999    747.00000    774.01179
    75.95000    788.00000    809.19871
    75.96000    824.00000    847.51892
    75.97000    875.00000    888.65717
    75.98000    894.00000    932.11893
    75.99000    998.00000    977.25642
    76.00000   1021.00000   1023.26689
    76.01000   1067.00000   1069.19564
    76.02000   1135.00000   1113.94733
    76.03000   1175.00000   1156.33412
    76.04000   1265.00000   1195.12202
    76.05000   1252.00000   1229.01592
    76.06000   1301.00000   1256.79491
    76.07000   1339.00000   1277.40488
    76.08000   1330.00000   1290.04180
    76.09000   1326.00000   1294.21669
    76.10000   1298.00000   1289.82701
    76.11000   1320.00000   1277.13287
    76.12000   1287.00000   1256.72435
    76.13000   1154.00000   1229.45876
    76.14000   1279.00000   1196.37594
    76.15000   1192.00000   1158.62199
    76.16000   1172.00000   1117.38246
    76.17000   1079.00000   1073.82958
    76.18000   1048.00000   1029.09555
    76.18999   1017.00000    984.24507
    76.20000    958.00000    940.04476
    76.21000    865.00000    897.39802
    76.22000    853.00000    856.88115
    76.23000    788.00000    818.96612
    76.24000    775.00000    783.98027
    76.25000    732.00000    752.11712
    76.26000    693.00000    723.45176
    76.27000    683.00000    697.95951
    76.28000    673.00000    675.53601
    76.29000    607.00000    656.01750
    76.30000    588.00000    639.20046
    76.31000    621.00000    624.85806
    76.32000    631.00000    612.75295
    76.33000    572.00000    602.64251
    76.34000    567.00000    594.29303
    76.35000    578.00000    587.58192
    76.36000    583.00000    582.31654
    76.37000    550.00000    578.28666
    76.38000    582.00000    575.37210
    76.39000    569.00000    573.45478
    76.40000    574.00000    572.42797
    76.41000    562.00000    572.21932
    76.42000    608.00000    572.76864
    76.43000    546.00000    574.02337
    76.43999    557.00000    575.89542
    76.45000    602.00000    578.32068
    76.46000    604.00000    581.22482
    76.47000    585.00000    584.52251
    76.48000    572.00000    588.12799
    76.49000    586.00000    592.00922
    76.50000    595.00000    596.07428
    76.51000    573.00000    600.19190
    76.52000    594.00000    604.24470
    76.53000    619.00000    608.11612
    76.54000    619.00000    611.69076
    76.55000    612.00000    614.86169
    76.56000    617.00000    617.53809
    76.57000    601.00000    619.64944
    76.58000    608.00000    621.14923
    76.59000    609.00000    622.02611
    76.60000    628.00000    622.28574
    76.61000    637.00000    621.94252
    76.62000    621.00000    621.03481
    76.63000    625.00000    619.61582
    76.64000    583.00000    617.62559
    76.65000    599.00000    615.09939
    76.66000    615.00000    612.11417
    76.67000    621.00000    608.73754
    76.68000    607.00000    605.04331
    76.68999    582.00000    601.11223
    76.70000    619.00000    597.02749
    76.71000    590.00000    592.90601
    76.72000    567.00000    588.84740
    76.73000    593.00000    584.95173
    76.74000    592.00000    581.31305
    76.75000    598.00000    578.01801
    76.76000    551.00000    575.14567
    76.77000    515.00000    572.76813
    76.78000    594.00000    570.95196
    76.79000    532.00000    569.76046
    76.80000    519.00000    569.25557
    76.81000    572.00000    569.50109
    76.82000    553.00000    570.56621
    76.83000    565.00000    572.52917
    76.84000    605.00000    575.48111
    76.85000    566.00000    579.52967
    76.86000    578.00000    584.80198
    76.87000    579.00000    591.44666
    76.88000    570.00000    599.63421
    76.89000    577.00000    609.55545
    76.90000    633.00000    621.41752
    76.91000    630.00000    635.43711
    76.92000    621.00000    651.83088
    76.93000    609.00000    670.80311
    76.93999    606.00000    692.50772
    76.95000    671.00000    717.14837
    76.96000    728.00000    744.72643
    76.97000    771.00000    775.25493
    76.98000    799.00000    808.62100
    76.99000    855.00000    844.58873
    77.00000    883.00000    882.78065
    77.01000    985.00000    922.66380
    77.02000    998.00000    963.54289
    77.03000   1014.00000   1004.56292
    77.04000   1111.00000   1044.72271
    77.05000   1090.00000   1082.90038
    77.06000   1199.00000   1117.89185
    77.07000   1258.00000   1148.46334
    77.08000   1217.00000   1173.41867
    77.09000   1202.00000   1191.68003
    77.10000   1238.00000   1202.37717
    77.11000   1207.00000   1204.93458
    77.12000   1187.00000   1199.13935
    77.13000   1143.00000   1185.15911
    77.14000   1130.00000   1163.52433
    77.15000   1188.00000   1135.12307
    77.16000   1044.00000   1101.06200
    77.17000   1032.00000   1062.57788
    77.18000   1047.00000   1020.96296
    77.18999    992.00000    977.53274
    77.20000    883.00000    933.35106
    77.21000    901.00000    889.63070
    77.22000    822.00000    847.26466
    77.23000    743.00000    807.02911
    77.24000    723.00000    769.53074
    77.25000    680.00000    735.20660
    77.25999    678.00000    704.36021
    77.27000    696.00000    677.03150
    77.28000    628.00000    653.30347
    77.29000    630.00000    633.03650
    77.30000    612.00000    616.03581
    77.31000    589.00000    602.04619
    77.32000    567.00000    590.77407
    77.33000    587.00000    581.90715
    77.34000    618.00000    575.12667
    77.35000    545.00000    570.11641
    77.36000    556.00000    566.58617
    77.37000    568.00000    564.26759
    77.38000    556.00000    562.91599
    77.39000    566.00000    562.31270
    77.40000    563.00000    562.26495
    77.41000    602.00000    562.60489
    77.42000    548.00000    563.18874
    77.43000    577.00000    563.89601
    77.43999    558.00000    564.62827
    77.45000    567.00000    565.31244
    77.46000    591.00000    565.89385
    77.47000    620.00000    566.34224
    77.48000    642.00000    566.62442
    77.49000    582.00000    566.72585
    77.50000    629.00000    566.66018
    77.50999    610.00000    566.44720
    77.52000    589.00000    566.11181
    77.53000    533.00000    565.70140
    77.54000    606.00000    565.25386
    77.55000    620.00000    564.80921
    77.56000    565.00000    564.41081
    77.57000    567.00000    564.09255
    77.58000    611.00000    563.88118
    77.59000    607.00000    563.89757
    77.60000    546.00000    564.16683
    77.61000    576.00000    564.69921
    77.62000    546.00000    565.53332
    77.63000    564.00000    566.70312
    77.64000    580.00000    568.24799
    77.65000    581.00000    570.25882
    77.66000    620.00000    572.80347
    77.67000    590.00000    575.94985
    77.68000    558.00000    579.79128
    77.68999    562.00000    584.42495
    77.70000    593.00000    589.97214
    77.71000    624.00000    596.51904
    77.72000    617.00000    604.15841
    77.73000    633.00000    612.96229
    77.74000    642.00000    622.97721
    77.75000    666.00000    634.10688
    77.75999    661.00000    646.23822
    77.77000    639.00000    659.30662
    77.78000    669.00000    673.07718
    77.79000    706.00000    687.28943
    77.80000    702.00000    701.86209
    77.81000    744.00000    716.35130
    77.82000    771.00000    730.28600
    77.83000    745.00000    743.29036
    77.84000    772.00000    754.93975
    77.85000    823.00000    764.82602
    77.86000    774.00000    772.58445
    77.87000    761.00000    777.92101
    77.88000    783.00000    780.63585
    77.89000    799.00000    780.64144
    77.90000    783.00000    777.97240
    77.91000    803.00000    772.78628
    77.92000    797.00000    765.35521
    77.93000    739.00000    756.04931
    77.93999    738.00000    745.32534
    77.95000    738.00000    733.64131
    77.96000    730.00000    721.54572
    77.97000    683.00000    709.53357
    77.98000    690.00000    698.08263
    77.99000    671.00000    687.64270
    78.00000    654.00000    678.60867
    78.00999    634.00000    671.29276
    78.02000    663.00000    665.91094
    78.03000    670.00000    662.64192
    78.04000    670.00000    661.55500
    78.05000    688.00000    662.64123
    78.06000    655.00000    665.80656
    78.07000    638.00000    670.88099
    78.08000    686.00000    677.63845
    78.09000    759.00000    685.76065
    78.10000    691.00000    694.87512
    78.11000    734.00000    704.56688
    78.12000    757.00000    714.34162
    78.13000    705.00000    723.71086
    78.14000    756.00000    732.19381
    78.15000    739.00000    739.32050
    78.16000    726.00000    744.66489
    78.17000    767.00000    747.88091
    78.18000    800.00000    748.72782
    78.18999    778.00000    747.06480
    78.20000    749.00000    742.90654
    78.21000    781.00000    736.40346
    78.22000    782.00000    727.78989
    78.23000    805.00000    717.36564
    78.24000    744.00000    705.47674
    78.25000    742.00000    692.48194
    78.25999    694.00000    678.74668
    78.27000    672.00000    664.56245
    78.28000    680.00000    650.27810
    78.29000    652.00000    636.15655
    78.30000    637.00000    622.44087
    78.31000    603.00000    609.33744
    78.32000    580.00000    597.01364
    78.33000    601.00000    585.59668
    78.34000    611.00000    575.17171
    78.35000    569.00000    565.76786
    78.36000    518.00000    557.35326
    78.37000    513.00000    550.03684
    78.38000    554.00000    543.96345
    78.39000    532.00000    538.99410
    78.40000    505.00000    535.03593
    78.41000    515.00000    532.02357
    78.42000    532.00000    529.89306
    78.43000    550.00000    528.57580
    78.43999    556.00000    528.00009
    78.45000    504.00000    528.09160
    78.46000    512.00000    528.77718
    78.47000    502.00000    529.95796
    78.48000    575.00000    531.54756
    78.49000    548.00000    533.46064
    78.50000    536.00000    535.60449
    78.50999    532.00000    537.87915
    78.52000    556.00000    540.19048
    78.53000    515.00000    542.44163
    78.54000    532.00000    544.56411
    78.55000    566.00000    546.45699
    78.56000    570.00000    547.99076
    78.57000    547.00000    549.08041
    78.58000    561.00000    549.70630
    78.59000    586.00000    549.86414
    78.60000    482.00000    549.57718
    78.61000    514.00000    548.90511
    78.62000    565.00000    547.85553
    78.63000    516.00000    546.48151
    78.64000    552.00000    544.89988
    78.65000    554.00000    543.23248
    78.66000    528.00000    541.56799
    78.67000    585.00000    539.98890
    78.68000    556.00000    538.57157
    78.68999    570.00000    537.38191
    78.70000    532.00000    536.46809
    78.71000    531.00000    535.87008
    78.72000    541.00000    535.60865
    78.73000    580.00000    535.69120
    78.74000    540.00000    536.11192
    78.75000    519.00000    536.84981
    78.75999    583.00000    537.87082
    78.77000    535.00000    539.14248
    78.78000    550.00000    540.61850
    78.79000    599.00000    542.25059
    78.80000    516.00000    543.98374
    78.81000    555.00000    545.75706
    78.82000    573.00000    547.50353
    78.83000    569.00000    549.15097
    78.84000    594.00000    550.62312
    78.85000    582.00000    551.83130
    78.86000    590.00000    552.69781
    78.87000    569.00000    553.15375
    78.88000    549.00000    553.14259
    78.89000    616.00000    552.62817
    78.90000    548.00000    551.60068
    78.91000    554.00000    550.07957
    78.92000    584.00000    548.11283
    78.93000    537.00000    545.77390
    78.93999    514.00000    543.16747
    78.95000    559.00000    540.40147
    78.96000    518.00000    537.60692
    78.97000    548.00000    534.91605
    78.98000    539.00000    532.47246
    78.99000    553.00000    530.42830
    79.00000    556.00000    528.94332
    79.00999    563.00000    528.17074
    79.02000    548.00000    528.28103
    79.03000    503.00000    529.45366
    79.04000    567.00000    531.86808
    79.05000    538.00000    535.70586
    79.06000    540.00000    541.14689
    79.07000    561.00000    548.36444
    79.08000    593.00000    557.52446
    79.09000    528.00000    568.77609
    79.10000    556.00000    582.23094
    79.11000    574.00000    597.96296
    79.12000    582.00000    615.99694
    79.13000    591.00000    636.29635
    79.14000    601.00000    658.75243
    79.15000    657.00000    683.17498
    79.16000    634.00000    709.28507
    79.17000    654.00000    736.71055
    79.18000    705.00000    764.98472
    79.18999    703.00000    793.52048
    79.20000    755.00000    821.76054
    79.21000    793.00000    848.90467
    79.22000    827.00000    874.21564
    79.23000    848.00000    896.90506
    79.24000    819.00000    916.19969
    79.25000    868.00000    931.38726
    79.25999    845.00000    941.85742
    79.27000    861.00000    947.19810
    79.28000    867.00000    947.15801
    79.29000    871.00000    941.72639
    79.30000    869.00000    931.10751
    79.31000    892.00000    915.75139
    79.32000    864.00000    896.26188
    79.33000    830.00000    873.35204
    79.34000    792.00000    847.81502
    79.35000    766.00000    820.44476
    79.36000    716.00000    792.02370
    79.37000    702.00000    763.28728
    79.38000    671.00000    734.90105
    79.39000    701.00000    707.44580
    79.40000    620.00000    681.40902
    79.41000    635.00000    657.18092
    79.42000    661.00000    635.05405
    79.43000    563.00000    615.22607
    79.43999    570.00000    597.82052
    79.45000    587.00000    582.81166
    79.46000    552.00000    570.21363
    79.47000    538.00000    559.91707
    79.48000    543.00000    551.79615
    79.49000    536.00000    545.65464
    79.50000    548.00000    541.27341
    79.50999    522.00000    538.42706
    79.52000    563.00000    536.87374
    79.53000    581.00000    536.38546
    79.54000    571.00000    536.73076
    79.55000    586.00000    537.69225
    79.56000    568.00000    539.06955
    79.57000    564.00000    540.68462
    79.58000    588.00000    542.38729
    79.59000    632.00000    544.06057
    79.60000    588.00000    545.62511
    79.61000    594.00000    547.04156
    79.62000    578.00000    548.31016
    79.63000    576.00000    549.46716
    79.64000    591.00000    550.57884
    79.65000    577.00000    551.73405
    79.66000    604.00000    553.03643
    79.67000    590.00000    554.59721
    79.68000    586.00000    556.52878
    79.68999    543.00000    558.93657
    79.70000    565.00000    561.92780
    79.71000    567.00000    565.58194
    79.72000    609.00000    569.97282
    79.73000    612.00000    575.14489
    79.74000    603.00000    581.11794
    79.75000    598.00000    588.01215
    79.75999    618.00000    595.83582
    79.77000    604.00000    604.57606
    79.78000    598.00000    614.19736
    79.79000    624.00000    624.68920
    79.80000    661.00000    636.02777
    79.81000    690.00000    648.17681
    79.82000    652.00000    661.07917
    79.83000    683.00000    674.64538
    79.84000    660.00000    688.74169
    79.85000    699.00000    703.18016
    79.86000    691.00000    717.71281
    79.87000    713.00000    732.03087
    79.88000    779.00000    745.76938
    79.89000    725.00000    758.51887
    79.90000    785.00000    769.85397
    79.91000    767.00000    779.33910
    79.92000    785.00000    786.56253
    79.93000    785.00000    791.17547
    79.93999    758.00000    792.92001
    79.95000    802.00000    791.65836
    79.96000    785.00000    787.38424
    79.97000    760.00000    780.23098
    79.98000    820.00000    770.45915
    79.99000    783.00000    758.43578
