# Supplementary material for: On the correlation between hydrogen bonding and melting points in the inositols
Source: IUCrJ. 2013 Oct 18;1(Pt 1):61–73. doi: 10.1107/S2052252513026511 (PMC4104965; doi:10.1107/S2052252513026511)
Supplement: Supplementary file 7 [file m-01-00061-rac-1sup7.rtv]

data_rac-1
_pd_proc_wavelength           1.54056
_pd_proc_2theta_range_min     2.00
_pd_proc_2theta_range_max    79.99
_pd_proc_2theta_range_inc     0.0100
loop_
    _pd_meas_2theta_scan
    _pd_proc_intensity_total
    _pd_calc_intensity_total
     2.00000   1680.00000   1757.52289
     2.01000   1591.00000   1763.23507
     2.02000   1697.00000   1768.90278
     2.03000   1626.00000   1774.52637
     2.04000   1669.00000   1780.10615
     2.05000   1679.00000   1785.64247
     2.06000   1707.00000   1791.13566
     2.07000   1677.00000   1796.58604
     2.08000   1644.00000   1801.99394
     2.09000   1706.00000   1807.35968
     2.10000   1701.00000   1812.68358
     2.11000   1707.00000   1817.96596
     2.12000   1745.00000   1823.20714
     2.13000   1731.00000   1828.40744
     2.14000   1839.00000   1833.56716
     2.15000   1831.00000   1838.68662
     2.16000   1783.00000   1843.76612
     2.17000   1805.00000   1848.80597
     2.18000   1800.00000   1853.80648
     2.19000   1926.00000   1858.76794
     2.20000   1829.00000   1863.69066
     2.21000   1777.00000   1868.57494
     2.22000   1853.00000   1873.42106
     2.23000   1782.00000   1878.22934
     2.24000   1836.00000   1883.00004
     2.25000   1940.00000   1887.73348
     2.26000   1817.00000   1892.42993
     2.27000   1905.00000   1897.08968
     2.28000   1901.00000   1901.71301
     2.29000   1932.00000   1906.30022
     2.30000   1947.00000   1910.85157
     2.31000   1912.00000   1915.36734
     2.32000   2028.00000   1919.84782
     2.33000   1960.00000   1924.29327
     2.34000   2063.00000   1928.70398
     2.35000   2050.00000   1933.08020
     2.36000   2022.00000   1937.42221
     2.37000   2019.00000   1941.73027
     2.38000   2018.00000   1946.00466
     2.39000   2113.00000   1950.24563
     2.40000   2124.00000   1954.45344
     2.41000   2102.00000   1958.62836
     2.42000   2076.00000   1962.77064
     2.43000   1918.00000   1966.88054
     2.44000   2036.00000   1970.95831
     2.45000   2063.00000   1975.00421
     2.46000   1967.00000   1979.01848
     2.47000   1958.00000   1983.00138
     2.48000   2027.00000   1986.95314
     2.49000   2030.00000   1990.87403
     2.50000   2116.00000   1994.76427
     2.51000   2083.00000   1998.62412
     2.52000   2082.00000   2002.45381
     2.53000   2087.00000   2006.25358
     2.54000   2073.00000   2010.02367
     2.55000   2083.00000   2013.76431
     2.56000   1990.00000   2017.47574
     2.57000   2134.00000   2021.15818
     2.58000   2059.00000   2024.81188
     2.59000   2092.00000   2028.43705
     2.60000   2130.00000   2032.03392
     2.61000   2142.00000   2035.60273
     2.62000   2122.00000   2039.14368
     2.63000   2019.00000   2042.65702
     2.64000   2075.00000   2046.14294
     2.65000   2068.00000   2049.60169
     2.66000   2047.00000   2053.03346
     2.67000   2139.00000   2056.43848
     2.68000   2065.00000   2059.81696
     2.69000   2209.00000   2063.16912
     2.70000   2219.00000   2066.49516
     2.71000   2059.00000   2069.79529
     2.72000   2106.00000   2073.06973
     2.73000   2134.00000   2076.31868
     2.74000   2107.00000   2079.54234
     2.75000   2158.00000   2082.74092
     2.76000   2088.00000   2085.91462
     2.77000   2064.00000   2089.06364
     2.78000   2165.00000   2092.18818
     2.79000   2114.00000   2095.28844
     2.80000   2049.00000   2098.36460
     2.81000   2066.00000   2101.41688
     2.82000   2159.00000   2104.44546
     2.83000   2130.00000   2107.45053
     2.84000   2095.00000   2110.43229
     2.85000   2128.00000   2113.39091
     2.86000   2133.00000   2116.32660
     2.87000   2143.00000   2119.23954
     2.88000   2208.00000   2122.12990
     2.89000   2221.00000   2124.99788
     2.90000   2111.00000   2127.84366
     2.91000   2108.00000   2130.66742
     2.92000   2189.00000   2133.46933
     2.93000   2144.00000   2136.24958
     2.94000   2070.00000   2139.00834
     2.95000   2206.00000   2141.74579
     2.96000   2143.00000   2144.46210
     2.97000   2183.00000   2147.15744
     2.98000   2140.00000   2149.83199
     2.99000   2093.00000   2152.48592
     3.00000   2133.00000   2155.11939
     3.01000   2162.00000   2157.73258
     3.02000   2177.00000   2160.32564
     3.03000   2147.00000   2162.89875
     3.04000   2132.00000   2165.45207
     3.05000   2176.00000   2167.98576
     3.06000   2154.00000   2170.49997
     3.07000   2171.00000   2172.99489
     3.08000   2087.00000   2175.47065
     3.09000   2147.00000   2177.92742
     3.10000   2237.00000   2180.36536
     3.11000   2215.00000   2182.78462
     3.12000   2270.00000   2185.18535
     3.13000   2147.00000   2187.56771
     3.14000   2217.00000   2189.93186
     3.15000   2225.00000   2192.27793
     3.16000   2138.00000   2194.60608
     3.17000   2157.00000   2196.91646
     3.18000   2309.00000   2199.20921
     3.19000   2292.00000   2201.48449
     3.20000   2138.00000   2203.74243
     3.21000   2179.00000   2205.98318
     3.22000   2219.00000   2208.20688
     3.23000   2189.00000   2210.41367
     3.24000   2282.00000   2212.60370
     3.25000   2240.00000   2214.77710
     3.26000   2202.00000   2216.93402
     3.27000   2226.00000   2219.07458
     3.28000   2279.00000   2221.19893
     3.29000   2221.00000   2223.30719
     3.30000   2280.00000   2225.39951
     3.31000   2339.00000   2227.47602
     3.32000   2224.00000   2229.53684
     3.33000   2234.00000   2231.58211
     3.34000   2320.00000   2233.61196
     3.35000   2251.00000   2235.62652
     3.36000   2261.00000   2237.62591
     3.37000   2190.00000   2239.61026
     3.38000   2205.00000   2241.57970
     3.39000   2232.00000   2243.53435
     3.40000   2267.00000   2245.47433
     3.41000   2274.00000   2247.39977
     3.42000   2258.00000   2249.31079
     3.43000   2266.00000   2251.20752
     3.44000   2220.00000   2253.09006
     3.45000   2236.00000   2254.95853
     3.46000   2219.00000   2256.81307
     3.47000   2299.00000   2258.65378
     3.48000   2269.00000   2260.48077
     3.49000   2238.00000   2262.29417
     3.50000   2344.00000   2264.09409
     3.51000   2311.00000   2265.88063
     3.52000   2355.00000   2267.65392
     3.53000   2261.00000   2269.41406
     3.54000   2335.00000   2271.16117
     3.55000   2308.00000   2272.89535
     3.56000   2237.00000   2274.61671
     3.57000   2213.00000   2276.32536
     3.58000   2291.00000   2278.02141
     3.59000   2294.00000   2279.70496
     3.60000   2248.00000   2281.37611
     3.61000   2369.00000   2283.03498
     3.62000   2363.00000   2284.68166
     3.63000   2211.00000   2286.31626
     3.64000   2295.00000   2287.93887
     3.65000   2356.00000   2289.54961
     3.66000   2236.00000   2291.14856
     3.67000   2224.00000   2292.73583
     3.68000   2300.00000   2294.31152
     3.69000   2308.00000   2295.87572
     3.70000   2308.00000   2297.42853
     3.71000   2272.00000   2298.97004
     3.72000   2387.00000   2300.50036
     3.73000   2259.00000   2302.01957
     3.74000   2309.00000   2303.52776
     3.75000   2268.00000   2305.02504
     3.76000   2310.00000   2306.51149
     3.77000   2331.00000   2307.98720
     3.78000   2333.00000   2309.45226
     3.79000   2319.00000   2310.90677
     3.80000   2318.00000   2312.35081
     3.81000   2330.00000   2313.78447
     3.82000   2241.00000   2315.20783
     3.83000   2240.00000   2316.62098
     3.84000   2390.00000   2318.02402
     3.85000   2414.00000   2319.41702
     3.86000   2345.00000   2320.80006
     3.87000   2325.00000   2322.17324
     3.88000   2323.00000   2323.53662
     3.89000   2266.00000   2324.89031
     3.90000   2350.00000   2326.23437
     3.91000   2322.00000   2327.56889
     3.92000   2290.00000   2328.89394
     3.93000   2336.00000   2330.20962
     3.94000   2285.00000   2331.51598
     3.95000   2334.00000   2332.81313
     3.96000   2261.00000   2334.10112
     3.97000   2294.00000   2335.38003
     3.98000   2370.00000   2336.64995
     3.99000   2341.00000   2337.91095
     4.00000   2285.00000   2339.16310
     4.01000   2334.00000   2340.40647
     4.02000   2246.00000   2341.64115
     4.03000   2285.00000   2342.86719
     4.04000   2340.00000   2344.08468
     4.05000   2345.00000   2345.29368
     4.06000   2341.00000   2346.49427
     4.07000   2376.00000   2347.68652
     4.08000   2330.00000   2348.87048
     4.09000   2460.00000   2350.04624
     4.10000   2435.00000   2351.21387
     4.11000   2344.00000   2352.37342
     4.12000   2380.00000   2353.52497
     4.13000   2281.00000   2354.66857
     4.14000   2442.00000   2355.80431
     4.15000   2339.00000   2356.93224
     4.16000   2328.00000   2358.05243
     4.17000   2308.00000   2359.16493
     4.18000   2370.00000   2360.26983
     4.19000   2384.00000   2361.36717
     4.20000   2289.00000   2362.45701
     4.21000   2340.00000   2363.53943
     4.22000   2422.00000   2364.61449
     4.23000   2293.00000   2365.68223
     4.24000   2346.00000   2366.74273
     4.25000   2324.00000   2367.79604
     4.26000   2324.00000   2368.84222
     4.27000   2374.00000   2369.88133
     4.28000   2376.00000   2370.91343
     4.29000   2318.00000   2371.93857
     4.30000   2424.00000   2372.95681
     4.31000   2452.00000   2373.96821
     4.32000   2339.00000   2374.97282
     4.33000   2285.00000   2375.97070
     4.34000   2364.00000   2376.96190
     4.35000   2380.00000   2377.94648
     4.36000   2289.00000   2378.92449
     4.37000   2265.00000   2379.89598
     4.38000   2402.00000   2380.86101
     4.39000   2324.00000   2381.81963
     4.40000   2330.00000   2382.77188
     4.41000   2368.00000   2383.71783
     4.42000   2410.00000   2384.65752
     4.43000   2284.00000   2385.59100
     4.44000   2451.00000   2386.51832
     4.45000   2387.00000   2387.43953
     4.46000   2392.00000   2388.35469
     4.47000   2435.00000   2389.26382
     4.48000   2314.00000   2390.16700
     4.49000   2360.00000   2391.06426
     4.50000   2448.00000   2391.95564
     4.51000   2456.00000   2392.84121
     4.52000   2510.00000   2393.72099
     4.53000   2496.00000   2394.59505
     4.54000   2403.00000   2395.46341
     4.55000   2422.00000   2396.32614
     4.56000   2349.00000   2397.18326
     4.57000   2398.00000   2398.03483
     4.58000   2418.00000   2398.88089
     4.59000   2430.00000   2399.72149
     4.60000   2388.00000   2400.55666
     4.61000   2418.00000   2401.38644
     4.62000   2386.00000   2402.21088
     4.63000   2334.00000   2403.03003
     4.64000   2359.00000   2403.84391
     4.65000   2336.00000   2404.65258
     4.66000   2376.00000   2405.45607
     4.67000   2387.00000   2406.25441
     4.68000   2396.00000   2407.04766
     4.69000   2399.00000   2407.83585
     4.70000   2398.00000   2408.61902
     4.71000   2486.00000   2409.39721
     4.72000   2491.00000   2410.17044
     4.73000   2328.00000   2410.93877
     4.74000   2451.00000   2411.70223
     4.75000   2464.00000   2412.46086
     4.76000   2359.00000   2413.21468
     4.77000   2442.00000   2413.96375
     4.78000   2375.00000   2414.70808
     4.79000   2301.00000   2415.44773
     4.80000   2418.00000   2416.18272
     4.81000   2304.00000   2416.91308
     4.82000   2430.00000   2417.63886
     4.83000   2374.00000   2418.36009
     4.84000   2375.00000   2419.07679
     4.85000   2435.00000   2419.78901
     4.86000   2393.00000   2420.49678
     4.87000   2434.00000   2421.20012
     4.88000   2417.00000   2421.89907
     4.89000   2439.00000   2422.59366
     4.90000   2440.00000   2423.28393
     4.91000   2460.00000   2423.96990
     4.92000   2466.00000   2424.65161
     4.93000   2394.00000   2425.32908
     4.94000   2386.00000   2426.00235
     4.95000   2414.00000   2426.67145
     4.96000   2436.00000   2427.33640
     4.97000   2271.00000   2427.99724
     4.98000   2511.00000   2428.65399
     4.99000   2433.00000   2429.30668
     5.00000   2434.00000   2429.95535
     5.01000   2353.00000   2430.60001
     5.02000   2406.00000   2431.24071
     5.03000   2448.00000   2431.87745
     5.04000   2349.00000   2432.51028
     5.05000   2437.00000   2433.13922
     5.06000   2365.00000   2433.76430
     5.07000   2435.00000   2434.38553
     5.08000   2518.00000   2435.00296
     5.09000   2480.00000   2435.61660
     5.10000   2422.00000   2436.22648
     5.11000   2484.00000   2436.83262
     5.12000   2437.00000   2437.43506
     5.13000   2426.00000   2438.03380
     5.14000   2446.00000   2438.62889
     5.15000   2435.00000   2439.22034
     5.16000   2437.00000   2439.80818
     5.17000   2491.00000   2440.39243
     5.18000   2500.00000   2440.97312
     5.19000   2505.00000   2441.55026
     5.20000   2476.00000   2442.12389
     5.21000   2515.00000   2442.69402
     5.22000   2471.00000   2443.26067
     5.23000   2437.00000   2443.82388
     5.24000   2401.00000   2444.38365
     5.25000   2484.00000   2444.94002
     5.26000   2361.00000   2445.49300
     5.27000   2372.00000   2446.04262
     5.28000   2388.00000   2446.58889
     5.29000   2509.00000   2447.13184
     5.30000   2487.00000   2447.67149
     5.31000   2385.00000   2448.20786
     5.32000   2470.00000   2448.74096
     5.33000   2467.00000   2449.27083
     5.34000   2414.00000   2449.79747
     5.35000   2472.00000   2450.32091
     5.36000   2440.00000   2450.84117
     5.37000   2361.00000   2451.35827
     5.38000   2437.00000   2451.87222
     5.39000   2393.00000   2452.38304
     5.40000   2428.00000   2452.89076
     5.41000   2401.00000   2453.39539
     5.42000   2446.00000   2453.89695
     5.43000   2435.00000   2454.39547
     5.44000   2402.00000   2454.89095
     5.45000   2462.00000   2455.38343
     5.46000   2360.00000   2455.87294
     5.47000   2486.00000   2456.35950
     5.48000   2500.00000   2456.84317
     5.49000   2419.00000   2457.32400
     5.50000   2361.00000   2457.80206
     5.51000   2451.00000   2458.27742
     5.52000   2490.00000   2458.75018
     5.53000   2427.00000   2459.22042
     5.54000   2458.00000   2459.68824
     5.55000   2549.00000   2460.15373
     5.56000   2465.00000   2460.61699
     5.57000   2420.00000   2461.07809
     5.58000   2457.00000   2461.53710
     5.59000   2403.00000   2461.99408
     5.60000   2440.00000   2462.44911
     5.61000   2419.00000   2462.90222
     5.62000   2456.00000   2463.35349
     5.63000   2469.00000   2463.80295
     5.64000   2458.00000   2464.25067
     5.65000   2515.00000   2464.69670
     5.66000   2461.00000   2465.14110
     5.67000   2439.00000   2465.58393
     5.68000   2462.00000   2466.02525
     5.69000   2437.00000   2466.46512
     5.70000   2545.00000   2466.90362
     5.71000   2455.00000   2467.34081
     5.72000   2436.00000   2467.77676
     5.73000   2484.00000   2468.21156
     5.74000   2520.00000   2468.64528
     5.75000   2503.00000   2469.07801
     5.76000   2416.00000   2469.50983
     5.77000   2471.00000   2469.94085
     5.78000   2404.00000   2470.37117
     5.79000   2470.00000   2470.80088
     5.80000   2422.00000   2471.23010
     5.81000   2438.00000   2471.65895
     5.82000   2515.00000   2472.08755
     5.83000   2459.00000   2472.51604
     5.84000   2533.00000   2472.94456
     5.85000   2529.00000   2473.37327
     5.86000   2468.00000   2473.80233
     5.87000   2459.00000   2474.23190
     5.88000   2495.00000   2474.66220
     5.89000   2474.00000   2475.09340
     5.90000   2528.00000   2475.52574
     5.91000   2393.00000   2475.95945
     5.92000   2520.00000   2476.39479
     5.93000   2349.00000   2476.83203
     5.94000   2523.00000   2477.27148
     5.95000   2469.00000   2477.71347
     5.96000   2422.00000   2478.15837
     5.97000   2394.00000   2478.60656
     5.98000   2480.00000   2479.05851
     5.99000   2458.00000   2479.51468
     6.00000   2373.00000   2479.97564
     6.01000   2443.00000   2480.44199
     6.02000   2461.00000   2480.91443
     6.03000   2523.00000   2481.39376
     6.04000   2447.00000   2481.88088
     6.05000   2547.00000   2482.37685
     6.06000   2476.00000   2482.88284
     6.07000   2479.00000   2483.40020
     6.08000   2483.00000   2483.93046
     6.09000   2531.00000   2484.47533
     6.10000   2482.00000   2485.03675
     6.11000   2497.00000   2485.61694
     6.12000   2518.00000   2486.21845
     6.13000   2479.00000   2486.84422
     6.14000   2534.00000   2487.49773
     6.15000   2429.00000   2488.18314
     6.16000   2469.00000   2488.90546
     6.17000   2483.00000   2489.67097
     6.18000   2486.00000   2490.48816
     6.19000   2505.00000   2491.36763
     6.20000   2508.00000   2492.31898
     6.21000   2489.00000   2493.35837
     6.22000   2557.00000   2494.51125
     6.23000   2566.00000   2495.80653
     6.24000   2458.00000   2497.27675
     6.25000   2502.00000   2498.95203
     6.26000   2582.00000   2500.84809
     6.27000   2546.00000   2502.94815
     6.28000   2495.00000   2505.18220
     6.29000   2547.00000   2507.41080
     6.30000   2568.00000   2509.42384
     6.31000   2483.00000   2510.96321
     6.32000   2492.00000   2511.77128
     6.33000   2430.00000   2511.65579
     6.34000   2570.00000   2510.55120
     6.35000   2472.00000   2508.55248
     6.36000   2410.00000   2505.90408
     6.37000   2521.00000   2502.94401
     6.38000   2532.00000   2500.02318
     6.39000   2464.00000   2497.42982
     6.40000   2495.00000   2495.34264
     6.41000   2465.00000   2493.82148
     6.42000   2486.00000   2492.82934
     6.43000   2371.00000   2492.27100
     6.44000   2391.00000   2492.03165
     6.45000   2432.00000   2492.00515
     6.46000   2449.00000   2492.10830
     6.47000   2463.00000   2492.28366
     6.48000   2396.00000   2492.49553
     6.49000   2506.00000   2492.72339
     6.50000   2573.00000   2492.95695
     6.51000   2466.00000   2493.19497
     6.52000   2476.00000   2493.43478
     6.53000   2414.00000   2493.67323
     6.54000   2462.00000   2493.90979
     6.55000   2519.00000   2494.14446
     6.56000   2432.00000   2494.37724
     6.57000   2443.00000   2494.60814
     6.58000   2529.00000   2494.83717
     6.59000   2523.00000   2495.06433
     6.60000   2506.00000   2495.28964
     6.61000   2503.00000   2495.51308
     6.62000   2502.00000   2495.73468
     6.63000   2321.00000   2495.95443
     6.64000   2440.00000   2496.17234
     6.65000   2435.00000   2496.38842
     6.66000   2599.00000   2496.60266
     6.67000   2461.00000   2496.81509
     6.68000   2524.00000   2497.02569
     6.69000   2530.00000   2497.23449
     6.70000   2475.00000   2497.44147
     6.71000   2491.00000   2497.64666
     6.72000   2434.00000   2497.85004
     6.73000   2513.00000   2498.05164
     6.74000   2516.00000   2498.25144
     6.75000   2512.00000   2498.44947
     6.76000   2545.00000   2498.64571
     6.77000   2466.00000   2498.84019
     6.78000   2478.00000   2499.03290
     6.79000   2526.00000   2499.22384
     6.80000   2486.00000   2499.41303
     6.81000   2479.00000   2499.60047
     6.82000   2562.00000   2499.78616
     6.83000   2449.00000   2499.97011
     6.84000   2502.00000   2500.15232
     6.85000   2448.00000   2500.33280
     6.86000   2439.00000   2500.51154
     6.87000   2438.00000   2500.68857
     6.88000   2468.00000   2500.86388
     6.89000   2542.00000   2501.03747
     6.90000   2521.00000   2501.20936
     6.91000   2535.00000   2501.37954
     6.92000   2482.00000   2501.54802
     6.93000   2460.00000   2501.71481
     6.94000   2505.00000   2501.87991
     6.95000   2432.00000   2502.04332
     6.96000   2465.00000   2502.20505
     6.97000   2541.00000   2502.36511
     6.98000   2525.00000   2502.52349
     6.99000   2446.00000   2502.68021
     7.00000   2536.00000   2502.83526
     7.01000   2530.00000   2502.98866
     7.02000   2503.00000   2503.14040
     7.03000   2436.00000   2503.29049
     7.04000   2474.00000   2503.43894
     7.05000   2524.00000   2503.58575
     7.06000   2432.00000   2503.73093
     7.07000   2481.00000   2503.87447
     7.08000   2468.00000   2504.01639
     7.09000   2504.00000   2504.15669
     7.10000   2519.00000   2504.29537
     7.11000   2411.00000   2504.43243
     7.12000   2519.00000   2504.56789
     7.13000   2467.00000   2504.70175
     7.14000   2543.00000   2504.83400
     7.15000   2494.00000   2504.96466
     7.16000   2504.00000   2505.09373
     7.17000   2406.00000   2505.22122
     7.18000   2457.00000   2505.34712
     7.19000   2492.00000   2505.47144
     7.20000   2505.00000   2505.59419
     7.21000   2555.00000   2505.71538
     7.22000   2488.00000   2505.83500
     7.23000   2430.00000   2505.95306
     7.24000   2441.00000   2506.06956
     7.25000   2520.00000   2506.18452
     7.25999   2475.00000   2506.29781
     7.27000   2501.00000   2506.40979
     7.27999   2521.00000   2506.52001
     7.29000   2504.00000   2506.62891
     7.29999   2464.00000   2506.73607
     7.31000   2555.00000   2506.84192
     7.31999   2530.00000   2506.94604
     7.33000   2503.00000   2507.04885
     7.33999   2561.00000   2507.14995
     7.35000   2664.00000   2507.24974
     7.35999   2484.00000   2507.34782
     7.37000   2482.00000   2507.44461
     7.37999   2515.00000   2507.53971
     7.39000   2429.00000   2507.63351
     7.39999   2500.00000   2507.72564
     7.41000   2479.00000   2507.81648
     7.41999   2555.00000   2507.90565
     7.43000   2507.00000   2507.99354
     7.43999   2535.00000   2508.07978
     7.45000   2455.00000   2508.16473
     7.45999   2531.00000   2508.24806
     7.47000   2488.00000   2508.33009
     7.47999   2363.00000   2508.41052
     7.49000   2514.00000   2508.48966
     7.49999   2414.00000   2508.56720
     7.50999   2420.00000   2508.64339
     7.51999   2544.00000   2508.71815
     7.52999   2483.00000   2508.79148
     7.53999   2587.00000   2508.86339
     7.54999   2607.00000   2508.93388
     7.55999   2482.00000   2509.00297
     7.56999   2450.00000   2509.07064
     7.57999   2456.00000   2509.13692
     7.58999   2468.00000   2509.20179
     7.59999   2414.00000   2509.26528
     7.60999   2522.00000   2509.32737
     7.61999   2559.00000   2509.38809
     7.62999   2483.00000   2509.44743
     7.63999   2490.00000   2509.50539
     7.64999   2569.00000   2509.56199
     7.65999   2467.00000   2509.61723
     7.66999   2415.00000   2509.67111
     7.67999   2540.00000   2509.72364
     7.68999   2551.00000   2509.77482
     7.69999   2522.00000   2509.82466
     7.70999   2482.00000   2509.87317
     7.71999   2571.00000   2509.92034
     7.72999   2526.00000   2509.96620
     7.73999   2555.00000   2510.01073
     7.74999   2554.00000   2510.05395
     7.75999   2527.00000   2510.09587
     7.76999   2584.00000   2510.13648
     7.77999   2518.00000   2510.17580
     7.78999   2445.00000   2510.21384
     7.79999   2479.00000   2510.25059
     7.80999   2504.00000   2510.28607
     7.81999   2509.00000   2510.32028
     7.82999   2438.00000   2510.35324
     7.83999   2541.00000   2510.38494
     7.84999   2439.00000   2510.41540
     7.85999   2500.00000   2510.44462
     7.86999   2512.00000   2510.47262
     7.87999   2510.00000   2510.49940
     7.88999   2527.00000   2510.52497
     7.89999   2548.00000   2510.54935
     7.90999   2462.00000   2510.57254
     7.91999   2577.00000   2510.59456
     7.92999   2485.00000   2510.61543
     7.93999   2523.00000   2510.63516
     7.94999   2569.00000   2510.65376
     7.95999   2532.00000   2510.67125
     7.96999   2458.00000   2510.68767
     7.97999   2514.00000   2510.70303
     7.98999   2531.00000   2510.71737
     7.99999   2511.00000   2510.73072
     8.00999   2401.00000   2510.74313
     8.01999   2455.00000   2510.75468
     8.02999   2466.00000   2510.76545
     8.03999   2424.00000   2510.77560
     8.04999   2470.00000   2510.78540
     8.05999   2465.00000   2510.79558
     8.06999   2421.00000   2510.80666
     8.07999   2404.00000   2510.81563
     8.08999   2511.00000   2510.82072
     8.09999   2591.00000   2510.82527
     8.10999   2508.00000   2510.82967
     8.11999   2608.00000   2510.83414
     8.12999   2551.00000   2510.83884
     8.13999   2521.00000   2510.84394
     8.14999   2558.00000   2510.84962
     8.15999   2545.00000   2510.85602
     8.16999   2476.00000   2510.86329
     8.17999   2581.00000   2510.87157
     8.18999   2580.00000   2510.88103
     8.19999   2500.00000   2510.89183
     8.20999   2568.00000   2510.90414
     8.21999   2548.00000   2510.91818
     8.22999   2450.00000   2510.93421
     8.23999   2591.00000   2510.95253
     8.24999   2542.00000   2510.97351
     8.25999   2440.00000   2510.99760
     8.26999   2529.00000   2511.02530
     8.27999   2428.00000   2511.05721
     8.28999   2662.00000   2511.09399
     8.29999   2600.00000   2511.13632
     8.30999   2474.00000   2511.18496
     8.31999   2517.00000   2511.24065
     8.32999   2509.00000   2511.30418
     8.33999   2642.00000   2511.37632
     8.34999   2517.00000   2511.45791
     8.35999   2561.00000   2511.54979
     8.36999   2538.00000   2511.65288
     8.37999   2500.00000   2511.76816
     8.38999   2522.00000   2511.89671
     8.39999   2527.00000   2512.03973
     8.40999   2516.00000   2512.19856
     8.41999   2513.00000   2512.37470
     8.42999   2509.00000   2512.56984
     8.43999   2487.00000   2512.78594
     8.44999   2514.00000   2513.02523
     8.45999   2530.00000   2513.29029
     8.46999   2590.00000   2513.58413
     8.47999   2469.00000   2513.91025
     8.48999   2506.00000   2514.27276
     8.49999   2596.00000   2514.67647
     8.50999   2513.00000   2515.12711
     8.51999   2521.00000   2515.63152
     8.52999   2478.00000   2516.19803
     8.53999   2531.00000   2516.83698
     8.54999   2557.00000   2517.56143
     8.55999   2471.00000   2518.38806
     8.56999   2485.00000   2519.33802
     8.57999   2478.00000   2520.43722
     8.58999   2577.00000   2521.71489
     8.59999   2579.00000   2523.19928
     8.60999   2468.00000   2524.90869
     8.61999   2595.00000   2526.83768
     8.62999   2510.00000   2528.94032
     8.63999   2487.00000   2531.11524
     8.64999   2580.00000   2533.19975
     8.65999   2615.00000   2534.98031
     8.66999   2608.00000   2536.22343
     8.67999   2548.00000   2536.72797
     8.68999   2587.00000   2536.39424
     8.69999   2492.00000   2535.28857
     8.70999   2572.00000   2533.65888
     8.71999   2526.00000   2531.86632
     8.72999   2441.00000   2530.26911
     8.73999   2531.00000   2529.16686
     8.74999   2541.00000   2528.76237
     8.75999   2554.00000   2529.16283
     8.76999   2488.00000   2530.40221
     8.77999   2509.00000   2532.45932
     8.78999   2571.00000   2535.26173
     8.79999   2530.00000   2538.67044
     8.80999   2588.00000   2542.45111
     8.81999   2595.00000   2546.24963
     8.82999   2584.00000   2549.59574
     8.83999   2559.00000   2551.95326
     8.84999   2571.00000   2552.81826
     8.85999   2535.00000   2551.84350
     8.86999   2480.00000   2548.94791
     8.87999   2517.00000   2544.36592
     8.88999   2489.00000   2538.60819
     8.89999   2533.00000   2532.34133
     8.90999   2512.00000   2526.23090
     8.91999   2583.00000   2520.80379
     8.92999   2468.00000   2516.37023
     8.93999   2483.00000   2513.01660
     8.94999   2564.00000   2510.65426
     8.95999   2502.00000   2509.09428
     8.96999   2491.00000   2508.11889
     8.97999   2636.00000   2507.53133
     8.98999   2504.00000   2507.17966
     8.99999   2536.00000   2506.96010
     9.00999   2446.00000   2506.80855
     9.01999   2580.00000   2506.68792
     9.02999   2545.00000   2506.58071
     9.03999   2473.00000   2506.48828
     9.04999   2530.00000   2506.39955
     9.05999   2529.00000   2506.31167
     9.06999   2478.00000   2506.22348
     9.07999   2555.00000   2506.13495
     9.08999   2487.00000   2506.04608
     9.09999   2492.00000   2505.95685
     9.10999   2536.00000   2505.86725
     9.11999   2508.00000   2505.77726
     9.12999   2495.00000   2505.68688
     9.13999   2529.00000   2505.59610
     9.14999   2517.00000   2505.50491
     9.15999   2516.00000   2505.41332
     9.16999   2513.00000   2505.32133
     9.17999   2517.00000   2505.22895
     9.18999   2525.00000   2505.13620
     9.19999   2521.00000   2505.04311
     9.20999   2494.00000   2504.94972
     9.21999   2640.00000   2504.85610
     9.22999   2544.00000   2504.76232
     9.23999   2517.00000   2504.66847
     9.24999   2498.00000   2504.57462
     9.25999   2529.00000   2504.48087
     9.26999   2534.00000   2504.38730
     9.27999   2509.00000   2504.29395
     9.28999   2522.00000   2504.20086
     9.29999   2563.00000   2504.10792
     9.30999   2561.00000   2504.01463
     9.31999   2575.00000   2503.92077
     9.32999   2503.00000   2503.82974
     9.33999   2584.00000   2503.74287
     9.34999   2604.00000   2503.65752
     9.35999   2519.00000   2503.57339
     9.36999   2511.00000   2503.49061
     9.37999   2510.00000   2503.40929
     9.38999   2559.00000   2503.32960
     9.39999   2491.00000   2503.25170
     9.40999   2529.00000   2503.17575
     9.41999   2505.00000   2503.10196
     9.42999   2471.00000   2503.03054
     9.43999   2427.00000   2502.96174
     9.44999   2584.00000   2502.89582
     9.45999   2502.00000   2502.83309
     9.46999   2559.00000   2502.77389
     9.47999   2595.00000   2502.71861
     9.48999   2496.00000   2502.66768
     9.49999   2591.00000   2502.62162
     9.50999   2499.00000   2502.58100
     9.51999   2517.00000   2502.54650
     9.52999   2538.00000   2502.51894
     9.53999   2494.00000   2502.49925
     9.54999   2586.00000   2502.48857
     9.55999   2415.00000   2502.48829
     9.56999   2470.00000   2502.50006
     9.57999   2451.00000   2502.52594
     9.58999   2427.00000   2502.56847
     9.59999   2514.00000   2502.63087
     9.60999   2559.00000   2502.71761
     9.61999   2641.00000   2502.83404
     9.62999   2536.00000   2502.98468
     9.63999   2436.00000   2503.17874
     9.64999   2422.00000   2503.42800
     9.65999   2426.00000   2503.74581
     9.66999   2478.00000   2504.14644
     9.67999   2508.00000   2504.64196
     9.68999   2541.00000   2505.23670
     9.69999   2582.00000   2505.91949
     9.70999   2576.00000   2506.65555
     9.71999   2509.00000   2507.38119
     9.72999   2506.00000   2508.00539
     9.73999   2548.00000   2508.42138
     9.74999   2513.00000   2508.52777
     9.75999   2481.00000   2508.25465
     9.76999   2462.00000   2507.58621
     9.77999   2480.00000   2506.57081
     9.78999   2514.00000   2505.31295
     9.79999   2506.00000   2503.94874
     9.80999   2472.00000   2502.61409
     9.81999   2502.00000   2501.41675
     9.82999   2463.00000   2500.42051
     9.83999   2438.00000   2499.64365
     9.84999   2451.00000   2499.06873
     9.85999   2485.00000   2498.65772
     9.86999   2517.00000   2498.36649
     9.87999   2519.00000   2498.15499
     9.88999   2552.00000   2497.99217
     9.89999   2580.00000   2497.85675
     9.90999   2585.00000   2497.73551
     9.91999   2495.00000   2497.62078
     9.92999   2542.00000   2497.50894
     9.93999   2559.00000   2497.40036
     9.94999   2553.00000   2497.29259
     9.95999   2563.00000   2497.18512
     9.96999   2496.00000   2497.07771
     9.97999   2516.00000   2496.97037
     9.98999   2480.00000   2496.86310
     9.99999   2477.00000   2496.75591
    10.00999   2493.00000   2496.64882
    10.01999   2505.00000   2496.54182
    10.02999   2426.00000   2496.43492
    10.03999   2578.00000   2496.32814
    10.04999   2519.00000   2496.22147
    10.05999   2569.00000   2496.11493
    10.06999   2573.00000   2496.00852
    10.07999   2550.00000   2495.90225
    10.08999   2540.00000   2495.79613
    10.09999   2509.00000   2495.69016
    10.10999   2544.00000   2495.58435
    10.11999   2595.00000   2495.47871
    10.12999   2494.00000   2495.37324
    10.13999   2544.00000   2495.26795
    10.14999   2584.00000   2495.16286
    10.15999   2492.00000   2495.05796
    10.16999   2510.00000   2494.95326
    10.17999   2525.00000   2494.84877
    10.18999   2529.00000   2494.74449
    10.19999   2568.00000   2494.64045
    10.20999   2506.00000   2494.53663
    10.21999   2586.00000   2494.43305
    10.22999   2524.00000   2494.32971
    10.23999   2492.00000   2494.22663
    10.24999   2538.00000   2494.12381
    10.25999   2480.00000   2494.02125
    10.26999   2543.00000   2493.91896
    10.27999   2498.00000   2493.81695
    10.28999   2436.00000   2493.71524
    10.29999   2503.00000   2493.61381
    10.30999   2482.00000   2493.51269
    10.31999   2585.00000   2493.41187
    10.32999   2528.00000   2493.31137
    10.33999   2461.00000   2493.21118
    10.34999   2554.00000   2493.11133
    10.35999   2580.00000   2493.01181
    10.36999   2482.00000   2492.91264
    10.37999   2530.00000   2492.81381
    10.38999   2502.00000   2492.71534
    10.39999   2521.00000   2492.61723
    10.40999   2463.00000   2492.51949
    10.41999   2546.00000   2492.42213
    10.42999   2531.00000   2492.32515
    10.43999   2511.00000   2492.22857
    10.44999   2474.00000   2492.13238
    10.45999   2502.00000   2492.03659
    10.46999   2485.00000   2491.94121
    10.47999   2488.00000   2491.84625
    10.48999   2565.00000   2491.75172
    10.49999   2577.00000   2491.65761
    10.50999   2589.00000   2491.56395
    10.51999   2534.00000   2491.47072
    10.52999   2513.00000   2491.37795
    10.53999   2471.00000   2491.28564
    10.54999   2580.00000   2491.19379
    10.55999   2499.00000   2491.10241
    10.56999   2454.00000   2491.01151
    10.57999   2508.00000   2490.92110
    10.58999   2489.00000   2490.83118
    10.59999   2538.00000   2490.74175
    10.60999   2476.00000   2490.65283
    10.61999   2504.00000   2490.56442
    10.62999   2462.00000   2490.47653
    10.63999   2512.00000   2490.38916
    10.64999   2589.00000   2490.30232
    10.65999   2479.00000   2490.21602
    10.66999   2479.00000   2490.13027
    10.67999   2527.00000   2490.04507
    10.68999   2508.00000   2489.96042
    10.69999   2498.00000   2489.87633
    10.70999   2472.00000   2489.79282
    10.71999   2521.00000   2489.70989
    10.72999   2497.00000   2489.62753
    10.73999   2590.00000   2489.54577
    10.74999   2619.00000   2489.46460
    10.75999   2510.00000   2489.38404
    10.76999   2476.00000   2489.30408
    10.77999   2535.00000   2489.22474
    10.78999   2532.00000   2489.14602
    10.79999   2428.00000   2489.06793
    10.80999   2562.00000   2488.99047
    10.81999   2512.00000   2488.91366
    10.82999   2470.00000   2488.83749
    10.83999   2423.00000   2488.76197
    10.84999   2526.00000   2488.68712
    10.85999   2452.00000   2488.61293
    10.86999   2497.00000   2488.53941
    10.87999   2487.00000   2488.46657
    10.88999   2519.00000   2488.39441
    10.89999   2484.00000   2488.32295
    10.90999   2503.00000   2488.25218
    10.91999   2555.00000   2488.18212
    10.92999   2553.00000   2488.11276
    10.93999   2533.00000   2488.04412
    10.94999   2567.00000   2487.97621
    10.95999   2528.00000   2487.90902
    10.96999   2458.00000   2487.84256
    10.97999   2532.00000   2487.77684
    10.98999   2524.00000   2487.71187
    10.99999   2511.00000   2487.64766
    11.00999   2475.00000   2487.58419
    11.01999   2484.00000   2487.52150
    11.02999   2497.00000   2487.45957
    11.03999   2506.00000   2487.39842
    11.04999   2496.00000   2487.33805
    11.05999   2534.00000   2487.27847
    11.06999   2539.00000   2487.21968
    11.07999   2448.00000   2487.16169
    11.08999   2503.00000   2487.10451
    11.09999   2480.00000   2487.04813
    11.10999   2542.00000   2486.99258
    11.11999   2547.00000   2486.93784
    11.12999   2510.00000   2486.88394
    11.13999   2474.00000   2486.83087
    11.14999   2472.00000   2486.77864
    11.15999   2451.00000   2486.72725
    11.16999   2510.00000   2486.67672
    11.17999   2506.00000   2486.62704
    11.18999   2497.00000   2486.57823
    11.19999   2445.00000   2486.53028
    11.20999   2533.00000   2486.48321
    11.21999   2510.00000   2486.43702
    11.22999   2449.00000   2486.39171
    11.23999   2468.00000   2486.34729
    11.24999   2565.00000   2486.30377
    11.25999   2557.00000   2486.26115
    11.26999   2448.00000   2486.21944
    11.27999   2465.00000   2486.17864
    11.28999   2430.00000   2486.13876
    11.29999   2427.00000   2486.09980
    11.30999   2581.00000   2486.06177
    11.31999   2548.00000   2486.02467
    11.32999   2452.00000   2485.98852
    11.33999   2514.00000   2485.95331
    11.34999   2557.00000   2485.91905
    11.35999   2423.00000   2485.88574
    11.36999   2474.00000   2485.85339
    11.37999   2471.00000   2485.82201
    11.38999   2522.00000   2485.79161
    11.39999   2483.00000   2485.76219
    11.40999   2525.00000   2485.73376
    11.41999   2487.00000   2485.70634
    11.42999   2488.00000   2485.67996
    11.43999   2476.00000   2485.65469
    11.44999   2583.00000   2485.63060
    11.45999   2487.00000   2485.60789
    11.46999   2458.00000   2485.58682
    11.47999   2575.00000   2485.56783
    11.48999   2622.00000   2485.55157
    11.49999   2455.00000   2485.53893
    11.50999   2454.00000   2485.53109
    11.51999   2540.00000   2485.52954
    11.52999   2512.00000   2485.53599
    11.53999   2462.00000   2485.55240
    11.54999   2534.00000   2485.58087
    11.55999   2513.00000   2485.62355
    11.56999   2461.00000   2485.68263
    11.57999   2481.00000   2485.76028
    11.58999   2400.00000   2485.85864
    11.59999   2443.00000   2485.97986
    11.60999   2579.00000   2486.12615
    11.61999   2460.00000   2486.29980
    11.62999   2447.00000   2486.50328
    11.63999   2605.00000   2486.73932
    11.64999   2544.00000   2487.01090
    11.65999   2462.00000   2487.32140
    11.66999   2550.00000   2487.67463
    11.67999   2415.00000   2488.07492
    11.68999   2451.00000   2488.52723
    11.69999   2471.00000   2489.03726
    11.70999   2435.00000   2489.61165
    11.71999   2574.00000   2490.25813
    11.72999   2470.00000   2490.98585
    11.73999   2540.00000   2491.80568
    11.74999   2519.00000   2492.73078
    11.75999   2530.00000   2493.77717
    11.76999   2511.00000   2494.96477
    11.77999   2529.00000   2496.31876
    11.78999   2499.00000   2497.87251
    11.79999   2584.00000   2499.66968
    11.80999   2531.00000   2501.75525
    11.81999   2539.00000   2504.18440
    11.82999   2587.00000   2507.05991
    11.83999   2451.00000   2510.49882
    11.84999   2499.00000   2514.64351
    11.85999   2567.00000   2519.65381
    11.86999   2534.00000   2525.68134
    11.87999   2536.00000   2532.82025
    11.88999   2576.00000   2541.03362
    11.89999   2581.00000   2550.06705
    11.90999   2511.00000   2559.37715
    11.91999   2622.00000   2568.11458
    11.92999   2608.00000   2575.19901
    11.93999   2657.00000   2579.49895
    11.94999   2617.00000   2580.08788
    11.95999   2612.00000   2576.50516
    11.96999   2528.00000   2568.92902
    11.97999   2441.00000   2558.18395
    11.98999   2430.00000   2545.56230
    11.99999   2481.00000   2532.51956
    12.00999   2453.00000   2520.35475
    12.01999   2489.00000   2509.97921
    12.02999   2425.00000   2501.82666
    12.03999   2504.00000   2495.89931
    12.04999   2446.00000   2491.90164
    12.05999   2479.00000   2489.39804
    12.06999   2499.00000   2487.94357
    12.07999   2505.00000   2487.16348
    12.08999   2503.00000   2486.78268
    12.09999   2549.00000   2486.62061
    12.10999   2454.00000   2486.56963
    12.11999   2548.00000   2486.57000
    12.12999   2464.00000   2486.59104
    12.13999   2582.00000   2486.62846
    12.14999   2519.00000   2486.68596
    12.15999   2393.00000   2486.74821
    12.16999   2360.00000   2486.81405
    12.17999   2489.00000   2486.88432
    12.18999   2458.00000   2486.96004
    12.19999   2504.00000   2487.04239
    12.20999   2517.00000   2487.13267
    12.21999   2490.00000   2487.23231
    12.22999   2533.00000   2487.34286
    12.23999   2436.00000   2487.46597
    12.24999   2560.00000   2487.60341
    12.25999   2417.00000   2487.75705
    12.26999   2509.00000   2487.92887
    12.27999   2559.00000   2488.12098
    12.28999   2515.00000   2488.33563
    12.29999   2471.00000   2488.57521
    12.30999   2485.00000   2488.84235
    12.31999   2617.00000   2489.13991
    12.32999   2478.00000   2489.47108
    12.33999   2473.00000   2489.83946
    12.34999   2523.00000   2490.24914
    12.35999   2439.00000   2490.70479
    12.36999   2490.00000   2491.21186
    12.37999   2538.00000   2491.77670
    12.38999   2524.00000   2492.40685
    12.39999   2534.00000   2493.11128
    12.40999   2486.00000   2493.90090
    12.41999   2414.00000   2494.78909
    12.42999   2359.00000   2495.79260
    12.43999   2460.00000   2496.93299
    12.44999   2482.00000   2498.24021
    12.45999   2464.00000   2499.74938
    12.46999   2514.00000   2501.48933
    12.47999   2525.00000   2503.52910
    12.48999   2549.00000   2505.94958
    12.49999   2560.00000   2508.84980
    12.50999   2559.00000   2512.34605
    12.51999   2514.00000   2516.55887
    12.52999   2524.00000   2521.58415
    12.53999   2567.00000   2527.44565
    12.54999   2590.00000   2534.03321
    12.55999   2548.00000   2541.04262
    12.56999   2572.00000   2547.94293
    12.57999   2567.00000   2554.00108
    12.58999   2593.00000   2558.38720
    12.59999   2561.00000   2560.34398
    12.60999   2529.00000   2559.38418
    12.61999   2468.00000   2555.45131
    12.62999   2470.00000   2548.97679
    12.63999   2574.00000   2540.79833
    12.64999   2580.00000   2531.96049
    12.65999   2515.00000   2523.47005
    12.66999   2494.00000   2516.09008
    12.67999   2460.00000   2510.22901
    12.68999   2526.00000   2505.93978
    12.69999   2524.00000   2503.00585
    12.70999   2552.00000   2501.06898
    12.71999   2432.00000   2499.75297
    12.72999   2528.00000   2498.75192
    12.73999   2449.00000   2497.87143
    12.74999   2593.00000   2497.02722
    12.75999   2507.00000   2496.21587
    12.76999   2489.00000   2495.47531
    12.77999   2472.00000   2494.84860
    12.78999   2515.00000   2494.36742
    12.79999   2436.00000   2494.05498
    12.80999   2506.00000   2493.88187
    12.81999   2559.00000   2493.82303
    12.82999   2397.00000   2493.84727
    12.83999   2444.00000   2493.92742
    12.84999   2553.00000   2494.04237
    12.85999   2531.00000   2494.17760
    12.86999   2506.00000   2494.32410
    12.87999   2459.00000   2494.47674
    12.88999   2566.00000   2494.63269
    12.89999   2489.00000   2494.79083
    12.90999   2521.00000   2494.95211
    12.91999   2511.00000   2495.11490
    12.92999   2520.00000   2495.27925
    12.93999   2573.00000   2495.44503
    12.94999   2522.00000   2495.61226
    12.95999   2469.00000   2495.78092
    12.96999   2459.00000   2495.95102
    12.97999   2534.00000   2496.12256
    12.98999   2454.00000   2496.29554
    12.99999   2391.00000   2496.46996
    13.00999   2557.00000   2496.64583
    13.01999   2532.00000   2496.82316
    13.02999   2448.00000   2497.00197
    13.03999   2438.00000   2497.18227
    13.04999   2580.00000   2497.36409
    13.05999   2505.00000   2497.54744
    13.06999   2505.00000   2497.73235
    13.07999   2504.00000   2497.91884
    13.08999   2531.00000   2498.10695
    13.09999   2530.00000   2498.29671
    13.10999   2565.00000   2498.48816
    13.11999   2502.00000   2498.68134
    13.12999   2465.00000   2498.87630
    13.13999   2483.00000   2499.07310
    13.14999   2528.00000   2499.27180
    13.15999   2475.00000   2499.47246
    13.16999   2475.00000   2499.67519
    13.17999   2451.00000   2499.88005
    13.18999   2496.00000   2500.08718
    13.19999   2563.00000   2500.29668
    13.20999   2536.00000   2500.50870
    13.21999   2524.00000   2500.72342
    13.22999   2501.00000   2500.94103
    13.23999   2487.00000   2501.16176
    13.24999   2473.00000   2501.38591
    13.25999   2456.00000   2501.61381
    13.26999   2474.00000   2501.84592
    13.27999   2503.00000   2502.08279
    13.28999   2487.00000   2502.32508
    13.29999   2560.00000   2502.57369
    13.30999   2490.00000   2502.82979
    13.31999   2502.00000   2503.09494
    13.32999   2469.00000   2503.37130
    13.33999   2565.00000   2503.66224
    13.34999   2477.00000   2503.97411
    13.35999   2411.00000   2504.32576
    13.36999   2403.00000   2504.73261
    13.37999   2476.00000   2505.10891
    13.38999   2595.00000   2505.38993
    13.39999   2514.00000   2505.66824
    13.40999   2513.00000   2505.95151
    13.41999   2471.00000   2506.24020
    13.42999   2467.00000   2506.53494
    13.43999   2482.00000   2506.83659
    13.44999   2588.00000   2507.14646
    13.45999   2482.00000   2507.46658
    13.46999   2523.00000   2507.80008
    13.47999   2416.00000   2508.15171
    13.48999   2534.00000   2508.52848
    13.49999   2505.00000   2508.94021
    13.50999   2606.00000   2509.40009
    13.51999   2524.00000   2509.92499
    13.52999   2489.00000   2510.53539
    13.53999   2547.00000   2511.25496
    13.54999   2578.00000   2512.10993
    13.55999   2502.00000   2513.12825
    13.56999   2478.00000   2514.33900
    13.57999   2480.00000   2515.77201
    13.58999   2495.00000   2517.45786
    13.59999   2426.00000   2519.42832
    13.60999   2463.00000   2521.71692
    13.61999   2538.00000   2524.35993
    13.62999   2479.00000   2527.39737
    13.63999   2519.00000   2530.87429
    13.64999   2643.00000   2534.84205
    13.65999   2555.00000   2539.36003
    13.66999   2556.00000   2544.49751
    13.67999   2631.00000   2550.33615
    13.68999   2649.00000   2556.97315
    13.69999   2679.00000   2564.52563
    13.70999   2640.00000   2573.13650
    13.71999   2668.00000   2582.98279
    13.72999   2632.00000   2594.28764
    13.73999   2575.00000   2607.33787
    13.74999   2656.00000   2622.51393
    13.75999   2603.00000   2640.30574
    13.76999   2565.00000   2661.30907
    13.77999   2713.00000   2686.39766
    13.78999   2637.00000   2716.64608
    13.79999   2726.00000   2753.31640
    13.80999   2755.00000   2797.72255
    13.81999   2836.00000   2850.91790
    13.82999   2867.00000   2913.17733
    13.83999   2991.00000   2983.32021
    13.84999   3058.00000   3058.04043
    13.85999   3085.00000   3131.52371
    13.86999   3214.00000   3195.66343
    13.87999   3275.00000   3241.09049
    13.88999   3342.00000   3259.03757
    13.89999   3356.00000   3243.78874
    13.90999   3177.00000   3194.97263
    13.91999   3124.00000   3118.38936
    13.92999   2922.00000   3024.50037
    13.93999   2934.00000   2925.31245
    13.94999   2860.00000   2831.48313
    13.95999   2722.00000   2750.59589
    13.96999   2622.00000   2686.58643
    13.97999   2668.00000   2640.06908
    13.98999   2464.00000   2609.24263
    13.99999   2502.00000   2590.98579
    14.00999   2553.00000   2581.80174
    14.01999   2668.00000   2578.43633
    14.02999   2599.00000   2578.17172
    14.03999   2667.00000   2578.90364
    14.04999   2666.00000   2579.12549
    14.05999   2466.00000   2577.89705
    14.06999   2662.00000   2574.81427
    14.07999   2529.00000   2569.95269
    14.08999   2528.00000   2563.77872
    14.09999   2569.00000   2557.02217
    14.10999   2546.00000   2550.35035
    14.11999   2607.00000   2544.36149
    14.12999   2505.00000   2539.42616
    14.13999   2578.00000   2535.67981
    14.14999   2496.00000   2533.06071
    14.15999   2485.00000   2531.38442
    14.16999   2416.00000   2530.42012
    14.17999   2543.00000   2529.94809
    14.18999   2441.00000   2529.79098
    14.19999   2436.00000   2529.82225
    14.20999   2536.00000   2529.96040
    14.21999   2524.00000   2530.15721
    14.22999   2464.00000   2530.38527
    14.23999   2346.00000   2530.63193
    14.24999   2460.00000   2530.90136
    14.25999   2372.00000   2531.18373
    14.26999   2422.00000   2531.47654
    14.27999   2494.00000   2531.77860
    14.28999   2427.00000   2532.08995
    14.29999   2511.00000   2532.41073
    14.30999   2473.00000   2532.74124
    14.31999   2587.00000   2533.08196
    14.32999   2546.00000   2533.43351
    14.33999   2480.00000   2533.79675
    14.34999   2446.00000   2534.17277
    14.35999   2459.00000   2534.56310
    14.36999   2409.00000   2534.96974
    14.37999   2546.00000   2535.39511
    14.38999   2456.00000   2535.84240
    14.39999   2475.00000   2536.31587
    14.40999   2447.00000   2536.82096
    14.41999   2512.00000   2537.36366
    14.42999   2433.00000   2537.94472
    14.43999   2473.00000   2538.58618
    14.44999   2516.00000   2539.48766
    14.45999   2496.00000   2540.73067
    14.46999   2522.00000   2541.68228
    14.47999   2533.00000   2542.32071
    14.48999   2540.00000   2542.96240
    14.49999   2486.00000   2543.63828
    14.50999   2515.00000   2544.36011
    14.51999   2585.00000   2545.14608
    14.52999   2455.00000   2546.02345
    14.53999   2557.00000   2547.03139
    14.54999   2583.00000   2548.22342
    14.55999   2526.00000   2549.66905
    14.56999   2505.00000   2551.45397
    14.57999   2480.00000   2553.67859
    14.58999   2565.00000   2556.45521
    14.59999   2555.00000   2559.90469
    14.60999   2546.00000   2564.15358
    14.61999   2522.00000   2569.33274
    14.62999   2519.00000   2575.57771
    14.63999   2512.00000   2583.03077
    14.64999   2697.00000   2591.84457
    14.65999   2601.00000   2602.18681
    14.66999   2621.00000   2614.24579
    14.67999   2598.00000   2628.23697
    14.68999   2598.00000   2644.41066
    14.69999   2647.00000   2663.06150
    14.70999   2627.00000   2684.54085
    14.71999   2664.00000   2709.27335
    14.72999   2658.00000   2737.77983
    14.73999   2771.00000   2770.70985
    14.74999   2673.00000   2808.88849
    14.75999   2738.00000   2853.38419
    14.76999   2896.00000   2905.60564
    14.77999   3023.00000   2967.43445
    14.78999   3184.00000   3041.38967
    14.79999   3274.00000   3130.79211
    14.80999   3620.00000   3239.84105
    14.81999   3803.00000   3373.43505
    14.82999   3816.00000   3536.49269
    14.83999   4122.00000   3732.52652
    14.84999   4426.00000   3961.38949
    14.85999   4520.00000   4216.50335
    14.86999   4801.00000   4482.41758
    14.87999   4901.00000   4733.96963
    14.88999   5113.00000   4938.26940
    14.89999   5145.00000   5060.06653
    14.90999   5114.00000   5070.03967
    14.91999   4975.00000   4954.35079
    14.92999   4735.00000   4721.90068
    14.93999   4292.00000   4404.18278
    14.94999   3959.00000   4045.94073
    14.95999   3659.00000   3691.90135
    14.96999   3275.00000   3376.58192
    14.97999   2977.00000   3119.77969
    14.98999   2875.00000   2926.91556
    14.99999   2802.00000   2792.55165
    15.00999   2590.00000   2705.22542
    15.01999   2570.00000   2651.89677
    15.02999   2499.00000   2620.95884
    15.03999   2449.00000   2603.60146
    15.04999   2592.00000   2593.91551
    15.05999   2447.00000   2588.32902
    15.06999   2532.00000   2584.86756
    15.07999   2519.00000   2582.51816
    15.08999   2532.00000   2580.78827
    15.09999   2526.00000   2579.44293
    15.10999   2508.00000   2578.36610
    15.11999   2556.00000   2577.49444
    15.12999   2531.00000   2576.78826
    15.13999   2495.00000   2576.21940
    15.14999   2471.00000   2575.76618
    15.15999   2468.00000   2575.41125
    15.16999   2482.00000   2575.14034
    15.17999   2488.00000   2574.94165
    15.18999   2499.00000   2574.80524
    15.19999   2545.00000   2574.72275
    15.20999   2459.00000   2574.68703
    15.21999   2556.00000   2574.69191
    15.22999   2476.00000   2574.73205
    15.23999   2460.00000   2574.80275
    15.24999   2586.00000   2574.89982
    15.25999   2553.00000   2575.01945
    15.26999   2500.00000   2575.15813
    15.27999   2439.00000   2575.31249
    15.28999   2511.00000   2575.47914
    15.29999   2522.00000   2575.65457
    15.30999   2490.00000   2575.83503
    15.31999   2530.00000   2576.01629
    15.32999   2482.00000   2576.19314
    15.33999   2546.00000   2576.35891
    15.34999   2510.00000   2576.50461
    15.35999   2473.00000   2576.61619
    15.36999   2490.00000   2576.66518
    15.37999   2538.00000   2576.55485
    15.38999   2567.00000   2576.26655
    15.39999   2431.00000   2576.38081
    15.40999   2499.00000   2576.78109
    15.41999   2481.00000   2577.23974
    15.42999   2488.00000   2577.69900
    15.43999   2482.00000   2578.15889
    15.44999   2516.00000   2578.61940
    15.45999   2519.00000   2579.08051
    15.46999   2570.00000   2579.54222
    15.47999   2499.00000   2580.00453
    15.48999   2558.00000   2580.46742
    15.49999   2535.00000   2580.93090
    15.50999   2578.00000   2581.39495
    15.51999   2551.00000   2581.85956
    15.52999   2434.00000   2582.32474
    15.53999   2490.00000   2582.79048
    15.54999   2555.00000   2583.25676
    15.55999   2495.00000   2583.72359
    15.56999   2505.00000   2584.19094
    15.57999   2576.00000   2584.65883
    15.58999   2516.00000   2585.12724
    15.59999   2538.00000   2585.59616
    15.60999   2562.00000   2586.06559
    15.61999   2465.00000   2586.53553
    15.62999   2469.00000   2587.00595
    15.63999   2529.00000   2587.47687
    15.64999   2610.00000   2587.94826
    15.65999   2483.00000   2588.42013
    15.66999   2502.00000   2588.89247
    15.67999   2537.00000   2589.36527
    15.68999   2607.00000   2589.83852
    15.69999   2517.00000   2590.31221
    15.70999   2519.00000   2590.78635
    15.71999   2623.00000   2591.26091
    15.72999   2522.00000   2591.73591
    15.73999   2678.00000   2592.21135
    15.74999   2580.00000   2592.68730
    15.75999   2493.00000   2593.16390
    15.76999   2521.00000   2593.64144
    15.77999   2597.00000   2594.12047
    15.78999   2529.00000   2594.60212
    15.79999   2550.00000   2595.08859
    15.80999   2456.00000   2595.58395
    15.81999   2579.00000   2596.09536
    15.82999   2594.00000   2596.63486
    15.83999   2596.00000   2597.22149
    15.84999   2487.00000   2597.88387
    15.85999   2527.00000   2598.66269
    15.86999   2551.00000   2599.61290
    15.87999   2552.00000   2600.80503
    15.88999   2636.00000   2602.32542
    15.89999   2552.00000   2604.27536
    15.90999   2654.00000   2606.76931
    15.91999   2540.00000   2609.93288
    15.92999   2617.00000   2613.90133
    15.93999   2594.00000   2618.81909
    15.94999   2567.00000   2624.84098
    15.95999   2490.00000   2632.13529
    15.96999   2586.00000   2640.88879
    15.97999   2617.00000   2651.31358
    15.98999   2676.00000   2663.65646
    15.99999   2585.00000   2678.21118
    16.00999   2703.00000   2695.33484
    16.01999   2699.00000   2715.47125
    16.02999   2742.00000   2739.18822
    16.03999   2845.00000   2767.26029
    16.04999   2825.00000   2800.70680
    16.05999   2850.00000   2840.54653
    16.06999   2968.00000   2888.20891
    16.07999   3027.00000   2946.16279
    16.08999   3158.00000   3017.26463
    16.09999   3185.00000   3104.94426
    16.10999   3428.00000   3212.94970
    16.11999   3572.00000   3344.67576
    16.12999   3545.00000   3501.99377
    16.13999   3699.00000   3683.63201
    16.14999   3784.00000   3883.41999
    16.15999   3838.00000   4089.00637
    16.16999   4004.00000   4281.83083
    16.17999   4208.00000   4438.99057
    16.18999   4432.00000   4537.10803
    16.19999   4422.00000   4557.50314
    16.20999   4479.00000   4491.23112
    16.21999   4315.00000   4342.23659
    16.22999   4273.00000   4127.25332
    16.23999   4037.00000   3872.19719
    16.24999   3871.00000   3606.24496
    16.25999   3666.00000   3355.67408
    16.26999   3411.00000   3139.35164
    16.27999   3177.00000   2966.86124
    16.28999   3019.00000   2839.21161
    16.29999   2904.00000   2751.27006
    16.30999   2686.00000   2694.76394
    16.31999   2750.00000   2660.87564
    16.32999   2723.00000   2641.92208
    16.33999   2704.00000   2632.07758
    16.34999   2614.00000   2627.38975
    16.35999   2618.00000   2625.41920
    16.37000   2610.00000   2624.75780
    16.38000   2717.00000   2624.67313
    16.39000   2645.00000   2625.09830
    16.40000   2659.00000   2625.99309
    16.41000   2677.00000   2627.04759
    16.42000   2665.00000   2628.23657
    16.43000   2590.00000   2629.58732
    16.44000   2585.00000   2631.13305
    16.45000   2683.00000   2632.91431
    16.46000   2558.00000   2634.98090
    16.47000   2696.00000   2637.39435
    16.48000   2680.00000   2640.23051
    16.49000   2703.00000   2643.58892
    16.50000   2672.00000   2647.59903
    16.51000   2649.00000   2652.42390
    16.52000   2704.00000   2658.28360
    16.53000   2691.00000   2665.48840
    16.54000   2664.00000   2674.48083
    16.55000   2693.00000   2685.95923
    16.56000   2650.00000   2701.36448
    16.57000   2650.00000   2725.56716
    16.58000   2684.00000   2756.83631
    16.59000   2675.00000   2766.28633
    16.60000   2744.00000   2774.67668
    16.61000   2758.00000   2783.90615
    16.62000   2750.00000   2794.11727
    16.63000   2633.00000   2805.48130
    16.64000   2709.00000   2818.15572
    16.65000   2744.00000   2832.43574
    16.66000   2662.00000   2848.69041
    16.67000   2728.00000   2867.36813
    16.68000   2739.00000   2889.00673
    16.69000   2863.00000   2914.20654
    16.70000   2818.00000   2943.56489
    16.71000   2897.00000   2977.57236
    16.72000   2869.00000   3016.49162
    16.73000   2954.00000   3060.26972
    16.74000   2910.00000   3108.56013
    16.75000   3097.00000   3160.92913
    16.76000   3147.00000   3217.28013
    16.77000   3228.00000   3278.44991
    16.78000   3356.00000   3346.84006
    16.79000   3410.00000   3426.88979
    16.80000   3596.00000   3525.21209
    16.81001   3815.00000   3650.49142
    16.82001   4110.00000   3812.22184
    16.83001   4453.00000   4020.67561
    16.84001   4924.00000   4286.14986
    16.85001   5590.00000   4618.89039
    16.86001   6069.00000   5029.02272
    16.87001   6549.00000   5527.17663
    16.88001   6785.00000   6125.36434
    16.89001   7118.00000   6838.00102
    16.90001   7645.00000   7683.03441
    16.91001   8071.00000   8683.39895
    16.92001   9086.00000   9868.91807
    16.93001  10337.00000  11278.93818
    16.94001  12530.00000  12965.97494
    16.95001  14686.00000  15000.42938
    16.96001  17457.00000  17475.82695
    16.97001  20850.00000  20512.71201
    16.98001  25441.00000  24257.09617
    16.99001  30070.00000  28868.06546
    17.00001  35129.00000  34482.37409
    17.01001  41338.00000  41152.67829
    17.02001  48293.00000  48792.54570
    17.03001  55249.00000  57076.76896
    17.04001  62685.00000  65394.06920
    17.05001  70415.00000  72859.66752
    17.06001  74263.00000  78417.53250
    17.07001  76456.00000  81035.38036
    17.08001  75714.00000  79970.55515
    17.09001  72814.00000  75050.34595
    17.10001  67023.00000  66834.31204
    17.11001  57079.00000  56493.82880
    17.12001  47144.00000  45434.53207
    17.13001  35839.00000  34909.62956
    17.14001  26818.00000  25795.50146
    17.15001  18921.00000  18528.56523
    17.16001  13518.00000  13155.35086
    17.17001   9668.00000   9450.37544
    17.18001   7542.00000   7054.03415
    17.19001   5806.00000   5589.02476
    17.20001   4653.00000   4733.24506
    17.21001   4091.00000   4248.45377
    17.22001   3775.00000   3977.71480
    17.23001   3664.00000   3827.59325
    17.24002   3519.00000   3747.35215
    17.25002   3565.00000   3711.99642
    17.26002   3517.00000   3710.29591
    17.27002   3546.00000   3738.17579
    17.28002   3774.00000   3795.05289
    17.29002   3861.00000   3882.18151
    17.30002   4099.00000   4002.01060
    17.31002   4250.00000   4158.03772
    17.32002   4512.00000   4354.91297
    17.33002   4739.00000   4598.69929
    17.34002   5139.00000   4897.26098
    17.35002   5595.00000   5260.78948
    17.36002   6026.00000   5702.48622
    17.37002   6559.00000   6239.41352
    17.38002   7340.00000   6893.47620
    17.39002   8084.00000   7692.35439
    17.40002   8983.00000   8669.89954
    17.41002  10312.00000   9864.98971
    17.42002  11891.00000  11317.23508
    17.43002  13947.00000  13057.64629
    17.44002  16294.00000  15093.13368
    17.45002  19563.00000  17386.15520
    17.46002  22204.00000  19834.25122
    17.47002  24742.00000  22257.52986
    17.48002  26332.00000  24404.90493
    17.49002  27461.00000  25981.43788
    17.50002  27671.00000  26701.90167
    17.51002  26092.00000  26365.30881
    17.52002  24297.00000  24934.36206
    17.53002  21571.00000  22580.55130
    17.54002  18834.00000  19647.28255
    17.55002  16155.00000  16539.45477
    17.56002  12723.00000  13611.24922
    17.57002  10139.00000  11101.85908
    17.58002   8400.00000   9118.93765
    17.59002   6924.00000   7654.84926
    17.60002   6149.00000   6622.01160
    17.61002   5635.00000   5906.85012
    17.62002   5535.00000   5425.76319
    17.63002   5412.00000   5071.96206
    17.64002   5452.00000   4791.01364
    17.65002   5611.00000   4557.57847
    17.66002   5310.00000   4362.53062
    17.67002   4925.00000   4202.17239
    17.68003   4524.00000   4071.00456
    17.69003   4058.00000   3959.91556
    17.70003   3777.00000   3856.83532
    17.71003   3511.00000   3750.78658
    17.72003   3334.00000   3635.04872
    17.73003   3090.00000   3508.82453
    17.74003   3020.00000   3376.73301
    17.75003   2839.00000   3246.62425
    17.76003   2816.00000   3126.79916
    17.77003   2807.00000   3023.68118
    17.78003   2736.00000   2940.52796
    17.79003   2755.00000   2877.50156
    17.80003   2726.00000   2832.79858
    17.81003   2720.00000   2802.36808
    17.82003   2679.00000   2782.41380
    17.83003   2671.00000   2769.51773
    17.84003   2628.00000   2761.07724
    17.85003   2712.00000   2755.29075
    17.86003   2600.00000   2751.01783
    17.87003   2641.00000   2747.57698
    17.88003   2604.00000   2744.59395
    17.89003   2693.00000   2742.00425
    17.90003   2731.00000   2739.74293
    17.91003   2703.00000   2737.64070
    17.92003   2736.00000   2735.65273
    17.93003   2763.00000   2733.75695
    17.94003   2695.00000   2731.93099
    17.95003   2741.00000   2730.15104
    17.96003   2633.00000   2728.39027
    17.97003   2707.00000   2726.61573
    17.98003   2696.00000   2724.78829
    17.99003   2716.00000   2722.85691
    18.00003   2688.00000   2720.74973
    18.01003   2632.00000   2718.36248
    18.02003   2628.00000   2715.52554
    18.03003   2629.00000   2711.85669
    18.04003   2612.00000   2706.09828
    18.05003   2619.00000   2699.11018
    18.06003   2611.00000   2698.84204
    18.07003   2694.00000   2699.12069
    18.08003   2723.00000   2699.38351
    18.09003   2690.00000   2699.62084
    18.10003   2662.00000   2699.80062
    18.11003   2749.00000   2699.91079
    18.12004   2726.00000   2700.13939
    18.13004   2638.00000   2700.47587
    18.14004   2626.00000   2700.83143
    18.15004   2690.00000   2701.18557
    18.16004   2669.00000   2701.53826
    18.17004   2649.00000   2701.88952
    18.18004   2710.00000   2702.23932
    18.19004   2640.00000   2702.58766
    18.20004   2643.00000   2702.93454
    18.21004   2607.00000   2703.27995
    18.22004   2653.00000   2703.62387
    18.23004   2643.00000   2703.96631
    18.24004   2678.00000   2704.30725
    18.25004   2627.00000   2704.64670
    18.26004   2655.00000   2704.98463
    18.27004   2728.00000   2705.32105
    18.28004   2679.00000   2705.65594
    18.29004   2677.00000   2705.98931
    18.30004   2626.00000   2706.32114
    18.31004   2639.00000   2706.65142
    18.32004   2716.00000   2706.98016
    18.33004   2635.00000   2707.30733
    18.34004   2695.00000   2707.63294
    18.35004   2777.00000   2707.95698
    18.36004   2643.00000   2708.27943
    18.37004   2730.00000   2708.60030
    18.38004   2678.00000   2708.91958
    18.39004   2682.00000   2709.23726
    18.40004   2599.00000   2709.55333
    18.41004   2719.00000   2709.86778
    18.42004   2610.00000   2710.18062
    18.43004   2631.00000   2710.49182
    18.44004   2642.00000   2710.80139
    18.45004   2687.00000   2711.10932
    18.46004   2623.00000   2711.41560
    18.47004   2660.00000   2711.72022
    18.48004   2646.00000   2712.02319
    18.49004   2644.00000   2712.32448
    18.50004   2684.00000   2712.62409
    18.51004   2718.00000   2712.92203
    18.52004   2710.00000   2713.21827
    18.53004   2636.00000   2713.51282
    18.54004   2708.00000   2713.80566
    18.55005   2624.00000   2714.09708
    18.56005   2703.00000   2714.38649
    18.57005   2607.00000   2714.67418
    18.58005   2697.00000   2714.96014
    18.59005   2663.00000   2715.24437
    18.60005   2654.00000   2715.52685
    18.61005   2649.00000   2715.80757
    18.62005   2726.00000   2716.08655
    18.63005   2638.00000   2716.36375
    18.64005   2665.00000   2716.63919
    18.65005   2645.00000   2716.91285
    18.66005   2626.00000   2717.18473
    18.67005   2657.00000   2717.45482
    18.68005   2658.00000   2717.72311
    18.69005   2599.00000   2717.98960
    18.70005   2711.00000   2718.25428
    18.71005   2746.00000   2718.51714
    18.72005   2675.00000   2718.77818
    18.73005   2687.00000   2719.03739
    18.74005   2742.00000   2719.29478
    18.75005   2647.00000   2719.55035
    18.76005   2604.00000   2719.80412
    18.77005   2711.00000   2720.05615
    18.78005   2798.00000   2720.30654
    18.79005   2833.00000   2720.55552
    18.80005   2682.00000   2720.80348
    18.81005   2691.00000   2721.05115
    18.82005   2669.00000   2721.29974
    18.83005   2743.00000   2721.55116
    18.84005   2681.00000   2721.80836
    18.85005   2705.00000   2722.07554
    18.86005   2589.00000   2722.35848
    18.87005   2681.00000   2722.66474
    18.88005   2744.00000   2723.00379
    18.89005   2847.00000   2723.38708
    18.90005   2767.00000   2723.82797
    18.91005   2738.00000   2724.34172
    18.92005   2803.00000   2724.94555
    18.93005   2706.00000   2725.65883
    18.94005   2841.00000   2726.50358
    18.95005   2834.00000   2727.50539
    18.96005   2852.00000   2728.69483
    18.97005   2790.00000   2730.10978
    18.98005   2910.00000   2731.79992
    18.99006   2985.00000   2733.83748
    19.00006   2963.00000   2736.29671
    19.01006   2961.00000   2739.24968
    19.02006   2955.00000   2742.86784
    19.03006   2967.00000   2747.34190
    19.04006   3001.00000   2752.90305
    19.05006   3093.00000   2759.81040
    19.06006   3011.00000   2768.31167
    19.07006   2972.00000   2778.57199
    19.08006   3005.00000   2790.57226
    19.09006   2838.00000   2803.99383
    19.10006   2875.00000   2818.12509
    19.11006   2915.00000   2831.83784
    19.12006   2820.00000   2843.67739
    19.13006   2856.00000   2852.08146
    19.14006   2736.00000   2855.69665
    19.15006   2747.00000   2853.71227
    19.16006   2757.00000   2846.10551
    19.17006   2653.00000   2833.70195
    19.18006   2747.00000   2818.01162
    19.19006   2743.00000   2800.88868
    19.20006   2743.00000   2784.13360
    19.21006   2654.00000   2769.16356
    19.22006   2704.00000   2756.83181
    19.23006   2740.00000   2747.41450
    19.24006   2732.00000   2740.72832
    19.25006   2773.00000   2736.31167
    19.26006   2770.00000   2733.60276
    19.27006   2727.00000   2732.07094
    19.28006   2688.00000   2731.28750
    19.29006   2617.00000   2730.94474
    19.30006   2757.00000   2730.84260
    19.31006   2724.00000   2730.86094
    19.32006   2788.00000   2730.93067
    19.33006   2730.00000   2731.02845
    19.34006   2729.00000   2731.17135
    19.35006   2723.00000   2731.32193
    19.36006   2691.00000   2731.47874
    19.37006   2705.00000   2731.64485
    19.38006   2786.00000   2731.82394
    19.39006   2693.00000   2732.02030
    19.40006   2699.00000   2732.23886
    19.41006   2810.00000   2732.48523
    19.42006   2732.00000   2732.76579
    19.43007   2684.00000   2733.08825
    19.44007   2737.00000   2733.46078
    19.45007   2733.00000   2733.89439
    19.46007   2729.00000   2734.40287
    19.47007   2732.00000   2735.00608
    19.48007   2715.00000   2735.72771
    19.49007   2730.00000   2736.58416
    19.50007   2744.00000   2737.62455
    19.51007   2759.00000   2738.90280
    19.52007   2660.00000   2740.48512
    19.53007   2750.00000   2742.44696
    19.54007   2763.00000   2744.86260
    19.55007   2767.00000   2747.78571
    19.56007   2716.00000   2751.22095
    19.57007   2726.00000   2755.09076
    19.58007   2770.00000   2759.20696
    19.59007   2700.00000   2763.26095
    19.60007   2717.00000   2766.84532
    19.61007   2692.00000   2769.51281
    19.62007   2832.00000   2770.86505
    19.63007   2788.00000   2770.64953
    19.64007   2792.00000   2768.83497
    19.65007   2871.00000   2765.63627
    19.66007   2766.00000   2761.47542
    19.67007   2753.00000   2756.88894
    19.68007   2722.00000   2752.41517
    19.69007   2745.00000   2748.49842
    19.70007   2831.00000   2745.43398
    19.71007   2736.00000   2743.36451
    19.72007   2880.00000   2742.32153
    19.73007   2796.00000   2742.30392
    19.74007   2830.00000   2743.48776
    19.75007   2771.00000   2746.14808
    19.76007   2725.00000   2748.78928
    19.77007   2683.00000   2749.22900
    19.78007   2762.00000   2749.56103
    19.79007   2787.00000   2749.94531
    19.80007   2799.00000   2750.36114
    19.81007   2761.00000   2750.80063
    19.82007   2815.00000   2751.27371
    19.83007   2771.00000   2751.76526
    19.84007   2724.00000   2752.27949
    19.85007   2785.00000   2752.81742
    19.86007   2879.00000   2753.38157
    19.87008   2745.00000   2753.97551
    19.88008   2785.00000   2754.60160
    19.89008   2834.00000   2755.26483
    19.90008   2754.00000   2755.97091
    19.91008   2744.00000   2756.72764
    19.92008   2835.00000   2757.54608
    19.93008   2841.00000   2758.44255
    19.94008   2871.00000   2759.44106
    19.95008   2780.00000   2760.57714
    19.96008   2758.00000   2761.90400
    19.97008   2790.00000   2763.50345
    19.98008   2787.00000   2765.53411
    19.99008   2780.00000   2768.22672
    20.00008   2863.00000   2771.29954
    20.01008   2839.00000   2774.04499
    20.02008   2798.00000   2777.33704
    20.03008   2827.00000   2781.38981
    20.04008   2743.00000   2786.36988
    20.05008   2903.00000   2792.46920
    20.06008   2785.00000   2799.91310
    20.07008   2864.00000   2808.97380
    20.08008   2880.00000   2819.99494
    20.09008   2874.00000   2833.45836
    20.10008   2888.00000   2849.95664
    20.11008   2926.00000   2869.95715
    20.12008   2897.00000   2894.53107
    20.13008   2956.00000   2925.02678
    20.14008   3054.00000   2963.04926
    20.15008   2972.00000   3010.44374
    20.16008   3034.00000   3069.07466
    20.17008   3075.00000   3140.38767
    20.18008   3167.00000   3224.74900
    20.19008   3222.00000   3320.64788
    20.20008   3226.00000   3423.97438
    20.21008   3382.00000   3527.68865
    20.22008   3458.00000   3622.20422
    20.23008   3587.00000   3696.66092
    20.24008   3672.00000   3740.97049
    20.25008   3937.00000   3748.17922
    20.26008   3833.00000   3716.45451
    20.27008   3768.00000   3649.98934
    20.28008   3694.00000   3558.40270
    20.29008   3523.00000   3454.76864
    20.30009   3420.00000   3352.85941
    20.31009   3352.00000   3265.08534
    20.32009   3415.00000   3200.24695
    20.33009   3283.00000   3163.47940
    20.34009   3282.00000   3156.67960
    20.35009   3309.00000   3179.65421
    20.36009   3176.00000   3231.42548
    20.37009   3264.00000   3311.34775
    20.38009   3434.00000   3419.88221
    20.39009   3536.00000   3559.05658
    20.40009   3750.00000   3732.74036
    20.41009   4168.00000   3946.88317
    20.42009   4329.00000   4209.80245
    20.43009   4704.00000   4532.65583
    20.44009   5214.00000   4930.02459
    20.45009   5851.00000   5419.21014
    20.46009   6322.00000   6020.41635
    20.47009   7048.00000   6754.66027
    20.48009   7982.00000   7640.31603
    20.49009   9285.00000   8687.61650
    20.50009  10825.00000   9891.48788
    20.51009  12223.00000  11223.71669
    20.52009  14418.00000  12626.25562
    20.53009  16076.00000  14007.97683
    20.54009  18145.00000  15247.25518
    20.55009  19036.00000  16202.64780
    20.56009  18829.00000  16733.84956
    20.57009  18652.00000  16733.38296
    20.58009  17864.00000  16162.11118
    20.59009  16528.00000  15070.59048
    20.60009  14260.00000  13589.44686
    20.61009  12320.00000  11892.94805
    20.62009  10577.00000  10156.74781
    20.63009   8578.00000   8526.20720
    20.64009   7023.00000   7100.32031
    20.65009   5934.00000   5929.20313
    20.66009   4868.00000   5020.62541
    20.67009   4244.00000   4351.53323
    20.68009   3739.00000   3881.21866
    20.69009   3531.00000   3563.24682
    20.70009   3432.00000   3354.15976
    20.71009   3225.00000   3218.29600
    20.72009   3156.00000   3129.23553
    20.73009   2990.00000   3069.00645
    20.74010   3006.00000   3026.20913
    20.75010   2985.00000   2994.15894
    20.76010   2995.00000   2968.97778
    20.77010   2901.00000   2948.56677
    20.78010   2918.00000   2931.78601
    20.79010   2965.00000   2917.96763
    20.80010   2933.00000   2906.81971
    20.81010   2966.00000   2898.21590
    20.82010   2931.00000   2892.15261
    20.83010   2832.00000   2888.71126
    20.84010   2945.00000   2888.00472
    20.85010   2982.00000   2890.09685
    20.86010   2835.00000   2894.89222
    20.87010   2939.00000   2902.01023
    20.88010   2802.00000   2910.67775
    20.89010   2862.00000   2919.68910
    20.90010   2949.00000   2927.48005
    20.91010   2882.00000   2932.33655
    20.92010   2983.00000   2932.71284
    20.93010   3006.00000   2927.58318
    20.94010   2884.00000   2916.71990
    20.95010   2925.00000   2900.79468
    20.96010   2756.00000   2881.24876
    20.97010   2824.00000   2859.96556
    20.98010   2956.00000   2838.85895
    20.99010   2862.00000   2819.50868
    21.00010   2818.00000   2802.93635
    21.01010   2910.00000   2789.55437
    21.02010   2851.00000   2779.26128
    21.03010   2827.00000   2771.61966
    21.04010   2908.00000   2766.04578
    21.05010   2890.00000   2761.96015
    21.06010   2838.00000   2758.87611
    21.07010   2821.00000   2756.43202
    21.08010   2838.00000   2754.38470
    21.09010   2865.00000   2752.58373
    21.10010   2856.00000   2750.93842
    21.11010   2883.00000   2749.40921
    21.12010   2857.00000   2748.02795
    21.13010   2888.00000   2746.72981
    21.14010   2894.00000   2745.52570
    21.15010   2906.00000   2744.41396
    21.16010   2896.00000   2743.39746
    21.17010   2906.00000   2742.47686
    21.18011   2936.00000   2741.64408
    21.19011   2902.00000   2740.84479
    21.20011   2900.00000   2739.99216
    21.21011   2852.00000   2739.57497
    21.22011   2919.00000   2740.42551
    21.23011   2822.00000   2742.05815
    21.24011   2916.00000   2744.68442
    21.25011   2916.00000   2748.59334
    21.26011   2868.00000   2755.18660
    21.27011   2903.00000   2763.36159
    21.28011   2813.00000   2764.68116
    21.29011   2872.00000   2765.48890
    21.30011   2798.00000   2766.40422
    21.31011   2881.00000   2767.43156
    21.32011   2960.00000   2768.57483
    21.33011   2879.00000   2769.83648
    21.34011   2853.00000   2771.21572
    21.35011   2853.00000   2772.70675
    21.36011   2908.00000   2774.29411
    21.37011   2879.00000   2775.94285
    21.38011   2986.00000   2777.57356
    21.39011   2893.00000   2778.91134
    21.40011   2903.00000   2779.62130
    21.41011   2968.00000   2781.25910
    21.42011   2982.00000   2785.65976
    21.43011   2930.00000   2791.02020
    21.44011   2954.00000   2797.27813
    21.45011   2937.00000   2804.78002
    21.46011   2887.00000   2814.05719
    21.47011   2977.00000   2825.90355
    21.48011   2941.00000   2841.46569
    21.49011   3043.00000   2862.33773
    21.50011   3226.00000   2890.65056
    21.51011   3244.00000   2929.14528
    21.52011   3258.00000   2981.22499
    21.53011   3322.00000   3050.98879
    21.54011   3441.00000   3143.26560
    21.55011   3603.00000   3263.68136
    21.56011   3608.00000   3418.80544
    21.57011   3632.00000   3616.43043
    21.58011   3963.00000   3866.04923
    21.59011   4032.00000   4179.60710
    21.60011   4427.00000   4572.61356
    21.61012   4578.00000   5066.27405
    21.62012   5061.00000   5687.10630
    21.63012   5646.00000   6471.99145
    21.64012   6296.00000   7467.11295
    21.65012   7366.00000   8726.91843
    21.66012   8581.00000  10307.95823
    21.67012  10279.00000  12255.97166
    21.68012  12239.00000  14585.49402
    21.69012  15125.00000  17254.33366
    21.70012  18632.00000  20139.48907
    21.71012  21965.00000  23024.63048
    21.72012  25798.00000  25609.66605
    21.73012  28304.00000  27548.48860
    21.74012  29534.00000  28513.58810
    21.75012  29272.00000  28279.52230
    21.76012  27501.00000  26802.85490
    21.77012  24960.00000  24262.03977
    21.78012  22606.00000  21017.85064
    21.79012  19454.00000  17506.21130
    21.80012  16191.00000  14126.67356
    21.81012  13037.00000  11171.65526
    21.82012  10358.00000   8800.36197
    21.83012   8168.00000   7047.18829
    21.84012   6518.00000   5852.82001
    21.85012   5453.00000   5104.62523
    21.86012   4619.00000   4673.95562
    21.87012   4255.00000   4442.80778
    21.88012   3935.00000   4318.13983
    21.89012   3878.00000   4236.18909
    21.90012   3885.00000   4160.52848
    21.91012   3880.00000   4076.89105
    21.92012   3736.00000   3986.38297
    21.93012   3770.00000   3899.35225
    21.94012   3885.00000   3830.36546
    21.95012   4012.00000   3792.29077
    21.96012   4089.00000   3793.28682
    21.97012   4167.00000   3835.07357
    21.98012   4344.00000   3912.52068
    21.99012   4426.00000   4014.31779
    22.00012   4452.00000   4124.41106
    22.01012   4643.00000   4223.97025
    22.02012   4366.00000   4293.83007
    22.03012   4370.00000   4317.55071
    22.04012   4226.00000   4285.07680
    22.05013   4120.00000   4195.80376
    22.06013   3854.00000   4059.47838
    22.07013   3734.00000   3892.29421
    22.08013   3454.00000   3712.12564
    22.09013   3450.00000   3534.75505
    22.10013   3294.00000   3371.38190
    22.11013   3197.00000   3229.18552
    22.12013   3209.00000   3111.61588
    22.13013   3120.00000   3019.25492
    22.14013   3104.00000   2950.56177
    22.15013   3051.00000   2902.59010
    22.16013   2979.00000   2872.44293
    22.17013   3080.00000   2857.11889
    22.18013   2964.00000   2853.88888
    22.19013   3025.00000   2860.29999
    22.20013   2996.00000   2873.99098
    22.21013   2949.00000   2892.43938
    22.22013   2960.00000   2912.74241
    22.23013   2923.00000   2931.53804
    22.24013   2846.00000   2945.00146
    22.25013   2934.00000   2948.78285
    22.26013   2807.00000   2942.21342
    22.27013   2872.00000   2932.33580
    22.28013   2876.00000   2913.41673
    22.29013   2808.00000   2886.91382
    22.30013   2807.00000   2856.01057
    22.31013   2809.00000   2824.28894
    22.32013   2792.00000   2795.04031
    22.33013   2939.00000   2770.77687
    22.34013   2839.00000   2753.02843
    22.35013   2790.00000   2742.34271
    22.36013   2902.00000   2738.53627
    22.37013   2843.00000   2741.33174
    22.38013   2871.00000   2750.41642
    22.39013   2983.00000   2765.74388
    22.40013   3020.00000   2787.63656
    22.41013   3120.00000   2816.72610
    22.42013   3064.00000   2853.73577
    22.43013   3061.00000   2899.11611
    22.44013   3027.00000   2952.57284
    22.45013   3091.00000   3012.60174
    22.46013   3113.00000   3076.20172
    22.47013   3134.00000   3138.75409
    22.48013   3089.00000   3194.55586
    22.49014   3187.00000   3237.80861
    22.50014   3229.00000   3263.74962
    22.51014   3138.00000   3270.17339
    22.52014   3125.00000   3258.15253
    22.53014   3242.00000   3232.26613
    22.54014   3127.00000   3199.96172
    22.55014   3139.00000   3170.31181
    22.56014   3153.00000   3152.60856
    22.57014   3086.00000   3155.23931
    22.58014   3308.00000   3185.10064
    22.59014   3291.00000   3247.55791
    22.60014   3522.00000   3346.72780
    22.61014   3782.00000   3485.72313
    22.62014   4031.00000   3666.50612
    22.63014   4345.00000   3889.12878
    22.64014   4433.00000   4150.38741
    22.65014   4823.00000   4442.19138
    22.66014   5003.00000   4750.19698
    22.67014   5439.00000   5053.86712
    22.68014   5570.00000   5325.11716
    22.69014   5650.00000   5524.97695
    22.70014   5515.00000   5627.45131
    22.71014   5289.00000   5611.90810
    22.72014   4873.00000   5472.44785
    22.73014   4573.00000   5223.21854
    22.74014   4214.00000   4895.55071
    22.75014   3989.00000   4528.99237
    22.76014   3705.00000   4161.41400
    22.77014   3379.00000   3822.51867
    22.78014   3313.00000   3531.39806
    22.79014   3245.00000   3296.63045
    22.80014   3056.00000   3117.69314
    22.81014   3111.00000   2988.67559
    22.82014   2958.00000   2900.55994
    22.83014   2860.00000   2843.47797
    22.84014   3055.00000   2808.62143
    22.85014   2971.00000   2789.08602
    22.86014   2974.00000   2780.36805
    22.87014   2926.00000   2779.42285
    22.88014   2956.00000   2784.42374
    22.89014   2935.00000   2794.54422
    22.90014   2909.00000   2809.44271
    22.91014   2880.00000   2828.83147
    22.92015   2979.00000   2852.17814
    22.93015   2890.00000   2878.39267
    22.94015   3006.00000   2905.96634
    22.95015   2998.00000   2933.13408
    22.96015   2945.00000   2956.52952
    22.97015   2876.00000   2970.32700
    22.98015   2918.00000   2975.54795
    22.99015   2968.00000   2972.07414
    23.00015   2863.00000   2960.98065
    23.01015   2868.00000   2944.69702
    23.02015   2849.00000   2926.60136
    23.03015   2820.00000   2910.47043
    23.04015   2850.00000   2899.98008
    23.05015   2892.00000   2898.40518
    23.06015   2889.00000   2908.58131
    23.07015   2997.00000   2933.10089
    23.08015   2930.00000   2974.65432
    23.09015   3096.00000   3036.41150
    23.10015   3251.00000   3122.37009
    23.11015   3198.00000   3237.65482
    23.12015   3344.00000   3388.81297
    23.13015   3483.00000   3584.19187
    23.14015   3656.00000   3834.50239
    23.15015   4103.00000   4153.68906
    23.16015   4320.00000   4559.85442
    23.17015   4739.00000   5076.11254
    23.18015   5442.00000   5733.12179
    23.19015   6069.00000   6568.02009
    23.20015   7034.00000   7623.15840
    23.21015   8186.00000   8941.08708
    23.22015   9565.00000  10555.20942
    23.23015  10800.00000  12475.91661
    23.24015  12594.00000  14673.95703
    23.25015  15224.00000  17065.02829
    23.26015  18084.00000  19501.30750
    23.27015  21369.00000  21775.67878
    23.28015  23702.00000  23642.45050
    23.29015  25696.00000  24855.57033
    23.30015  26679.00000  25222.73522
    23.31015  25919.00000  24666.82984
    23.32015  24718.00000  23268.52094
    23.33015  22081.00000  21254.63524
    23.34015  19723.00000  18930.65198
    23.35015  17358.00000  16600.50091
    23.36016  15007.00000  14512.00168
    23.37016  13200.00000  12842.54826
    23.38016  12469.00000  11684.34347
    23.39016  12393.00000  11063.46996
    23.40016  12595.00000  10950.46053
    23.41016  13481.00000  11269.85947
    23.42016  14486.00000  11906.04391
    23.43016  15121.00000  12708.91801
    23.44016  15318.00000  13503.77687
    23.45016  15534.00000  14108.56365
    23.46016  14342.00000  14359.59020
    23.47016  13578.00000  14143.64718
    23.48016  12153.00000  13429.02356
    23.49016  10873.00000  12279.81283
    23.50016   9657.00000  10838.05556
    23.51016   8142.00000   9279.36266
    23.52016   7137.00000   7767.43607
    23.53016   5734.00000   6424.14255
    23.54016   4787.00000   5319.00791
    23.55016   4293.00000   4470.93299
    23.56016   3677.00000   3860.96154
    23.57016   3474.00000   3447.90211
    23.58016   3362.00000   3183.18504
    23.59016   2994.00000   3021.57682
    23.60016   2853.00000   2926.73955
    23.61016   2791.00000   2872.50440
    23.62016   2795.00000   2841.53737
    23.63016   2757.00000   2823.00655
    23.64016   2750.00000   2810.33596
    23.65016   2826.00000   2799.54495
    23.66016   2731.00000   2788.24201
    23.67016   2808.00000   2775.11605
    23.68016   2766.00000   2759.70449
    23.69016   2784.00000   2742.25441
    23.70016   2830.00000   2723.53806
    23.71016   2763.00000   2704.48222
    23.72016   2801.00000   2685.96357
    23.73016   2800.00000   2668.99062
    23.74016   2809.00000   2654.11901
    23.75016   2761.00000   2641.54664
    23.76016   2756.00000   2631.18445
    23.77016   2696.00000   2622.75793
    23.78016   2728.00000   2615.91668
    23.79016   2660.00000   2610.32337
    23.80017   2660.00000   2605.70545
    23.81017   2722.00000   2601.89652
    23.82017   2698.00000   2598.81385
    23.83017   2653.00000   2596.46945
    23.84017   2618.00000   2594.95681
    23.85017   2638.00000   2594.44912
    23.86017   2649.00000   2595.22739
    23.87017   2658.00000   2597.65320
    23.88017   2673.00000   2602.03553
    23.89017   2653.00000   2609.03336
    23.90017   2715.00000   2619.39958
    23.91017   2771.00000   2634.07108
    23.92017   2794.00000   2654.12078
    23.93017   2747.00000   2680.52327
    23.94017   2780.00000   2713.77586
    23.95017   2860.00000   2755.61123
    23.96017   2938.00000   2815.18221
    23.97017   2937.00000   2887.53063
    23.98017   3015.00000   2973.23298
    23.99017   3056.00000   3068.65041
    24.00017   3145.00000   3170.94415
    24.01017   3153.00000   3279.55859
    24.02017   3295.00000   3394.24547
    24.03017   3424.00000   3508.04291
    24.04017   3544.00000   3615.25653
    24.05017   3754.00000   3709.25666
    24.06017   3884.00000   3782.13010
    24.07017   3804.00000   3825.19224
    24.08017   3861.00000   3830.25108
    24.09017   3841.00000   3791.53641
    24.10017   3724.00000   3707.83896
    24.11017   3483.00000   3584.07287
    24.12017   3503.00000   3431.29045
    24.13017   3175.00000   3264.61423
    24.14017   3204.00000   3099.80062
    24.15017   3076.00000   2950.00725
    24.16017   2831.00000   2823.84190
    24.17017   2701.00000   2724.87778
    24.18017   2701.00000   2652.35578
    24.19017   2559.00000   2602.59570
    24.20017   2590.00000   2570.57212
    24.21017   2497.00000   2551.20899
    24.22017   2636.00000   2540.22758
    24.23018   2479.00000   2534.52903
    24.24018   2511.00000   2531.87016
    24.25018   2607.00000   2530.91965
    24.26018   2560.00000   2530.92861
    24.27018   2504.00000   2531.53458
    24.28018   2562.00000   2532.68778
    24.29018   2547.00000   2534.23353
    24.30018   2564.00000   2536.17597
    24.31018   2593.00000   2538.56965
    24.32018   2634.00000   2541.50906
    24.33018   2556.00000   2545.14157
    24.34018   2633.00000   2549.69050
    24.35018   2649.00000   2555.48787
    24.36018   2557.00000   2563.01650
    24.37018   2559.00000   2572.96056
    24.38018   2643.00000   2586.26273
    24.39018   2644.00000   2604.18488
    24.40018   2675.00000   2628.37034
    24.41018   2648.00000   2660.90834
    24.42018   2726.00000   2704.40833
    24.43018   2725.00000   2762.09949
    24.44018   2835.00000   2837.98170
    24.45018   2925.00000   2937.06152
    24.46018   2988.00000   3065.70425
    24.47018   3096.00000   3232.11094
    24.48018   3416.00000   3446.87604
    24.49018   3743.00000   3723.47984
    24.50018   4021.00000   4078.41678
    24.51018   4533.00000   4530.52265
    24.52018   5118.00000   5099.04407
    24.53018   5770.00000   5799.59823
    24.54018   6969.00000   6637.92515
    24.55018   8164.00000   7603.04187
    24.56018   9023.00000   8660.22741
    24.57018  10192.00000   9747.40093
    24.58018  11372.00000  10773.57132
    24.59018  11678.00000  11619.59297
    24.60018  11932.00000  12175.09645
    24.61018  11603.00000  12345.14943
    24.62018  10772.00000  12079.04253
    24.63018   9735.00000  11393.62358
    24.64018   8667.00000  10375.61236
    24.65018   7788.00000   9157.57215
    24.66018   6531.00000   7881.08203
    24.67019   5611.00000   6665.56135
    24.68019   4792.00000   5597.70401
    24.69019   4093.00000   4720.62157
    24.70019   3695.00000   4043.53893
    24.71019   3169.00000   3549.84217
    24.72019   2955.00000   3208.11484
    24.73019   2815.00000   2982.14058
    24.74019   2752.00000   2838.09027
    24.75019   2723.00000   2748.39369
    24.76019   2592.00000   2692.81790
    24.77019   2515.00000   2657.75644
    24.78019   2571.00000   2634.72241
    24.79019   2584.00000   2618.75376
    24.80019   2575.00000   2607.09909
    24.81019   2532.00000   2598.28974
    24.82019   2597.00000   2591.55622
    24.83019   2559.00000   2586.49464
    24.84019   2450.00000   2582.89114
    24.85019   2490.00000   2580.63734
    24.86019   2531.00000   2579.69190
    24.87019   2506.00000   2580.05093
    24.88019   2561.00000   2581.74753
    24.89019   2504.00000   2584.89606
    24.90019   2624.00000   2589.65854
    24.91019   2626.00000   2596.26639
    24.92019   2586.00000   2605.03262
    24.93019   2583.00000   2616.36259
    24.94019   2577.00000   2630.76275
    24.95019   2763.00000   2648.85041
    24.96019   2747.00000   2671.37196
    24.97019   2684.00000   2699.24599
    24.98019   2679.00000   2733.65127
    24.99019   2814.00000   2776.18162
    25.00019   2782.00000   2829.07989
    25.01019   2846.00000   2895.54850
    25.02019   3057.00000   2980.11650
    25.03019   3124.00000   3089.03853
    25.04019   3229.00000   3230.71426
    25.05019   3471.00000   3416.15106
    25.06019   3596.00000   3659.56619
    25.07019   4051.00000   3979.26702
    25.08019   4307.00000   4399.57030
    25.09019   4868.00000   4949.03771
    25.10019   5526.00000   5652.98482
    25.11020   6521.00000   6560.51550
    25.12020   7851.00000   7717.35627
    25.13020   9023.00000   9168.41026
    25.14020  11104.00000  10944.97832
    25.15020  13060.00000  13050.22415
    25.16020  15591.00000  15441.40205
    25.17020  17821.00000  18015.81910
    25.18020  20665.00000  20603.45159
    25.19020  23420.00000  22973.83357
    25.20020  25528.00000  24860.01088
    25.21020  27302.00000  25999.90587
    25.22020  27666.00000  26193.31401
    25.23020  26654.00000  25365.42074
    25.24020  24852.00000  23609.40830
    25.25020  23184.00000  21171.31563
    25.26020  19674.00000  18375.19262
    25.27020  16739.00000  15536.55453
    25.28020  13756.00000  12906.05071
    25.29020  11165.00000  10640.45809
    25.30020   9093.00000   8806.96231
    25.31020   7204.00000   7402.01713
    25.32020   6120.00000   6377.25754
    25.33020   5449.00000   5665.99047
    25.34020   4956.00000   5204.22823
    25.35020   4789.00000   4942.92009
    25.36020   4594.00000   4852.00772
    25.37020   4738.00000   4919.35613
    25.38020   5026.00000   5147.53815
    25.39020   5430.00000   5550.02985
    25.40020   6002.00000   6152.68512
    25.41020   7182.00000   6995.69515
    25.42020   8498.00000   8129.09510
    25.43020  10063.00000   9608.08886
    25.44020  12008.00000  11480.40108
    25.45020  14562.00000  13765.57597
    25.46020  16991.00000  16428.88810
    25.47020  19579.00000  19356.48101
    25.48020  22802.00000  22341.39889
    25.49020  26067.00000  25091.27736
    25.50020  28671.00000  27264.38729
    25.51020  29772.00000  28530.12593
    25.52020  30335.00000  28645.53336
    25.53020  29541.00000  27532.38732
    25.54021  27894.00000  25317.15376
    25.55021  24821.00000  22315.57146
    25.56021  20695.00000  18934.33488
    25.57021  17018.00000  15573.17067
    25.58021  13667.00000  12546.26528
    25.59021  10676.00000  10043.75197
    25.60021   8159.00000   8128.88830
    25.61021   6441.00000   6762.48739
    25.62021   5515.00000   5841.79500
    25.63021   4774.00000   5241.58773
    25.64021   4305.00000   4846.18177
    25.65021   4265.00000   4568.39740
    25.66021   4226.00000   4355.62537
    25.67021   4249.00000   4186.16383
    25.68021   4338.00000   4060.90672
    25.69021   4405.00000   3995.72967
    25.70021   4879.00000   4012.23759
    25.71021   5030.00000   4132.80754
    25.72021   5358.00000   4377.16139
    25.73021   5798.00000   4759.53682
    25.74021   6409.00000   5285.21798
    25.75021   7079.00000   5945.77776
    25.76021   7649.00000   6713.60727
    25.77021   8418.00000   7537.66686
    25.78021   9068.00000   8343.10968
    25.79021   9395.00000   9036.95302
    25.80021   9324.00000   9521.44247
    25.81021   9103.00000   9713.64753
    25.82021   8553.00000   9565.92942
    25.83021   7740.00000   9083.19478
    25.84021   7003.00000   8325.93587
    25.85021   6099.00000   7394.62766
    25.86021   5313.00000   6403.80216
    25.87021   4708.00000   5456.33594
    25.88021   4165.00000   4626.30069
    25.89021   3731.00000   3954.85081
    25.90021   3285.00000   3461.50468
    25.91021   3211.00000   3127.28417
    25.92021   3052.00000   2927.79531
    25.93021   2816.00000   2834.30097
    25.94021   2866.00000   2821.87983
    25.95021   2872.00000   2871.33724
    25.96021   2867.00000   2968.79312
    25.97021   2914.00000   3102.65932
    25.98022   3113.00000   3263.83199
    25.99022   3254.00000   3451.11052
    26.00022   3374.00000   3640.69110
    26.01022   3697.00000   3815.19940
    26.02022   3919.00000   3953.68833
    26.03022   4055.00000   4037.53554
    26.04022   4255.00000   4053.31164
    26.05022   4309.00000   3995.93939
    26.06022   4162.00000   3870.26414
    26.07022   3863.00000   3690.37014
    26.08022   3579.00000   3476.73848
    26.09022   3283.00000   3252.13628
    26.10022   2990.00000   3037.49285
    26.11022   2761.00000   2848.80345
    26.12022   2602.00000   2695.60622
    26.13022   2430.00000   2581.33678
    26.14022   2497.00000   2504.68024
    26.15022   2432.00000   2461.52276
    26.16022   2391.00000   2446.88303
    26.17022   2420.00000   2456.36019
    26.18022   2472.00000   2486.96356
    26.19022   2494.00000   2537.38025
    26.20022   2606.00000   2607.83024
    26.21022   2614.00000   2699.66088
    26.22022   2683.00000   2814.75189
    26.23022   2861.00000   2954.95307
    26.24022   3074.00000   3121.68575
    26.25022   3111.00000   3313.62947
    26.26022   3476.00000   3526.67744
    26.27022   3851.00000   3752.85307
    26.28022   4101.00000   3981.32468
    26.29022   4359.00000   4195.76991
    26.30022   4714.00000   4374.85456
    26.31022   4831.00000   4496.75804
    26.32022   4813.00000   4542.17987
    26.33022   4541.00000   4498.87859
    26.34022   4344.00000   4366.60290
    26.35022   3977.00000   4159.46982
    26.36022   3610.00000   3903.14846
    26.37022   3280.00000   3627.87233
    26.38022   3066.00000   3361.51989
    26.39022   2879.00000   3125.55669
    26.40022   2725.00000   2933.72013
    26.41022   2645.00000   2792.46755
    26.42023   2630.00000   2702.44251
    26.43023   2468.00000   2660.76368
    26.44023   2544.00000   2662.54463
    26.45023   2576.00000   2702.66463
    26.46023   2672.00000   2776.28494
    26.47023   2713.00000   2878.69429
    26.48023   2783.00000   3004.33976
    26.49023   2925.00000   3145.99046
    26.50023   3024.00000   3293.90622
    26.51023   3134.00000   3435.61947
    26.52023   3355.00000   3556.49133
    26.53023   3472.00000   3641.19081
    26.54023   3666.00000   3676.15136
    26.55023   3770.00000   3652.85330
    26.56023   3730.00000   3571.00325
    26.57023   3649.00000   3439.68559
    26.58023   3674.00000   3275.07036
    26.59023   3521.00000   3095.78226
    26.60023   3245.00000   2918.64905
    26.61023   2988.00000   2756.35299
    26.62023   2735.00000   2616.74651
    26.63023   2562.00000   2503.15413
    26.64023   2376.00000   2415.23816
    26.65023   2327.00000   2350.15826
    26.66023   2214.00000   2303.76854
    26.67023   2199.00000   2271.62870
    26.68023   2150.00000   2249.69893
    26.69023   2141.00000   2234.69862
    26.70023   2146.00000   2224.19267
    26.71023   2105.00000   2216.50473
    26.72023   2182.00000   2210.55275
    26.73023   2143.00000   2205.67496
    26.74023   2152.00000   2201.48277
    26.75023   2135.00000   2197.75318
    26.76023   2060.00000   2194.35812
    26.77023   2134.00000   2191.22186
    26.78023   2124.00000   2188.29698
    26.79023   2121.00000   2185.55173
    26.80023   2095.00000   2182.96378
    26.81023   2157.00000   2180.51707
    26.82023   2154.00000   2178.20047
    26.83023   2095.00000   2176.00737
    26.84023   2115.00000   2173.93630
    26.85023   2129.00000   2171.99322
    26.86024   2137.00000   2170.19381
    26.87024   2107.00000   2168.58040
    26.88024   2129.00000   2167.24798
    26.89024   2138.00000   2166.43618
    26.90024   2133.00000   2165.94582
    26.91024   2130.00000   2164.33294
    26.92024   2063.00000   2162.63061
    26.93024   2045.00000   2160.95684
    26.94024   2057.00000   2159.30677
    26.95024   2178.00000   2157.67497
    26.96024   2150.00000   2156.05467
    26.97024   2093.00000   2154.43646
    26.98024   2070.00000   2152.80613
    26.99024   2053.00000   2151.13881
    27.00024   2121.00000   2149.37432
    27.01024   2016.00000   2147.40751
    27.02024   2086.00000   2145.45620
    27.03024   2072.00000   2144.07646
    27.04024   2085.00000   2142.78849
    27.05024   2032.00000   2141.52060
    27.06024   2069.00000   2140.27288
    27.07024   2067.00000   2139.04554
    27.08024   2097.00000   2137.83893
    27.09024   2210.00000   2136.65352
    27.10024   2136.00000   2135.48991
    27.11024   2056.00000   2134.34884
    27.12024   2107.00000   2133.23119
    27.13024   2055.00000   2132.13798
    27.14024   2005.00000   2131.07040
    27.15024   2110.00000   2130.02971
    27.16024   2085.00000   2129.01731
    27.17024   2136.00000   2128.03474
    27.18024   2126.00000   2127.08371
    27.19024   2127.00000   2126.16617
    27.20024   2038.00000   2125.28426
    27.21024   2062.00000   2124.44040
    27.22024   2081.00000   2123.63722
    27.23024   2026.00000   2122.87767
    27.24024   2026.00000   2122.16491
    27.25024   2090.00000   2121.50240
    27.26024   2028.00000   2120.89376
    27.27024   2006.00000   2120.34267
    27.28024   2051.00000   2119.85242
    27.29025   1998.00000   2119.42488
    27.30025   2077.00000   2119.06066
    27.31025   1985.00000   2118.75247
    27.32025   2140.00000   2118.46384
    27.33025   2181.00000   2118.15618
    27.34025   2080.00000   2118.08755
    27.35025   2093.00000   2118.47945
    27.36025   2058.00000   2119.11736
    27.37025   1997.00000   2119.98953
    27.38025   2068.00000   2121.14458
    27.39025   2104.00000   2122.64979
    27.40025   2187.00000   2124.60054
    27.41025   2210.00000   2127.13423
    27.42025   2209.00000   2130.44993
    27.43025   2172.00000   2134.83546
    27.44025   2133.00000   2140.70439
    27.45025   2313.00000   2148.65160
    27.46025   2334.00000   2159.59764
    27.47025   2399.00000   2174.65412
    27.48025   2415.00000   2194.08336
    27.49025   2532.00000   2219.15003
    27.50025   2537.00000   2252.73864
    27.51025   2502.00000   2297.68445
    27.52025   2595.00000   2357.50908
    27.53025   2638.00000   2436.65728
    27.54025   2818.00000   2540.60127
    27.55025   2976.00000   2675.79693
    27.56025   3066.00000   2849.35254
    27.57025   3327.00000   3068.25436
    27.58025   3576.00000   3338.03274
    27.59025   3907.00000   3660.87146
    27.60025   4189.00000   4033.36156
    27.61025   4550.00000   4444.33378
    27.62025   4837.00000   4873.38227
    27.63025   5032.00000   5290.72335
    27.64025   5118.00000   5658.89235
    27.65025   5220.00000   5936.59313
    27.66025   5107.00000   6084.94238
    27.67025   5103.00000   6076.09615
    27.68025   4944.00000   5902.64127
    27.69025   4947.00000   5582.99869
    27.70025   4609.00000   5157.64233
    27.71025   4266.00000   4677.21566
    27.72025   4081.00000   4190.00988
    27.73026   3663.00000   3733.91032
    27.74026   3324.00000   3335.33953
    27.75026   3000.00000   3006.83622
    27.76026   2728.00000   2750.82179
    27.77026   2514.00000   2562.03096
    27.78026   2382.00000   2430.57864
    27.79026   2377.00000   2345.31276
    27.80026   2327.00000   2295.93278
    27.81026   2233.00000   2274.21435
    27.82026   2256.00000   2274.57295
    27.83026   2259.00000   2293.97084
    27.84026   2368.00000   2331.43725
    27.85026   2461.00000   2387.40231
    27.86026   2445.00000   2462.99640
    27.87026   2568.00000   2559.45630
    27.88026   2603.00000   2677.83359
    27.89026   2752.00000   2819.13273
    27.90026   2940.00000   2984.03854
    27.91026   3093.00000   3172.65958
    27.92026   3277.00000   3389.11759
    27.93026   3429.00000   3642.73595
    27.94026   3984.00000   3945.35086
    27.95026   4380.00000   4310.95306
    27.96026   4777.00000   4752.53665
    27.97026   5381.00000   5277.08373
    27.98026   6290.00000   5879.77095
    27.99026   7005.00000   6538.95978
    28.00026   7655.00000   7213.75352
    28.01026   8479.00000   7845.62975
    28.02026   9034.00000   8364.99735
    28.03026   8973.00000   8702.66575
    28.04026   9120.00000   8804.82635
    28.05026   9012.00000   8647.44800
    28.06026   8407.00000   8243.46574
    28.07026   7721.00000   7638.58283
    28.08026   6828.00000   6898.80865
    28.09026   5876.00000   6096.55465
    28.10026   5114.00000   5299.01419
    28.11026   4123.00000   4560.01312
    28.12026   3540.00000   3916.68286
    28.13026   2941.00000   3387.54450
    28.14026   2642.00000   2974.56438
    28.15026   2415.00000   2667.85805
    28.16026   2198.00000   2450.55042
    28.17027   2164.00000   2303.16073
    28.18027   2134.00000   2207.41573
    28.19027   2079.00000   2147.37952
    28.20027   2012.00000   2110.84344
    28.21027   1995.00000   2089.06110
    28.22027   2017.00000   2076.18819
    28.23027   2092.00000   2068.56191
    28.24027   1979.00000   2064.01874
    28.25027   2076.00000   2061.32486
    28.26027   2041.00000   2059.87169
    28.27027   2037.00000   2059.85668
    28.28027   2069.00000   2061.30325
    28.29027   2105.00000   2064.22865
    28.30027   2141.00000   2069.02262
    28.31027   2132.00000   2076.39535
    28.32027   2128.00000   2087.38850
    28.33027   2183.00000   2103.49259
    28.34027   2184.00000   2126.83968
    28.35027   2210.00000   2160.24881
    28.36027   2170.00000   2206.91725
    28.37027   2144.00000   2271.96843
    28.38027   2329.00000   2361.95429
    28.39027   2410.00000   2485.27313
    28.40027   2505.00000   2652.65070
    28.41027   2668.00000   2877.43650
    28.42027   2823.00000   3175.55327
    28.43027   3184.00000   3564.77253
    28.44027   3591.00000   4062.92376
    28.45027   4216.00000   4684.70462
    28.46027   4856.00000   5437.03696
    28.47027   5773.00000   6314.13394
    28.48027   6832.00000   7292.75746
    28.49027   8488.00000   8324.98651
    28.50027   9857.00000   9341.21257
    28.51027  10839.00000  10253.85982
    28.52027  11797.00000  10966.80797
    28.53027  12174.00000  11389.42842
    28.54027  12188.00000  11453.80696
    28.55027  12023.00000  11132.72702
    28.56027  10852.00000  10452.70312
    28.57027   9697.00000   9493.23701
    28.58027   8561.00000   8368.37351
    28.59027   7201.00000   7198.94678
    28.60028   5988.00000   6088.03105
    28.61028   4955.00000   5112.66171
    28.62028   4185.00000   4314.14984
    28.63028   3562.00000   3707.25354
    28.64028   3095.00000   3283.79260
    28.65028   2925.00000   3021.36371
    28.66028   2769.00000   2891.86499
    28.67028   2853.00000   2866.66002
    28.68028   2796.00000   2919.11318
    28.69028   2991.00000   3025.04375
    28.70028   3116.00000   3161.88433
    28.71028   3287.00000   3307.59314
    28.72028   3667.00000   3440.37929
    28.73028   3844.00000   3539.86623
    28.74028   4156.00000   3587.65840
    28.75028   4405.00000   3571.84366
    28.76028   4482.00000   3489.70749
    28.77028   4327.00000   3349.41217
    28.78028   4344.00000   3167.94888
    28.79028   4057.00000   2966.34609
    28.80028   3706.00000   2764.72429
    28.81028   3421.00000   2579.06409
    28.82028   2997.00000   2419.91171
    28.83028   2684.00000   2292.37104
    28.84028   2388.00000   2196.94724
    28.85028   2354.00000   2130.87312
    28.86028   2182.00000   2089.53320
    28.87028   2164.00000   2067.65646
    28.88028   2097.00000   2060.09874
    28.89028   2092.00000   2062.20920
    28.90028   2104.00000   2069.90253
    28.91028   2037.00000   2079.60704
    28.92028   2034.00000   2088.23384
    28.93028   2076.00000   2093.24171
    28.94028   2107.00000   2092.79153
    28.95028   2050.00000   2085.92178
    28.96028   2002.00000   2072.65091
    28.97028   1939.00000   2053.92835
    28.98028   2038.00000   2031.41095
    28.99028   1969.00000   2007.11222
    29.00028   1907.00000   1983.01859
    29.01028   1900.00000   1960.76922
    29.02028   1900.00000   1941.46362
    29.03028   1959.00000   1925.61697
    29.04029   1921.00000   1913.22982
    29.05029   1944.00000   1903.98933
    29.06029   1923.00000   1897.37371
    29.07029   1860.00000   1892.86130
    29.08029   1823.00000   1890.01981
    29.09029   1842.00000   1888.52210
    29.10029   1947.00000   1888.20969
    29.11029   1905.00000   1889.15022
    29.12029   1884.00000   1891.56710
    29.13029   1829.00000   1895.84450
    29.14029   1943.00000   1902.28662
    29.15029   1993.00000   1911.00353
    29.16029   2011.00000   1922.20016
    29.17029   1857.00000   1936.56539
    29.18029   2013.00000   1954.17621
    29.19029   2095.00000   1974.59747
    29.20029   2005.00000   1996.62052
    29.21029   2067.00000   2018.52722
    29.22029   2056.00000   2040.13105
    29.23029   2050.00000   2059.18343
    29.24029   2011.00000   2072.45630
    29.25029   2084.00000   2077.79703
    29.26029   2029.00000   2074.21919
    29.27029   2110.00000   2061.89503
    29.28029   2026.00000   2042.19788
    29.29029   2049.00000   2017.43704
    29.30029   1933.00000   1990.43290
    29.31029   1885.00000   1964.01744
    29.32029   1957.00000   1940.59501
    29.33029   1919.00000   1921.85234
    29.34029   1871.00000   1908.64734
    29.35029   1851.00000   1901.05320
    29.36029   1907.00000   1898.50322
    29.37029   1917.00000   1899.98494
    29.38029   1931.00000   1904.19178
    29.39029   1904.00000   1909.56204
    29.40029   1873.00000   1914.71967
    29.41029   1843.00000   1918.49552
    29.42029   1896.00000   1919.98842
    29.43029   1911.00000   1919.00566
    29.44029   1984.00000   1916.16756
    29.45029   1887.00000   1911.89360
    29.46029   1886.00000   1907.44290
    29.47029   1918.00000   1904.51740
    29.48030   1973.00000   1904.95159
    29.49030   1955.00000   1910.73015
    29.50030   2074.00000   1924.28847
    29.51030   2034.00000   1948.27813
    29.52030   2139.00000   1985.80747
    29.53030   2108.00000   2040.63369
    29.54030   2274.00000   2117.27166
    29.55030   2212.00000   2220.91668
    29.56030   2298.00000   2357.04657
    29.57030   2412.00000   2530.58387
    29.58030   2495.00000   2744.57025
    29.59030   2734.00000   2998.44998
    29.60030   2959.00000   3286.26296
    29.61030   3224.00000   3595.26328
    29.62030   3535.00000   3905.67016
    29.63030   3859.00000   4191.52642
    29.64030   4267.00000   4422.36155
    29.65030   4652.00000   4571.07839
    29.66030   4967.00000   4617.21696
    29.67030   4945.00000   4551.81699
    29.68030   4919.00000   4382.75010
    29.69030   4780.00000   4133.39356
    29.70030   4433.00000   3837.91564
    29.71030   3991.00000   3533.30785
    29.72030   3665.00000   3251.81446
    29.73030   3250.00000   3016.00750
    29.74030   3016.00000   2836.80336
    29.75030   2841.00000   2713.94263
    29.76030   2716.00000   2638.28481
    29.77030   2624.00000   2595.15809
    29.78030   2605.00000   2567.98230
    29.79030   2646.00000   2541.58059
    29.80030   2627.00000   2505.05916
    29.81030   2457.00000   2453.39229
    29.82030   2388.00000   2387.51440
    29.83030   2211.00000   2312.72960
    29.84030   2151.00000   2236.31983
    29.85030   2182.00000   2165.55585
    29.86030   2056.00000   2106.29902
    29.87030   2015.00000   2062.24237
    29.88030   1987.00000   2035.11675
    29.89030   1972.00000   2024.89565
    29.90030   1941.00000   2030.26773
    29.91031   1961.00000   2049.24618
    29.92031   1988.00000   2079.64958
    29.93031   2008.00000   2119.68253
    29.94031   2211.00000   2168.21410
    29.95031   2263.00000   2224.97983
    29.96031   2407.00000   2290.64376
    29.97031   2476.00000   2366.77950
    29.98031   2552.00000   2455.84729
    29.99031   2687.00000   2561.25571
    30.00031   2803.00000   2687.56200
    30.01031   2905.00000   2840.77425
    30.02031   3041.00000   3028.57372
    30.03031   3199.00000   3260.10785
    30.04031   3513.00000   3544.95270
    30.05031   3820.00000   3890.45285
    30.06031   4142.00000   4297.79246
    30.07031   4616.00000   4757.94265
    30.08031   5040.00000   5249.11298
    30.09031   5423.00000   5736.91066
    30.10031   5716.00000   6177.68009
    30.11031   6014.00000   6524.84375
    30.12031   6356.00000   6737.51784
    30.13031   6471.00000   6789.86125
    30.14031   6604.00000   6677.51868
    30.15031   6507.00000   6416.90566
    30.16031   6124.00000   6040.48775
    30.17031   5806.00000   5585.47901
    30.18031   5483.00000   5087.26401
    30.19031   4785.00000   4576.71337
    30.20031   4247.00000   4079.85795
    30.21031   3704.00000   3617.71998
    30.22031   3160.00000   3205.93606
    30.23031   2784.00000   2853.58645
    30.24031   2492.00000   2563.32307
    30.25031   2250.00000   2333.18143
    30.26031   2138.00000   2157.67072
    30.27031   1926.00000   2028.95269
    30.28031   1787.00000   1938.08877
    30.29031   1845.00000   1876.17344
    30.30031   1851.00000   1835.20841
    30.31031   1774.00000   1808.62004
    30.32031   1786.00000   1791.41884
    30.33031   1802.00000   1780.08381
    30.34031   1812.00000   1772.29128
    30.35032   1736.00000   1766.59356
    30.36032   1787.00000   1762.15166
    30.37032   1751.00000   1758.47997
    30.38032   1776.00000   1755.31211
    30.39032   1673.00000   1752.50579
    30.40032   1758.00000   1750.01445
    30.41032   1816.00000   1747.75899
    30.42032   1756.00000   1745.71375
    30.43032   1743.00000   1743.85343
    30.44032   1667.00000   1742.16109
    30.45032   1752.00000   1740.62179
    30.46032   1691.00000   1739.21911
    30.47032   1768.00000   1737.91955
    30.48032   1769.00000   1736.70868
    30.49032   1738.00000   1735.77627
    30.50032   1776.00000   1735.09386
    30.51032   1759.00000   1734.63145
    30.52032   1795.00000   1734.39734
    30.53032   1713.00000   1734.44607
    30.54032   1717.00000   1734.86369
    30.55032   1723.00000   1735.78294
    30.56032   1693.00000   1737.40378
    30.57032   1685.00000   1740.02035
    30.58032   1744.00000   1744.05559
    30.59032   1723.00000   1750.10460
    30.60032   1719.00000   1758.98795
    30.61032   1762.00000   1771.81709
    30.62032   1821.00000   1790.06408
    30.63032   1798.00000   1815.55286
    30.64032   1832.00000   1850.91973
    30.65032   1872.00000   1901.06538
    30.66032   1939.00000   1969.14649
    30.67032   1916.00000   2059.64349
    30.68032   1978.00000   2177.40865
    30.69032   2088.00000   2326.78474
    30.70032   2261.00000   2510.51940
    30.71032   2419.00000   2727.95727
    30.72032   2589.00000   2973.73386
    30.73032   2761.00000   3236.80043
    30.74032   3019.00000   3500.31660
    30.75032   3359.00000   3741.26370
    30.76032   3574.00000   3933.92685
    30.77032   3681.00000   4053.38482
    30.78032   3780.00000   4080.43819
    30.79033   3793.00000   4006.94949
    30.80033   3733.00000   3839.78315
    30.81033   3617.00000   3599.72848
    30.82033   3547.00000   3315.88071
    30.83033   3245.00000   3018.46012
    30.84033   2934.00000   2733.35964
    30.85033   2744.00000   2479.25900
    30.86033   2462.00000   2266.87872
    30.87033   2265.00000   2099.74390
    30.88033   2269.00000   1975.75075
    30.89033   2179.00000   1889.28805
    30.90033   2113.00000   1833.26090
    30.91033   2088.00000   1800.64709
    30.92033   2111.00000   1785.42216
    30.93033   2003.00000   1782.88429
    30.94033   2063.00000   1789.53618
    30.95033   1996.00000   1802.72493
    30.96033   1973.00000   1820.22644
    30.97033   1898.00000   1839.91647
    30.98033   1942.00000   1859.61540
    30.99033   1900.00000   1877.13726
    31.00033   1837.00000   1890.51892
    31.01033   1889.00000   1898.35797
    31.02033   1906.00000   1900.15715
    31.03033   1765.00000   1896.56492
    31.04033   1825.00000   1889.42323
    31.05033   1806.00000   1881.58403
    31.06033   1784.00000   1876.52061
    31.07033   1736.00000   1877.80638
    31.08033   1724.00000   1888.54145
    31.09033   1755.00000   1910.79459
    31.10033   1824.00000   1945.11810
    31.11033   1776.00000   1990.19692
    31.12033   1831.00000   2042.70759
    31.13033   1860.00000   2097.47234
    31.14033   1941.00000   2147.92047
    31.15033   1963.00000   2186.86267
    31.16033   1976.00000   2207.92450
    31.17033   1952.00000   2206.62398
    31.18033   1962.00000   2181.61903
    31.19033   1941.00000   2135.28525
    31.20033   1856.00000   2073.17402
    31.21033   1903.00000   2002.51665
    31.22034   1768.00000   1930.50351
    31.23034   1788.00000   1863.26568
    31.24034   1694.00000   1804.76445
    31.25034   1778.00000   1757.00899
    31.26034   1749.00000   1720.22238
    31.27034   1747.00000   1693.33683
    31.28034   1708.00000   1674.57521
    31.29034   1727.00000   1661.96379
    31.30034   1724.00000   1653.69085
    31.31034   1737.00000   1648.29393
    31.32034   1734.00000   1644.70720
    31.33034   1691.00000   1642.22140
    31.34034   1744.00000   1640.40624
    31.35034   1704.00000   1639.03049
    31.36034   1713.00000   1637.99876
    31.37034   1705.00000   1637.31553
    31.38034   1660.00000   1637.05097
    31.39034   1722.00000   1637.26463
    31.40034   1700.00000   1638.13369
    31.41034   1736.00000   1639.91415
    31.42034   1757.00000   1642.91081
    31.43034   1664.00000   1647.48224
    31.44034   1762.00000   1653.95612
    31.45034   1771.00000   1662.82750
    31.46034   1755.00000   1675.55671
    31.47034   1701.00000   1691.76763
    31.48034   1770.00000   1711.60458
    31.49034   1785.00000   1734.66366
    31.50034   1782.00000   1760.16704
    31.51034   1808.00000   1786.84262
    31.52034   1894.00000   1813.07221
    31.53034   1778.00000   1837.20529
    31.54034   1824.00000   1857.85745
    31.55034   1868.00000   1874.29979
    31.56034   1808.00000   1886.73694
    31.57034   1890.00000   1896.36834
    31.58034   1895.00000   1905.16143
    31.59034   1890.00000   1915.34701
    31.60034   1849.00000   1928.74765
    31.61034   2014.00000   1946.12007
    31.62034   1980.00000   1966.70453
    31.63034   2005.00000   1988.13083
    31.64034   1963.00000   2006.74759
    31.65034   2029.00000   2018.34586
    31.66035   2005.00000   2019.12993
    31.67035   1998.00000   2006.74873
    31.68035   1974.00000   1981.04738
    31.69035   1962.00000   1944.11682
    31.70035   1912.00000   1899.67287
    31.71035   1844.00000   1852.24197
    31.72035   1860.00000   1806.38632
    31.73035   1755.00000   1765.59965
    31.74035   1734.00000   1732.34192
    31.75035   1796.00000   1707.82582
    31.76035   1626.00000   1692.13265
    31.77035   1642.00000   1684.27897
    31.78035   1719.00000   1682.63906
    31.79035   1715.00000   1685.19659
    31.80035   1628.00000   1689.81769
    31.81035   1718.00000   1694.47230
    31.82035   1670.00000   1697.43611
    31.83035   1676.00000   1697.45827
    31.84035   1631.00000   1693.87628
    31.85035   1642.00000   1686.65213
    31.86035   1703.00000   1676.30946
    31.87035   1689.00000   1663.78237
    31.88035   1702.00000   1650.22855
    31.89035   1668.00000   1636.77601
    31.90035   1698.00000   1624.32600
    31.91035   1673.00000   1613.49521
    31.92035   1665.00000   1604.57828
    31.93035   1659.00000   1597.58350
    31.94035   1721.00000   1592.31481
    31.95035   1647.00000   1588.46530
    31.96035   1633.00000   1585.69893
    31.97035   1659.00000   1583.70812
    31.98035   1622.00000   1582.24485
    31.99035   1580.00000   1581.13027
    32.00035   1642.00000   1580.25081
    32.01035   1650.00000   1579.54841
    32.02035   1681.00000   1579.00980
    32.03035   1558.00000   1578.67197
    32.04035   1655.00000   1578.63410
    32.05035   1719.00000   1578.93226
    32.06035   1656.00000   1579.74057
    32.07035   1704.00000   1581.27283
    32.08035   1682.00000   1583.80600
    32.09035   1674.00000   1587.65120
    32.10035   1680.00000   1593.19051
    32.11036   1667.00000   1600.88221
    32.12035   1718.00000   1611.13110
    32.13036   1673.00000   1624.32553
    32.14035   1660.00000   1640.59856
    32.15036   1673.00000   1659.92745
    32.16035   1706.00000   1681.80191
    32.17036   1674.00000   1705.47980
    32.18036   1743.00000   1729.71091
    32.19036   1764.00000   1753.19671
    32.20036   1770.00000   1774.42376
    32.21036   1774.00000   1790.46238
    32.22036   1734.00000   1799.36640
    32.23036   1757.00000   1801.17887
    32.24036   1754.00000   1795.75275
    32.25036   1837.00000   1783.47701
    32.26036   1707.00000   1765.35503
    32.27036   1756.00000   1742.87001
    32.28036   1716.00000   1717.73822
    32.29036   1725.00000   1691.71951
    32.30036   1713.00000   1666.52888
    32.31036   1652.00000   1643.50221
    32.32036   1666.00000   1623.53208
    32.33036   1620.00000   1607.05239
    32.34036   1624.00000   1594.08596
    32.35036   1700.00000   1584.34196
    32.36036   1640.00000   1577.33550
    32.37036   1600.00000   1572.50303
    32.38036   1639.00000   1569.29391
    32.39036   1592.00000   1567.22895
    32.40036   1679.00000   1565.92382
    32.41036   1642.00000   1565.10383
    32.42036   1661.00000   1564.63435
    32.43036   1620.00000   1564.33999
    32.44036   1598.00000   1564.15991
    32.45036   1641.00000   1564.04803
    32.46036   1585.00000   1564.01312
    32.47036   1646.00000   1564.04376
    32.48036   1602.00000   1564.12576
    32.49036   1670.00000   1564.25697
    32.50036   1684.00000   1564.44238
    32.51036   1714.00000   1564.68817
    32.52036   1649.00000   1565.00239
    32.53036   1656.00000   1565.39594
    32.54036   1658.00000   1565.88413
    32.55037   1599.00000   1566.48963
    32.56036   1603.00000   1567.24251
    32.57037   1597.00000   1568.19262
    32.58036   1577.00000   1569.40474
    32.59037   1658.00000   1570.98481
    32.60036   1620.00000   1573.08655
    32.61037   1640.00000   1575.92669
    32.62037   1659.00000   1579.63564
    32.63037   1591.00000   1584.59544
    32.64037   1665.00000   1591.28484
    32.65037   1599.00000   1600.28039
    32.66037   1665.00000   1612.27792
    32.67037   1695.00000   1628.06846
    32.68037   1721.00000   1648.47088
    32.69037   1742.00000   1674.21340
    32.70037   1758.00000   1705.76534
    32.71037   1670.00000   1743.14075
    32.72037   1826.00000   1785.72076
    32.73037   1798.00000   1832.16325
    32.74037   1903.00000   1880.47550
    32.75037   1923.00000   1928.30778
    32.76037   1970.00000   1973.48141
    32.77037   1958.00000   2014.70316
    32.78037   2021.00000   2052.35778
    32.79037   2101.00000   2089.23093
    32.80037   2160.00000   2131.00713
    32.81037   2203.00000   2186.41962
    32.82037   2299.00000   2266.99445
    32.83037   2394.00000   2386.39129
    32.84037   2565.00000   2559.35063
    32.85037   2864.00000   2800.22012
    32.86037   3036.00000   3121.00998
    32.87037   3531.00000   3528.97591
    32.88037   3793.00000   4023.87336
    32.89037   4286.00000   4595.25123
    32.90037   4971.00000   5220.37771
    32.91037   5564.00000   5863.50452
    32.92037   6250.00000   6477.10788
    32.93037   6686.00000   7005.54993
    32.94037   7036.00000   7391.45605
    32.95037   7054.00000   7584.95723
    32.96037   6594.00000   7555.01566
    32.97038   6206.00000   7299.06010
    32.98037   6071.00000   6847.75526
    32.99038   5514.00000   6253.17833
    33.00037   5164.00000   5581.28858
    33.01038   4709.00000   4890.06166
    33.02037   4146.00000   4231.72721
    33.03038   3587.00000   3638.86862
    33.04037   3134.00000   3134.30268
    33.05038   2836.00000   2723.29291
    33.06038   2561.00000   2403.96104
    33.07038   2312.00000   2165.64695
    33.08038   2091.00000   1994.70032
    33.09038   1982.00000   1876.87100
    33.10038   1811.00000   1799.19677
    33.11038   1820.00000   1750.98499
    33.12038   1840.00000   1724.12545
    33.13038   1649.00000   1711.94118
    33.14038   1677.00000   1707.32703
    33.15038   1672.00000   1708.07553
    33.16038   1715.00000   1711.42715
    33.17038   1671.00000   1714.89465
    33.18038   1639.00000   1716.45078
    33.19038   1622.00000   1714.58672
    33.20038   1612.00000   1708.41409
    33.21038   1629.00000   1697.73688
    33.22038   1748.00000   1683.03525
    33.23038   1654.00000   1665.33770
    33.24038   1726.00000   1646.00203
    33.25038   1731.00000   1626.45895
    33.26038   1757.00000   1607.97927
    33.27038   1707.00000   1591.51147
    33.28038   1771.00000   1577.61208
    33.29038   1827.00000   1566.46613
    33.30038   1729.00000   1557.97431
    33.31038   1684.00000   1551.85112
    33.32038   1677.00000   1547.71138
    33.33038   1614.00000   1545.26020
    33.34038   1706.00000   1544.27209
    33.35038   1620.00000   1544.63239
    33.36038   1566.00000   1546.33874
    33.37038   1626.00000   1549.47575
    33.38038   1639.00000   1554.16901
    33.39038   1686.00000   1560.52757
    33.40038   1593.00000   1568.60055
    33.41039   1653.00000   1578.27181
    33.42038   1500.00000   1589.12323
    33.43039   1523.00000   1600.57502
    33.44038   1555.00000   1611.72895
    33.45039   1615.00000   1621.61658
    33.46038   1617.00000   1629.17383
    33.47039   1679.00000   1633.55118
    33.48038   1581.00000   1634.18747
    33.49039   1568.00000   1630.97955
    33.50039   1633.00000   1624.32732
    33.51039   1657.00000   1615.05399
    33.52039   1629.00000   1604.28030
    33.53039   1573.00000   1593.24526
    33.54039   1620.00000   1583.15269
    33.55039   1668.00000   1575.14768
    33.56039   1558.00000   1570.15442
    33.57039   1621.00000   1567.69998
    33.58039   1668.00000   1567.12202
    33.59039   1657.00000   1569.52792
    33.60039   1678.00000   1575.43621
    33.61039   1634.00000   1585.37402
    33.62039   1692.00000   1600.16274
    33.63039   1632.00000   1620.98876
    33.64039   1679.00000   1649.41817
    33.65039   1679.00000   1687.35540
    33.66039   1731.00000   1736.93907
    33.67039   1743.00000   1800.38546
    33.68039   1829.00000   1879.83259
    33.69039   1855.00000   1977.22819
    33.70039   1967.00000   2094.26659
    33.71039   2085.00000   2232.70106
    33.72039   2242.00000   2394.70507
    33.73039   2357.00000   2583.75248
    33.74039   2623.00000   2806.79923
    33.75039   2993.00000   3071.71294
    33.76039   3379.00000   3386.98141
    33.77039   3868.00000   3761.38234
    33.78039   4544.00000   4200.95617
    33.79039   5251.00000   4704.70930
    33.80039   5946.00000   5260.93737
    33.81039   6755.00000   5845.75047
    33.82039   7495.00000   6421.70202
    33.83039   7510.00000   6940.11610
    33.84039   7656.00000   7346.59826
    33.85040   7585.00000   7589.68025
    33.86039   7248.00000   7631.81117
    33.87040   6740.00000   7461.15788
    33.88039   6229.00000   7099.44720
    33.89040   5946.00000   6594.09786
    33.90039   5462.00000   6011.16104
    33.91040   4953.00000   5411.54286
    33.92039   4460.00000   4849.30099
    33.93040   4087.00000   4357.41264
    33.94040   3738.00000   3955.19346
    33.95040   3375.00000   3645.06797
    33.96040   3217.00000   3419.66556
    33.97040   3064.00000   3266.94143
    33.98040   3231.00000   3174.92066
    33.99040   3260.00000   3135.46587
    34.00040   3550.00000   3145.40077
    34.01040   3751.00000   3205.39443
    34.02040   3949.00000   3317.03132
    34.03040   4068.00000   3477.68828
    34.04040   4357.00000   3675.70957
    34.05040   4552.00000   3895.94487
    34.06040   4511.00000   4113.36151
    34.07040   4462.00000   4297.10251
    34.08040   4342.00000   4415.60164
    34.09040   4167.00000   4442.77487
    34.10040   3940.00000   4364.41194
    34.11040   3655.00000   4182.64934
    34.12040   3459.00000   3915.64755
    34.13040   3138.00000   3591.90647
    34.14040   2947.00000   3245.68462
    34.15040   2725.00000   2908.96388
    34.16040   2470.00000   2606.89641
    34.17040   2337.00000   2356.19398
    34.18040   2184.00000   2165.14330
    34.19040   2092.00000   2035.94718
    34.20040   2121.00000   1966.28237
    34.21040   2128.00000   1952.41768
    34.22040   2146.00000   1991.02449
    34.23040   2135.00000   2080.40468
    34.24040   2306.00000   2220.58899
    34.25040   2432.00000   2412.56678
    34.26040   2683.00000   2656.85819
    34.27040   2909.00000   2951.67150
    34.28040   3231.00000   3290.84490
    34.29041   3683.00000   3663.36322
    34.30040   4025.00000   4051.08720
    34.31041   4392.00000   4433.41305
    34.32040   4725.00000   4783.62483
    34.33041   4846.00000   5078.47283
    34.34040   5128.00000   5296.93805
    34.35041   5247.00000   5430.36133
    34.36040   5313.00000   5481.50430
    34.37041   5366.00000   5466.48314
    34.38041   5605.00000   5407.94284
    34.39041   5660.00000   5329.66950
    34.40041   5634.00000   5252.21110
    34.41041   5730.00000   5191.95543
    34.42041   5404.00000   5163.08777
    34.43041   5248.00000   5180.37121
    34.44041   5248.00000   5259.82545
    34.45041   5388.00000   5427.30760
    34.46041   5584.00000   5713.34104
    34.47041   5955.00000   6151.29969
    34.48041   6440.00000   6773.65595
    34.49041   7442.00000   7606.44930
    34.50041   8392.00000   8662.74681
    34.51041   9598.00000   9936.10100
    34.52041  11233.00000  11395.19933
    34.53041  12642.00000  12980.91400
    34.54041  14373.00000  14606.91150
    34.55041  16149.00000  16164.54859
    34.56041  17514.00000  17531.68512
    34.57041  18820.00000  18584.08457
    34.58041  20015.00000  19207.99981
    34.59041  20374.00000  19317.24559
    34.60041  20063.00000  18871.44222
    34.61041  19091.00000  17889.61218
    34.62041  17476.00000  16451.21283
    34.63041  15180.00000  14682.68682
    34.64041  12828.00000  12729.85662
    34.65041  10696.00000  10740.89729
    34.66041   8591.00000   8847.86032
    34.67041   6795.00000   7150.07679
    34.68041   5237.00000   5709.63352
    34.69041   4242.00000   4551.84997
    34.70041   3396.00000   3669.99742
    34.71041   2807.00000   3034.64205
    34.72041   2420.00000   2603.62512
    34.73042   2238.00000   2330.53500
    34.74041   2115.00000   2172.15766
    34.75042   2126.00000   2089.70628
    34.76041   2000.00000   2052.92181
    34.77042   1933.00000   2038.13333
    34.78041   1929.00000   2028.80548
    34.79042   1940.00000   2014.07383
    34.80042   1910.00000   1988.50036
    34.81042   1989.00000   1950.95704
    34.82042   1905.00000   1904.20168
    34.83042   1884.00000   1855.61748
    34.84042   1918.00000   1807.67106
    34.85042   1852.00000   1765.50319
    34.86042   1825.00000   1732.07185
    34.87042   1821.00000   1709.07199
    34.88042   1776.00000   1696.72207
    34.89042   1780.00000   1693.99863
    34.90042   1757.00000   1699.38210
    34.91042   1767.00000   1709.98673
    34.92042   1764.00000   1717.97309
    34.93042   1755.00000   1723.84149
    34.94042   1713.00000   1726.41458
    34.95042   1682.00000   1724.96930
    34.96042   1618.00000   1719.72445
    34.97042   1655.00000   1711.59054
    34.98042   1635.00000   1701.68625
    34.99042   1595.00000   1691.21132
    35.00042   1609.00000   1682.43430
    35.01042   1617.00000   1674.78440
    35.02042   1606.00000   1667.93515
    35.03042   1631.00000   1660.97325
    35.04042   1612.00000   1653.07785
    35.05042   1689.00000   1643.66789
    35.06042   1655.00000   1632.66670
    35.07042   1612.00000   1620.62710
    35.08042   1596.00000   1607.81294
    35.09042   1701.00000   1594.79403
    35.10042   1709.00000   1583.69769
    35.11042   1789.00000   1575.98396
    35.12042   1739.00000   1572.85471
    35.13042   1728.00000   1575.13643
    35.14042   1855.00000   1583.31908
    35.15042   1854.00000   1599.11528
    35.16042   1771.00000   1621.58766
    35.17043   1824.00000   1650.76964
    35.18042   1843.00000   1687.50885
    35.19043   1864.00000   1735.27208
    35.20042   1849.00000   1793.04821
    35.21043   1900.00000   1862.61306
    35.22042   2006.00000   1946.75816
    35.23043   1949.00000   2050.21275
    35.24043   2068.00000   2178.32450
    35.25043   2161.00000   2337.59998
    35.26043   2339.00000   2534.36997
    35.27043   2584.00000   2773.45019
    35.28043   2840.00000   3056.79108
    35.29043   3121.00000   3382.10629
    35.30043   3632.00000   3742.16363
    35.31043   4027.00000   4125.04510
    35.32043   4645.00000   4515.67114
    35.33043   5105.00000   4898.33147
    35.34043   5634.00000   5260.42571
    35.35043   5953.00000   5596.39009
    35.36043   6161.00000   5911.42848
    35.37043   6434.00000   6224.39941
    35.38043   6619.00000   6567.85838
    35.39043   6937.00000   6983.55743
    35.40043   7413.00000   7512.45964
    35.41043   8181.00000   8181.41451
    35.42043   9081.00000   8990.78315
    35.43043   9836.00000   9907.11634
    35.44043  10979.00000  10861.66781
    35.45043  11836.00000  11757.00533
    35.46043  12378.00000  12480.65292
    35.47043  12857.00000  12923.96946
    35.48043  13006.00000  13005.39054
    35.49043  13217.00000  12692.93732
    35.50043  13119.00000  12017.43624
    35.51043  12339.00000  11067.40381
    35.52043  11615.00000   9965.85757
    35.53043  10528.00000   8842.16708
    35.54043   9380.00000   7809.25254
    35.55043   8431.00000   6950.21823
    35.56043   7316.00000   6312.44206
    35.57043   6540.00000   5909.59112
    35.58043   6210.00000   5727.91791
    35.59044   5988.00000   5735.40616
    35.60043   5748.00000   5889.61027
    35.61044   5982.00000   6145.92762
    35.62043   6262.00000   6457.48802
    35.63044   6433.00000   6780.42398
    35.64043   6635.00000   7068.80694
    35.65044   6843.00000   7280.34842
    35.66043   6700.00000   7374.44873
    35.67044   6624.00000   7319.71863
    35.68044   6536.00000   7099.11809
    35.69044   5997.00000   6716.44829
    35.70044   5505.00000   6198.33518
    35.71044   5033.00000   5589.33419
    35.72044   4472.00000   4941.88680
    35.73044   3938.00000   4305.99081
    35.74044   3563.00000   3721.86051
    35.75044   3077.00000   3216.37952
    35.76044   2704.00000   2802.28506
    35.77044   2408.00000   2479.75657
    35.78044   2190.00000   2239.56684
    35.79044   2140.00000   2066.95058
    35.80044   1929.00000   1945.33960
    35.81044   1875.00000   1859.30057
    35.82044   1777.00000   1796.39918
    35.83044   1722.00000   1748.12635
    35.84044   1676.00000   1708.95534
    35.85044   1690.00000   1675.72770
    35.86044   1523.00000   1646.87956
    35.87044   1626.00000   1621.68645
    35.88044   1584.00000   1599.71068
    35.89044   1625.00000   1580.57722
    35.90044   1558.00000   1563.92749
    35.91044   1531.00000   1549.43029
    35.92044   1546.00000   1536.96088
    35.93044   1602.00000   1526.63334
    35.94044   1510.00000   1518.77741
    35.95044   1627.00000   1513.92127
    35.96044   1549.00000   1512.74604
    35.97044   1542.00000   1516.03115
    35.98044   1587.00000   1524.59449
    35.99044   1584.00000   1539.21757
    36.00044   1606.00000   1560.54148
    36.01044   1696.00000   1588.92283
    36.02044   1677.00000   1624.25522
    36.03045   1716.00000   1665.82183
    36.04044   1681.00000   1711.91970
    36.05045   1773.00000   1760.23625
    36.06044   1795.00000   1807.21749
    36.07045   1793.00000   1848.83025
    36.08044   1903.00000   1881.01847
    36.09045   1803.00000   1905.24649
    36.10044   1931.00000   1916.41524
    36.11045   1911.00000   1913.20722
    36.12045   1927.00000   1896.14188
    36.13045   1838.00000   1867.96290
    36.14045   1835.00000   1833.15523
    36.15045   1839.00000   1796.93877
    36.16045   1745.00000   1764.22026
    36.17045   1648.00000   1738.75344
    36.18045   1749.00000   1722.65688
    36.19045   1696.00000   1716.27276
    36.20045   1632.00000   1718.32598
    36.21045   1727.00000   1726.26457
    36.22045   1676.00000   1736.61537
    36.23045   1611.00000   1746.04758
    36.24045   1683.00000   1751.78253
    36.25045   1773.00000   1751.92893
    36.26045   1753.00000   1745.73499
    36.27045   1775.00000   1733.51896
    36.28045   1760.00000   1716.36577
    36.29045   1797.00000   1695.69527
    36.30045   1795.00000   1672.77329
    36.31045   1765.00000   1649.62716
    36.32045   1773.00000   1627.44082
    36.33045   1729.00000   1605.88054
    36.34045   1686.00000   1584.93016
    36.35045   1691.00000   1564.97965
    36.36045   1631.00000   1546.71401
    36.37045   1580.00000   1531.06932
    36.38045   1593.00000   1519.11707
    36.39045   1584.00000   1512.11432
    36.40045   1460.00000   1510.97052
    36.41045   1580.00000   1513.58189
    36.42045   1517.00000   1519.04045
    36.43045   1450.00000   1527.96642
    36.44045   1479.00000   1539.30925
    36.45045   1562.00000   1551.68272
    36.46045   1619.00000   1563.75636
    36.47046   1562.00000   1574.26090
    36.48045   1560.00000   1582.38661
    36.49046   1612.00000   1587.98694
    36.50045   1620.00000   1591.55313
    36.51046   1561.00000   1594.21030
    36.52045   1562.00000   1597.43238
    36.53046   1624.00000   1602.74718
    36.54045   1640.00000   1611.30589
    36.55046   1589.00000   1623.62133
    36.56046   1645.00000   1639.24128
    36.57046   1648.00000   1656.80776
    36.58046   1711.00000   1674.17752
    36.59046   1678.00000   1688.78157
    36.60046   1687.00000   1698.09181
    36.61046   1693.00000   1700.10611
    36.62046   1719.00000   1693.74361
    36.63046   1662.00000   1679.05635
    36.64046   1592.00000   1657.20489
    36.65046   1600.00000   1630.20988
    36.66046   1638.00000   1600.55550
    36.67046   1578.00000   1570.75246
    36.68046   1560.00000   1542.95954
    36.69046   1584.00000   1518.74242
    36.70046   1550.00000   1499.01704
    36.71046   1525.00000   1484.01123
    36.72046   1520.00000   1473.46980
    36.73046   1522.00000   1466.83841
    36.74046   1511.00000   1463.45626
    36.75046   1492.00000   1462.69995
    36.76046   1412.00000   1464.08724
    36.77046   1466.00000   1467.33698
    36.78046   1414.00000   1472.39791
    36.79046   1474.00000   1479.46070
    36.80046   1488.00000   1488.96308
    36.81046   1513.00000   1501.58754
    36.82046   1547.00000   1518.27654
    36.83046   1548.00000   1540.28736
    36.84046   1513.00000   1568.92523
    36.85046   1597.00000   1605.84990
    36.86046   1664.00000   1652.48313
    36.87046   1707.00000   1710.04617
    36.88046   1733.00000   1779.29002
    36.89046   1864.00000   1860.95856
    36.90046   1961.00000   1955.38754
    36.91047   2068.00000   2063.00335
    36.92046   2236.00000   2184.29332
    36.93047   2414.00000   2321.90189
    36.94046   2632.00000   2479.70945
    36.95047   2889.00000   2666.11704
    36.96046   3060.00000   2892.27094
    36.97047   3346.00000   3175.37727
    36.98046   3730.00000   3533.55287
    36.99047   4044.00000   3987.77118
    37.00047   4707.00000   4552.43937
    37.01047   5317.00000   5235.05743
    37.02047   5918.00000   6029.83967
    37.03047   6766.00000   6914.63957
    37.04047   7755.00000   7849.12985
    37.05047   8680.00000   8775.40660
    37.06047   9619.00000   9621.54714
    37.07047  10146.00000  10308.28915
    37.08047  10552.00000  10758.77899
    37.09047  10847.00000  10911.16328
    37.10047  10554.00000  10732.66504
    37.11047   9975.00000  10230.82375
    37.12047   9397.00000   9455.28681
    37.13047   8273.00000   8486.99705
    37.14047   7444.00000   7419.66233
    37.15047   6239.00000   6342.19558
    37.16047   5160.00000   5327.16403
    37.17047   4147.00000   4425.37325
    37.18047   3514.00000   3665.00602
    37.19047   2941.00000   3053.99114
    37.20047   2505.00000   2584.51484
    37.21047   2232.00000   2238.52223
    37.22047   1925.00000   1993.07366
    37.23047   1778.00000   1824.69802
    37.24047   1710.00000   1712.31484
    37.25047   1622.00000   1638.70896
    37.26047   1594.00000   1590.99000
    37.27047   1530.00000   1560.25168
    37.28047   1565.00000   1540.43840
    37.29047   1548.00000   1527.93187
    37.30047   1515.00000   1520.77166
    37.31047   1561.00000   1518.05074
    37.32047   1595.00000   1519.48822
    37.33047   1571.00000   1525.12073
    37.34047   1545.00000   1535.06270
    37.35048   1568.00000   1549.32572
    37.36047   1652.00000   1567.56661
    37.37048   1571.00000   1589.16205
    37.38047   1662.00000   1612.85942
    37.39048   1662.00000   1637.14563
    37.40047   1611.00000   1660.00597
    37.41048   1687.00000   1679.49532
    37.42048   1740.00000   1693.68346
    37.43048   1662.00000   1701.14413
    37.44048   1648.00000   1701.06397
    37.45048   1660.00000   1693.36717
    37.46048   1659.00000   1678.68374
    37.47048   1622.00000   1658.20767
    37.48048   1662.00000   1633.48526
    37.49048   1587.00000   1606.16634
    37.50048   1597.00000   1577.91350
    37.51048   1599.00000   1550.26503
    37.52048   1540.00000   1524.47160
    37.53048   1542.00000   1501.42425
    37.54048   1470.00000   1481.62776
    37.55048   1537.00000   1465.23323
    37.56048   1453.00000   1452.11116
    37.57048   1489.00000   1441.93782
    37.58048   1464.00000   1434.27553
    37.59048   1452.00000   1428.64047
    37.60048   1415.00000   1424.57571
    37.61048   1374.00000   1421.68067
    37.62048   1475.00000   1419.63695
    37.63048   1342.00000   1418.22102
    37.64048   1385.00000   1417.35150
    37.65048   1412.00000   1417.00117
    37.66048   1370.00000   1416.82990
    37.67048   1397.00000   1416.98484
    37.68048   1444.00000   1417.49934
    37.69048   1430.00000   1418.34789
    37.70048   1397.00000   1419.48254
    37.71048   1475.00000   1420.79907
    37.72048   1447.00000   1422.18380
    37.73048   1412.00000   1423.73979
    37.74048   1481.00000   1425.25685
    37.75048   1408.00000   1426.64120
    37.76048   1369.00000   1427.80613
    37.77048   1425.00000   1428.72539
    37.78048   1437.00000   1429.37425
    37.79049   1426.00000   1429.66098
    37.80048   1453.00000   1429.18276
    37.81049   1464.00000   1427.59268
    37.82048   1414.00000   1427.33947
    37.83049   1357.00000   1427.99410
    37.84048   1407.00000   1428.73497
    37.85049   1453.00000   1428.92244
    37.86049   1457.00000   1428.44483
    37.87049   1420.00000   1427.28411
    37.88049   1440.00000   1425.53579
    37.89049   1447.00000   1423.40339
    37.90049   1411.00000   1421.16671
    37.91049   1390.00000   1419.13204
    37.92049   1475.00000   1417.57635
    37.93049   1402.00000   1416.69732
    37.94049   1427.00000   1416.57911
    37.95049   1346.00000   1417.17964
    37.96049   1416.00000   1418.34152
    37.97049   1471.00000   1419.82683
    37.98049   1468.00000   1421.36843
    37.99049   1474.00000   1422.71237
    38.00049   1435.00000   1423.68724
    38.01049   1438.00000   1424.24714
    38.02049   1428.00000   1424.49948
    38.03049   1347.00000   1424.71177
    38.04049   1391.00000   1425.29576
    38.05049   1407.00000   1426.77233
    38.06049   1475.00000   1429.72291
    38.07049   1401.00000   1434.73758
    38.08049   1384.00000   1442.36448
    38.09049   1451.00000   1453.04855
    38.10049   1414.00000   1467.09109
    38.11049   1495.00000   1484.61069
    38.12049   1547.00000   1505.56628
    38.13049   1532.00000   1529.79181
    38.14049   1564.00000   1557.05923
    38.15049   1667.00000   1587.16324
    38.16049   1614.00000   1620.00524
    38.17049   1574.00000   1655.65491
    38.18049   1699.00000   1694.35747
    38.19049   1787.00000   1736.42822
    38.20049   1755.00000   1781.96957
    38.21049   1771.00000   1830.43361
    38.22049   1829.00000   1880.19480
    38.23050   1871.00000   1928.34637
    38.24049   1910.00000   1970.63825
    38.25050   2001.00000   2002.36859
    38.26049   1898.00000   2018.60150
    38.27050   1886.00000   2015.72991
    38.28049   1808.00000   1992.31564
    38.29050   1777.00000   1949.51840
    38.30050   1831.00000   1891.27485
    38.31050   1775.00000   1823.09729
    38.32050   1644.00000   1751.07769
    38.33050   1546.00000   1680.68401
    38.34050   1624.00000   1616.18044
    38.35050   1673.00000   1560.36196
    38.36050   1488.00000   1514.56156
    38.37050   1367.00000   1478.88837
    38.38050   1411.00000   1452.70719
    38.39050   1436.00000   1434.69474
    38.40050   1435.00000   1421.69337
    38.41050   1390.00000   1412.77604
    38.42050   1396.00000   1406.95332
    38.43050   1375.00000   1403.22870
    38.44050   1363.00000   1400.85975
    38.45050   1390.00000   1399.34593
    38.46050   1349.00000   1398.37067
    38.47050   1402.00000   1397.73747
    38.48050   1321.00000   1397.34935
    38.49050   1388.00000   1397.16714
    38.50050   1390.00000   1397.18844
    38.51050   1391.00000   1397.43811
    38.52050   1415.00000   1397.96197
    38.53050   1396.00000   1398.82217
    38.54050   1374.00000   1400.09220
    38.55050   1403.00000   1401.85001
    38.56050   1391.00000   1404.16837
    38.57050   1423.00000   1407.10364
    38.58050   1447.00000   1410.68535
    38.59050   1450.00000   1414.91073
    38.60050   1408.00000   1419.74853
    38.61050   1413.00000   1425.15611
    38.62050   1488.00000   1431.11078
    38.63050   1411.00000   1437.65350
    38.64050   1419.00000   1444.94370
    38.65051   1484.00000   1453.31022
    38.66050   1477.00000   1463.07427
    38.67051   1490.00000   1474.39726
    38.68050   1484.00000   1487.36213
    38.69051   1541.00000   1502.27822
    38.70050   1514.00000   1519.09044
    38.71051   1541.00000   1537.29483
    38.72050   1497.00000   1555.76463
    38.73051   1545.00000   1573.11574
    38.74051   1520.00000   1587.61412
    38.75051   1448.00000   1597.64791
    38.76051   1443.00000   1601.94597
    38.77051   1484.00000   1599.97207
    38.78051   1497.00000   1592.15446
    38.79051   1492.00000   1579.87951
    38.80051   1476.00000   1565.28574
    38.81051   1449.00000   1550.95329
    38.82051   1380.00000   1539.64296
    38.83051   1410.00000   1534.16161
    38.84051   1465.00000   1537.36712
    38.85051   1587.00000   1552.30020
    38.86051   1600.00000   1582.41270
    38.87051   1626.00000   1631.84279
    38.88051   1698.00000   1705.66274
    38.89051   1898.00000   1809.98191
    38.90051   2010.00000   1951.84583
    38.91051   2140.00000   2138.38747
    38.92051   2390.00000   2376.47847
    38.93051   2626.00000   2671.33432
    38.94051   2982.00000   3024.10992
    38.95051   3337.00000   3430.67199
    38.96051   3771.00000   3880.03784
    38.97051   4348.00000   4353.65175
    38.98051   4932.00000   4825.91049
    38.99051   5268.00000   5266.10532
    39.00051   5711.00000   5642.00763
    39.01051   6122.00000   5924.90334
    39.02051   6334.00000   6094.70941
    39.03051   6247.00000   6144.95627
    39.04051   6205.00000   6085.34147
    39.05051   6080.00000   5939.78937
    39.06051   5833.00000   5740.02578
    39.07051   5427.00000   5517.53666
    39.08051   5139.00000   5297.16151
    39.09052   5020.00000   5093.49087
    39.10051   4802.00000   4911.23748
    39.11052   4622.00000   4744.74130
    39.12051   4556.00000   4583.91117
    39.13052   4381.00000   4415.36811
    39.14051   4305.00000   4228.99574
    39.15052   4075.00000   4017.52929
    39.16051   3843.00000   3780.63713
    39.17052   3571.00000   3520.95475
    39.18052   3396.00000   3246.88865
    39.19052   2959.00000   2968.54970
    39.20052   2635.00000   2697.44446
    39.21052   2419.00000   2444.30420
    39.22052   2228.00000   2217.51068
    39.23052   2040.00000   2022.27998
    39.24052   1925.00000   1860.59852
    39.25052   1770.00000   1731.67313
    39.26052   1636.00000   1632.59130
    39.27052   1568.00000   1559.11389
    39.28052   1480.00000   1506.43064
    39.29052   1477.00000   1469.77685
    39.30052   1417.00000   1444.87344
    39.31052   1382.00000   1428.28812
    39.32052   1421.00000   1417.46728
    39.33052   1421.00000   1410.27309
    39.34052   1406.00000   1405.38838
    39.35052   1393.00000   1401.90977
    39.36052   1395.00000   1399.30038
    39.37052   1346.00000   1397.24335
    39.38052   1350.00000   1395.56111
    39.39052   1411.00000   1394.16168
    39.40052   1359.00000   1393.00697
    39.41052   1359.00000   1392.09730
    39.42052   1366.00000   1391.46778
    39.43052   1284.00000   1391.19383
    39.44052   1306.00000   1391.40510
    39.45052   1370.00000   1392.31019
    39.46052   1307.00000   1394.21946
    39.47052   1299.00000   1397.52958
    39.48052   1367.00000   1402.82718
    39.49052   1382.00000   1410.90401
    39.50052   1382.00000   1422.61218
    39.51052   1383.00000   1439.11151
    39.52052   1410.00000   1461.62364
    39.53053   1390.00000   1491.32937
    39.54052   1492.00000   1529.00932
    39.55053   1522.00000   1575.19772
    39.56052   1542.00000   1629.28865
    39.57053   1660.00000   1690.04324
    39.58052   1757.00000   1754.57533
    39.59053   1762.00000   1819.28912
    39.60052   1822.00000   1879.19855
    39.61053   1930.00000   1929.86579
    39.62053   2011.00000   1965.96198
    39.63053   2049.00000   1983.67620
    39.64053   1949.00000   1980.95081
    39.65053   2031.00000   1958.14749
    39.66053   1946.00000   1917.82586
    39.67053   1876.00000   1863.97075
    39.68053   1757.00000   1801.48177
    39.69053   1739.00000   1737.04463
    39.70053   1662.00000   1673.83407
    39.71053   1630.00000   1615.78433
    39.72053   1609.00000   1565.33964
    39.73053   1520.00000   1522.94952
    39.74053   1466.00000   1489.44515
    39.75053   1488.00000   1464.69427
    39.76053   1459.00000   1448.07081
    39.77053   1361.00000   1438.80486
    39.78053   1461.00000   1436.11764
    39.79053   1437.00000   1439.30384
    39.80053   1450.00000   1447.74953
    39.81053   1411.00000   1460.90560
    39.82053   1449.00000   1478.23860
    39.83053   1514.00000   1499.17968
    39.84053   1474.00000   1523.08838
    39.85053   1524.00000   1549.24141
    39.86053   1501.00000   1576.83988
    39.87053   1593.00000   1605.02593
    39.88053   1601.00000   1632.90469
    39.89053   1718.00000   1659.39038
    39.90053   1645.00000   1683.32684
    39.91053   1679.00000   1703.43614
    39.92053   1758.00000   1718.39819
    39.93053   1737.00000   1726.93879
    39.94053   1829.00000   1727.95934
    39.95053   1739.00000   1720.67081
    39.96053   1752.00000   1704.83568
    39.97054   1728.00000   1680.95186
    39.98053   1633.00000   1650.46952
    39.99054   1645.00000   1615.42549
    40.00053   1634.00000   1578.55081
    40.01054   1550.00000   1542.35603
    40.02053   1554.00000   1509.32206
    40.03054   1473.00000   1481.09861
    40.04053   1474.00000   1458.90274
    40.05054   1537.00000   1443.03402
    40.06054   1390.00000   1433.30803
    40.07054   1359.00000   1428.93562
    40.08054   1442.00000   1428.77990
    40.09054   1319.00000   1431.49332
    40.10054   1327.00000   1435.66737
    40.11054   1353.00000   1439.96468
    40.12054   1442.00000   1443.24689
    40.13054   1345.00000   1444.72117
    40.14054   1411.00000   1443.85517
    40.15054   1500.00000   1440.54742
    40.16054   1500.00000   1435.04400
    40.17054   1442.00000   1427.89427
    40.18054   1457.00000   1419.81755
    40.19054   1563.00000   1411.60425
    40.20054   1484.00000   1404.06206
    40.21054   1532.00000   1397.89871
    40.22054   1627.00000   1393.69905
    40.23054   1501.00000   1391.92979
    40.24054   1516.00000   1392.96422
    40.25054   1523.00000   1397.11411
    40.26054   1604.00000   1404.65354
    40.27054   1578.00000   1415.82523
    40.28054   1550.00000   1430.82807
    40.29054   1733.00000   1449.81973
    40.30054   1714.00000   1473.05738
    40.31054   1678.00000   1500.99483
    40.32054   1734.00000   1534.23783
    40.33054   1699.00000   1573.15325
    40.34054   1747.00000   1619.17429
    40.35054   1794.00000   1675.83053
    40.36054   1741.00000   1748.01950
    40.37054   1782.00000   1842.44289
    40.38054   1886.00000   1967.62111
    40.39054   1989.00000   2133.34646
    40.40054   2186.00000   2349.49150
    40.41055   2387.00000   2624.34261
    40.42054   2624.00000   2961.86866
    40.43055   2889.00000   3362.29366
    40.44054   3381.00000   3815.12293
    40.45055   3855.00000   4304.12818
    40.46054   4192.00000   4800.18151
    40.47055   4789.00000   5270.51645
    40.48055   5213.00000   5674.34195
    40.49055   5601.00000   5973.87339
    40.50055   6014.00000   6137.96035
    40.51055   6330.00000   6148.35228
    40.52055   6584.00000   6002.87714
    40.53055   6534.00000   5715.27606
    40.54055   6205.00000   5312.30668
    40.55055   5731.00000   4829.35136
    40.56055   4838.00000   4305.40917
    40.57055   4080.00000   3778.13172
    40.58055   3357.00000   3279.60535
    40.59055   2690.00000   2833.51664
    40.60055   2225.00000   2453.94377
    40.61055   1928.00000   2145.80824
    40.62055   1789.00000   1906.57116
    40.63055   1636.00000   1728.55857
    40.64055   1566.00000   1601.36025
    40.65055   1430.00000   1513.88061
    40.66055   1430.00000   1455.80176
    40.67055   1384.00000   1418.41658
    40.68055   1400.00000   1394.92605
    40.69055   1413.00000   1380.36057
    40.70055   1286.00000   1371.29049
    40.71055   1423.00000   1365.45542
    40.72055   1414.00000   1361.36601
    40.73055   1290.00000   1358.11500
    40.74055   1293.00000   1355.94520
    40.75055   1329.00000   1354.50411
    40.76055   1331.00000   1353.43183
    40.77055   1334.00000   1352.51394
    40.78055   1449.00000   1351.75810
    40.79055   1311.00000   1351.19087
    40.80055   1342.00000   1350.86820
    40.81055   1407.00000   1350.89463
    40.82055   1285.00000   1351.45916
    40.83055   1328.00000   1352.92257
    40.84055   1337.00000   1355.82242
    40.85056   1294.00000   1360.48802
    40.86055   1419.00000   1367.91419
    40.87056   1380.00000   1379.70448
    40.88055   1403.00000   1397.83064
    40.89056   1389.00000   1424.94187
    40.90055   1505.00000   1464.15367
    40.91056   1456.00000   1519.35304
    40.92056   1531.00000   1594.40023
    40.93056   1603.00000   1693.08386
    40.94056   1789.00000   1818.22218
    40.95056   1908.00000   1970.94494
    40.96056   1958.00000   2149.49924
    40.97056   2210.00000   2347.11255
    40.98056   2420.00000   2554.95765
    40.99056   2628.00000   2760.44471
    41.00056   2797.00000   2948.03742
    41.01056   2909.00000   3101.22657
    41.02056   3062.00000   3204.81010
    41.03056   3107.00000   3247.35547
    41.04056   3307.00000   3223.49941
    41.05056   3324.00000   3135.19341
    41.06056   3121.00000   2991.51353
    41.07056   3075.00000   2806.93706
    41.08056   2847.00000   2598.73347
    41.09056   2583.00000   2384.28697
    41.10056   2428.00000   2178.87359
    41.11056   2117.00000   1994.12904
    41.12056   1907.00000   1837.42813
    41.13056   1797.00000   1711.90287
    41.14056   1666.00000   1616.81303
    41.15056   1509.00000   1548.54301
    41.16056   1472.00000   1502.58402
    41.17056   1473.00000   1473.62514
    41.18056   1448.00000   1456.46680
    41.19056   1499.00000   1446.57626
    41.20056   1448.00000   1440.35225
    41.21056   1361.00000   1435.21105
    41.22056   1406.00000   1429.55408
    41.23056   1461.00000   1422.65129
    41.24056   1420.00000   1414.48065
    41.25056   1411.00000   1405.42640
    41.26056   1376.00000   1395.22490
    41.27057   1351.00000   1384.65018
    41.28056   1317.00000   1374.54575
    41.29057   1325.00000   1365.26304
    41.30056   1366.00000   1358.03136
    41.31057   1321.00000   1352.13761
    41.32056   1381.00000   1347.74224
    41.33057   1329.00000   1344.56726
    41.34056   1298.00000   1342.41436
    41.35057   1322.00000   1341.05621
    41.36057   1370.00000   1340.29680
    41.37057   1299.00000   1339.96892
    41.38057   1355.00000   1339.94604
    41.39057   1348.00000   1340.13827
    41.40057   1247.00000   1340.48584
    41.41057   1405.00000   1340.95101
    41.42057   1314.00000   1341.50973
    41.43057   1377.00000   1342.15720
    41.44057   1328.00000   1342.91936
    41.45057   1334.00000   1343.77733
    41.46057   1356.00000   1344.73315
    41.47057   1346.00000   1345.79606
    41.48057   1348.00000   1346.97675
    41.49057   1296.00000   1348.28771
    41.50057   1344.00000   1349.74373
    41.51057   1317.00000   1351.36276
    41.52057   1381.00000   1353.16727
    41.53057   1328.00000   1355.18656
    41.54057   1351.00000   1357.46048
    41.55057   1323.00000   1360.04578
    41.56057   1330.00000   1363.02555
    41.57057   1294.00000   1366.52197
    41.58057   1412.00000   1370.72154
    41.59057   1322.00000   1375.91202
    41.60057   1369.00000   1382.52356
    41.61057   1454.00000   1391.19180
    41.62057   1438.00000   1402.83648
    41.63057   1338.00000   1418.75340
    41.64057   1407.00000   1440.71238
    41.65057   1480.00000   1471.04850
    41.66057   1526.00000   1512.73139
    41.67057   1514.00000   1569.42491
    41.68057   1635.00000   1645.38796
    41.69057   1774.00000   1744.76884
    41.70057   1953.00000   1871.95257
    41.71058   2119.00000   2031.46695
    41.72057   2331.00000   2226.63373
    41.73058   2634.00000   2461.03060
    41.74057   3051.00000   2735.53515
    41.75058   3267.00000   3051.90678
    41.76057   3417.00000   3408.43973
    41.77058   3848.00000   3804.76070
    41.78057   4358.00000   4236.17521
    41.79058   4798.00000   4699.43296
    41.80058   5113.00000   5186.12262
    41.81058   5747.00000   5686.28787
    41.82058   6408.00000   6184.66441
    41.83058   6897.00000   6659.56317
    41.84058   7218.00000   7082.59892
    41.85058   7776.00000   7420.61837
    41.86058   8057.00000   7640.05119
    41.87058   7813.00000   7713.26288
    41.88058   7491.00000   7625.64273
    41.89058   7205.00000   7381.03150
    41.90058   6777.00000   7002.86888
    41.91058   6168.00000   6530.32809
    41.92058   5750.00000   6011.37752
    41.93058   5291.00000   5495.51113
    41.94058   4913.00000   5027.67136
    41.95058   4597.00000   4643.61375
    41.96058   4280.00000   4366.57227
    41.97058   4109.00000   4205.63439
    41.98058   4187.00000   4156.06041
    41.99058   4168.00000   4200.46392
    42.00058   4288.00000   4311.51532
    42.01058   4389.00000   4455.46340
    42.02058   4619.00000   4596.25558
    42.03058   4602.00000   4699.81702
    42.04058   4772.00000   4738.72383
    42.05058   4927.00000   4696.62520
    42.06058   4907.00000   4571.01399
    42.07058   4841.00000   4372.65577
    42.08058   4803.00000   4121.43847
    42.09058   4745.00000   3840.68054
    42.10058   4463.00000   3552.71548
    42.11058   4276.00000   3275.02326
    42.12058   3828.00000   3018.79261
    42.13058   3223.00000   2789.59150
    42.14058   2838.00000   2588.29175
    42.15059   2449.00000   2412.23695
    42.16058   2048.00000   2257.85237
    42.17059   1788.00000   2120.18156
    42.18058   1676.00000   1996.45569
    42.19059   1568.00000   1884.09619
    42.20058   1429.00000   1782.83806
    42.21059   1453.00000   1692.41592
    42.22058   1336.00000   1613.72151
    42.23059   1287.00000   1546.67298
    42.24059   1356.00000   1491.51703
    42.25059   1372.00000   1447.68459
    42.26059   1322.00000   1413.71748
    42.27059   1279.00000   1388.02836
    42.28059   1284.00000   1369.21903
    42.29059   1272.00000   1355.76485
    42.30059   1341.00000   1346.28054
    42.31059   1364.00000   1339.60389
    42.32059   1401.00000   1334.78269
    42.33059   1352.00000   1331.19888
    42.34059   1354.00000   1328.40640
    42.35059   1308.00000   1326.10160
    42.36059   1322.00000   1324.09297
    42.37059   1288.00000   1322.37547
    42.38059   1320.00000   1321.07525
    42.39059   1315.00000   1320.15407
    42.40059   1379.00000   1319.64017
    42.41059   1348.00000   1319.62769
    42.42059   1423.00000   1320.36243
    42.43059   1324.00000   1322.11710
    42.44059   1340.00000   1325.22669
    42.45059   1427.00000   1330.08905
    42.46059   1390.00000   1337.16821
    42.47059   1409.00000   1347.26605
    42.48059   1422.00000   1361.34895
    42.49059   1500.00000   1379.82443
    42.50059   1484.00000   1403.09392
    42.51059   1447.00000   1431.35402
    42.52059   1522.00000   1464.36534
    42.53059   1496.00000   1501.33687
    42.54059   1536.00000   1540.88068
    42.55059   1573.00000   1581.06918
    42.56059   1573.00000   1619.61938
    42.57059   1581.00000   1654.16139
    42.58059   1604.00000   1682.40276
    42.59060   1615.00000   1702.52713
    42.60059   1734.00000   1713.96502
    42.61060   1705.00000   1717.31615
    42.62059   1770.00000   1714.43889
    42.63060   1771.00000   1708.59675
    42.64059   1797.00000   1704.21474
    42.65060   1788.00000   1706.48532
    42.66059   1771.00000   1720.88532
    42.67060   1758.00000   1752.40311
    42.68060   1829.00000   1804.57632
    42.69060   1800.00000   1878.93019
    42.70060   1909.00000   1974.32160
    42.71060   1971.00000   2086.68013
    42.72060   2095.00000   2209.12269
    42.73060   2135.00000   2332.54297
    42.74060   2335.00000   2446.70696
    42.75060   2500.00000   2541.59618
    42.76060   2567.00000   2608.66839
    42.77060   2678.00000   2643.48053
    42.78060   2708.00000   2646.16663
    42.79060   2696.00000   2621.96376
    42.80060   2619.00000   2580.75675
    42.81060   2686.00000   2535.75645
    42.82060   2654.00000   2502.86680
    42.83060   2552.00000   2494.33887
    42.84060   2583.00000   2520.48730
    42.85060   2727.00000   2586.42089
    42.86060   2887.00000   2691.98424
    42.87060   3158.00000   2832.71702
    42.88060   3128.00000   2996.37020
    42.89060   3262.00000   3167.66053
    42.90060   3511.00000   3328.51094
    42.91060   3631.00000   3460.81293
    42.92060   3752.00000   3548.46615
    42.93060   3617.00000   3579.43112
    42.94060   3711.00000   3547.36767
    42.95060   3598.00000   3452.52217
    42.96060   3291.00000   3301.52566
    42.97060   2996.00000   3106.08696
    42.98060   2837.00000   2881.04649
    42.99060   2523.00000   2642.35902
    43.00060   2195.00000   2403.73605
    43.01060   1928.00000   2178.58860
    43.02060   1825.00000   1976.51017
    43.03061   1582.00000   1803.11460
    43.04060   1515.00000   1661.08100
    43.05061   1486.00000   1549.15717
    43.06060   1395.00000   1464.96008
    43.07061   1365.00000   1404.19601
    43.08060   1354.00000   1362.78137
    43.09061   1346.00000   1336.47522
    43.10061   1324.00000   1321.34578
    43.11061   1365.00000   1314.33440
    43.12061   1341.00000   1313.59383
    43.13061   1353.00000   1317.66200
    43.14061   1317.00000   1325.45919
    43.15061   1344.00000   1336.15241
    43.16061   1376.00000   1348.98112
    43.17061   1365.00000   1363.13901
    43.18061   1384.00000   1377.82490
    43.19061   1422.00000   1392.34428
    43.20061   1359.00000   1405.43892
    43.21061   1388.00000   1416.04607
    43.22061   1430.00000   1423.38443
    43.23061   1394.00000   1427.11829
    43.24061   1361.00000   1427.26156
    43.25061   1479.00000   1424.35793
    43.26061   1426.00000   1420.42065
    43.27061   1441.00000   1417.98456
    43.28061   1398.00000   1420.11493
    43.29061   1452.00000   1430.40722
    43.30061   1468.00000   1452.90968
    43.31061   1503.00000   1491.96014
    43.32061   1554.00000   1552.15487
    43.33061   1634.00000   1638.29386
    43.34061   1729.00000   1754.32666
    43.35061   1759.00000   1903.47895
    43.36061   1939.00000   2087.42102
    43.37061   2092.00000   2305.92475
    43.38061   2352.00000   2556.61093
    43.39061   2493.00000   2835.05568
    43.40061   2858.00000   3135.25046
    43.41061   3079.00000   3450.32380
    43.42061   3594.00000   3773.33327
    43.43061   3986.00000   4097.87629
    43.44061   4540.00000   4418.36430
    43.45061   5205.00000   4729.52523
    43.46061   5574.00000   5024.53756
    43.47062   6047.00000   5296.26307
    43.48061   6313.00000   5534.21010
    43.49062   6451.00000   5727.00439
    43.50061   6375.00000   5860.74868
    43.51062   6230.00000   5924.16493
    43.52061   6047.00000   5910.81368
    43.53062   5606.00000   5823.15179
    43.54062   5310.00000   5675.58326
    43.55062   5166.00000   5492.73084
    43.56062   4759.00000   5305.95145
    43.57062   4714.00000   5147.44986
    43.58062   4652.00000   5044.44330
    43.59062   4674.00000   5014.40140
    43.60062   4602.00000   5062.09303
    43.61062   4876.00000   5178.07660
    43.62062   4836.00000   5340.34871
    43.63062   4849.00000   5517.78707
    43.64062   5200.00000   5674.84559
    43.65062   5538.00000   5776.76161
    43.66062   5718.00000   5794.62090
    43.67062   5870.00000   5709.37638
    43.68062   6015.00000   5515.45348
    43.69062   5853.00000   5218.93584
    43.70062   5584.00000   4837.46025
    43.71062   5069.00000   4397.26918
    43.72062   4693.00000   3928.79727
    43.73062   4094.00000   3461.95033
    43.74062   3685.00000   3022.23143
    43.75062   3343.00000   2628.38342
    43.76062   2773.00000   2291.37748
    43.77062   2479.00000   2015.47474
    43.78062   2172.00000   1799.45231
    43.79062   1960.00000   1638.20382
    43.80062   1714.00000   1524.58658
    43.81062   1714.00000   1450.98073
    43.82062   1624.00000   1410.41365
    43.83062   1546.00000   1397.20549
    43.84062   1578.00000   1407.14243
    43.85062   1506.00000   1437.26845
    43.86062   1515.00000   1485.40181
    43.87062   1658.00000   1549.42853
    43.88062   1708.00000   1626.77980
    43.89062   1700.00000   1715.10482
    43.90062   1783.00000   1808.64008
    43.91063   1845.00000   1901.80116
    43.92062   1918.00000   1987.25818
    43.93063   1972.00000   2058.21889
    43.94062   2103.00000   2107.89721
    43.95063   2074.00000   2131.57756
    43.96062   2065.00000   2126.59298
    43.97063   2048.00000   2093.25817
    43.98063   2105.00000   2034.78043
    43.99063   1986.00000   1956.43626
    44.00063   1862.00000   1865.54285
    44.01063   1844.00000   1770.00556
    44.02063   1746.00000   1677.46137
    44.03063   1619.00000   1594.61094
    44.04063   1525.00000   1526.83372
    44.05063   1502.00000   1478.15805
    44.06063   1456.00000   1451.41781
    44.07063   1411.00000   1447.83401
    44.08063   1476.00000   1467.84356
    44.09063   1486.00000   1514.48640
    44.10063   1514.00000   1587.88989
    44.11063   1494.00000   1688.21749
    44.12063   1642.00000   1815.66247
    44.13063   1758.00000   1969.58080
    44.14063   1916.00000   2148.14364
    44.15063   2127.00000   2347.97981
    44.16063   2403.00000   2563.86699
    44.17063   2673.00000   2788.54669
    44.18063   3017.00000   3012.83166
    44.19063   3405.00000   3226.18226
    44.20063   3548.00000   3416.41516
    44.21063   3918.00000   3571.25938
    44.22063   4039.00000   3679.17749
    44.23063   4156.00000   3730.84122
    44.24063   4342.00000   3720.65689
    44.25063   4289.00000   3648.16694
    44.26063   4034.00000   3518.70183
    44.27063   3626.00000   3342.60882
    44.28063   3321.00000   3133.30223
    44.29063   2999.00000   2904.95779
    44.30063   2634.00000   2670.77618
    44.31063   2242.00000   2442.45154
    44.32063   2046.00000   2228.64194
    44.33064   1809.00000   2034.98035
    44.34063   1721.00000   1865.22540
    44.35064   1529.00000   1720.03088
    44.36063   1439.00000   1599.39993
    44.37064   1367.00000   1501.16448
    44.38063   1318.00000   1423.39672
    44.39064   1389.00000   1363.08161
    44.40063   1340.00000   1317.65863
    44.41064   1304.00000   1284.34572
    44.42064   1277.00000   1261.18878
    44.43064   1248.00000   1245.90522
    44.44064   1265.00000   1236.97449
    44.45064   1313.00000   1233.13351
    44.46064   1209.00000   1233.51373
    44.47064   1241.00000   1237.51200
    44.48064   1317.00000   1244.51659
    44.49064   1274.00000   1254.20349
    44.50064   1271.00000   1266.35032
    44.51064   1346.00000   1280.74306
    44.52064   1374.00000   1297.22647
    44.53064   1357.00000   1315.82872
    44.54064   1408.00000   1336.84684
    44.55064   1398.00000   1360.64463
    44.56064   1398.00000   1387.91295
    44.57064   1444.00000   1419.56515
    44.58064   1505.00000   1456.54507
    44.59064   1408.00000   1499.57264
    44.60064   1495.00000   1548.83181
    44.61064   1540.00000   1603.66593
    44.62064   1614.00000   1662.36108
    44.63064   1586.00000   1722.09356
    44.64064   1557.00000   1779.08689
    44.65064   1629.00000   1828.97604
    44.66064   1655.00000   1867.36070
    44.67064   1738.00000   1890.41794
    44.68064   1872.00000   1895.48005
    44.69064   1873.00000   1881.47839
    44.70064   1902.00000   1849.17016
    44.71064   1963.00000   1801.10683
    44.72064   1976.00000   1741.33076
    44.73064   1941.00000   1674.82412
    44.74064   1946.00000   1606.76850
    44.75064   1926.00000   1541.81832
    44.76064   1798.00000   1483.93469
    44.77065   1735.00000   1435.95340
    44.78064   1661.00000   1399.91738
    44.79065   1581.00000   1376.90857
    44.80064   1546.00000   1367.97933
    44.81065   1474.00000   1374.05556
    44.82064   1481.00000   1396.55655
    44.83065   1390.00000   1437.67825
    44.84064   1445.00000   1500.08540
    44.85065   1605.00000   1587.92157
    44.86065   1626.00000   1705.44686
    44.87065   1695.00000   1856.12860
    44.88065   1849.00000   2042.48461
    44.89065   2008.00000   2265.11095
    44.90065   2210.00000   2521.61336
    44.91065   2473.00000   2805.96795
    44.92065   2766.00000   3107.57690
    44.93065   3005.00000   3411.67830
    44.94065   3393.00000   3699.75332
    44.95065   3677.00000   3950.84889
    44.96065   3778.00000   4143.54209
    44.97065   4033.00000   4258.75660
    44.98065   4138.00000   4283.16748
    44.99065   4097.00000   4212.56542
    45.00065   4022.00000   4053.43617
    45.01065   3817.00000   3821.75588
    45.02065   3674.00000   3539.41656
    45.03065   3226.00000   3229.97889
    45.04065   2813.00000   2915.31875
    45.05065   2522.00000   2613.63260
    45.06065   2237.00000   2338.51888
    45.07065   1983.00000   2098.76810
    45.08065   1818.00000   1898.65058
    45.09065   1717.00000   1738.53738
    45.10065   1592.00000   1615.80449
    45.11065   1556.00000   1525.79906
    45.12065   1440.00000   1462.78136
    45.13065   1407.00000   1420.72453
    45.14065   1282.00000   1393.93015
    45.15065   1325.00000   1377.45173
    45.16065   1311.00000   1367.34706
    45.17065   1315.00000   1360.79140
    45.18065   1377.00000   1356.09161
    45.19065   1359.00000   1352.55166
    45.20065   1345.00000   1350.03151
    45.21066   1402.00000   1349.07035
    45.22065   1415.00000   1350.61745
    45.23066   1447.00000   1355.45933
    45.24065   1437.00000   1363.94865
    45.25066   1526.00000   1375.91986
    45.26065   1518.00000   1390.44026
    45.27066   1492.00000   1406.02706
    45.28065   1499.00000   1420.59538
    45.29066   1448.00000   1431.94462
    45.30066   1409.00000   1437.93802
    45.31066   1427.00000   1437.02240
    45.32066   1418.00000   1428.47948
    45.33066   1455.00000   1412.74232
    45.34066   1375.00000   1391.13193
    45.35066   1426.00000   1364.76873
    45.36066   1294.00000   1336.64365
    45.37066   1259.00000   1309.36970
    45.38066   1258.00000   1285.19459
    45.39066   1276.00000   1265.96340
    45.40066   1328.00000   1252.99419
    45.41066   1298.00000   1247.14692
    45.42066   1304.00000   1248.71110
    45.43066   1288.00000   1257.51251
    45.44066   1215.00000   1272.91534
    45.45066   1307.00000   1293.88906
    45.46066   1297.00000   1319.05845
    45.47066   1301.00000   1346.79577
    45.48066   1257.00000   1375.36054
    45.49066   1339.00000   1403.08694
    45.50066   1419.00000   1428.61084
    45.51066   1454.00000   1451.11503
    45.52066   1408.00000   1470.51544
    45.53066   1455.00000   1487.57105
    45.54066   1526.00000   1503.86138
    45.55066   1581.00000   1521.60736
    45.56066   1605.00000   1543.39264
    45.57066   1719.00000   1571.78267
    45.58066   1758.00000   1608.17535
    45.59066   1765.00000   1653.02404
    45.60066   1825.00000   1705.76742
    45.61066   1887.00000   1764.01991
    45.62066   1854.00000   1823.76181
    45.63066   1797.00000   1879.73284
    45.64066   1777.00000   1926.03751
    45.65067   1846.00000   1956.94523
    45.66066   1697.00000   1967.64393
    45.67067   1657.00000   1955.56665
    45.68066   1632.00000   1920.79499
    45.69067   1612.00000   1866.10336
    45.70066   1598.00000   1797.08187
    45.71067   1535.00000   1720.50830
    45.72066   1509.00000   1644.43547
    45.73067   1439.00000   1576.26405
    45.74067   1549.00000   1523.29672
    45.75067   1571.00000   1491.71002
    45.76067   1564.00000   1486.54588
    45.77067   1442.00000   1511.91744
    45.78067   1660.00000   1571.23713
    45.79067   1720.00000   1666.67152
    45.80067   1847.00000   1799.26984
    45.81067   1997.00000   1968.46749
    45.82067   2288.00000   2171.35098
    45.83067   2469.00000   2402.13103
    45.84067   2678.00000   2651.66966
    45.85067   2912.00000   2907.55476
    45.86067   3141.00000   3154.61733
    45.87067   3273.00000   3376.08007
    45.88067   3371.00000   3555.21828
    45.89067   3437.00000   3677.42731
    45.90067   3625.00000   3732.42998
    45.91067   3591.00000   3716.30614
    45.92067   3700.00000   3633.18779
    45.93067   3503.00000   3493.91164
    45.94067   3438.00000   3312.50443
    45.95067   3286.00000   3104.71350
    45.96067   2979.00000   2885.49512
    45.97067   2780.00000   2667.25384
    45.98067   2596.00000   2459.11562
    45.99067   2344.00000   2266.81910
    46.00067   2087.00000   2093.53066
    46.01067   1882.00000   1940.30793
    46.02067   1716.00000   1806.94537
    46.03067   1620.00000   1692.60229
    46.04067   1544.00000   1596.14767
    46.05067   1489.00000   1516.31321
    46.06067   1321.00000   1451.67946
    46.07067   1379.00000   1400.60276
    46.08067   1368.00000   1361.22288
    46.09068   1321.00000   1331.43931
    46.10067   1336.00000   1308.97633
    46.11068   1272.00000   1291.60270
    46.12067   1296.00000   1277.60950
    46.13068   1276.00000   1265.66405
    46.14067   1255.00000   1255.15646
    46.15068   1264.00000   1245.54979
    46.16068   1239.00000   1237.12253
    46.17068   1235.00000   1231.27829
    46.18068   1270.00000   1229.15036
    46.19068   1219.00000   1231.07513
    46.20068   1291.00000   1238.38563
    46.21068   1369.00000   1252.14097
    46.22068   1338.00000   1273.33516
    46.23068   1358.00000   1301.88734
    46.24068   1354.00000   1338.32077
    46.25068   1450.00000   1383.49030
    46.26068   1439.00000   1438.65824
    46.27068   1473.00000   1505.81576
    46.28068   1567.00000   1587.89542
    46.29068   1665.00000   1688.78897
    46.30068   1801.00000   1813.11148
    46.31068   1926.00000   1965.65171
    46.32068   2096.00000   2150.50123
    46.33068   2331.00000   2369.93240
    46.34068   2594.00000   2623.18317
    46.35068   2902.00000   2905.39538
    46.36068   3121.00000   3206.91476
    46.37068   3522.00000   3513.15052
    46.38068   3740.00000   3805.38641
    46.39068   4119.00000   4062.42506
    46.40068   4372.00000   4263.11458
    46.41068   4484.00000   4389.51357
    46.42068   4438.00000   4429.91251
    46.43068   4264.00000   4380.58312
    46.44068   4140.00000   4247.26545
    46.45068   3988.00000   4043.51931
    46.46068   3526.00000   3788.60051
    46.47068   3423.00000   3504.73630
    46.48068   3108.00000   3214.28081
    46.49068   2969.00000   2937.68454
    46.50068   2852.00000   2692.35613
    46.51068   2712.00000   2489.22804
    46.52068   2631.00000   2334.76497
    46.53069   2558.00000   2231.72020
    46.54068   2589.00000   2179.36066
    46.55069   2602.00000   2173.98822
    46.56068   2536.00000   2210.63402
    46.57069   2620.00000   2283.44470
    46.58068   2836.00000   2385.56991
    46.59069   2774.00000   2509.90507
    46.60069   2772.00000   2647.65476
    46.61069   2999.00000   2789.19275
    46.62069   3081.00000   2923.70648
    46.63069   2975.00000   3039.76322
    46.64069   2989.00000   3126.07659
    46.65069   2905.00000   3172.65823
    46.66069   2858.00000   3172.60392
    46.67069   2744.00000   3121.63698
    46.68069   2507.00000   3020.78199
    46.69069   2312.00000   2876.03997
    46.70069   2207.00000   2698.27684
    46.71069   2085.00000   2500.96823
    46.72069   2010.00000   2298.87357
    46.73069   1842.00000   2107.01122
    46.74069   1841.00000   1938.65157
    46.75069   1747.00000   1804.77918
    46.76069   1679.00000   1714.27911
    46.77069   1619.00000   1673.97256
    46.78069   1742.00000   1688.97736
    46.79069   1787.00000   1762.98532
    46.80069   1886.00000   1898.25994
    46.81069   2081.00000   2095.25545
    46.82069   2324.00000   2351.86621
    46.83069   2488.00000   2662.44457
    46.84069   2867.00000   3016.82275
    46.85069   3310.00000   3399.76331
    46.86069   3742.00000   3791.26526
    46.87069   4153.00000   4166.61603
    46.88069   4541.00000   4499.04819
    46.89069   4828.00000   4762.51523
    46.90069   5093.00000   4935.18130
    46.91069   5112.00000   5002.88307
    46.92069   5101.00000   4961.52576
    46.93069   4790.00000   4817.78562
    46.94069   4623.00000   4587.86897
    46.95070   4284.00000   4294.66528
    46.96069   3931.00000   3966.64291
    46.97070   3658.00000   3630.71313
    46.98069   3342.00000   3314.06999
    46.99070   3037.00000   3036.38927
    47.00069   2793.00000   2812.93314
    47.01070   2498.00000   2649.29105
    47.02069   2469.00000   2544.55088
    47.03070   2393.00000   2490.26475
    47.04070   2400.00000   2474.09419
    47.05070   2556.00000   2480.26137
    47.06070   2580.00000   2492.29203
    47.07070   2603.00000   2495.17421
    47.08070   2547.00000   2477.29767
    47.09070   2554.00000   2431.85660
    47.10070   2383.00000   2357.36053
    47.11070   2336.00000   2257.09130
    47.12070   2081.00000   2137.77229
    47.13070   1958.00000   2007.71055
    47.14070   1820.00000   1874.64637
    47.15070   1702.00000   1746.17451
    47.16070   1541.00000   1629.46666
    47.17070   1473.00000   1528.71738
    47.18070   1438.00000   1445.78618
    47.19070   1381.00000   1381.23703
    47.20070   1347.00000   1335.16518
    47.21070   1425.00000   1305.40974
    47.22070   1299.00000   1289.47350
    47.23070   1355.00000   1284.63507
    47.24070   1349.00000   1288.03732
    47.25070   1391.00000   1296.81271
    47.26070   1339.00000   1308.24051
    47.27070   1377.00000   1320.24568
    47.28070   1334.00000   1331.05281
    47.29070   1363.00000   1338.86551
    47.30070   1388.00000   1342.52765
    47.31070   1354.00000   1341.33570
    47.32070   1298.00000   1335.05045
    47.33070   1298.00000   1323.79905
    47.34070   1280.00000   1308.08762
    47.35070   1304.00000   1288.79461
    47.36070   1168.00000   1267.12821
    47.37070   1177.00000   1244.55783
    47.38070   1233.00000   1222.62783
    47.39071   1165.00000   1202.83790
    47.40070   1204.00000   1186.59263
    47.41071   1216.00000   1174.81298
    47.42070   1228.00000   1168.16015
    47.43071   1242.00000   1166.75646
    47.44070   1179.00000   1170.26827
    47.45071   1197.00000   1177.92657
    47.46070   1175.00000   1188.64604
    47.47071   1169.00000   1201.23036
    47.48071   1226.00000   1214.39685
    47.49071   1251.00000   1226.90108
    47.50071   1234.00000   1238.00078
    47.51071   1234.00000   1247.50589
    47.52071   1215.00000   1255.41327
    47.53071   1236.00000   1263.03933
    47.54071   1259.00000   1272.26454
    47.55071   1304.00000   1285.50370
    47.56071   1303.00000   1305.82151
    47.57071   1395.00000   1336.84377
    47.58071   1376.00000   1382.65294
    47.59071   1408.00000   1447.63149
    47.60071   1532.00000   1536.25375
    47.61071   1645.00000   1651.93571
    47.62071   1908.00000   1798.78266
    47.63071   2018.00000   1979.93714
    47.64071   2167.00000   2197.26146
    47.65071   2494.00000   2451.07474
    47.66071   2693.00000   2739.84142
    47.67071   2985.00000   3060.17896
    47.68071   3211.00000   3407.80226
    47.69071   3745.00000   3777.00064
    47.70071   4082.00000   4160.41270
    47.71071   4532.00000   4550.42528
    47.72071   5132.00000   4939.31723
    47.73071   5320.00000   5319.02570
    47.74071   5974.00000   5680.77573
    47.75071   6231.00000   6014.94944
    47.76071   6376.00000   6311.08498
    47.77071   6530.00000   6558.17360
    47.78071   6634.00000   6745.40924
    47.79071   6802.00000   6862.81204
    47.80071   6864.00000   6901.61947
    47.81071   6712.00000   6854.63409
    47.82071   6651.00000   6716.87996
    47.83072   6301.00000   6486.49172
    47.84071   6035.00000   6167.63015
    47.85072   5670.00000   5768.78171
    47.86071   5193.00000   5307.66962
    47.87072   4846.00000   4804.39442
    47.88071   4310.00000   4285.88166
    47.89072   3966.00000   3775.01195
    47.90071   3437.00000   3295.72731
    47.91072   2974.00000   2862.98525
    47.92072   2804.00000   2489.30133
    47.93072   2401.00000   2179.54388
    47.94072   2080.00000   1933.86983
    47.95072   1942.00000   1748.22105
    47.96072   1697.00000   1615.65426
    47.97072   1620.00000   1527.65659
    47.98072   1521.00000   1474.20277
    47.99072   1499.00000   1445.50517
    48.00072   1449.00000   1432.75681
    48.01072   1365.00000   1428.28491
    48.02072   1371.00000   1425.92936
    48.03072   1365.00000   1421.32956
    48.04072   1386.00000   1411.77918
    48.05072   1366.00000   1396.37405
    48.06072   1339.00000   1376.85153
    48.07072   1329.00000   1355.19451
    48.08072   1294.00000   1334.59152
    48.09072   1338.00000   1318.99986
    48.10072   1346.00000   1312.59982
    48.11072   1270.00000   1319.42521
    48.12072   1339.00000   1343.03982
    48.13072   1374.00000   1386.23304
    48.14072   1455.00000   1450.72780
    48.15072   1530.00000   1536.90331
    48.16072   1533.00000   1643.54230
    48.17072   1691.00000   1767.65806
    48.18072   1753.00000   1904.47602
    48.19072   1975.00000   2047.52614
    48.20072   2115.00000   2188.99111
    48.21072   2296.00000   2320.30331
    48.22072   2502.00000   2432.98857
    48.23072   2564.00000   2519.65964
    48.24072   2711.00000   2574.86158
    48.25072   2795.00000   2595.66584
    48.26072   2750.00000   2582.01651
    48.27073   2697.00000   2536.00780
    48.28072   2479.00000   2461.67787
    48.29073   2366.00000   2363.56061
    48.30072   2173.00000   2247.54126
    48.31073   2031.00000   2119.00539
    48.32072   1808.00000   1984.40931
    48.33073   1705.00000   1849.04872
    48.34072   1694.00000   1718.78775
    48.35073   1509.00000   1597.59026
    48.36073   1385.00000   1489.22950
    48.37073   1384.00000   1395.76063
    48.38073   1363.00000   1318.11747
    48.39073   1232.00000   1256.29901
    48.40073   1225.00000   1209.38603
    48.41073   1241.00000   1175.81683
    48.42073   1131.00000   1153.61598
    48.43073   1137.00000   1140.52145
    48.44073   1162.00000   1134.17971
    48.45073   1170.00000   1132.47732
    48.46073   1106.00000   1133.65457
    48.47073   1136.00000   1136.08868
    48.48073   1099.00000   1138.62850
    48.49073   1155.00000   1140.68879
    48.50073   1146.00000   1142.10513
    48.51073   1108.00000   1142.79092
    48.52073   1142.00000   1142.99273
    48.53073   1120.00000   1143.05757
    48.54073   1147.00000   1143.33934
    48.55073   1202.00000   1144.55983
    48.56073   1189.00000   1147.05290
    48.57073   1171.00000   1150.54652
    48.58073   1197.00000   1154.60279
    48.59073   1172.00000   1159.29699
    48.60073   1123.00000   1164.13690
    48.61073   1129.00000   1168.05721
    48.62073   1139.00000   1170.29407
    48.63073   1137.00000   1170.30343
    48.64073   1103.00000   1167.80604
    48.65073   1110.00000   1162.86549
    48.66073   1118.00000   1155.91381
    48.67073   1165.00000   1147.74302
    48.68073   1144.00000   1139.43066
    48.69073   1250.00000   1132.02653
    48.70073   1211.00000   1126.52015
    48.71074   1184.00000   1123.79993
    48.72073   1132.00000   1124.44580
    48.73074   1178.00000   1128.66820
    48.74073   1192.00000   1136.26942
    48.75074   1242.00000   1146.81850
    48.76073   1205.00000   1159.62129
    48.77074   1228.00000   1174.00353
    48.78074   1305.00000   1189.27360
    48.79074   1254.00000   1205.00053
    48.80074   1253.00000   1221.06977
    48.81074   1290.00000   1237.66591
    48.82074   1246.00000   1255.19697
    48.83074   1285.00000   1273.96574
    48.84074   1376.00000   1294.20351
    48.85074   1324.00000   1315.76498
    48.86074   1350.00000   1338.11571
    48.87074   1334.00000   1360.41808
    48.88074   1350.00000   1381.71240
    48.89074   1384.00000   1401.06935
    48.90074   1408.00000   1417.75713
    48.91074   1355.00000   1431.48795
    48.92074   1410.00000   1442.25715
    48.93074   1500.00000   1450.18529
    48.94074   1444.00000   1456.47693
    48.95074   1482.00000   1462.15398
    48.96074   1478.00000   1467.98440
    48.97074   1497.00000   1474.57583
    48.98074   1456.00000   1482.37115
    48.99074   1491.00000   1491.59162
    49.00074   1480.00000   1502.49982
    49.01074   1507.00000   1515.13322
    49.02074   1514.00000   1529.26813
    49.03074   1581.00000   1544.72384
    49.04074   1605.00000   1561.34517
    49.05074   1626.00000   1578.99655
    49.06074   1557.00000   1597.52658
    49.07074   1601.00000   1616.68487
    49.08074   1619.00000   1636.02194
    49.09074   1618.00000   1654.80715
    49.10074   1730.00000   1671.97990
    49.11074   1648.00000   1686.13017
    49.12074   1673.00000   1695.52054
    49.13074   1734.00000   1698.24347
    49.14074   1726.00000   1692.49098
    49.15075   1622.00000   1676.44907
    49.16074   1604.00000   1649.73460
    49.17075   1629.00000   1613.06670
    49.18074   1589.00000   1568.79344
    49.19075   1537.00000   1520.09501
    49.20074   1486.00000   1471.39773
    49.21075   1500.00000   1427.22302
    49.22075   1406.00000   1392.64248
    49.23075   1360.00000   1372.44758
    49.24075   1371.00000   1371.12160
    49.25075   1342.00000   1392.49105
    49.26075   1404.00000   1439.40627
    49.27075   1499.00000   1513.42292
    49.28075   1559.00000   1614.49926
    49.29075   1692.00000   1740.55218
    49.30075   1845.00000   1887.29844
    49.31075   2014.00000   2048.46820
    49.32075   2170.00000   2215.79249
    49.33075   2389.00000   2379.45526
    49.34075   2653.00000   2528.83701
    49.35075   2771.00000   2653.45824
    49.36075   2806.00000   2744.03399
    49.37075   2765.00000   2793.48892
    49.38075   2770.00000   2797.57476
    49.39075   2687.00000   2756.05110
    49.40075   2678.00000   2672.48006
    49.41075   2633.00000   2553.86738
    49.42075   2353.00000   2409.72208
    49.43075   2234.00000   2250.71190
    49.44075   2068.00000   2087.24283
    49.45075   2005.00000   1928.12773
    49.46075   1864.00000   1780.22321
    49.47075   1589.00000   1647.99168
    49.48075   1563.00000   1533.58218
    49.49075   1450.00000   1437.26519
    49.50075   1376.00000   1357.99177
    49.51075   1273.00000   1293.96288
    49.52075   1249.00000   1243.10710
    49.53075   1183.00000   1203.40452
    49.54075   1216.00000   1173.04597
    49.55075   1116.00000   1150.45611
    49.56075   1068.00000   1134.23188
    49.57076   1097.00000   1123.04146
    49.58075   1111.00000   1115.58282
    49.59076   1060.00000   1110.54938
    49.60075   1088.00000   1107.06194
    49.61076   1132.00000   1103.63664
    49.62075   1110.00000   1099.40235
    49.63076   1072.00000   1093.84301
    49.64075   1068.00000   1086.86055
    49.65076   1102.00000   1078.50174
    49.66076   1099.00000   1069.47478
    49.67076   1080.00000   1060.67972
    49.68076   1070.00000   1053.14060
    49.69076   1065.00000   1047.91846
    49.70076   1100.00000   1045.97981
    49.71076   1081.00000   1048.04668
    49.72076   1115.00000   1054.55161
    49.73076   1113.00000   1065.66785
    49.74076   1124.00000   1081.11654
    49.75076   1109.00000   1099.66980
    49.76076   1102.00000   1120.26833
    49.77076   1104.00000   1141.84631
    49.78076   1158.00000   1163.22499
    49.79076   1129.00000   1183.39303
    49.80076   1163.00000   1201.31324
    49.81076   1185.00000   1217.07806
    49.82076   1197.00000   1231.59053
    49.83076   1165.00000   1246.57160
    49.84076   1259.00000   1264.64435
    49.85076   1311.00000   1289.16274
    49.86076   1327.00000   1323.91474
    49.87076   1426.00000   1372.74037
    49.88076   1478.00000   1438.87380
    49.89076   1631.00000   1524.71118
    49.90076   1806.00000   1631.36898
    49.91076   1892.00000   1757.42921
    49.92076   2105.00000   1899.44952
    49.93076   2282.00000   2051.80910
    49.94076   2354.00000   2206.90548
    49.95076   2527.00000   2355.86001
    49.96076   2507.00000   2489.17663
    49.97076   2563.00000   2597.90175
    49.98076   2598.00000   2675.09395
    49.99076   2681.00000   2716.33099
    50.00076   2620.00000   2720.35146
    50.01077   2607.00000   2689.13281
    50.02076   2576.00000   2627.61804
    50.03077   2370.00000   2542.44817
    50.04076   2284.00000   2441.71326
    50.05077   2348.00000   2332.79849
    50.06076   2185.00000   2223.11804
    50.07077   2188.00000   2117.64404
    50.08076   1998.00000   2020.55975
    50.09077   2026.00000   1933.60924
    50.10077   1883.00000   1858.07298
    50.11077   1847.00000   1793.63617
    50.12077   1804.00000   1739.50564
    50.13077   1701.00000   1694.48483
    50.14077   1704.00000   1657.07780
    50.15077   1693.00000   1625.57286
    50.16077   1569.00000   1598.11146
    50.17077   1580.00000   1572.76564
    50.18077   1473.00000   1547.66089
    50.19077   1450.00000   1521.17437
    50.20077   1401.00000   1492.18548
    50.21077   1415.00000   1460.28043
    50.22077   1385.00000   1425.78988
    50.23077   1361.00000   1389.58982
    50.24077   1292.00000   1352.83676
    50.25077   1328.00000   1317.14306
    50.26077   1280.00000   1283.52186
    50.27077   1234.00000   1252.88239
    50.28077   1247.00000   1226.21837
    50.29077   1206.00000   1204.58846
    50.30077   1186.00000   1188.46355
    50.31077   1234.00000   1179.05916
    50.32077   1218.00000   1178.45969
    50.33077   1219.00000   1189.21509
    50.34077   1222.00000   1214.56474
    50.35077   1361.00000   1258.50664
    50.36077   1298.00000   1325.62133
    50.37077   1411.00000   1420.83066
    50.38077   1550.00000   1548.98574
    50.39077   1717.00000   1714.25165
    50.40077   1810.00000   1919.34182
    50.41077   2077.00000   2164.65823
    50.42077   2345.00000   2447.44372
    50.43077   2647.00000   2761.09659
    50.44077   2888.00000   3094.81788
    50.45078   3426.00000   3434.09253
    50.46077   3739.00000   3759.77224
    50.47078   3993.00000   4053.16057
    50.48077   4211.00000   4293.28479
    50.49078   4407.00000   4463.85974
    50.50077   4475.00000   4551.84945
    50.51078   4494.00000   4552.20281
    50.52077   4463.00000   4467.35697
    50.53078   4236.00000   4307.17954
    50.54078   4180.00000   4088.04846
    50.55078   3988.00000   3829.15047
    50.56078   3730.00000   3550.28345
    50.57078   3491.00000   3269.21893
    50.58078   3279.00000   2999.98096
    50.59078   2947.00000   2751.95688
    50.60078   2666.00000   2529.83986
    50.61078   2352.00000   2334.36860
    50.62078   2158.00000   2163.60432
    50.63078   1982.00000   2014.37439
    50.64078   1831.00000   1883.14377
    50.65078   1722.00000   1767.27063
    50.66078   1670.00000   1664.88295
    50.67078   1635.00000   1574.87654
    50.68078   1524.00000   1496.59873
    50.69078   1449.00000   1429.49398
    50.70078   1367.00000   1372.83085
    50.71078   1292.00000   1325.53537
    50.72078   1340.00000   1286.14785
    50.73078   1286.00000   1252.86758
    50.74078   1220.00000   1223.82882
    50.75078   1157.00000   1197.93174
    50.76078   1087.00000   1173.82579
    50.77078   1075.00000   1150.28942
    50.78078   1092.00000   1126.99178
    50.79078   1122.00000   1104.15994
    50.80078   1065.00000   1082.39021
    50.81078   1053.00000   1062.53062
    50.82078   1126.00000   1045.54705
    50.83078   1125.00000   1032.40367
    50.84078   1105.00000   1023.96896
    50.85078   1155.00000   1020.93533
    50.86078   1133.00000   1023.78713
    50.87078   1140.00000   1032.77404
    50.88078   1086.00000   1047.85498
    50.89079   1131.00000   1068.68261
    50.90078   1200.00000   1094.45431
    50.91079   1207.00000   1124.14479
    50.92078   1205.00000   1156.11024
    50.93079   1228.00000   1188.59844
    50.94078   1208.00000   1219.41761
    50.95079   1248.00000   1246.63683
    50.96078   1231.00000   1268.16680
    50.97079   1246.00000   1282.55218
    50.98079   1255.00000   1289.01684
    50.99079   1246.00000   1287.47751
    51.00079   1217.00000   1278.41926
    51.01079   1194.00000   1263.08671
    51.02079   1236.00000   1243.18475
    51.03079   1235.00000   1220.60521
    51.04079   1225.00000   1197.26317
    51.05079   1218.00000   1174.73008
    51.06079   1147.00000   1153.66859
    51.07079   1127.00000   1135.04592
    51.08079   1109.00000   1119.23558
    51.09079   1129.00000   1106.13506
    51.10079   1110.00000   1095.31156
    51.11079   1108.00000   1086.14507
    51.12079   1096.00000   1077.96766
    51.13079   1115.00000   1070.17835
    51.14079   1043.00000   1062.35712
    51.15079   1095.00000   1054.32116
    51.16079   1000.00000   1046.13956
    51.17079    985.00000   1038.10974
    51.18079   1016.00000   1030.68712
    51.19079   1023.00000   1024.39569
    51.20079    996.00000   1019.75231
    51.21079   1034.00000   1017.15262
    51.22079    992.00000   1016.79390
    51.23079    999.00000   1018.64355
    51.24079   1056.00000   1022.49647
    51.25079   1069.00000   1027.84086
    51.26079   1031.00000   1034.00683
    51.27079   1035.00000   1040.25490
    51.28079   1007.00000   1045.76916
    51.29079   1041.00000   1049.84006
    51.30079   1065.00000   1052.44432
    51.31079   1081.00000   1053.43214
    51.32079   1088.00000   1052.76985
    51.33080   1016.00000   1050.49743
    51.34079   1056.00000   1047.03027
    51.35080   1057.00000   1042.73438
    51.36079   1060.00000   1038.08697
    51.37080    976.00000   1033.57079
    51.38079   1012.00000   1029.63578
    51.39080   1015.00000   1026.59807
    51.40079   1030.00000   1024.72570
    51.41080   1014.00000   1024.04584
    51.42080   1089.00000   1024.58271
    51.43080   1052.00000   1026.24316
    51.44080   1048.00000   1028.82633
    51.45080   1028.00000   1032.05549
    51.46080   1024.00000   1035.61528
    51.47080    976.00000   1039.19883
    51.48080   1028.00000   1042.56056
    51.49080   1065.00000   1045.56571
    51.50080   1059.00000   1048.22515
    51.51080   1016.00000   1050.70457
    51.52080   1070.00000   1053.30121
    51.53080   1048.00000   1056.38774
    51.54080   1092.00000   1060.34208
    51.55080   1146.00000   1065.49854
    51.56080   1066.00000   1072.01695
    51.57080   1030.00000   1079.90964
    51.58080   1104.00000   1089.09050
    51.59080   1104.00000   1099.44373
    51.60080   1092.00000   1111.05182
    51.61080   1121.00000   1124.46291
    51.62080   1137.00000   1139.84007
    51.63080   1142.00000   1158.85763
    51.64080   1161.00000   1184.17804
    51.65080   1247.00000   1219.23637
    51.66080   1250.00000   1268.30935
    51.67080   1301.00000   1336.34925
    51.68080   1462.00000   1428.69971
    51.69080   1556.00000   1550.58995
    51.70080   1724.00000   1706.17857
    51.71080   1941.00000   1898.35099
    51.72080   2214.00000   2128.16718
    51.73080   2461.00000   2393.76908
    51.74080   2755.00000   2689.81113
    51.75080   3112.00000   3007.23164
    51.76080   3454.00000   3333.26152
    51.77081   3654.00000   3652.29421
    51.78080   3916.00000   3945.45220
    51.79081   4132.00000   4195.64156
    51.80080   4242.00000   4385.11937
    51.81081   4316.00000   4501.30437
    51.82080   4446.00000   4535.03105
    51.83081   4424.00000   4483.44117
    51.84081   4291.00000   4349.44083
    51.85081   4167.00000   4141.76350
    51.86081   4032.00000   3874.01587
    51.87081   3693.00000   3563.18976
    51.88081   3345.00000   3227.92005
    51.89081   3041.00000   2886.53652
    51.90081   2534.00000   2555.53374
    51.91081   2220.00000   2248.35656
    51.92081   1906.00000   1974.66495
    51.93081   1673.00000   1740.13383
    51.94081   1490.00000   1546.71820
    51.95081   1359.00000   1393.26763
    51.96081   1232.00000   1276.35219
    51.97081   1217.00000   1191.10141
    51.98081   1144.00000   1131.98055
    51.99081   1077.00000   1093.41484
    52.00081   1068.00000   1070.24431
    52.01081   1069.00000   1057.96728
    52.02081   1078.00000   1052.68711
    52.03081   1060.00000   1051.52981
    52.04081   1081.00000   1052.35989
    52.05081   1077.00000   1053.73766
    52.06081   1049.00000   1054.85341
    52.07081   1050.00000   1055.38997
    52.08081   1049.00000   1055.52046
    52.09081   1080.00000   1056.42829
    52.10081   1024.00000   1058.89669
    52.11081   1058.00000   1063.59292
    52.12081   1145.00000   1071.43373
    52.13081   1060.00000   1083.25266
    52.14081   1099.00000   1099.64826
    52.15081   1068.00000   1120.92269
    52.16081   1074.00000   1147.05815
    52.17081   1111.00000   1177.73846
    52.18081   1157.00000   1212.42045
    52.19081   1128.00000   1250.45604
    52.20081   1193.00000   1291.25261
    52.21082   1250.00000   1334.48342
    52.22081   1351.00000   1380.01366
    52.23082   1451.00000   1428.41967
    52.24081   1567.00000   1480.27221
    52.25082   1671.00000   1536.68479
    52.26081   1744.00000   1598.19122
    52.27082   1790.00000   1665.24734
    52.28082   1899.00000   1736.94848
    52.29082   2000.00000   1811.44261
    52.30082   1970.00000   1885.52160
    52.31082   2023.00000   1954.85522
    52.32082   2011.00000   2014.30862
    52.33082   1946.00000   2058.59359
    52.34082   1910.00000   2082.92928
    52.35082   1845.00000   2084.18796
    52.36082   1807.00000   2061.51144
    52.37082   1817.00000   2016.39408
    52.38082   1779.00000   1952.55745
    52.39082   1737.00000   1875.13190
    52.40082   1713.00000   1789.73507
    52.41082   1685.00000   1701.69338
    52.42082   1629.00000   1615.48857
    52.43082   1664.00000   1534.45508
    52.44082   1562.00000   1460.71602
    52.45082   1567.00000   1395.32539
    52.46082   1509.00000   1338.54881
    52.47082   1490.00000   1290.16098
    52.48082   1413.00000   1249.68538
    52.49082   1376.00000   1216.72495
    52.50082   1338.00000   1190.58006
    52.51082   1285.00000   1170.48496
    52.52082   1201.00000   1155.61487
    52.53082   1204.00000   1144.97389
    52.54082   1113.00000   1137.46074
    52.55082   1182.00000   1132.30667
    52.56082   1096.00000   1128.24973
    52.57082   1055.00000   1124.12963
    52.58082   1091.00000   1119.06399
    52.59082   1088.00000   1112.40548
    52.60082   1113.00000   1103.91852
    52.61082   1071.00000   1093.81802
    52.62082   1017.00000   1082.55560
    52.63083    970.00000   1070.89839
    52.64082   1033.00000   1059.47103
    52.65083   1026.00000   1048.85443
    52.66082   1068.00000   1039.58393
    52.67083   1047.00000   1031.88306
    52.68082   1029.00000   1025.80107
    52.69083   1043.00000   1021.12761
    52.70082   1053.00000   1017.50071
    52.71083   1001.00000   1014.32117
    52.72083   1003.00000   1011.28914
    52.73083   1049.00000   1008.19446
    52.74083   1029.00000   1005.03954
    52.75083   1018.00000   1002.10348
    52.76083    984.00000    999.95021
    52.77083   1010.00000    999.40136
    52.78083    997.00000   1001.47995
    52.79083   1052.00000   1007.33191
    52.80083    984.00000   1018.13370
    52.81083   1001.00000   1035.00201
    52.82083   1041.00000   1058.91556
    52.83083   1012.00000   1090.49485
    52.84083   1029.00000   1129.72311
    52.85083   1055.00000   1176.52488
    52.86083   1086.00000   1230.30414
    52.87083   1118.00000   1290.02868
    52.88083   1208.00000   1354.35353
    52.89083   1234.00000   1421.75472
    52.90083   1364.00000   1490.68861
    52.91083   1488.00000   1559.75345
    52.92083   1568.00000   1627.81552
    52.93083   1693.00000   1694.03954
    52.94083   1817.00000   1757.87524
    52.95083   2063.00000   1818.92970
    52.96083   2196.00000   1876.77586
    52.97083   2284.00000   1930.76456
    52.98083   2470.00000   1979.92187
    52.99083   2467.00000   2022.84253
    53.00083   2422.00000   2057.80998
    53.01083   2497.00000   2082.89103
    53.02083   2317.00000   2096.10312
    53.03083   2197.00000   2095.94220
    53.04083   2123.00000   2081.11508
    53.05083   1996.00000   2050.64576
    53.06083   1818.00000   2004.57399
    53.07084   1772.00000   1943.90805
    53.08083   1590.00000   1870.91528
    53.09084   1620.00000   1788.13614
    53.10083   1486.00000   1699.21399
    53.11084   1434.00000   1607.26541
    53.12083   1359.00000   1516.09549
    53.13084   1274.00000   1428.39036
    53.14083   1278.00000   1346.57582
    53.15084   1234.00000   1272.34559
    53.16084   1175.00000   1207.20858
    53.17084   1170.00000   1151.76254
    53.18084   1114.00000   1106.31575
    53.19084   1086.00000   1070.51197
    53.20084   1087.00000   1043.78659
    53.21084   1017.00000   1025.39549
    53.22084   1093.00000   1014.44359
    53.23084    985.00000   1009.92067
    53.24084   1071.00000   1010.71895
    53.25084   1036.00000   1015.64434
    53.26084   1072.00000   1023.43531
    53.27084    991.00000   1032.78431
    53.28084   1003.00000   1042.33059
    53.29084   1008.00000   1050.81793
    53.30084    995.00000   1057.28831
    53.31084   1028.00000   1061.09331
    53.32084   1028.00000   1061.48696
    53.33084   1005.00000   1058.20890
    53.34084   1046.00000   1051.41938
    53.35084   1070.00000   1041.63812
    53.36084   1043.00000   1029.50333
    53.37084   1048.00000   1015.84094
    53.38084   1075.00000   1001.55004
    53.39084   1024.00000    987.45001
    53.40084   1018.00000    974.24343
    53.41084   1014.00000    962.58985
    53.42084   1016.00000    952.90511
    53.43084   1015.00000    945.13152
    53.44084   1010.00000    939.57737
    53.45084    985.00000    936.36335
    53.46084    996.00000    935.52440
    53.47084    909.00000    937.09278
    53.48084   1012.00000    941.11402
    53.49084    969.00000    947.64488
    53.50084    986.00000    956.73519
    53.51085   1013.00000    968.41176
    53.52084   1029.00000    982.58173
    53.53085   1001.00000    999.15642
    53.54084    976.00000   1017.82854
    53.55085    998.00000   1038.35269
    53.56084    987.00000   1060.31132
    53.57085   1036.00000   1083.54331
    53.58084   1056.00000   1107.84407
    53.59085   1112.00000   1133.37970
    53.60085   1118.00000   1160.49746
    53.61085   1226.00000   1189.94471
    53.62085   1301.00000   1222.66051
    53.63085   1299.00000   1259.63725
    53.64085   1390.00000   1301.68047
    53.65085   1469.00000   1349.11450
    53.66085   1480.00000   1401.52562
    53.67085   1549.00000   1457.71672
    53.68085   1569.00000   1515.38821
    53.69085   1556.00000   1571.17273
    53.70085   1472.00000   1621.05359
    53.71085   1452.00000   1660.75517
    53.72085   1497.00000   1686.25784
    53.73085   1477.00000   1694.38869
    53.74085   1497.00000   1683.41852
    53.75085   1414.00000   1653.47195
    53.76085   1446.00000   1606.52798
    53.77085   1406.00000   1546.07758
    53.78085   1396.00000   1476.54459
    53.79085   1400.00000   1402.66277
    53.80085   1328.00000   1328.94050
    53.81085   1279.00000   1259.26104
    53.82085   1207.00000   1196.63899
    53.83085   1155.00000   1143.12666
    53.84085   1096.00000   1099.62377
    53.85085   1147.00000   1066.13521
    53.86085   1076.00000   1042.19874
    53.87085   1039.00000   1026.77403
    53.88085   1016.00000   1018.46844
    53.89085    980.00000   1015.82168
    53.90085   1032.00000   1017.42611
    53.91085    973.00000   1021.96711
    53.92085   1037.00000   1028.29265
    53.93085   1073.00000   1035.54291
    53.94085   1012.00000   1043.05930
    53.95086   1036.00000   1050.39261
    53.96085   1018.00000   1057.25730
    53.97086   1075.00000   1063.58094
    53.98085   1137.00000   1069.37979
    53.99086   1052.00000   1074.83683
    54.00085   1112.00000   1080.19362
    54.01086   1153.00000   1085.84488
    54.02085   1094.00000   1092.18569
    54.03086   1070.00000   1099.71874
    54.04086   1071.00000   1109.12078
    54.05086   1105.00000   1121.16007
    54.06086   1078.00000   1136.62665
    54.07086   1112.00000   1156.30092
    54.08086   1095.00000   1180.88301
    54.09086   1086.00000   1210.89517
    54.10086   1147.00000   1246.87859
    54.11086   1203.00000   1289.22931
    54.12086   1226.00000   1338.18459
    54.13086   1334.00000   1393.77865
    54.14086   1417.00000   1455.74893
    54.15086   1465.00000   1523.40920
    54.16086   1603.00000   1595.50822
    54.17086   1814.00000   1670.10748
    54.18086   2019.00000   1744.48567
    54.19086   2082.00000   1815.16805
    54.20086   2224.00000   1878.09570
    54.21086   2272.00000   1928.92010
    54.22086   2263.00000   1963.44920
    54.23086   2174.00000   1978.26381
    54.24086   2071.00000   1971.37224
    54.25086   1874.00000   1942.62285
    54.26086   1699.00000   1893.78028
    54.27086   1622.00000   1828.22401
    54.28086   1546.00000   1750.39822
    54.29086   1528.00000   1665.20648
    54.30086   1464.00000   1577.47385
    54.31086   1403.00000   1491.51844
    54.32086   1292.00000   1410.83778
    54.33086   1236.00000   1337.91986
    54.34086   1256.00000   1274.21664
    54.35086   1229.00000   1220.17393
    54.36086   1209.00000   1175.47873
    54.37086   1092.00000   1139.67920
    54.38086   1112.00000   1111.46240
    54.39087   1115.00000   1089.46330
    54.40086   1045.00000   1072.51416
    54.41087   1092.00000   1059.40153
    54.42086   1093.00000   1049.12296
    54.43087   1010.00000   1040.78982
    54.44086   1061.00000   1033.76769
    54.45087   1047.00000   1027.53786
    54.46087    995.00000   1021.77702
    54.47087    991.00000   1016.26959
    54.48087   1004.00000   1010.91020
    54.49087    990.00000   1005.66853
    54.50087   1020.00000   1000.57284
    54.51087   1008.00000    995.77417
    54.52087    955.00000    991.46728
    54.53087    999.00000    987.58381
    54.54087   1004.00000    984.33238
    54.55087   1005.00000    982.04430
    54.56087    992.00000    981.13922
    54.57087   1047.00000    982.19843
    54.58087   1053.00000    986.00984
    54.59087    988.00000    993.59282
    54.60087   1027.00000   1006.19699
    54.61087   1010.00000   1025.25501
    54.62087   1050.00000   1052.32429
    54.63087   1018.00000   1088.97124
    54.64087   1039.00000   1136.48230
    54.65087   1126.00000   1195.69028
    54.66087   1160.00000   1266.88340
    54.67087   1234.00000   1349.44179
    54.68087   1248.00000   1441.61848
    54.69087   1374.00000   1540.49544
    54.70087   1506.00000   1641.90955
    54.71087   1544.00000   1740.75610
    54.72087   1677.00000   1831.31505
    54.73087   1694.00000   1907.63250
    54.74087   1874.00000   1964.14789
    54.75087   1963.00000   1996.36011
    54.76087   1998.00000   2001.46153
    54.77087   2014.00000   1978.82219
    54.78087   2063.00000   1930.15730
    54.79087   2148.00000   1859.27920
    54.80087   1931.00000   1771.50740
    54.81087   1930.00000   1672.96059
    54.82087   1852.00000   1569.75314
    54.83088   1669.00000   1467.25739
    54.84087   1626.00000   1370.20154
    54.85088   1440.00000   1281.66614
    54.86087   1441.00000   1204.18237
    54.87088   1322.00000   1138.44071
    54.88087   1267.00000   1084.74475
    54.89088   1183.00000   1042.06440
    54.90088   1088.00000   1009.32161
    54.91088   1047.00000    985.09969
    54.92088   1052.00000    967.99587
    54.93088   1027.00000    956.75161
    54.94088   1015.00000    950.36490
    54.95088    977.00000    948.14214
    54.96088    920.00000    949.71058
    54.97088    951.00000    955.00558
    54.98088    956.00000    964.19970
    54.99088    995.00000    977.64598
    55.00088    991.00000    995.77681
    55.01088    995.00000   1019.03977
    55.02088   1006.00000   1047.98281
    55.03088    954.00000   1082.63489
    55.04088    969.00000   1122.78841
    55.05088   1030.00000   1167.88370
    55.06088   1090.00000   1216.90721
    55.07088   1145.00000   1268.51557
    55.08088   1160.00000   1321.27923
    55.09088   1239.00000   1372.69550
    55.10088   1316.00000   1420.60732
    55.11088   1406.00000   1462.84648
    55.12088   1472.00000   1497.35322
    55.13088   1488.00000   1522.37583
    55.14088   1634.00000   1536.59880
    55.15088   1714.00000   1539.21073
    55.16088   1662.00000   1529.99159
    55.17088   1707.00000   1509.38684
    55.18088   1865.00000   1478.49204
    55.19088   1745.00000   1439.02557
    55.20088   1688.00000   1393.07072
    55.21088   1677.00000   1342.98569
    55.22088   1472.00000   1291.67006
    55.23088   1417.00000   1241.82707
    55.24088   1354.00000   1195.83374
    55.25089   1303.00000   1155.61239
    55.26088   1267.00000   1122.73193
    55.27089   1184.00000   1097.97792
    55.28088   1185.00000   1081.82192
    55.29089   1163.00000   1074.05494
    55.30088   1140.00000   1074.09890
    55.31089   1052.00000   1080.93880
    55.32088   1110.00000   1093.15391
    55.33089   1120.00000   1109.23057
    55.34089   1140.00000   1127.43729
    55.35089   1114.00000   1146.08021
    55.36089   1053.00000   1163.55390
    55.37089   1096.00000   1178.50470
    55.38089   1141.00000   1190.05762
    55.39089   1150.00000   1197.69840
    55.40089   1161.00000   1201.37540
    55.41089   1208.00000   1201.72021
    55.42089   1262.00000   1199.81009
    55.43089   1282.00000   1196.97479
    55.44089   1225.00000   1194.73722
    55.45089   1211.00000   1194.63471
    55.46089   1221.00000   1198.05192
    55.47089   1221.00000   1206.18661
    55.48089   1260.00000   1220.06613
    55.49089   1287.00000   1240.27424
    55.50089   1284.00000   1267.05916
    55.51089   1256.00000   1300.25766
    55.52089   1315.00000   1339.21563
    55.53089   1315.00000   1382.74749
    55.54089   1369.00000   1429.15335
    55.55089   1454.00000   1476.31068
    55.56089   1497.00000   1521.84139
    55.57089   1506.00000   1563.34875
    55.58089   1613.00000   1598.71720
    55.59089   1600.00000   1626.45111
    55.60089   1647.00000   1645.98991
    55.61089   1616.00000   1657.89924
    55.62089   1750.00000   1663.84937
    55.63089   1672.00000   1666.37126
    55.64089   1659.00000   1668.46798
    55.65089   1718.00000   1673.09751
    55.66089   1664.00000   1682.70920
    55.67089   1740.00000   1698.81902
    55.68089   1753.00000   1721.73303
    55.69090   1896.00000   1750.37493
    55.70089   1845.00000   1782.15580
    55.71090   1811.00000   1813.68192
    55.72089   1844.00000   1840.58982
    55.73090   1828.00000   1858.39005
    55.74089   1846.00000   1862.98755
    55.75090   1773.00000   1851.62513
    55.76089   1736.00000   1823.36275
    55.77090   1686.00000   1779.08041
    55.78090   1557.00000   1721.90477
    55.79090   1537.00000   1655.19150
    55.80090   1436.00000   1584.68069
    55.81090   1523.00000   1516.38705
    55.82090   1403.00000   1456.14239
    55.83090   1423.00000   1409.38628
    55.84090   1448.00000   1380.90707
    55.85090   1415.00000   1374.67449
    55.86090   1454.00000   1393.75301
    55.87090   1547.00000   1440.25733
    55.88090   1584.00000   1515.35520
    55.89090   1757.00000   1619.12613
    55.90090   1953.00000   1750.32673
    55.91090   2073.00000   1906.32087
    55.92090   2301.00000   2082.85571
    55.93090   2568.00000   2273.92415
    55.94090   2891.00000   2471.81000
    55.95090   3205.00000   2667.39174
    55.96090   3371.00000   2850.67494
    55.97090   3692.00000   3011.51967
    55.98090   3891.00000   3140.45945
    55.99090   4001.00000   3229.45715
    56.00090   3934.00000   3272.60985
    56.01090   3639.00000   3266.75366
    56.02090   3392.00000   3211.80293
    56.03090   3082.00000   3111.07000
    56.04090   2770.00000   2970.99242
    56.05090   2460.00000   2800.45946
    56.06090   2081.00000   2609.91288
    56.07090   1827.00000   2410.30255
    56.08090   1651.00000   2212.06385
    56.09090   1500.00000   2024.25510
    56.10090   1471.00000   1853.96785
    56.11090   1318.00000   1706.10124
    56.12090   1261.00000   1583.23798
    56.13091   1204.00000   1485.83516
    56.14090   1199.00000   1413.03742
    56.15091   1181.00000   1362.27996
    56.16090   1225.00000   1330.54504
    56.17091   1284.00000   1314.11224
    56.18090   1241.00000   1309.16904
    56.19091   1331.00000   1311.82188
    56.20090   1315.00000   1318.34913
    56.21091   1343.00000   1325.43798
    56.22091   1371.00000   1330.24015
    56.23091   1330.00000   1330.59486
    56.24091   1367.00000   1325.13168
    56.25091   1410.00000   1313.27362
    56.26091   1331.00000   1295.12472
    56.27091   1262.00000   1271.57720
    56.28091   1279.00000   1244.73737
    56.29091   1298.00000   1215.63191
    56.30091   1214.00000   1185.72670
    56.31091   1180.00000   1156.47934
    56.32091   1170.00000   1129.02838
    56.33091   1079.00000   1104.32337
    56.34091   1106.00000   1082.96303
    56.35091   1061.00000   1064.79765
    56.36091   1040.00000   1049.43511
    56.37091   1055.00000   1036.31697
    56.38091   1056.00000   1024.86930
    56.39091   1014.00000   1014.65233
    56.40091    976.00000   1005.13419
    56.41091    993.00000    996.01532
    56.42091   1037.00000    987.19662
    56.43091    977.00000    978.72216
    56.44091    924.00000    970.73157
    56.45091   1001.00000    963.41000
    56.46091   1002.00000    956.94291
    56.47091    968.00000    951.48217
    56.48091    993.00000    947.11753
    56.49091    969.00000    943.82967
    56.50091    964.00000    941.55748
    56.51091    914.00000    940.26354
    56.52091    910.00000    939.77684
    56.53091    946.00000    939.87863
    56.54091    952.00000    940.38802
    56.55091    985.00000    941.14955
    56.56091    978.00000    942.05934
    56.57092    958.00000    943.08143
    56.58091    925.00000    944.24204
    56.59092    928.00000    945.64048
    56.60091    947.00000    947.41713
    56.61092    921.00000    949.76358
    56.62091    951.00000    952.92353
    56.63092    951.00000    957.16498
    56.64091    928.00000    962.19657
    56.65092    933.00000    968.27589
    56.66092    953.00000    975.60384
    56.67092    943.00000    984.39085
    56.68092    992.00000    994.95522
    56.69092   1085.00000   1007.79008
    56.70092   1075.00000   1023.52950
    56.71092   1021.00000   1043.04074
    56.72092   1072.00000   1067.52518
    56.73092   1118.00000   1098.30476
    56.74092   1172.00000   1136.71190
    56.75092   1211.00000   1183.91308
    56.76092   1227.00000   1240.67319
    56.77092   1316.00000   1307.10244
    56.78092   1369.00000   1382.42433
    56.79092   1387.00000   1464.81595
    56.80092   1500.00000   1551.37110
    56.81092   1639.00000   1638.14100
    56.82092   1714.00000   1720.40930
    56.83092   1786.00000   1793.07416
    56.84092   1788.00000   1851.12135
    56.85092   1838.00000   1890.22440
    56.86092   1948.00000   1907.55114
    56.87092   1971.00000   1901.45308
    56.88092   2029.00000   1872.16113
    56.89092   1849.00000   1821.73244
    56.90092   1850.00000   1753.71352
    56.91092   1691.00000   1672.71340
    56.92092   1605.00000   1583.88115
    56.93092   1487.00000   1492.37203
    56.94092   1355.00000   1402.88997
    56.95092   1247.00000   1319.30848
    56.96092   1192.00000   1244.45522
    56.97092   1103.00000   1180.09384
    56.98092   1051.00000   1126.88488
    56.99092   1020.00000   1084.55872
    57.00092   1050.00000   1052.16656
    57.01093    994.00000   1028.32584
    57.02092    984.00000   1011.46540
    57.03093   1022.00000    999.85097
    57.04092   1000.00000    991.99502
    57.05093   1006.00000    986.54539
    57.06092    986.00000    982.54217
    57.07093   1015.00000    979.23716
    57.08092    951.00000    976.18215
    57.09093    978.00000    973.15279
    57.10093    967.00000    970.14009
    57.11093    985.00000    967.24413
    57.12093   1002.00000    964.71413
    57.13093    978.00000    963.26897
    57.14093    945.00000    963.24363
    57.15093    979.00000    965.02982
    57.16093    959.00000    969.14470
    57.17093    919.00000    976.09179
    57.18093   1024.00000    986.28326
    57.19093   1028.00000    999.97089
    57.20093    990.00000   1017.24235
    57.21093   1031.00000   1037.91657
    57.22093   1006.00000   1061.50181
    57.23093   1078.00000   1087.17756
    57.24093   1188.00000   1113.80463
    57.25093   1152.00000   1139.97495
    57.26093   1120.00000   1164.10377
    57.27093   1193.00000   1184.56271
    57.28093   1166.00000   1199.84514
    57.29093   1159.00000   1208.76435
    57.30093   1138.00000   1210.60676
    57.31093   1148.00000   1204.90296
    57.32093   1120.00000   1192.08368
    57.33093   1145.00000   1173.23507
    57.34093   1087.00000   1149.76149
    57.35093   1096.00000   1123.26383
    57.36093   1049.00000   1095.36229
    57.37093   1043.00000   1067.56409
    57.38093   1115.00000   1041.12516
    57.39093   1006.00000   1017.00200
    57.40093    923.00000    995.82554
    57.41093    981.00000    977.91281
    57.42093    970.00000    963.31001
    57.43093    939.00000    951.85402
    57.44093    926.00000    943.23759
    57.45094    944.00000    937.06525
    57.46093    943.00000    932.94165
    57.47094    929.00000    930.45205
    57.48093    929.00000    929.24411
    57.49094    958.00000    928.98629
    57.50093    920.00000    929.38920
    57.51094    895.00000    930.24183
    57.52094    925.00000    931.36737
    57.53094    900.00000    932.63175
    57.54094    952.00000    933.94383
    57.55094    940.00000    935.25868
    57.56094    957.00000    936.58613
    57.57094    996.00000    937.97048
    57.58094    913.00000    939.41468
    57.59094   1019.00000    941.11872
    57.60094    904.00000    943.21101
    57.61094    956.00000    945.84163
    57.62094    941.00000    949.17603
    57.63094    891.00000    953.37735
    57.64094    926.00000    958.60136
    57.65094    956.00000    964.98891
    57.66094    982.00000    972.64054
    57.67094    981.00000    981.66141
    57.68094   1000.00000    992.13172
    57.69094   1031.00000   1004.09568
    57.70094   1054.00000   1017.55620
    57.71094   1029.00000   1032.46645
    57.72094   1061.00000   1048.72563
    57.73094   1070.00000   1066.18286
    57.74094   1083.00000   1084.59638
    57.75094   1126.00000   1103.54536
    57.76094   1144.00000   1122.70886
    57.77094   1125.00000   1141.67064
    57.78094   1105.00000   1159.96162
    57.79094   1162.00000   1177.13066
    57.80094   1187.00000   1192.83680
    57.81094   1203.00000   1206.93067
    57.82094   1272.00000   1219.17842
    57.83094   1197.00000   1229.32957
    57.84094   1216.00000   1237.97054
    57.85094   1205.00000   1245.86973
    57.86094   1173.00000   1254.08905
    57.87094   1210.00000   1264.09919
    57.88094   1266.00000   1277.81984
    57.89095   1353.00000   1297.66476
    57.90094   1400.00000   1326.42489
    57.91095   1434.00000   1367.36835
    57.92094   1606.00000   1423.58793
    57.93095   1601.00000   1498.40245
    57.94094   1910.00000   1593.93392
    57.95095   2048.00000   1711.71624
    57.96095   2139.00000   1851.00612
    57.97095   2264.00000   2009.52930
    57.98095   2525.00000   2182.70210
    57.99095   2557.00000   2363.73764
    58.00095   2674.00000   2543.95144
    58.01095   2819.00000   2713.29138
    58.02095   2969.00000   2861.16894
    58.03095   2898.00000   2977.51255
    58.04095   2872.00000   3053.90060
    58.05095   2870.00000   3084.55327
    58.06095   2840.00000   3067.01039
    58.07095   2861.00000   3002.37080
    58.08095   2716.00000   2895.09298
    58.09095   2693.00000   2752.36638
    58.10095   2614.00000   2583.30359
    58.11095   2369.00000   2398.11728
    58.12095   2218.00000   2207.09959
    58.13095   1989.00000   2019.77164
    58.14095   1905.00000   1844.21128
    58.15095   1695.00000   1686.58259
    58.16095   1485.00000   1550.97346
    58.17095   1411.00000   1439.45298
    58.18095   1335.00000   1352.26911
    58.19095   1251.00000   1288.19767
    58.20095   1247.00000   1244.93816
    58.21095   1253.00000   1219.49619
    58.22095   1263.00000   1208.53277
    58.23095   1179.00000   1208.63107
    58.24095   1239.00000   1216.49629
    58.25095   1243.00000   1229.09318
    58.26095   1205.00000   1243.73501
    58.27095   1262.00000   1258.14312
    58.28095   1215.00000   1270.49207
    58.29095   1306.00000   1279.44785
    58.30095   1310.00000   1284.19471
    58.31096   1366.00000   1284.36747
    58.32095   1352.00000   1279.87645
    58.33096   1300.00000   1271.21133
    58.34095   1302.00000   1259.29772
    58.35096   1238.00000   1244.38519
    58.36095   1223.00000   1227.00231
    58.37096   1206.00000   1207.57302
    58.38095   1168.00000   1186.60759
    58.39096   1178.00000   1164.43949
    58.40096   1113.00000   1141.55153
    58.41096   1094.00000   1118.37439
    58.42096   1082.00000   1095.38959
    58.43096   1062.00000   1073.08969
    58.44096   1021.00000   1051.94634
    58.45096   1029.00000   1032.37502
    58.46096    979.00000   1014.70317
    58.47096    988.00000    999.14515
    58.48096    981.00000    985.78581
    58.49096   1002.00000    974.58082
    58.50096   1009.00000    965.39832
    58.51096   1004.00000    958.07071
    58.52096    995.00000    952.25436
    58.53096    959.00000    947.61528
    58.54096    964.00000    943.84860
    58.55096    871.00000    940.69551
    58.56096    952.00000    937.96791
    58.57096    904.00000    935.56679
    58.58096    928.00000    933.48324
    58.59096    918.00000    931.75242
    58.60096    953.00000    930.52150
    58.61096    973.00000    929.99564
    58.62096    901.00000    930.43695
    58.63096    908.00000    932.10091
    58.64096    891.00000    935.24002
    58.65096    949.00000    940.08373
    58.66096    916.00000    946.83700
    58.67096    933.00000    955.60892
    58.68096    987.00000    966.40162
    58.69096    976.00000    979.09406
    58.70096   1007.00000    993.41807
    58.71096    992.00000   1008.97601
    58.72096   1029.00000   1025.22961
    58.73096    978.00000   1041.52304
    58.74096    982.00000   1057.13332
    58.75097   1052.00000   1071.31544
    58.76096   1022.00000   1083.33084
    58.77097   1034.00000   1092.64410
    58.78096   1029.00000   1098.74137
    58.79097   1061.00000   1101.50698
    58.80096   1063.00000   1101.34191
    58.81097   1062.00000   1098.49495
    58.82096   1076.00000   1093.43868
    58.83097   1045.00000   1086.79242
    58.84097   1089.00000   1079.27097
    58.85097   1159.00000   1071.57736
    58.86097   1115.00000   1064.36667
    58.87097   1113.00000   1058.23477
    58.88097   1121.00000   1053.76364
    58.89097   1101.00000   1051.23228
    58.90097   1163.00000   1050.81952
    58.91097   1150.00000   1052.53369
    58.92097   1151.00000   1056.29807
    58.93097   1094.00000   1062.01033
    58.94097   1115.00000   1069.50677
    58.95097   1115.00000   1078.68901
    58.96097   1055.00000   1089.51839
    58.97097   1058.00000   1102.03204
    58.98097   1095.00000   1116.36368
    58.99097   1121.00000   1132.75311
    59.00097   1164.00000   1151.54171
    59.01097   1158.00000   1173.14554
    59.02097   1185.00000   1197.99873
    59.03097   1184.00000   1226.46589
    59.04097   1164.00000   1258.72953
    59.05097   1263.00000   1294.66682
    59.06097   1349.00000   1333.73564
    59.07097   1452.00000   1374.89336
    59.08097   1467.00000   1416.56693
    59.09097   1449.00000   1456.69541
    59.10097   1513.00000   1492.88905
    59.11097   1475.00000   1522.59182
    59.12097   1616.00000   1543.36908
    59.13097   1577.00000   1553.24500
    59.14097   1551.00000   1550.98676
    59.15097   1561.00000   1536.27741
    59.16097   1515.00000   1509.73538
    59.17097   1455.00000   1472.81061
    59.18097   1436.00000   1427.58073
    59.19098   1361.00000   1376.46690
    59.20097   1308.00000   1322.27123
    59.21098   1273.00000   1267.36651
    59.22097   1203.00000   1214.31121
    59.23098   1156.00000   1164.82958
    59.24097   1082.00000   1120.55270
    59.25098   1023.00000   1082.19534
    59.26097   1053.00000   1050.28491
    59.27098   1016.00000   1024.60743
    59.28098    989.00000   1004.80802
    59.29098    987.00000    990.20137
    59.30098    969.00000    979.90088
    59.31098    951.00000    972.98907
    59.32098   1012.00000    968.58511
    59.33098   1012.00000    965.90395
    59.34098   1016.00000    964.20399
    59.35098    930.00000    962.91072
    59.36098    945.00000    961.67469
    59.37098    952.00000    960.28361
    59.38098    936.00000    958.63285
    59.39098    969.00000    956.74730
    59.40098   1016.00000    954.75504
    59.41098    982.00000    952.83828
    59.42098    956.00000    951.22589
    59.43098    896.00000    950.04567
    59.44098    919.00000    949.45424
    59.45098    938.00000    949.56989
    59.46098    933.00000    950.44441
    59.47098    943.00000    952.06639
    59.48098    960.00000    954.40631
    59.49098    995.00000    957.35325
    59.50098    961.00000    960.71075
    59.51098    969.00000    964.24487
    59.52098    985.00000    967.68879
    59.53098    941.00000    970.78221
    59.54098    985.00000    973.27839
    59.55098    965.00000    974.97449
    59.56098    976.00000    975.73372
    59.57098   1002.00000    975.50560
    59.58098    956.00000    974.35456
    59.59098    960.00000    972.44786
    59.60098   1031.00000    970.05001
    59.61098    960.00000    967.50412
    59.62098    931.00000    965.17995
    59.63099    947.00000    963.45175
    59.64098   1008.00000    962.66154
    59.65099    948.00000    963.06498
    59.66098    967.00000    964.80903
    59.67099    936.00000    967.92024
    59.68098    950.00000    972.25665
    59.69099   1010.00000    977.56810
    59.70098    960.00000    983.44551
    59.71099    991.00000    989.43272
    59.72099   1033.00000    994.98153
    59.73099   1003.00000    999.56939
    59.74099   1008.00000   1002.72470
    59.75099   1024.00000   1004.08763
    59.76099    993.00000   1003.45204
    59.77099    973.00000   1000.78759
    59.78099   1000.00000    996.22152
    59.79099    990.00000    989.94843
    59.80099    993.00000    982.32215
    59.81099   1002.00000    973.74811
    59.82099    993.00000    964.62618
    59.83099    945.00000    955.36420
    59.84099    916.00000    946.34508
    59.85099    914.00000    937.87491
    59.86099    899.00000    930.13210
    59.87099    928.00000    923.45425
    59.88099    891.00000    918.13412
    59.89099    904.00000    913.92422
    59.90099    918.00000    911.07032
    59.91099    934.00000    909.87159
    59.92099    913.00000    910.63760
    59.93099    916.00000    913.79344
    59.94099    933.00000    919.92230
    59.95099    882.00000    929.77992
    59.96099    885.00000    944.32482
    59.97099    920.00000    964.82227
    59.98099    926.00000    992.57049
    59.99099    962.00000   1028.83942
    60.00099    982.00000   1074.85606
    60.01099   1006.00000   1131.62123
    60.02099   1060.00000   1199.72167
    60.03099   1130.00000   1279.01748
    60.04099   1162.00000   1368.45731
    60.05099   1289.00000   1466.27324
    60.06099   1407.00000   1569.71368
    60.07100   1570.00000   1675.27790
    60.08099   1653.00000   1778.37592
    60.09100   1798.00000   1874.79404
    60.10099   1934.00000   1959.63908
    60.11100   1997.00000   2029.31418
    60.12099   2165.00000   2080.54491
    60.13100   2225.00000   2111.93189
    60.14100   2243.00000   2123.27369
    60.15100   2242.00000   2116.15006
    60.16100   2229.00000   2093.51440
    60.17100   2212.00000   2059.36570
    60.18100   2243.00000   2018.23686
    60.19100   2154.00000   1974.61595
    60.20100   2058.00000   1932.39044
    60.21100   1965.00000   1894.41586
    60.22100   1867.00000   1862.26153
    60.23100   1767.00000   1836.13022
    60.24100   1800.00000   1815.04227
    60.25100   1693.00000   1797.10840
    60.26100   1750.00000   1779.91480
    60.27100   1639.00000   1760.96613
    60.28100   1655.00000   1738.10362
    60.29100   1682.00000   1709.82902
    60.30100   1704.00000   1675.47638
    60.31100   1615.00000   1635.20984
    60.32100   1637.00000   1589.87536
    60.33100   1543.00000   1540.77049
    60.34100   1525.00000   1489.39927
    60.35100   1469.00000   1437.25857
    60.36100   1399.00000   1385.68127
    60.37100   1320.00000   1335.74272
    60.38100   1337.00000   1288.20310
    60.39100   1272.00000   1243.59220
    60.40100   1229.00000   1202.64584
    60.41100   1203.00000   1165.34313
    60.42100   1118.00000   1131.58352
    60.43100   1078.00000   1101.31578
    60.44100   1030.00000   1074.42083
    60.45100   1074.00000   1050.74431
    60.46100   1047.00000   1030.14537
    60.47100    992.00000   1012.52466
    60.48100    964.00000    997.79623
    60.49100    950.00000    985.94853
    60.50100    998.00000    977.08176
    60.51101   1005.00000    971.34060
    60.52100    994.00000    968.91660
    60.53101    983.00000    969.98981
    60.54100   1017.00000    974.80363
    60.55101    974.00000    983.67071
    60.56100    970.00000    996.49848
    60.57101   1017.00000   1013.22433
    60.58101    993.00000   1033.54964
    60.59101   1014.00000   1057.08275
    60.60101   1048.00000   1083.16219
    60.61101   1135.00000   1110.90429
    60.62101   1080.00000   1139.25622
    60.63101   1134.00000   1167.03388
    60.64101   1152.00000   1192.98320
    60.65101   1316.00000   1215.84644
    60.66101   1282.00000   1234.43921
    60.67101   1287.00000   1247.72678
    60.68101   1265.00000   1254.89729
    60.69101   1289.00000   1255.43241
    60.70101   1270.00000   1249.17259
    60.71101   1276.00000   1236.36216
    60.72101   1217.00000   1217.64395
    60.73101   1219.00000   1194.01808
    60.74101   1124.00000   1166.76932
    60.75101   1116.00000   1137.25850
    60.76101   1083.00000   1106.83121
    60.77101   1038.00000   1076.71722
    60.78101   1034.00000   1047.95043
    60.79101   1001.00000   1021.33015
    60.80101    984.00000    997.40439
    60.81101    982.00000    976.47887
    60.82101    956.00000    958.65553
    60.83101    886.00000    943.83727
    60.84101    941.00000    931.62060
    60.85101    958.00000    921.74081
    60.86101    931.00000    913.85328
    60.87101    924.00000    907.56508
    60.88101    881.00000    902.53111
    60.89101    907.00000    898.47072
    60.90101    915.00000    895.13045
    60.91101    891.00000    892.32727
    60.92101    941.00000    890.04898
    60.93102    891.00000    888.17198
    60.94101    857.00000    886.60593
    60.95102    879.00000    885.28817
    60.96101    920.00000    884.17149
    60.97102    864.00000    883.23018
    60.98101    898.00000    882.43131
    60.99102    903.00000    881.75307
    61.00101    884.00000    881.21686
    61.01102    907.00000    880.78605
    61.02102    876.00000    880.41193
    61.03102    870.00000    880.07239
    61.04102    874.00000    879.75963
    61.05102    854.00000    879.47629
    61.06102    868.00000    879.23679
    61.07102    905.00000    879.06610
    61.08102    868.00000    878.98976
    61.09102    874.00000    879.04695
    61.10102    883.00000    879.28477
    61.11102    839.00000    879.74889
    61.12102    875.00000    880.48094
    61.13102    888.00000    881.51799
    61.14102    891.00000    882.88531
    61.15102    872.00000    884.58447
    61.16102    897.00000    886.59798
    61.17102    883.00000    888.88513
    61.18102    863.00000    891.38514
    61.19102    918.00000    894.02728
    61.20102    903.00000    896.68688
    61.21102    887.00000    899.24519
    61.22102    904.00000    901.60908
    61.23102    885.00000    903.69412
    61.24102    863.00000    905.44929
    61.25102    929.00000    906.95046
    61.26102    939.00000    908.32762
    61.27102    915.00000    909.71206
    61.28102    882.00000    911.33224
    61.29102    951.00000    913.50378
    61.30102    894.00000    916.62301
    61.31102    928.00000    921.04148
    61.32102    939.00000    926.90349
    61.33102    881.00000    934.60378
    61.34102    942.00000    944.44611
    61.35102    967.00000    956.64193
    61.36102    921.00000    971.34450
    61.37103    984.00000    988.67776
    61.38102    959.00000   1008.65809
    61.39103   1005.00000   1031.44053
    61.40102   1022.00000   1057.02819
    61.41103   1043.00000   1085.68390
    61.42102   1079.00000   1117.51423
    61.43103   1105.00000   1152.95739
    61.44102   1172.00000   1192.21296
    61.45103   1230.00000   1235.77478
    61.46103   1356.00000   1283.70586
    61.47103   1367.00000   1335.97709
    61.48103   1439.00000   1392.10701
    61.49103   1510.00000   1451.09087
    61.50103   1633.00000   1511.34506
    61.51103   1636.00000   1570.72008
    61.52103   1681.00000   1626.59880
    61.53103   1711.00000   1676.06523
    61.54103   1801.00000   1716.13576
    61.55103   1795.00000   1744.03268
    61.56103   1772.00000   1757.47207
    61.57103   1682.00000   1754.91924
    61.58103   1713.00000   1735.80514
    61.59103   1646.00000   1700.79334
    61.60103   1517.00000   1651.50702
    61.61103   1460.00000   1590.54112
    61.62103   1475.00000   1521.16980
    61.63103   1391.00000   1446.91700
    61.64103   1333.00000   1371.36494
    61.65103   1332.00000   1297.77863
    61.66103   1283.00000   1228.89864
    61.67103   1236.00000   1166.83096
    61.68103   1091.00000   1113.00384
    61.69103   1107.00000   1068.19185
    61.70103   1089.00000   1032.58778
    61.71103    994.00000   1005.88031
    61.72103   1020.00000    987.37393
    61.73103    986.00000    976.17018
    61.74103    921.00000    971.19315
    61.75103    942.00000    971.25609
    61.76103    917.00000    975.16859
    61.77103    891.00000    981.77611
    61.78103    994.00000    989.99292
    61.79103   1014.00000    998.83311
    61.80103   1028.00000   1007.43907
    61.81104    992.00000   1015.12245
    61.82103   1034.00000   1021.34071
    61.83104    999.00000   1025.77077
    61.84103   1001.00000   1028.35610
    61.85104   1045.00000   1029.32639
    61.86103   1000.00000   1028.80979
    61.87104   1072.00000   1027.09875
    61.88103   1084.00000   1024.54675
    61.89104   1059.00000   1021.43926
    61.90104   1102.00000   1017.98735
    61.91104   1078.00000   1014.27720
    61.92104   1029.00000   1010.28831
    61.93104   1069.00000   1005.91383
    61.94104    971.00000   1000.99725
    61.95104   1009.00000    995.37456
    61.96104   1022.00000    988.91417
    61.97104    966.00000    981.54840
    61.98104    947.00000    973.29339
    61.99104    917.00000    964.25586
    62.00104    870.00000    954.62739
    62.01104    929.00000    944.67266
    62.02104    908.00000    934.69866
    62.03104    884.00000    924.95100
    62.04104    919.00000    915.68899
    62.05104    918.00000    907.17721
    62.06104    911.00000    899.60097
    62.07104    888.00000    893.07084
    62.08104    883.00000    887.63119
    62.09104    916.00000    883.26619
    62.10104    883.00000    879.92022
    62.11104    833.00000    877.54542
    62.12104    884.00000    876.03127
    62.13104    867.00000    875.15639
    62.14104    908.00000    874.82233
    62.15104    946.00000    874.95005
    62.16104    870.00000    875.44491
    62.17104    877.00000    876.22419
    62.18104    866.00000    877.23399
    62.19104    845.00000    878.41156
    62.20104    856.00000    879.70745
    62.21104    869.00000    881.08201
    62.22104    883.00000    882.50119
    62.23104    849.00000    883.93604
    62.24104    859.00000    885.37877
    62.25105    892.00000    886.85721
    62.26104    862.00000    888.37208
    62.27105    893.00000    889.97353
    62.28104    884.00000    891.73766
    62.29105    909.00000    893.77818
    62.30104    914.00000    896.22566
    62.31105    949.00000    899.24036
    62.32104    900.00000    902.96223
    62.33105    921.00000    907.53325
    62.34105    948.00000    913.02606
    62.35105    965.00000    919.45051
    62.36105    902.00000    926.75502
    62.37105    899.00000    934.93649
    62.38105    951.00000    943.64908
    62.39105    942.00000    952.55065
    62.40105    995.00000    961.25121
    62.41105    961.00000    969.33188
    62.42105    987.00000    976.39414
    62.43105    980.00000    982.06878
    62.44105    998.00000    986.11237
    62.45105    993.00000    988.45796
    62.46105   1001.00000    989.25076
    62.47105   1012.00000    988.84465
    62.48105    987.00000    987.72539
    62.49105    996.00000    986.55932
    62.50105   1009.00000    986.06481
    62.51105   1001.00000    986.94442
    62.52105    966.00000    989.76819
    62.53105    966.00000    995.02730
    62.54105   1024.00000   1003.00080
    62.55105    987.00000   1013.78596
    62.56105   1050.00000   1027.32494
    62.57105   1029.00000   1043.34047
    62.58105   1065.00000   1061.36011
    62.59105   1070.00000   1080.77753
    62.60105   1095.00000   1100.90567
    62.61105   1105.00000   1121.03383
    62.62105   1140.00000   1140.50285
    62.63105   1127.00000   1158.76125
    62.64105   1186.00000   1175.41285
    62.65105   1207.00000   1190.24914
    62.66105   1222.00000   1203.25810
    62.67105   1240.00000   1214.61537
    62.68105   1241.00000   1224.64893
    62.69106   1210.00000   1233.77189
    62.70105   1248.00000   1242.34300
    62.71106   1249.00000   1250.65057
    62.72105   1289.00000   1258.69799
    62.73106   1293.00000   1266.28171
    62.74105   1297.00000   1272.88006
    62.75106   1306.00000   1277.81304
    62.76105   1281.00000   1280.17606
    62.77106   1242.00000   1279.07907
    62.78106   1273.00000   1273.69330
    62.79106   1275.00000   1263.43691
    62.80106   1237.00000   1248.06924
    62.81106   1189.00000   1227.75167
    62.82106   1180.00000   1203.03319
    62.83106   1145.00000   1174.79443
    62.84106   1130.00000   1144.15010
    62.85106   1115.00000   1112.31691
    62.86106   1051.00000   1080.48207
    62.87106   1080.00000   1049.69299
    62.88106   1057.00000   1020.89194
    62.89106   1001.00000    994.63820
    62.90106    991.00000    971.43836
    62.91106    968.00000    951.60187
    62.92106    926.00000    935.21758
    62.93106    962.00000    922.27961
    62.94106    917.00000    912.73335
    62.95106    944.00000    906.51848
    62.96106    846.00000    903.60870
    62.97106    885.00000    904.03831
    62.98106    943.00000    907.90937
    62.99106    928.00000    915.38165
    63.00106    924.00000    926.66267
    63.01106    939.00000    941.98264
    63.02106    944.00000    961.42520
    63.03106    933.00000    984.82863
    63.04106    919.00000   1012.08450
    63.05106    996.00000   1042.93134
    63.06106    995.00000   1076.82084
    63.07106   1011.00000   1113.01409
    63.08106   1071.00000   1150.63022
    63.09106   1102.00000   1188.69494
    63.10106   1103.00000   1226.32358
    63.11106   1200.00000   1262.73766
    63.12106   1286.00000   1297.35752
    63.13107   1353.00000   1329.90776
    63.14106   1410.00000   1360.27652
    63.15107   1560.00000   1388.82469
    63.16106   1508.00000   1415.82349
    63.17107   1539.00000   1441.80074
    63.18106   1598.00000   1466.92914
    63.19107   1577.00000   1491.32954
    63.20107   1546.00000   1514.57239
    63.21107   1641.00000   1535.91986
    63.22107   1666.00000   1554.24273
    63.23107   1580.00000   1568.15693
    63.24107   1549.00000   1576.19288
    63.25107   1640.00000   1576.99893
    63.26107   1518.00000   1569.53052
    63.27107   1513.00000   1553.19635
    63.28107   1452.00000   1527.95375
    63.29107   1493.00000   1494.32404
    63.30107   1379.00000   1453.41294
    63.31107   1385.00000   1406.66422
    63.32107   1345.00000   1355.81298
    63.33107   1213.00000   1302.73957
    63.34107   1182.00000   1249.36162
    63.35107   1194.00000   1197.39632
    63.36107   1145.00000   1148.28061
    63.37107   1124.00000   1103.16870
    63.38107   1029.00000   1062.73324
    63.39107   1026.00000   1027.40255
    63.40107   1084.00000    997.28754
    63.41107   1021.00000    972.21379
    63.42107    973.00000    951.89899
    63.43107    927.00000    935.83312
    63.44107    898.00000    923.38373
    63.45107    918.00000    913.93825
    63.46107    873.00000    906.90079
    63.47107    884.00000    901.70218
    63.48107    899.00000    897.86855
    63.49107    873.00000    895.00808
    63.50107    905.00000    892.93026
    63.51107    873.00000    891.43892
    63.52107    907.00000    890.44350
    63.53107    950.00000    889.85974
    63.54107    935.00000    889.64758
    63.55107    872.00000    890.11567
    63.56107    855.00000    891.60401
    63.57108    916.00000    894.31239
    63.58107    898.00000    898.55869
    63.59108    885.00000    904.76488
    63.60107    932.00000    913.34421
    63.61108    937.00000    924.79578
    63.62107    946.00000    939.52000
    63.63108    940.00000    957.97055
    63.64108    909.00000    980.48622
    63.65108    956.00000   1007.37420
    63.66108    984.00000   1038.78391
    63.67108    966.00000   1074.68580
    63.68108   1004.00000   1114.82901
    63.69108   1097.00000   1158.70821
    63.70108   1196.00000   1205.54612
    63.71108   1200.00000   1254.29672
    63.72108   1291.00000   1303.67233
    63.73108   1285.00000   1352.19801
    63.74108   1348.00000   1398.29822
    63.75108   1431.00000   1440.39839
    63.76108   1544.00000   1477.02966
    63.77108   1583.00000   1506.98791
    63.78108   1609.00000   1529.41067
    63.79108   1620.00000   1543.81959
    63.80108   1666.00000   1550.13906
    63.81108   1613.00000   1548.69488
    63.82108   1539.00000   1540.06558
    63.83108   1499.00000   1525.02872
    63.84108   1515.00000   1504.38639
    63.85108   1435.00000   1479.01989
    63.86108   1426.00000   1449.82366
    63.87108   1357.00000   1417.57891
    63.88108   1297.00000   1382.97559
    63.89108   1324.00000   1346.65540
    63.90108   1309.00000   1309.25349
    63.91108   1272.00000   1271.43247
    63.92108   1209.00000   1233.89897
    63.93108   1182.00000   1197.39993
    63.94108   1236.00000   1162.70564
    63.95108   1204.00000   1130.59279
    63.96108   1128.00000   1101.77186
    63.97108   1119.00000   1076.91033
    63.98108   1103.00000   1056.50820
    63.99109   1064.00000   1040.81719
    64.00108   1025.00000   1029.94615
    64.01109    997.00000   1023.71065
    64.02108    968.00000   1021.77092
    64.03108    971.00000   1023.56605
    64.04108    984.00000   1028.40082
    64.05109    956.00000   1035.49691
    64.06108    954.00000   1044.01761
    64.07108    992.00000   1053.21745
    64.08109    979.00000   1062.53465
    64.09109   1019.00000   1071.50336
    64.10108   1011.00000   1079.78450
    64.11108   1014.00000   1087.33631
    64.12109   1053.00000   1094.31609
    64.13109   1034.00000   1101.03815
    64.14108   1120.00000   1107.93540
    64.15108   1139.00000   1115.50887
    64.16109   1173.00000   1124.20298
    64.17109   1181.00000   1134.11170
    64.18108   1259.00000   1145.36197
    64.19109   1369.00000   1157.87316
    64.20109   1448.00000   1171.22767
    64.21109   1540.00000   1184.83595
    64.22108   1609.00000   1197.92815
    64.23109   1621.00000   1209.72355
    64.24109   1663.00000   1219.43571
    64.25109   1618.00000   1226.54260
    64.26109   1706.00000   1230.86761
    64.27109   1599.00000   1232.69296
    64.28109   1496.00000   1232.78261
    64.29109   1467.00000   1232.31039
    64.30109   1453.00000   1232.70910
    64.31109   1368.00000   1235.47811
    64.32109   1318.00000   1241.98747
    64.33109   1350.00000   1253.30296
    64.34109   1288.00000   1270.04508
    64.35109   1306.00000   1292.28998
    64.36109   1327.00000   1319.51974
    64.37109   1377.00000   1350.62348
    64.38109   1405.00000   1383.95407
    64.39109   1448.00000   1417.48848
    64.40109   1510.00000   1449.01711
    64.41109   1567.00000   1476.18278
    64.42109   1508.00000   1496.80295
    64.43109   1471.00000   1509.05588
    64.44109   1463.00000   1511.61790
    64.45110   1437.00000   1503.76129
    64.46109   1385.00000   1485.47299
    64.47109   1340.00000   1457.32087
    64.48109   1292.00000   1420.48603
    64.49110   1305.00000   1376.63143
    64.50109   1254.00000   1327.90440
    64.51109   1238.00000   1276.33191
    64.52110   1215.00000   1224.07769
    64.53110   1172.00000   1173.21056
    64.54109   1119.00000   1125.35196
    64.55109   1131.00000   1081.66776
    64.56110   1051.00000   1043.03060
    64.57110   1050.00000   1010.01821
    64.58109   1034.00000    982.79196
    64.59109    948.00000    961.19951
    64.60110    926.00000    944.95088
    64.61110    946.00000    933.62397
    64.62109    869.00000    926.65888
    64.63110    947.00000    923.45448
    64.64110    884.00000    923.41487
    64.65110    960.00000    925.92336
    64.66109    946.00000    930.38647
    64.67110    925.00000    936.28903
    64.68110    959.00000    943.10471
    64.69110    995.00000    950.24675
    64.70110    942.00000    957.24528
    64.71110    967.00000    963.80806
    64.72110   1001.00000    969.93434
    64.73110    948.00000    975.46935
    64.74110    966.00000    980.40470
    64.75110    954.00000    984.94343
    64.76110    944.00000    989.43619
    64.77110    971.00000    994.35195
    64.78110    992.00000   1000.24076
    64.79110   1006.00000   1007.68492
    64.80110   1023.00000   1017.24113
    64.81110   1077.00000   1029.37794
    64.82110   1058.00000   1044.41467
    64.83110   1080.00000   1062.46813
    64.84110   1081.00000   1083.41517
    64.85110   1175.00000   1106.86861
    64.86110   1213.00000   1132.18021
    64.87110   1275.00000   1158.47139
    64.88110   1225.00000   1184.66536
    64.89111   1233.00000   1209.47406
    64.90110   1296.00000   1231.58521
    64.91110   1272.00000   1249.85297
    64.92110   1238.00000   1263.12973
    64.93111   1286.00000   1270.69601
    64.94110   1252.00000   1272.20433
    64.95110   1269.00000   1267.76280
    64.96111   1206.00000   1257.89865
    64.97111   1162.00000   1243.55106
    64.98110   1191.00000   1226.05195
    64.99110   1164.00000   1206.92671
    65.00111   1210.00000   1187.85930
    65.01111   1118.00000   1170.57182
    65.02110   1146.00000   1156.58929
    65.03111   1110.00000   1147.20636
    65.04111   1086.00000   1143.39604
    65.05111   1052.00000   1145.66508
    65.06110   1124.00000   1154.07672
    65.07111   1123.00000   1168.27589
    65.08111   1158.00000   1187.35963
    65.09111   1225.00000   1210.03953
    65.10110   1249.00000   1234.77142
    65.11111   1206.00000   1259.85909
    65.12111   1248.00000   1283.37108
    65.13111   1350.00000   1303.52767
    65.14111   1334.00000   1318.81000
    65.15111   1371.00000   1328.14105
    65.16111   1364.00000   1330.78318
    65.17111   1356.00000   1326.69436
    65.18111   1367.00000   1316.28480
    65.19111   1334.00000   1300.43450
    65.20111   1313.00000   1280.44522
    65.21111   1259.00000   1257.87188
    65.22111   1276.00000   1234.37798
    65.23111   1211.00000   1211.66242
    65.24111   1154.00000   1191.24325
    65.25111   1142.00000   1174.26977
    65.26111   1130.00000   1161.51106
    65.27111   1076.00000   1153.37156
    65.28111   1111.00000   1149.88287
    65.29111   1115.00000   1150.71171
    65.30111   1077.00000   1155.23251
    65.31111   1067.00000   1162.62422
    65.32111   1105.00000   1171.97644
    65.33112   1154.00000   1182.38568
    65.34111   1114.00000   1193.00160
    65.35111   1220.00000   1203.22694
    65.36111   1197.00000   1212.62407
    65.37112   1259.00000   1220.97493
    65.38111   1304.00000   1228.20448
    65.39111   1310.00000   1234.37823
    65.40112   1266.00000   1239.57028
    65.41112   1350.00000   1243.85339
    65.42111   1454.00000   1247.22727
    65.43111   1363.00000   1249.59920
    65.44112   1316.00000   1250.84958
    65.45112   1390.00000   1250.67644
    65.46111   1385.00000   1248.75277
    65.47112   1351.00000   1244.81652
    65.48112   1285.00000   1238.54079
    65.49112   1292.00000   1229.61155
    65.50111   1265.00000   1217.82347
    65.51112   1205.00000   1203.02816
    65.52112   1113.00000   1185.34342
    65.53112   1084.00000   1165.01200
    65.54111   1041.00000   1142.48320
    65.55112   1072.00000   1118.26918
    65.56112   1062.00000   1093.13220
    65.57112    989.00000   1067.79633
    65.58112   1024.00000   1043.00786
    65.59112    976.00000   1019.46350
    65.60112    906.00000    997.78687
    65.61112    910.00000    978.47980
    65.62112    968.00000    961.90748
    65.63112    893.00000    948.34092
    65.64112    926.00000    937.91541
    65.65112    957.00000    930.58776
    65.66112    917.00000    926.26908
    65.67112    972.00000    924.81688
    65.68112    885.00000    925.81039
    65.69112    902.00000    929.03684
    65.70112    990.00000    934.26510
    65.71112    932.00000    941.25053
    65.72112    938.00000    949.76290
    65.73112    938.00000    959.67805
    65.74112   1014.00000    970.94188
    65.75112    989.00000    983.52807
    65.76112    959.00000    997.52488
    65.77113    993.00000   1013.12393
    65.78112   1075.00000   1030.51567
    65.79112   1041.00000   1049.98839
    65.80112   1041.00000   1071.71976
    65.81113   1121.00000   1095.92845
    65.82112   1142.00000   1122.46383
    65.83112   1176.00000   1151.19231
    65.84113   1188.00000   1181.72665
    65.85113   1199.00000   1213.37654
    65.86112   1312.00000   1245.26503
    65.87112   1273.00000   1276.34345
    65.88113   1289.00000   1305.45492
    65.89113   1312.00000   1331.35807
    65.90112   1370.00000   1352.94528
    65.91113   1330.00000   1369.31748
    65.92113   1317.00000   1379.72762
    65.93113   1336.00000   1383.80822
    65.94112   1383.00000   1381.53063
    65.95113   1415.00000   1373.18765
    65.96113   1313.00000   1359.45410
    65.97113   1277.00000   1341.28489
    65.98112   1307.00000   1319.86757
    65.99113   1350.00000   1296.36867
    66.00113   1271.00000   1272.19459
    66.01113   1295.00000   1248.64240
    66.02113   1225.00000   1226.89813
    66.03113   1296.00000   1207.92541
    66.04113   1322.00000   1192.25795
    66.05113   1253.00000   1180.21787
    66.06113   1207.00000   1171.81898
    66.07113   1192.00000   1166.72752
    66.08113   1268.00000   1164.35099
    66.09113   1238.00000   1163.93809
    66.10113   1171.00000   1164.76993
    66.11113   1136.00000   1166.17025
    66.12113   1147.00000   1167.59020
    66.13113   1115.00000   1168.69108
    66.14113   1139.00000   1169.38762
    66.15113   1169.00000   1169.79191
    66.16113   1084.00000   1170.22624
    66.17113   1101.00000   1171.16616
    66.18113   1160.00000   1173.10989
    66.19113   1096.00000   1176.48386
    66.20113   1175.00000   1181.56028
    66.21114   1177.00000   1188.35883
    66.22113   1207.00000   1196.67371
    66.23113   1188.00000   1206.16170
    66.24113   1186.00000   1216.02949
    66.25114   1320.00000   1225.39755
    66.26113   1231.00000   1233.33331
    66.27113   1312.00000   1239.04653
    66.28114   1274.00000   1241.82463
    66.29114   1224.00000   1241.20382
    66.30113   1342.00000   1237.03942
    66.31113   1186.00000   1229.46683
    66.32114   1180.00000   1218.90704
    66.33114   1158.00000   1206.03400
    66.34113   1198.00000   1191.65520
    66.35114   1219.00000   1176.61945
    66.36114   1129.00000   1161.78359
    66.37114   1106.00000   1147.81331
    66.38113   1155.00000   1135.20205
    66.39114   1109.00000   1124.18179
    66.40114   1111.00000   1114.79937
    66.41114   1096.00000   1106.87700
    66.42113   1151.00000   1100.07022
    66.43114   1078.00000   1093.79809
    66.44114   1106.00000   1087.51754
    66.45114   1133.00000   1080.71538
    66.46114   1038.00000   1072.99417
    66.47114   1059.00000   1064.11275
    66.48114   1085.00000   1054.00277
    66.49114   1044.00000   1042.75808
    66.50114   1024.00000   1030.60545
    66.51114   1005.00000   1017.86582
    66.52114    980.00000   1004.91315
    66.53114    982.00000    992.13520
    66.54114   1004.00000    979.89937
    66.55114   1029.00000    968.52562
    66.56114    934.00000    958.26684
    66.57114    878.00000    949.29170
    66.58114    896.00000    941.69495
    66.59114    964.00000    935.60048
    66.60114    928.00000    931.00328
    66.61115    949.00000    927.85195
    66.62114    953.00000    925.86854
    66.63114    954.00000    924.94525
    66.64114    916.00000    925.04975
    66.65115    928.00000    926.14456
    66.66114    944.00000    928.21843
    66.67114    910.00000    931.35942
    66.68114    980.00000    935.77992
    66.69115    979.00000    941.82522
    66.70114    984.00000    949.95558
    66.71114    958.00000    960.79698
    66.72115    986.00000    975.08813
    66.73115    970.00000    993.61736
    66.74114   1031.00000   1017.20803
    66.75114   1056.00000   1046.68487
    66.76115   1027.00000   1082.69700
    66.77115   1048.00000   1125.55530
    66.78114   1144.00000   1175.29348
    66.79115   1144.00000   1231.62806
    66.80115   1236.00000   1293.38561
    66.81115   1291.00000   1359.19666
    66.82114   1372.00000   1427.09346
    66.83115   1451.00000   1494.86165
    66.84115   1562.00000   1559.59293
    66.85115   1601.00000   1618.54764
    66.86115   1631.00000   1669.01745
    66.87115   1721.00000   1708.63156
    66.88115   1679.00000   1735.59060
    66.89115   1777.00000   1748.88870
    66.90115   1825.00000   1748.40764
    66.91115   1695.00000   1734.94943
    66.92115   1776.00000   1710.22405
    66.93115   1729.00000   1676.62303
    66.94115   1676.00000   1637.02261
    66.95115   1705.00000   1594.49729
    66.96115   1643.00000   1552.00790
    66.97115   1510.00000   1512.16049
    66.98115   1500.00000   1476.99349
    66.99115   1482.00000   1447.80861
    67.00115   1440.00000   1425.26180
    67.01115   1464.00000   1409.27657
    67.02115   1390.00000   1399.13883
    67.03115   1385.00000   1393.64198
    67.04115   1326.00000   1391.24940
    67.05116   1315.00000   1390.26523
    67.06115   1348.00000   1389.01937
    67.07115   1340.00000   1385.98823
    67.08115   1353.00000   1379.95174
    67.09116   1352.00000   1370.02478
    67.10115   1375.00000   1355.81183
    67.11115   1306.00000   1337.26887
    67.12115   1351.00000   1314.82950
    67.13116   1353.00000   1289.17400
    67.14115   1281.00000   1261.30320
    67.15115   1294.00000   1232.15692
    67.16116   1258.00000   1202.73818
    67.17116   1188.00000   1173.99123
    67.18115   1178.00000   1146.68887
    67.19115   1152.00000   1121.50596
    67.20116   1094.00000   1098.84410
    67.21116   1072.00000   1078.89803
    67.22115   1032.00000   1061.70122
    67.23116    996.00000   1047.14574
    67.24116   1002.00000   1035.11844
    67.25116   1011.00000   1025.36828
    67.26115    964.00000   1017.55294
    67.27116   1009.00000   1011.35095
    67.28116    967.00000   1006.35649
    67.29116    986.00000   1002.26169
    67.30116   1019.00000    998.80259
    67.31116   1008.00000    995.76561
    67.32116   1015.00000    993.01920
    67.33116   1002.00000    990.50756
    67.34116   1031.00000    988.25894
    67.35116   1022.00000    986.36458
    67.36116    993.00000    985.02595
    67.37116    983.00000    984.53010
    67.38116   1022.00000    985.11156
    67.39116   1028.00000    987.03951
    67.40116    959.00000    990.56289
    67.41116   1011.00000    995.93160
    67.42116   1002.00000   1003.28683
    67.43116    946.00000   1012.66353
    67.44116    988.00000   1023.96690
    67.45116    945.00000   1036.94781
    67.46116    982.00000   1051.20021
    67.47116   1039.00000   1066.14752
    67.48116   1069.00000   1081.12928
    67.49117   1084.00000   1095.43157
    67.50116   1084.00000   1108.30637
    67.51116   1103.00000   1119.08902
    67.52116   1082.00000   1127.16738
    67.53117   1124.00000   1132.09353
    67.54116   1177.00000   1133.58526
    67.55116   1168.00000   1131.55637
    67.56116   1151.00000   1126.10134
    67.57117   1059.00000   1117.49797
    67.58116   1180.00000   1106.23046
    67.59116   1144.00000   1092.82861
    67.60117   1081.00000   1077.91772
    67.61117   1053.00000   1062.17290
    67.62116   1079.00000   1046.19855
    67.63116   1028.00000   1030.46752
    67.64117   1032.00000   1015.38088
    67.65117   1117.00000   1001.23275
    67.66116   1017.00000    988.15193
    67.67117    956.00000    976.15433
    67.68117    966.00000    965.22556
    67.69117    908.00000    955.25348
    67.70116    971.00000    946.12952
    67.71117    908.00000    937.72866
    67.72117    948.00000    930.02443
    67.73117    920.00000    922.97361
    67.74117    902.00000    916.45106
    67.75117    903.00000    910.55332
    67.76117    847.00000    905.40378
    67.77117    884.00000    901.14024
    67.78117    899.00000    897.93182
    67.79117    879.00000    895.98290
    67.80117    871.00000    895.59504
    67.81117    878.00000    897.06057
    67.82117    840.00000    900.68995
    67.83117    906.00000    906.86838
    67.84117    859.00000    916.06031
    67.85117    854.00000    928.54515
    67.86117    904.00000    944.72172
    67.87117    940.00000    964.97916
    67.88117    981.00000    989.64559
    67.89117    988.00000   1018.95301
    67.90117   1015.00000   1052.99543
    67.91117   1002.00000   1091.70287
    67.92117   1110.00000   1134.82149
    67.93118   1127.00000   1181.95253
    67.94117   1206.00000   1232.31709
    67.95117   1248.00000   1285.25153
    67.96117   1229.00000   1339.75516
    67.97118   1310.00000   1394.83247
    67.98117   1410.00000   1449.25342
    67.99117   1533.00000   1502.05531
    68.00117   1513.00000   1552.08990
    68.01118   1655.00000   1598.37194
    68.02117   1705.00000   1639.86714
    68.03117   1742.00000   1675.98021
    68.04118   1740.00000   1705.97879
    68.05118   1786.00000   1729.14467
    68.06117   1896.00000   1744.89431
    68.07117   1899.00000   1752.70340
    68.08118   1863.00000   1752.07321
    68.09118   1825.00000   1742.66018
    68.10117   1822.00000   1724.35813
    68.11118   1774.00000   1697.25800
    68.12118   1696.00000   1661.88154
    68.13118   1611.00000   1619.02079
    68.14117   1569.00000   1569.86095
    68.15118   1488.00000   1515.67215
    68.16118   1340.00000   1458.20093
    68.17118   1284.00000   1399.13358
    68.18118   1193.00000   1340.21743
    68.19118   1169.00000   1283.01691
    68.20118   1117.00000   1228.91256
    68.21118   1137.00000   1179.03107
    68.22118   1130.00000   1134.19619
    68.23118   1042.00000   1094.91855
    68.24118   1058.00000   1061.42624
    68.25118   1048.00000   1033.68991
    68.26118    989.00000   1011.43468
    68.27118   1025.00000    994.21553
    68.28118   1022.00000    981.46591
    68.29118    937.00000    972.52139
    68.30118   1013.00000    966.69096
    68.31118    986.00000    963.44456
    68.32118   1008.00000    962.06895
    68.33118    983.00000    961.90729
    68.34118   1002.00000    962.35507
    68.35118    967.00000    963.02325
    68.36118    953.00000    963.60548
    68.37119    948.00000    963.87935
    68.38118    909.00000    963.76167
    68.39118    896.00000    963.30015
    68.40118    954.00000    962.64292
    68.41119    947.00000    962.04865
    68.42118    930.00000    962.12371
    68.43118    954.00000    963.15106
    68.44118    935.00000    965.46702
    68.45119    953.00000    969.43815
    68.46118    961.00000    975.35642
    68.47118    952.00000    983.45558
    68.48119   1026.00000    993.85521
    68.49119    987.00000   1006.46978
    68.50118   1041.00000   1021.00024
    68.51118   1046.00000   1037.14706
    68.52119   1030.00000   1054.44062
    68.53119   1025.00000   1072.20545
    68.54118   1075.00000   1089.65458
    68.55119   1154.00000   1106.09822
    68.56119   1096.00000   1120.77170
    68.57119   1148.00000   1133.07438
    68.58118   1160.00000   1142.55662
    68.59119   1215.00000   1149.02419
    68.60119   1175.00000   1152.49827
    68.61119   1183.00000   1153.28457
    68.62119   1198.00000   1151.91593
    68.63119   1128.00000   1149.12210
    68.64119   1176.00000   1145.75475
    68.65119   1141.00000   1142.70526
    68.66119   1037.00000   1140.81708
    68.67119   1092.00000   1140.79942
    68.68119   1159.00000   1143.14250
    68.69119   1084.00000   1148.05479
    68.70119   1114.00000   1155.47570
    68.71119   1153.00000   1164.96630
    68.72119   1189.00000   1175.78213
    68.73119   1183.00000   1187.06552
    68.74119   1240.00000   1197.81167
    68.75119   1256.00000   1206.97466
    68.76119   1163.00000   1213.59368
    68.77119   1205.00000   1216.89819
    68.78119   1257.00000   1216.39452
    68.79119   1233.00000   1211.92233
    68.80119   1307.00000   1203.67393
    68.81120   1239.00000   1192.16383
    68.82119   1183.00000   1178.23801
    68.83119   1170.00000   1162.87545
    68.84119   1111.00000   1147.21212
    68.85120   1092.00000   1132.36338
    68.86119   1098.00000   1119.44304
    68.87119   1104.00000   1109.30966
    68.88120   1007.00000   1102.55064
    68.89120   1068.00000   1099.45668
    68.90119   1128.00000   1099.98122
    68.91119   1047.00000   1103.87022
    68.92120   1132.00000   1110.45045
    68.93120   1134.00000   1118.83196
    68.94119   1157.00000   1127.96835
    68.95119   1177.00000   1136.77570
    68.96120   1154.00000   1144.17572
    68.97120   1105.00000   1149.23981
    68.98119   1190.00000   1151.24862
    68.99120   1186.00000   1149.71794
    69.00120   1161.00000   1144.45372
    69.01120   1212.00000   1135.55156
    69.02119   1114.00000   1123.39761
    69.03120   1150.00000   1108.55793
    69.04120   1069.00000   1091.86365
    69.05120   1026.00000   1074.19077
    69.06120    991.00000   1056.46373
    69.07120   1047.00000   1039.68326
    69.08120   1034.00000   1024.66892
    69.09120    991.00000   1012.02582
    69.10120    979.00000   1002.25252
    69.11120    968.00000    995.54412
    69.12120    956.00000    991.80168
    69.13120    938.00000    990.91997
    69.14120    980.00000    992.59029
    69.15120    964.00000    996.38947
    69.16120    960.00000   1001.85915
    69.17120    931.00000   1008.55997
    69.18120    957.00000   1016.12645
    69.19120    991.00000   1024.31210
    69.20120   1015.00000   1033.01922
    69.21120   1023.00000   1042.30991
    69.22120   1069.00000   1052.39515
    69.23120   1065.00000   1063.60153
    69.24120   1170.00000   1076.31817
    69.25121   1170.00000   1090.95630
    69.26120   1189.00000   1107.79814
    69.27120   1181.00000   1126.96868
    69.28120   1200.00000   1148.39836
    69.29121   1282.00000   1171.87485
    69.30120   1285.00000   1196.63932
    69.31120   1371.00000   1221.87391
    69.32121   1313.00000   1246.53451
    69.33121   1420.00000   1269.39892
    69.34120   1327.00000   1289.28106
    69.35120   1406.00000   1305.10772
    69.36121   1314.00000   1315.92928
    69.37121   1284.00000   1321.04538
    69.38120   1307.00000   1320.09399
    69.39120   1247.00000   1313.01515
    69.40121   1230.00000   1300.10472
    69.41121   1194.00000   1282.01620
    69.42120   1157.00000   1259.64413
    69.43121   1135.00000   1233.91948
    69.44121   1124.00000   1206.01638
    69.45121   1133.00000   1177.04830
    69.46120   1118.00000   1148.09215
    69.47121   1107.00000   1119.95714
    69.48121   1118.00000   1093.43668
    69.49121   1079.00000   1069.00039
    69.50121   1001.00000   1047.00869
    69.51121   1023.00000   1027.56278
    69.52121   1078.00000   1010.60651
    69.53121   1016.00000    996.00549
    69.54121    987.00000    983.57468
    69.55121    983.00000    973.11801
    69.56121    998.00000    964.46257
    69.57121    925.00000    957.47552
    69.58121   1019.00000    952.06874
    69.59121    959.00000    948.19035
    69.60121    918.00000    945.79077
    69.61121    971.00000    944.79505
    69.62121    936.00000    945.10726
    69.63121    985.00000    946.56047
    69.64121    948.00000    948.90130
    69.65121   1000.00000    951.80393
    69.66121    995.00000    954.86392
    69.67121    918.00000    957.62985
    69.68121    962.00000    959.76163
    69.69122    919.00000    960.93059
    69.70121    963.00000    960.78754
    69.71121    921.00000    959.09047
    69.72121    914.00000    955.74470
    69.73122    983.00000    950.80166
    69.74121    980.00000    944.46734
    69.75121    971.00000    937.02669
    69.76122    872.00000    928.87121
    69.77122    924.00000    920.45131
    69.78121    940.00000    912.18951
    69.79121    913.00000    904.47655
    69.80122    874.00000    897.66049
    69.81122    878.00000    892.02407
    69.82121    920.00000    887.73055
    69.83121    890.00000    884.80973
    69.84122    896.00000    883.32378
    69.85122    874.00000    883.22852
    69.86121    858.00000    884.42745
    69.87122    902.00000    886.84368
    69.88122    878.00000    890.40921
    69.89122    893.00000    895.09607
    69.90121    936.00000    900.90767
    69.91122    890.00000    907.90889
    69.92122    933.00000    916.14962
    69.93122    905.00000    925.70925
    69.94122    962.00000    936.64645
    69.95122    921.00000    948.97611
    69.96122    950.00000    962.56310
    69.97122    967.00000    977.22496
    69.98122    987.00000    992.70687
    69.99122   1056.00000   1008.61001
    70.00122   1054.00000   1024.40590
    70.01122   1059.00000   1039.55630
    70.02122   1045.00000   1053.55756
    70.03122   1011.00000   1065.85012
    70.04122   1026.00000   1075.96217
    70.05122   1094.00000   1083.58844
    70.06122   1122.00000   1088.61118
    70.07122   1092.00000   1091.13052
    70.08122   1116.00000   1091.46726
    70.09122   1083.00000   1090.14294
    70.10122   1139.00000   1087.84017
    70.11122   1055.00000   1085.34127
    70.12122   1120.00000   1083.46662
    70.13123   1079.00000   1083.02714
    70.14122   1040.00000   1084.74645
    70.15122   1057.00000   1088.97483
    70.16122   1126.00000   1096.05870
    70.17123   1117.00000   1106.09530
    70.18122   1064.00000   1118.83084
    70.19122   1153.00000   1133.82882
    70.20123   1166.00000   1150.45679
    70.21123   1152.00000   1167.81021
    70.22122   1216.00000   1184.89707
    70.23122   1264.00000   1200.77600
    70.24123   1188.00000   1214.55307
    70.25123   1250.00000   1225.43621
    70.26122   1229.00000   1232.91324
    70.27122   1232.00000   1236.76552
    70.28123   1192.00000   1237.04096
    70.29123   1183.00000   1234.08757
    70.30122   1241.00000   1228.49796
    70.31123   1217.00000   1220.82473
    70.32123   1218.00000   1211.75208
    70.33123   1194.00000   1201.95668
    70.34122   1257.00000   1192.07303
    70.35123   1223.00000   1182.50543
    70.36123   1179.00000   1173.50990
    70.37123   1142.00000   1165.13027
    70.38123   1148.00000   1157.23940
    70.39123   1132.00000   1149.58618
    70.40123   1143.00000   1141.88209
    70.41123   1142.00000   1133.87963
    70.42123   1089.00000   1125.49300
    70.43123   1086.00000   1116.73248
    70.44123   1117.00000   1107.80934
    70.45123   1115.00000   1099.13555
    70.46123   1128.00000   1091.27300
    70.47123   1107.00000   1084.87275
    70.48123   1032.00000   1080.59417
    70.49123   1139.00000   1079.01479
    70.50123   1113.00000   1080.53866
    70.51123   1044.00000   1085.32963
    70.52123   1055.00000   1093.25582
    70.53123   1057.00000   1103.86677
    70.54123   1137.00000   1116.42367
    70.55123   1177.00000   1129.97861
    70.56123   1167.00000   1143.25221
    70.57124   1199.00000   1154.99468
    70.58123   1229.00000   1164.00163
    70.59123   1169.00000   1169.26464
    70.60123   1063.00000   1169.95121
    70.61124   1143.00000   1165.58575
    70.62123   1152.00000   1156.15034
    70.63123   1080.00000   1141.91987
    70.64124   1078.00000   1123.52709
    70.65124   1130.00000   1101.99336
    70.66123   1091.00000   1078.53603
    70.67123   1057.00000   1054.40083
    70.68124   1044.00000   1030.86517
    70.69124   1021.00000   1009.13889
    70.70123   1006.00000    990.18938
    70.71124   1044.00000    974.66493
    70.72124   1046.00000    962.99162
    70.73124   1004.00000    955.20836
    70.74123    985.00000    951.21421
    70.75124    934.00000    950.46438
    70.76124    958.00000    952.15606
    70.77124    972.00000    955.42445
    70.78123    963.00000    959.36979
    70.79124    967.00000    963.12276
    70.80124    972.00000    965.87111
    70.81124    979.00000    966.96551
    70.82124    977.00000    965.94707
    70.83124    935.00000    962.57870
    70.84124    952.00000    956.85279
    70.85124    910.00000    948.91799
    70.86124    884.00000    939.10861
    70.87124    959.00000    927.97606
    70.88124    938.00000    916.13514
    70.89124    831.00000    904.21776
    70.90124    886.00000    892.83221
    70.91124    865.00000    882.62286
    70.92124    898.00000    874.09222
    70.93124    873.00000    867.48216
    70.94124    874.00000    862.94574
    70.95124    916.00000    860.44859
    70.96124    847.00000    859.68555
    70.97124    897.00000    860.39039
    70.98124    907.00000    862.17902
    70.99124    849.00000    864.61245
    71.00124    834.00000    867.25581
    71.01125    861.00000    869.73104
    71.02124    853.00000    871.75175
    71.03124    848.00000    873.19724
    71.04124    860.00000    874.10951
    71.05125    881.00000    874.65228
    71.06124    888.00000    875.18609
    71.07124    916.00000    876.25953
    71.08125    894.00000    878.52265
    71.09125    877.00000    882.67584
    71.10124    866.00000    889.42112
    71.11124    941.00000    899.41563
    71.12125    919.00000    913.18734
    71.13125    880.00000    931.04115
    71.14124    936.00000    953.11197
    71.15125    972.00000    979.38348
    71.16125    973.00000   1009.33574
    71.17125   1063.00000   1042.32935
    71.18124   1071.00000   1077.49277
    71.19125   1126.00000   1113.69652
    71.20125   1196.00000   1149.61255
    71.21125   1205.00000   1183.99813
    71.22124   1275.00000   1215.53257
    71.23125   1247.00000   1243.10658
    71.24125   1233.00000   1265.58887
    71.25125   1305.00000   1282.21638
    71.26125   1293.00000   1292.45547
    71.27125   1299.00000   1296.06259
    71.28125   1229.00000   1293.12126
    71.29125   1285.00000   1284.11812
    71.30125   1234.00000   1269.91013
    71.31125   1254.00000   1251.65287
    71.32125   1204.00000   1230.68794
    71.33125   1163.00000   1208.53509
    71.34125   1223.00000   1186.64785
    71.35125   1201.00000   1166.38990
    71.36125   1125.00000   1148.96510
    71.37125   1154.00000   1135.29731
    71.38125   1135.00000   1126.02172
    71.39125   1158.00000   1121.46520
    71.40125   1120.00000   1121.65355
    71.41125   1215.00000   1126.34388
    71.42125   1152.00000   1135.07727
    71.43125   1159.00000   1147.21837
    71.44125   1144.00000   1162.08820
    71.45126   1129.00000   1178.96597
    71.46125   1182.00000   1197.12573
    71.47125   1202.00000   1216.08959
    71.48125   1213.00000   1235.29979
    71.49126   1183.00000   1254.41115
    71.50125   1270.00000   1273.16683
    71.51125   1330.00000   1291.46680
    71.52126   1336.00000   1309.12391
    71.53126   1291.00000   1325.85110
    71.54125   1441.00000   1341.38754
    71.55125   1351.00000   1355.38335
    71.56126   1371.00000   1367.20389
    71.57126   1393.00000   1376.16377
    71.58125   1356.00000   1381.60401
    71.59126   1383.00000   1382.89772
    71.60126   1408.00000   1379.52468
    71.61126   1376.00000   1371.16009
    71.62125   1351.00000   1357.74673
    71.63126   1315.00000   1339.44829
    71.64126   1306.00000   1316.86953
    71.65126   1249.00000   1290.72656
    71.66125   1256.00000   1261.95679
    71.67126   1228.00000   1231.45126
    71.68126   1209.00000   1200.20131
    71.69126   1179.00000   1168.99881
    71.70126   1184.00000   1138.54755
    71.71126   1109.00000   1109.32625
    71.72126   1070.00000   1081.59478
    71.73126   1054.00000   1055.43006
    71.74126   1065.00000   1030.77403
    71.75126    999.00000   1007.49448
    71.76126    967.00000    985.43905
    71.77126    971.00000    964.51723
    71.78126    970.00000    944.92974
    71.79126    911.00000    926.79148
    71.80126    864.00000    910.36996
    71.81126    900.00000    896.02340
    71.82126    918.00000    884.08431
    71.83126    861.00000    874.99666
    71.84126    894.00000    869.14451
    71.85126    842.00000    866.75523
    71.86126    870.00000    867.89708
    71.87126    872.00000    872.40413
    71.88126    879.00000    879.76563
    71.89127    906.00000    889.43193
    71.90126    876.00000    900.65678
    71.91126    920.00000    912.67233
    71.92126    959.00000    924.54808
    71.93127    931.00000    935.47857
    71.94126    935.00000    944.79771
    71.95126    960.00000    951.96303
    71.96127    927.00000    956.64507
    71.97127    933.00000    958.59148
    71.98126    993.00000    957.94728
    71.99126    999.00000    955.01282
    72.00127    957.00000    950.12559
    72.01127    938.00000    943.81365
    72.02126    906.00000    936.59721
    72.03127    929.00000    928.90773
    72.04127    907.00000    921.13646
    72.05127    926.00000    913.52400
    72.06126    896.00000    906.21388
    72.07127    941.00000    899.30160
    72.08127    848.00000    892.89433
    72.09127    862.00000    886.93161
    72.10126    859.00000    881.37119
    72.11127    868.00000    876.23836
    72.12127    895.00000    871.67895
    72.13127    881.00000    867.85682
    72.14127    882.00000    864.96869
    72.15127    885.00000    863.20887
    72.16127    894.00000    862.72860
    72.17127    851.00000    863.59716
    72.18127    880.00000    865.77794
    72.19127    905.00000    869.12705
    72.20127    865.00000    873.39098
    72.21127    889.00000    877.99269
    72.22127    866.00000    882.41137
    72.23127    863.00000    886.17982
    72.24127    840.00000    888.83991
    72.25127    899.00000    890.04094
    72.26127    857.00000    889.57351
    72.27127    841.00000    887.40056
    72.28127    907.00000    883.71155
    72.29128    831.00000    878.92000
    72.30127    866.00000    873.74958
    72.31127    898.00000    868.87963
    72.32127    886.00000    865.11804
    72.33128    977.00000    863.35865
    72.34127    931.00000    864.53605
    72.35127    895.00000    869.68126
    72.36127    876.00000    879.65654
    72.37128    937.00000    893.97662
    72.38127    907.00000    913.25318
    72.39127    900.00000    937.95493
    72.40128    950.00000    968.13317
    72.41128    957.00000   1003.65484
    72.42127   1044.00000   1044.46611
    72.43127   1100.00000   1090.59357
    72.44128   1129.00000   1141.92909
    72.45128   1126.00000   1198.43146
    72.46127   1268.00000   1260.38715
    72.47128   1265.00000   1328.57804
    72.48128   1302.00000   1403.64805
    72.49128   1501.00000   1486.79770
    72.50127   1615.00000   1579.24421
    72.51128   1669.00000   1682.69110
    72.52128   1842.00000   1798.07558
    72.53128   1925.00000   1926.41137
    72.54128   2106.00000   2067.99954
    72.55128   2352.00000   2222.13222
    72.56128   2445.00000   2386.99953
    72.57128   2593.00000   2559.64687
    72.58128   2892.00000   2735.93631
    72.59128   3054.00000   2910.38256
    72.60128   3274.00000   3076.54197
    72.61128   3387.00000   3227.43659
    72.62128   3381.00000   3355.98939
    72.63128   3388.00000   3455.59874
    72.64128   3378.00000   3520.68410
    72.65128   3474.00000   3547.20637
    72.66128   3426.00000   3533.08771
    72.67128   3307.00000   3478.44178
    72.68128   3198.00000   3385.47336
    72.69128   3116.00000   3258.47457
    72.70128   3033.00000   3103.41176
    72.71128   2905.00000   2927.36725
    72.72128   2769.00000   2737.94496
    72.73129   2579.00000   2542.55516
    72.74128   2432.00000   2348.87991
    72.75128   2281.00000   2162.48794
    72.76128   2131.00000   1988.50173
    72.77129   1804.00000   1830.32575
    72.78128   1680.00000   1690.54953
    72.79128   1618.00000   1569.62878
    72.80128   1494.00000   1467.46597
    72.81129   1309.00000   1382.78316
    72.82128   1349.00000   1314.07776
    72.83128   1174.00000   1259.04448
    72.84129   1205.00000   1215.45586
    72.85129   1226.00000   1181.21400
    72.86128   1161.00000   1154.33994
    72.87128   1103.00000   1133.13548
    72.88129   1109.00000   1116.28210
    72.89129   1110.00000   1102.79185
    72.90128   1100.00000   1091.91952
    72.91129   1077.00000   1083.13534
    72.92129   1059.00000   1076.14308
    72.93129   1035.00000   1070.70132
    72.94128   1120.00000   1066.65675
    72.95129   1107.00000   1063.93630
    72.96129   1026.00000   1062.40849
    72.97129   1056.00000   1061.90637
    72.98129   1120.00000   1063.38485
    72.99129   1096.00000   1066.26176
    73.00129   1046.00000   1070.16919
    73.01129   1067.00000   1074.93408
    73.02129   1085.00000   1080.29385
    73.03129   1058.00000   1085.89138
    73.04129   1087.00000   1091.28381
    73.05129   1105.00000   1095.95189
    73.06129   1050.00000   1099.34836
    73.07129   1134.00000   1100.95576
    73.08129   1042.00000   1100.31431
    73.09129   1087.00000   1097.10322
    73.10129   1142.00000   1091.19622
    73.11129   1095.00000   1082.66283
    73.12129   1125.00000   1071.66438
    73.13129   1013.00000   1058.68248
    73.14129   1039.00000   1044.33720
    73.15129   1022.00000   1029.30553
    73.16129   1049.00000   1014.36014
    73.17130   1009.00000   1000.22148
    73.18129    990.00000    987.40880
    73.19129    953.00000    976.24123
    73.20129    985.00000    966.79637
    73.21130    961.00000    958.87182
    73.22129    964.00000    952.25846
    73.23129    913.00000    946.54577
    73.24129    986.00000    941.24983
    73.25130    942.00000    935.88838
    73.26129    962.00000    930.07272
    73.27129    895.00000    923.52507
    73.28130    886.00000    916.16284
    73.29130    926.00000    908.24379
    73.30129    883.00000    900.04067
    73.31129    870.00000    891.98981
    73.32130    879.00000    884.76549
    73.33130    859.00000    879.03240
    73.34129    902.00000    875.17553
    73.35130    891.00000    873.65954
    73.36130    857.00000    874.90586
    73.37130    904.00000    879.17889
    73.38129    919.00000    886.42951
    73.39130    898.00000    896.44776
    73.40130    881.00000    908.81693
    73.41130    961.00000    923.02861
    73.42130    912.00000    938.65302
    73.43130    930.00000    955.10575
    73.44130    934.00000    971.64432
    73.45130   1020.00000    987.66873
    73.46130    988.00000   1002.78653
    73.47130   1032.00000   1016.66151
    73.48130   1045.00000   1029.00287
    73.49130   1069.00000   1039.76708
    73.50130   1068.00000   1049.04357
    73.51130   1051.00000   1057.00276
    73.52130   1064.00000   1063.84851
    73.53130   1066.00000   1069.81497
    73.54130   1055.00000   1075.11426
    73.55130   1080.00000   1079.87122
    73.56130   1101.00000   1084.05392
    73.57130   1045.00000   1087.58919
    73.58130   1066.00000   1090.46858
    73.59130   1108.00000   1092.45660
    73.60130   1061.00000   1093.30536
    73.61131   1134.00000   1092.79771
    73.62130   1103.00000   1090.81715
    73.63130   1071.00000   1087.37134
    73.64130   1085.00000   1082.33803
    73.65131   1069.00000   1075.82207
    73.66130   1063.00000   1068.07126
    73.67130   1118.00000   1059.30953
    73.68130   1026.00000   1049.75909
    73.69131   1035.00000   1039.61098
    73.70130   1059.00000   1029.02801
    73.71130   1033.00000   1018.03951
    73.72131   1008.00000   1006.65150
    73.73131    950.00000    994.95310
    73.74130    978.00000    982.85328
    73.75130   1021.00000    970.31087
    73.76131    950.00000    957.38739
    73.77131    938.00000    944.31900
    73.78130    896.00000    931.34997
    73.79131    905.00000    918.80827
    73.80131    916.00000    907.04006
    73.81131    908.00000    896.06454
    73.82130    885.00000    886.44801
    73.83131    907.00000    878.42214
    73.84131    842.00000    872.13388
    73.85131    866.00000    867.58915
    73.86131    900.00000    864.67210
    73.87131    908.00000    863.14927
    73.88131    850.00000    862.70410
    73.89131    805.00000    862.98517
    73.90131    866.00000    863.66108
    73.91131    826.00000    864.48118
    73.92131    891.00000    865.32196
    73.93131    907.00000    866.20877
    73.94131    873.00000    867.34194
    73.95131    841.00000    869.32425
    73.96131    918.00000    872.63379
    73.97131    852.00000    877.72199
    73.98131    889.00000    884.88371
    73.99131    898.00000    894.53392
    74.00131    875.00000    906.86102
    74.01131    928.00000    921.74278
    74.02131    972.00000    938.75875
    74.03131    962.00000    957.21051
    74.04131    986.00000    976.15044
    74.05132    992.00000    994.46443
    74.06131   1071.00000   1010.89381
    74.07131    990.00000   1024.32717
    74.08131    996.00000   1033.87239
    74.09132   1013.00000   1038.87204
    74.10131    997.00000   1038.98147
    74.11131   1001.00000   1034.19664
    74.12132    993.00000   1024.85363
    74.13132   1004.00000   1011.78318
    74.14131   1000.00000    996.09201
    74.15131   1044.00000    978.96420
    74.16132    991.00000    961.62748
    74.17132    975.00000    945.29698
    74.18131    926.00000    930.87073
    74.19131    954.00000    918.94924
    74.20132    942.00000    909.86593
    74.21132    965.00000    903.65161
    74.22131    939.00000    900.03691
    74.23132    928.00000    898.54788
    74.24132    879.00000    898.62203
    74.25132    879.00000    899.65859
    74.26131    867.00000    900.98011
    74.27132    894.00000    902.10890
    74.28132    860.00000    902.79208
    74.29132    894.00000    902.93227
    74.30132    890.00000    902.59791
    74.31132    900.00000    902.01878
    74.32132    897.00000    901.31269
    74.33132    882.00000    900.78958
    74.34132    873.00000    900.80000
    74.35132    889.00000    901.63236
    74.36132    915.00000    903.53442
    74.37132    890.00000    906.76452
    74.38132    915.00000    911.55871
    74.39132    959.00000    918.19230
    74.40132    969.00000    926.93845
    74.41132    989.00000    938.23667
    74.42132    947.00000    952.76509
    74.43132    989.00000    971.06109
    74.44132    976.00000    993.75288
    74.45132   1005.00000   1021.22188
    74.46132   1074.00000   1054.00972
    74.47132   1052.00000   1092.45828
    74.48132   1090.00000   1136.60743
    74.49133   1171.00000   1186.24915
    74.50132   1224.00000   1240.62787
    74.51132   1301.00000   1298.95977
    74.52132   1395.00000   1359.90755
    74.53133   1422.00000   1422.06739
    74.54132   1479.00000   1483.57429
    74.55132   1553.00000   1542.97579
    74.56133   1627.00000   1598.66237
    74.57133   1697.00000   1649.05065
    74.58132   1712.00000   1692.90050
    74.59132   1746.00000   1729.52898
    74.60133   1729.00000   1758.26914
    74.61133   1773.00000   1778.79141
    74.62132   1797.00000   1791.22000
    74.63132   1803.00000   1795.87894
    74.64133   1745.00000   1793.28202
    74.65133   1760.00000   1783.88620
    74.66132   1746.00000   1768.26197
    74.67133   1727.00000   1746.89116
    74.68133   1712.00000   1720.21412
    74.69133   1704.00000   1688.49753
    74.70132   1628.00000   1651.98808
    74.71133   1635.00000   1610.73361
    74.72133   1638.00000   1565.14536
    74.73133   1489.00000   1515.59806
    74.74133   1513.00000   1462.54292
    74.75133   1414.00000   1406.59417
    74.76133   1395.00000   1348.60930
    74.77133   1290.00000   1289.65156
    74.78133   1207.00000   1230.94509
    74.79133   1116.00000   1173.81872
    74.80133   1100.00000   1119.50390
    74.81133   1078.00000   1069.10799
    74.82133   1025.00000   1023.75115
    74.83133    925.00000    984.30706
    74.84133    976.00000    951.33816
    74.85133    919.00000    925.08831
    74.86133    892.00000    905.46201
    74.87133    939.00000    892.04844
    74.88133    900.00000    884.33864
    74.89133    913.00000    881.50958
    74.90133    938.00000    882.48720
    74.91133    896.00000    886.21401
    74.92133    857.00000    891.68000
    74.93134    872.00000    897.97667
    74.94133    912.00000    904.36397
    74.95133    874.00000    910.56158
    74.96133    859.00000    916.06716
    74.97134    930.00000    920.81492
    74.98133    951.00000    924.81427
    74.99133    932.00000    928.23996
    75.00134    995.00000    931.37025
    75.01134    939.00000    934.43036
    75.02133    934.00000    937.52797
    75.03133    938.00000    940.73993
    75.04134    928.00000    944.08833
    75.05134    932.00000    947.31947
    75.06133    942.00000    950.17618
    75.07133    960.00000    952.41886
    75.08134    968.00000    954.04995
    75.09134    932.00000    954.90009
    75.10133    962.00000    955.00843
    75.11134    940.00000    954.64814
    75.12134    942.00000    954.26056
    75.13134    924.00000    954.43056
    75.14133    990.00000    955.82003
    75.15134    978.00000    959.12287
    75.16134    962.00000    964.94103
    75.17134    944.00000    973.49144
    75.18134   1069.00000    984.84846
    75.19134   1009.00000    998.81851
    75.20134   1017.00000   1014.82641
    75.21134   1066.00000   1031.96942
    75.22134   1059.00000   1049.09715
    75.23134   1053.00000   1064.90761
    75.24134   1036.00000   1078.05938
    75.25134   1059.00000   1087.31226
    75.26134   1088.00000   1091.65815
    75.27134   1082.00000   1090.48700
    75.28134   1034.00000   1083.96957
    75.29134   1045.00000   1072.59850
    75.30134   1037.00000   1056.34295
    75.31134   1061.00000   1036.76767
    75.32134   1035.00000   1015.78838
    75.33134   1010.00000    995.46942
    75.34134   1012.00000    978.01689
    75.35134   1023.00000    965.64490
    75.36134   1003.00000    960.45172
    75.37135    970.00000    964.31974
    75.38134    982.00000    978.78034
    75.39134   1070.00000   1005.05866
    75.40134   1061.00000   1043.94390
    75.41135   1057.00000   1095.88220
    75.42134   1108.00000   1160.67035
    75.43134   1168.00000   1238.32247
    75.44135   1225.00000   1328.42465
    75.45135   1330.00000   1429.39443
    75.46134   1397.00000   1539.84675
    75.47134   1602.00000   1658.38858
    75.48135   1755.00000   1783.00318
    75.49135   1932.00000   1911.01677
    75.50134   2060.00000   2039.64258
    75.51134   2261.00000   2166.01966
    75.52135   2508.00000   2286.71510
    75.53135   2586.00000   2397.88733
    75.54134   2753.00000   2495.95498
    75.55135   2873.00000   2577.73048
    75.56135   2709.00000   2639.90816
    75.57135   2722.00000   2680.14836
    75.58134   2783.00000   2696.50847
    75.59135   2670.00000   2688.42135
    75.60135   2608.00000   2656.19285
    75.61135   2514.00000   2601.25770
    75.62135   2442.00000   2525.99461
    75.63135   2256.00000   2433.59242
    75.64135   2202.00000   2327.83827
    75.65135   2025.00000   2212.86866
    75.66135   1963.00000   2092.91248
    75.67135   1833.00000   1971.93844
    75.68135   1805.00000   1853.59435
    75.69135   1746.00000   1740.97059
    75.70135   1684.00000   1636.46090
    75.71135   1611.00000   1541.77559
    75.72135   1556.00000   1457.93749
    75.73135   1485.00000   1385.21321
    75.74135   1402.00000   1323.32961
    75.75135   1343.00000   1271.79865
    75.76135   1231.00000   1229.83023
    75.77135   1149.00000   1196.44000
    75.78135   1143.00000   1170.55209
    75.79135   1138.00000   1151.07665
    75.80135   1104.00000   1137.15657
    75.81136   1115.00000   1127.80605
    75.82135   1132.00000   1122.04877
    75.83135   1068.00000   1119.03424
    75.84135   1082.00000   1118.03102
    75.85136   1108.00000   1118.37804
    75.86135   1127.00000   1119.50708
    75.87135   1102.00000   1121.00213
    75.88136   1159.00000   1122.55716
    75.89136   1096.00000   1124.00960
    75.90135   1193.00000   1125.32729
    75.91135   1147.00000   1126.21924
    75.92136   1106.00000   1126.89307
    75.93136   1113.00000   1128.00438
    75.94135   1150.00000   1129.19231
    75.95135   1174.00000   1130.21340
    75.96136   1098.00000   1130.87168
    75.97136   1158.00000   1130.86790
    75.98135   1182.00000   1129.81265
    75.99136   1112.00000   1127.23980
    76.00136   1134.00000   1122.68860
    76.01136   1168.00000   1115.73705
    76.02135   1100.00000   1106.09292
    76.03136   1074.00000   1093.58457
    76.04136   1070.00000   1078.34779
    76.05136   1042.00000   1060.62852
    76.06136   1017.00000   1040.96188
    76.07136    980.00000   1020.13403
    76.08136    984.00000    999.13194
    76.09136    970.00000    978.74102
    76.10136    962.00000    959.80212
    76.11136    882.00000    943.03406
    76.12136    989.00000    928.93259
    76.13136    931.00000    917.78203
    76.14136    899.00000    909.60170
    76.15136    903.00000    904.15557
    76.16136    929.00000    900.99957
    76.17136    882.00000    899.54725
    76.18136    953.00000    899.14708
    76.19136    900.00000    899.14711
    76.20136    958.00000    898.99817
    76.21136    913.00000    898.58946
    76.22136    901.00000    897.70744
    76.23136    817.00000    896.35057
    76.24136    865.00000    894.81994
    76.25137    888.00000    893.50975
    76.26136    839.00000    892.86928
    76.27136    894.00000    893.44704
    76.28136    899.00000    895.77543
    76.29137    931.00000    900.28957
    76.30136    957.00000    906.85251
    76.31136    964.00000    915.43547
    76.32137    939.00000    925.86511
    76.33137    906.00000    937.71021
    76.34136    955.00000    950.41585
    76.35136    986.00000    963.38043
    76.36137    997.00000    976.08065
    76.37137    972.00000    988.20641
    76.38136    976.00000    999.37157
    76.39137    975.00000   1009.50092
    76.40137    969.00000   1018.76554
    76.41137   1033.00000   1027.62580
    76.42136   1043.00000   1036.74359
    76.43137   1036.00000   1046.97332
    76.44137   1041.00000   1059.19734
    76.45137   1110.00000   1074.31537
    76.46136   1188.00000   1093.19718
    76.47137   1084.00000   1116.49418
    76.48137   1120.00000   1144.17658
    76.49137   1209.00000   1176.12717
    76.50137   1273.00000   1211.80455
    76.51137   1187.00000   1250.21500
    76.52137   1347.00000   1289.94775
    76.53137   1311.00000   1329.32015
    76.54137   1368.00000   1366.72736
    76.55137   1366.00000   1400.21994
    76.56137   1390.00000   1427.92730
    76.57137   1442.00000   1448.26869
    76.58137   1498.00000   1459.98510
    76.59137   1411.00000   1462.37192
    76.60137   1477.00000   1455.19575
    76.61137   1456.00000   1438.68847
    76.62137   1436.00000   1413.65022
    76.63137   1373.00000   1381.36740
    76.64137   1351.00000   1343.49986
    76.65137   1336.00000   1301.94677
    76.66137   1241.00000   1258.68545
    76.67137   1177.00000   1215.62864
    76.68137   1121.00000   1174.32704
    76.69138   1153.00000   1136.07554
    76.70137   1144.00000   1101.89515
    76.71137   1108.00000   1072.23792
    76.72137   1072.00000   1047.25794
    76.73138   1006.00000   1026.53994
    76.74137   1034.00000   1009.49209
    76.75137   1016.00000    995.22755
    76.76138    970.00000    982.78656
    76.77138    949.00000    971.25232
    76.78137    902.00000    959.80280
    76.79137    886.00000    947.81452
    76.80138    894.00000    934.92036
    76.81138    915.00000    921.09478
    76.82137    917.00000    906.56974
    76.83138    875.00000    891.61860
    76.84138    894.00000    876.92315
    76.85138    846.00000    863.21530
    76.86137    912.00000    851.24231
    76.87138    865.00000    841.61861
    76.88138    839.00000    834.92276
    76.89138    897.00000    831.51947
    76.90137    903.00000    831.46005
    76.91138    913.00000    834.52672
    76.92138    882.00000    840.27179
    76.93138    900.00000    848.30687
    76.94138    860.00000    857.96292
    76.95138    865.00000    868.30572
    76.96138    855.00000    878.50685
    76.97138    859.00000    887.83815
    76.98138    866.00000    895.70738
    76.99138    851.00000    901.70098
    77.00138    870.00000    905.61126
    77.01138    912.00000    907.41329
    77.02138    898.00000    907.25699
    77.03138    866.00000    905.35725
    77.04138    863.00000    902.12467
    77.05138    876.00000    897.99755
    77.06138    899.00000    893.38206
    77.07138    892.00000    888.62639
    77.08138    888.00000    883.99088
    77.09138    880.00000    879.63171
    77.10138    973.00000    875.59626
    77.11138    866.00000    871.82442
    77.12138    904.00000    868.21950
    77.13139    882.00000    864.81557
    77.14138    855.00000    861.42060
    77.15138    837.00000    857.89741
    77.16138    802.00000    854.15526
    77.17139    844.00000    850.21445
    77.18138    894.00000    846.20164
    77.19138    798.00000    842.23704
    77.20139    889.00000    838.49329
    77.21139    863.00000    835.16827
    77.22138    807.00000    832.43696
    77.23138    775.00000    830.43550
    77.24139    836.00000    829.26701
    77.25139    842.00000    828.98050
    77.26138    829.00000    829.51796
    77.27139    837.00000    830.71879
    77.28139    839.00000    832.43687
    77.29139    864.00000    834.48425
    77.30138    806.00000    836.64383
    77.31139    884.00000    838.69644
    77.32139    808.00000    840.44832
    77.33139    847.00000    841.93373
    77.34138    827.00000    843.04931
    77.35139    916.00000    843.75230
    77.36139    829.00000    844.12503
    77.37139    816.00000    844.29722
    77.38139    817.00000    844.43939
    77.39139    829.00000    844.75897
    77.40139    864.00000    845.48175
    77.41139    847.00000    846.64958
    77.42139    854.00000    848.34162
    77.43139    862.00000    850.66995
    77.44139    895.00000    853.67201
    77.45139    838.00000    857.32397
    77.46139    835.00000    861.55563
    77.47139    870.00000    866.28686
    77.48139    894.00000    871.54526
    77.49139    875.00000    877.24849
    77.50139    843.00000    883.31277
    77.51139    877.00000    889.73945
    77.52139    916.00000    896.58382
    77.53139    890.00000    903.96104
    77.54139    935.00000    912.02817
    77.55139    932.00000    920.96812
    77.56139    949.00000    930.97385
    77.57140    979.00000    942.27447
    77.58139    927.00000    955.10095
    77.59139    985.00000    969.72577
    77.60139    964.00000    986.25397
    77.61140   1038.00000   1004.75137
    77.62139   1034.00000   1025.10399
    77.63139    996.00000   1047.18753
    77.64140   1070.00000   1070.68524
    77.65140   1057.00000   1095.09928
    77.66139   1134.00000   1119.86750
    77.67139   1156.00000   1144.45358
    77.68140   1121.00000   1168.25285
    77.69140   1172.00000   1190.53843
    77.70139   1189.00000   1210.72890
    77.71140   1281.00000   1228.41585
    77.72140   1307.00000   1243.20531
    77.73140   1267.00000   1254.93598
    77.74139   1304.00000   1263.57449
    77.75140   1258.00000   1269.25877
    77.76140   1283.00000   1272.22177
    77.77140   1269.00000   1272.76730
    77.78139   1324.00000   1271.13951
    77.79140   1255.00000   1267.67455
    77.80140   1202.00000   1262.64390
    77.81140   1229.00000   1256.26316
    77.82140   1216.00000   1248.60652
    77.83140   1221.00000   1239.61967
    77.84140   1177.00000   1229.12833
    77.85140   1255.00000   1216.99778
    77.86140   1216.00000   1203.09717
    77.87140   1220.00000   1187.33749
    77.88140   1178.00000   1169.72551
    77.89140   1173.00000   1150.39182
    77.90140   1125.00000   1129.62377
    77.91140   1097.00000   1107.89580
    77.92140   1103.00000   1085.82502
    77.93140   1102.00000   1064.04544
    77.94140   1037.00000   1043.25788
    77.95140   1046.00000   1024.17676
    77.96140   1001.00000   1007.42246
    77.97141    985.00000    993.37859
    77.98140   1030.00000    982.44808
    77.99140    909.00000    974.76256
    78.00140    968.00000    970.28021
    78.01141    974.00000    968.74882
    78.02140    917.00000    969.74097
    78.03140    971.00000    972.68573
    78.04140    946.00000    976.90533
    78.05141    939.00000    981.66898
    78.06140    980.00000    986.35459
    78.07140    975.00000    990.39381
    78.08141   1005.00000    993.18967
    78.09141   1050.00000    994.31447
    78.10140   1022.00000    993.54924
    78.11140    950.00000    990.83676
    78.12141   1007.00000    986.26978
    78.13141    992.00000    980.09071
    78.14140    994.00000    972.63845
    78.15141    978.00000    964.28637
    78.16141    984.00000    955.47469
    78.17141    945.00000    946.58820
    78.18140    928.00000    937.96899
    78.19141    967.00000    929.86781
    78.20141    898.00000    922.47831
    78.21141    934.00000    915.90218
    78.22141    953.00000    910.12764
    78.23141    875.00000    905.07551
    78.24141    935.00000    900.42131
    78.25141    907.00000    895.96498
    78.26141    900.00000    891.51314
    78.27141    895.00000    886.87248
    78.28141    908.00000    881.89709
    78.29141    854.00000    876.51279
    78.30141    831.00000    870.73577
    78.31141    822.00000    864.68133
    78.32141    850.00000    858.50942
    78.33141    843.00000    852.45128
    78.34141    862.00000    846.84677
    78.35141    880.00000    842.07254
    78.36141    815.00000    838.51991
    78.37141    815.00000    836.57959
    78.38141    819.00000    836.61977
    78.39141    848.00000    838.96549
    78.40141    847.00000    843.87811
    78.41142    806.00000    851.54747
    78.42141    873.00000    862.08844
    78.43141    852.00000    875.67714
    78.44141    856.00000    892.21511
    78.45142    909.00000    911.29772
    78.46141    913.00000    932.65373
    78.47141    933.00000    956.05682
    78.48141    955.00000    981.09240
    78.49142    941.00000   1007.35252
    78.50141    983.00000   1034.30632
    78.51141    976.00000   1061.59453
    78.52142   1116.00000   1088.84910
    78.53142   1077.00000   1115.71087
    78.54141   1128.00000   1141.94409
    78.55141   1191.00000   1167.47802
    78.56142   1241.00000   1192.13070
    78.57142   1204.00000   1215.92036
    78.58141   1338.00000   1238.99719
    78.59142   1452.00000   1261.61505
    78.60142   1445.00000   1283.91426
    78.61142   1396.00000   1306.13359
    78.62141   1392.00000   1328.51889
    78.63142   1361.00000   1351.24502
    78.64142   1316.00000   1374.27147
    78.65142   1406.00000   1397.56931
    78.66142   1337.00000   1420.96971
    78.67142   1341.00000   1444.17713
    78.68142   1387.00000   1466.76948
    78.69142   1399.00000   1488.21145
    78.70142   1425.00000   1507.87723
    78.71142   1427.00000   1525.08535
    78.72142   1448.00000   1539.14665
    78.73142   1493.00000   1549.40782
    78.74142   1552.00000   1555.25410
    78.75142   1594.00000   1556.20729
    78.76142   1662.00000   1551.99504
    78.77142   1620.00000   1542.52124
    78.78142   1606.00000   1527.88979
    78.79142   1567.00000   1508.37411
    78.80142   1623.00000   1484.39984
    78.81142   1554.00000   1456.51903
    78.82142   1518.00000   1425.36901
    78.83142   1386.00000   1391.64348
    78.84142   1292.00000   1356.05544
    78.85143   1341.00000   1319.27314
    78.86142   1247.00000   1282.07464
    78.87142   1176.00000   1244.99681
    78.88142   1184.00000   1208.68486
    78.89143   1148.00000   1173.73717
    78.90142   1148.00000   1140.66745
    78.91142   1047.00000   1109.76023
    78.92142   1077.00000   1081.38328
    78.93143   1045.00000   1055.77290
    78.94142   1034.00000   1033.17089
    78.95142    969.00000   1013.57385
    78.96143    968.00000    996.89580
    78.97143    950.00000    983.07580
    78.98142   1034.00000    971.92283
    78.99142   1025.00000    963.05307
    79.00143    990.00000    956.05688
    79.01143    973.00000    950.49108
    79.02142    997.00000    945.87063
    79.03143    956.00000    941.70437
    79.04143    874.00000    937.56185
    79.05143    925.00000    933.05834
    79.06142    860.00000    927.90259
    79.07143    921.00000    921.85571
    79.08143    892.00000    914.83381
    79.09143    929.00000    906.84652
    79.10143    913.00000    898.29382
    79.11143    877.00000    889.31229
    79.12143    905.00000    880.11299
    79.13143    877.00000    871.03644
    79.14143    896.00000    862.40805
    79.15143    893.00000    854.52862
    79.16143    827.00000    847.64525
    79.17143    822.00000    841.93959
    79.18143    847.00000    837.51048
    79.19143    816.00000    834.35309
    79.20143    842.00000    832.37586
    79.21143    851.00000    831.53066
    79.22143    830.00000    831.62521
    79.23143    774.00000    832.42285
    79.24143    849.00000    833.53488
    79.25143    850.00000    834.65471
    79.26143    835.00000    835.57526
    79.27143    806.00000    836.09949
    79.28143    817.00000    836.06715
    79.29144    881.00000    835.37252
    79.30143    862.00000    833.99058
    79.31143    847.00000    831.95535
    79.32143    850.00000    829.37402
    79.33144    790.00000    826.40979
    79.34143    835.00000    823.29467
    79.35143    806.00000    820.28132
    79.36143    830.00000    817.66850
    79.37144    800.00000    815.78967
    79.38143    789.00000    815.04520
    79.39143    796.00000    815.79624
    79.40144    830.00000    818.40499
    79.41144    808.00000    822.90996
    79.42143    897.00000    829.58672
    79.43143    826.00000    838.61681
    79.44144    843.00000    850.04937
    79.45144    885.00000    863.79579
    79.46143    884.00000    879.67093
    79.47144    913.00000    897.43618
    79.48144    916.00000    916.64794
    79.49144    889.00000    936.84810
    79.50143    997.00000    957.48405
    79.51144    981.00000    978.07178
    79.52144    984.00000    998.01415
    79.53144   1025.00000   1016.86287
    79.54144   1006.00000   1034.24565
    79.55144   1038.00000   1049.92587
    79.56144   1061.00000   1063.81912
    79.57144   1040.00000   1075.89333
    79.58144   1090.00000   1086.29686
    79.59144   1104.00000   1095.30250
    79.60144   1089.00000   1103.22025
    79.61144   1137.00000   1110.35010
    79.62144   1146.00000   1116.94867
    79.63144   1108.00000   1123.21872
    79.64144   1133.00000   1129.16300
    79.65144   1171.00000   1134.67566
    79.66144   1162.00000   1139.50901
    79.67144   1147.00000   1142.99057
    79.68144   1194.00000   1144.62563
    79.69144   1123.00000   1143.86599
    79.70144   1152.00000   1140.12968
    79.71144   1115.00000   1132.96031
    79.72144   1130.00000   1122.00805
    79.73145   1084.00000   1107.10285
    79.74144   1085.00000   1088.43413
    79.75144   1097.00000   1066.27749
    79.76144   1005.00000   1041.24309
    79.77145   1009.00000   1014.09947
    79.78144    970.00000    985.88762
    79.79144    914.00000    957.57829
    79.80145    929.00000    930.24779
    79.81145    947.00000    904.97567
    79.82144    895.00000    882.66089
    79.83144    838.00000    863.98943
    79.84145    814.00000    849.49114
    79.85145    845.00000    839.45766
    79.86144    867.00000    833.86997
    79.87144    869.00000    832.44916
    79.88145    839.00000    834.68437
    79.89145    848.00000    839.80813
    79.90144    827.00000    846.87131
    79.91145    842.00000    855.00489
    79.92145    878.00000    863.01014
    79.93145    862.00000    869.65776
    79.94144    878.00000    873.79778
    79.95145    883.00000    874.37332
    79.96145    866.00000    870.44334
    79.97145    853.00000    861.34248
    79.98145    845.00000    846.80089
    79.99146    828.00000    827.17182
